# Supplementary material for: Safety, health improvement and well-being during a 4 to 21-day fasting period in an observational study including 1422 subjects
Source: PLoS One. 2019 Jan 2;14(1):e0209353. doi: 10.1371/journal.pone.0209353 (PMC6314618; doi:10.1371/journal.pone.0209353)
Supplement: S3 Table — Changes in weight and abdominal circumference according to the length of fast and gender. (XLSX) [file pone.0209353.s003.xlsx]

## Sheet: Tabelle1
S3 Table. Raw data of Fig 2. Changes in Weight and Abdominal Circumference according to the length of fast and to gender
patient number	sex	length of fast (days)	group	weight (kg) pre	weight (kg) post	weight change (kg)	waist (cm) pre	waist (cm) post	waist change (cm)
1	F	6	F5d	79.5	74.3	-5.2	96	89	-7
2	F	11	F10d	63.4	59.9	-3.5	84
3	F	6	F5d		71.5		99	96	-3
4	F	6	F5d	73.5	70.9	-2.6	93	89	-4
5	F	5	F5d	51.3	49.2	-2.1	69	66	-3
6	F	6	F5d	96.5			96	93	-3
7	F	9	F10d	103	98.9	-4.1	116	101	-15
8	M	6	F5d	95.7	91.1	-4.6	99
9	M	8	F10d	83.5	78.3	-5.2	95
10	M	6	F5d	96.6	91.9	-4.7	105	101	-4
11	F	9	F10d				86	81	-5
12	F	9	F10d	91.4	88.3	-3.1	99	96	-3
13	F	8	F10d	87.9	84.7	-3.2	117	113	-4
14	F	9	F10d	72.1	68.3	-3.8	87	82	-5
15	F	8	F10d	87.2	83.2	-4	94	88	-6
16	M	8	F10d	118	109	-9	120
17	F	8	F10d	78	74.5	-3.5	94
18	F	6	F5d	70	65.3	-4.7	78	72	-6
19	F	5	F5d	70.8	69	-1.8	96	94	-2
20	M	5	F5d	79	76.2	-2.8	85	82	-3
21	F	5	F5d	93.1	89.7	-3.4	109
22	M	5	F5d	94.5	89.9	-4.6	104	98	-6
23	M	5	F5d	83.6	80.7	-2.9	96
24	F	9	F10d	68.2	65.3	-2.9	79	76	-3
25	F	5	F5d	87.7	84.4	-3.3	101	99	-2
26	M	5	F5d	78	75.3	-2.7	96	92	-4
27	M	15	F15d	111.1	104.1	-7	114	102	-12
28	F	4	F5d	69	68.2	-0.8	82	81	-1
29	F	8	F10d	78.1	74.4	-3.7	75	67	-8
30	M	17	F15d	104.3	96.9	-7.4	118	112	-6
31	M	12	F10d	84.5	78.6	-5.9	106	101	-5
32	F	10	F10d	84.4	80.5	-3.9	82	78	-4
33	M	9	F10d	84.2	79.9	-4.3	86	81	-5
34	F	10	F10d	68.3	65	-3.3	85	82	-3
35	F	6	F5d	63.1	60	-3.1	73	71	-2
36	F	5	F5d	60.5	58.2	-2.3	87	79	-8
37	M	7	F5d	110	103.2	-6.8	112	107	-5
38	F	6	F5d	57.6	55.3	-2.3	72
39	F	8	F10d	57.9	54	-3.9	77	74	-3
40	F	14	F15d	86	79.8	-6.2	92	85	-7
41	F	14	F15d	71.5	66.5	-5	84	70	-14
42	M	8	F10d	98.9	94.3	-4.6	104	97	-7
43	F	8	F10d	91.2	88.5	-2.7	104	102	-2
44	F	15	F15d	62.4	58.2	-4.2	90	81	-9
45	M	7	F5d	111.3	104.5	-6.8	108
46	F	19	F20d	122.3	113.7	-8.6	118	110	-8
47	M	8	F10d	105.6			103	97	-6
48	F	10	F10d	70	66.4	-3.6	90	83	-7
49	M	8	F10d	108.8	102.6	-6.2	120
50	M	9	F10d	93.6	88.7	-4.9	101	92	-9
51	M	5	F5d	85.7	82.9	-2.8	88
52	F	14	F15d	73.4	68.8	-4.6	91	85	-6
53	F	14	F15d	83.8	78	-5.8	90	81	-9
54	F	5	F5d	67.2	64.2	-3	74	71	-3
55	M	5	F5d	98.3	94.9	-3.4	130
56	M	9	F10d	91.4	85.7	-5.7	105	102	-3
57	M	5	F5d	106	101.8	-4.2	100
58	M	5	F5d	83	79.9	-3.1	100	93	-7
59	F	9	F10d	63.5	59.7	-3.8	70	64	-6
60	M	14	F15d	67.7	59.9	-7.8	90	82	-8
61	M	7	F5d	74.7	70.4	-4.3	86
62	M	8	F10d	126.6	119.6	-7	125	121	-4
63	F	9	F10d	83.3	78	-5.3	94	85	-9
64	F	14	F15d	68.4	62.2	-6.2	70	64	-6
65	F	14	F15d	56.3	51.8	-4.5	78	70	-8
66	M	14	F15d	61.9	56.6	-5.3	88	82	-6
67	M	9	F10d		119		120
68	F	14	F15d	84.6	79.9	-4.7	100	94	-6
69	M	14	F15d	79.8	73	-6.8	97	90	-7
70	F	8	F10d	93.7	89.6	-4.1	123	119	-4
71	M	5	F5d	128.7	123.2	-5.5	127	123	-4
72	F	14	F15d	94.5	86.9	-7.6	92	86	-6
73	F	14	F15d	53.5	51.7	-1.8	67	65	-2
74	M	8	F10d	78.8	76.3	-2.5	97	92	-5
75	M	5	F5d	69	66.4	-2.6	80
76	M	8	F10d	81.5	77.7	-3.8	87	82	-5
77	F	5	F5d	76.1	72.4	-3.7	102	100	-2
78	F	5	F5d	69.7	67.4	-2.3	77	73	-4
79	M	6	F5d	95.5	92	-3.5	105	95	-10
80	M	13	F15d	96.5	90	-6.5	104
81	F	9	F10d	74.7	71.1	-3.6	85	79	-6
82	F	8	F10d	72.1	68.4	-3.7	94	85	-9
83	F	18	F20d	52.9	48.1	-4.8	71	65	-6
84	F	10	F10d	74.2	69.4	-4.8	76	71	-5
85	M	5	F5d	81.2	78.7	-2.5	90	84	-6
86	M	4	F5d	87.6	84.8	-2.8	97
87	F	8	F10d	65	60.8	-4.2	80
88	M	10	F10d	122	113.6	-8.4	135	125	-10
89	M	14	F15d	118	111.4	-6.6	111	107	-4
90	F	8	F10d	62.9	59.2	-3.7	83	76	-7
91	F	5	F5d	78.1	75.3	-2.8	86	81	-5
92	F	5	F5d	71.4	68.3	-3.1	90	86	-4
93	M	5	F5d	90.5	86.8	-3.7	107
94	M	8	F10d	99.3	95.6	-3.7	120	108	-12
95	F	6	F5d		78.6		99	94	-5
96	F	13	F15d	98.8	91.1	-7.7	120	113	-7
97	M	8	F10d	136.4	132.5	-3.9	130
98	F	7	F5d	52.7	49.4	-3.3	78	68	-10
99	M	9	F10d	96.3	92.1	-4.2	119
100	F	9	F10d	69	65.9	-3.1	90
101	F	6	F5d		75.3		96	93	-3
102	F	9	F10d	74.4	69.8	-4.6	88
103	F	9	F10d	75.8	72.7	-3.1	87
104	F	13	F15d	83.7	78.3	-5.4	97	92	-5
105	M	13	F15d	85.3	78.9	-6.4	92	84	-8
106	F	5	F5d	104	101.9	-2.1	120	118	-2
107	F	6	F5d	54.2			63	60	-3
108	F	5	F5d	85	83	-2	107	104	-3
109	M	14	F15d	81.8	74.9	-6.9	84	77	-7
110	F	6	F5d		54		76	73	-3
111	M	7	F5d	91.3	88	-3.3
112	F	7	F5d	81.5	80	-1.5
113	M	6	F5d	119.7	115	-4.7	110	99	-11
114	M	5	F5d	90.5	86.7	-3.8	100	97.5	-2.5
115	F	5	F5d	55.3	52.7	-2.6	66	64	-2
116	F	9	F10d	60.8	55.7	-5.1	69	65	-4
117	M	5	F5d	74.9	72.8	-2.1	94
118	M	7	F5d	73	69.1	-3.9	89	85	-4
119	F	5	F5d	56			79	75	-4
120	M	4	F5d	102.6	100.2	-2.4	93	89	-4
121	F	5	F5d	68.7	65.7	-3	82	78	-4
122	M	7	F5d	112.4			99
123	F	5	F5d	85.1	81.9	-3.2	100	96	-4
124	M	7	F5d	77.7	74.7	-3	96	92	-4
125	M	7	F5d	72.2	68.3	-3.9	96	92	-4
126	M	14	F15d	125.1	114.5	-10.6	132	122	-10
127	F	4	F5d	64.4	62.4	-2	81	77	-4
128	F	7	F5d	89.1	86.1	-3	107	101	-6
129	F	5	F5d	79.9	76.5	-3.4	96	87	-9
130	F	14	F15d	104.9	100.5	-4.4	123	107	-16
131	M	5	F5d	92.4	88.4	-4	92	85	-7
132	F	5	F5d	64.8	62.8	-2	80	74	-6
133	M	14	F15d	73	68.6	-4.4	102	100	-2
134	F	10	F10d	64.6	61.1	-3.5	78
135	F	14	F15d	66.8	64.3	-2.5	69	65	-4
136	M	8	F10d	116.8	111	-5.8	132
137	F	8	F10d	90	86.7	-3.3	111
138	M	6	F5d	125.6	118.9	-6.7	125	110	-15
139	M	5	F5d	94.6	89.6	-5	110	108	-2
140	F	6	F5d	64.6	59.9	-4.7	76	72	-4
141	F	13	F15d	126.1	118.7	-7.4	124	118	-6
142	F	11	F10d	135.6	125.5	-10.1	102	89	-13
143	F	11	F10d	50.4	47.2	-3.2	72	69	-3
144	F	10	F10d	77.8	74.6	-3.2	88
145	M	21	F20d	135.5	122.2	-13.3	135	120	-15
146	F	14	F15d	75.4	70.7	-4.7	100
147	M	5	F5d	104.8	97.9	-6.9	110
148	F	6	F5d	71.1	67.8	-3.3	84
149	M	5	F5d	97.6	93.5	-4.1	120
150	M	14	F15d	156.5	143.8	-12.7	148	138	-10
151	F	10	F10d	80.1	76.9	-3.2	100	93	-7
152	F	21	F20d	118.6	109.6	-9	112	100	-12
153	M	8	F10d	95.4	89.7	-5.7	100
154	M	7	F5d	100.9	96.4	-4.5	114	108	-6
155	F	6	F5d	59.7	57.2	-2.5	78
156	M	6	F5d	89.7	85.7	-4	102
157	F	5	F5d	60	57.8	-2.2	75	68	-7
158	F	14	F15d	68	63.1	-4.9	90	83	-7
159	F	5	F5d	69.9	67.2	-2.7	77	71	-6
160	F	5	F5d	64.4	61.5	-2.9	77	76	-1
161	F	4	F5d	75.3	72.9	-2.4	87	83	-4
162	F	9	F10d	67.2	62.5	-4.7	82
163	F	18	F20d	71.8	65.6	-6.2	98	95	-3
164	M	14	F15d	83.1	75.5	-7.6	91
165	F	14	F15d	87	80.3	-6.7	95	90	-5
166	F	14	F15d	82.1	77.7	-4.4	94	87	-7
167	F	5	F5d	81.9	79.6	-2.3	86	85	-1
168	F	6	F5d	69.8	66	-3.8	77	72	-5
169	M	9	F10d	102.9	95.4	-7.5	100	98	-2
170	F	9	F10d	74.5	71.3	-3.2	91	85	-6
171	M	8	F10d	84.9	80.6	-4.3	100	93	-7
172	F	6	F5d	76.9	73.6	-3.3	93	92	-1
173	F	8	F10d	80.8	76.9	-3.9	89
174	F	14	F15d	69.8	64.8	-5	76	73.5	-2.5
175	M	7	F5d	78.6	75.5	-3.1	101	97	-4
176	F	9	F10d	58.1	54.6	-3.5
177	F	4	F5d	51.3	49.5	-1.8	70
178	F	8	F10d	59.1	56.5	-2.6	70	70	0
179	F	8	F10d	61.4	59.5	-1.9	78	77	-1
180	F	14	F15d	70.6	65	-5.6	95
181	M	14	F15d	72	67.8	-4.2	110
182	M	4	F5d	89.3	86.6	-2.7	96	100	4
183	M	4	F5d	87.7	84.6	-3.1	88	84	-4
184	F	6	F5d	72.3	68.4	-3.9	85
185	M	7	F5d	115.8	112	-3.8	111	110	-1
186	F	5	F5d	64.1	61.7	-2.4	86
187	F	5	F5d	70	66.5	-3.5	74	69	-5
188	M	19	F20d	120.4	110.9	-9.5	127	119	-8
189	F	7	F5d	82.9	77.2	-5.7	90	82	-8
190	M	6	F5d	74.3	70.4	-3.9	80
191	F	6	F5d	52.6	50.7	-1.9	72	72	0
192	F	6	F5d		78.5		90
193	F	9	F10d	62.7	59	-3.7	71
194	M	5	F5d	96.1	92.1	-4	108
195	F	5	F5d	59.6	57.5	-2.1	66	63	-3
196	M	5	F5d	98	94.1	-3.9	97	93	-4
197	M	9	F10d	124.4	116.9	-7.5	125
198	F	12	F10d	95.9	90	-5.9	102	97	-5
199	M	21	F20d	92.9	83.5	-9.4	110
200	M	10	F10d	88.6	81.4	-7.2	102	100	-2
201	F	5	F5d	66.2	64.6	-1.6	88	85	-3
202	F	13	F15d	78.1	74	-4.1	88
203	F	6	F5d		60.4		68
204	M	6	F5d	100.8	97.6	-3.2	114
205	F	8	F10d	71.6	68.5	-3.1	84	79	-5
206	F	8	F10d	66.2	64.3	-1.9	81
207	F	8	F10d	81.6	76.6	-5	96	89	-7
208	M	7	F5d	149.7	143.4	-6.3	137
209	F	13	F15d	74.1	69.5	-4.6	100	89	-11
210	F	9	F10d	70.3	65.8	-4.5	80
211	F	10	F10d	70	66.4	-3.6	83	76	-7
212	F	14	F15d	74.6	69.5	-5.1	90	80	-10
213	F	14	F15d	84.9	79.1	-5.8	88	78	-10
214	M	14	F15d	97.7	90.5	-7.2	110
215	F	9	F10d		75.4		83
216	M	8	F10d	103.8	98.3	-5.5	110
217	F	9	F10d	67.8	65.1	-2.7	86	79	-7
218	M	7	F5d	79.8	76.2	-3.6	90	88	-2
219	F	21	F20d	99.1	91.4	-7.7	97	98	1
220	F	7	F5d	96.8	92.6	-4.2	100	92	-8
221	F	15	F15d	95.3	90.7	-4.6	115	95	-20
222	M	14	F15d	135.6	124.4	-11.2	135
223	M	5	F5d	77	74.3	-2.7	95	89	-6
224	M	5	F5d	95.6	90.5	-5.1	100
225	M	10	F10d	100.2	94.3	-5.9	97	90	-7
226	F	11	F10d	77.9	73.2	-4.7	90	82	-8
227	M	11	F10d	93.6	85.7	-7.9	93	88	-5
228	M	12	F10d	79.8	73.6	-6.2	105
229	M	10	F10d	78.2	72.3	-5.9
230	F	10	F10d	60.6	58.2	-2.4	78
231	F	6	F5d	75.6	73	-2.6	95	92	-3
232	M	6	F5d	100	97	-3	120
233	M	4	F5d				88
234	M	9	F10d		108		128	119	-9
235	M	5	F5d	81.9	79.4	-2.5	94	90	-4
236	F	10	F10d	64.3	60.7	-3.6	75	68	-7
237	F	10	F10d		98.4		98	90	-8
238	M	6	F5d	110.1	107.2	-2.9	117	116	-1
239	M	8	F10d	92	86.6	-5.4	101	93	-8
240	M	11	F10d	81	75.4	-5.6	87	82	-5
241	M	5	F5d	70.6	67.8	-2.8	85	82	-3
242	F	5	F5d	62	58.6	-3.4	72
243	M	5	F5d	96.7	92	-4.7	108	103	-5
244	F	5	F5d	64.5	60.8	-3.7	70
245	M	5	F5d	83.6	79.3	-4.3	92	87	-5
246	F	6	F5d	72	68.4	-3.6	82	75	-7
247	F	8	F10d	61.8	58.4	-3.4	77	73	-4
248	M	5	F5d				91	87	-4
249	M	9	F10d	84.2	80.7	-3.5	105	98	-7
250	M	9	F10d	103.9	98.6	-5.3	99	94	-5
251	M	5	F5d	98.5	93.3	-5.2	98	96	-2
252	F	5	F5d	57.2	53.9	-3.3	74	71	-3
253	F	9	F10d	89.5	84.6	-4.9	81	78	-3
254	F	9	F10d	76.5	71.8	-4.7	83	80	-3
255	M	21	F20d	130.5	116.1	-14.4	128	122	-6
256	M	6	F5d	86.7	83.7	-3	94
257	M	8	F10d	99.4	93.8	-5.6	109	107	-2
258	F	8	F10d	110.4	104.7	-5.7	119	113	-6
259	F	12	F10d	87.5	82.3	-5.2	98	90	-8
260	F	16	F15d	75.2	68.9	-6.3	82
261	F	5	F5d	145.5	138.2	-7.3	115
262	F	14	F15d		69.8		86	82	-4
263	F	9	F10d	71.7	67	-4.7	83	77	-6
264	F	9	F10d	76	70.1	-5.9	90
265	M	14	F15d	79.7	72.9	-6.8	97
266	F	8	F10d	70.6	67.5	-3.1	85	81	-4
267	F	16	F15d	85.4	78.1	-7.3	104	94	-10
268	F	14	F15d	50.4			64
269	F	9	F10d	69	65.4	-3.6	87	83	-4
270	F	8	F10d	77.9	73.3	-4.6	90
271	M	8	F10d	98.2	91.3	-6.9	110
272	M	8	F10d	84.5	80.5	-4	95	89	-6
273	F	6	F5d	76.6	73.8	-2.8	81	78	-3
274	M	5	F5d		100.2		120	111	-9
275	M	8	F10d	95.4	90.8	-4.6	103	99	-4
276	F	8	F10d	107			108	100	-8
277	F	6	F5d	86.2	82.7	-3.5	96	94	-2
278	M	13	F15d	83.4	76.8	-6.6	105	95	-10
279	M	8	F10d	76.8	74.1	-2.7	100	92	-8
280	F	8	F10d	61.3	59	-2.3	91	80	-11
281	M	14	F15d	120.8	109.6	-11.2	123	114	-9
282	F	14	F15d	92.7	83.9	-8.8	102
283	M	14	F15d	84.2	77.1	-7.1	95	86	-9
284	F	8	F10d	63.5	60	-3.5	87	80	-7
285	M	8	F10d	90.8	85.7	-5.1	110
286	M	6	F5d	94.6	91	-3.6	92	87	-5
287	M	6	F5d	82.8	79.8	-3	84	80	-4
288	F	6	F5d	73.8	70.7	-3.1	88	82	-6
289	F	5	F5d	53.5	50.5	-3	65	63	-2
290	M	14	F15d	117.3	107.8	-9.5	120
291	F	14	F15d	76.5	71	-5.5		88
292	M	8	F10d	103	97.4	-5.6	101	95	-6
293	M	6	F5d	95.4	87.5	-7.9
294	M	6	F5d	99.5	93.2	-6.3	107	100	-7
295	F	5	F5d	59.2	56.4	-2.8	69	64.5	-4.5
296	M	5	F5d	78.1	75.6	-2.5	100	97	-3
297	M	13	F15d	97.5	89.6	-7.9	115
298	F	12	F10d	98.1	93.5	-4.6	104	96	-8
299	M	8	F10d	111.8	105.5	-6.3	106
300	M	10	F10d	105.2	99.1	-6.1	110	101	-9
301	F	5	F5d				92	88	-4
302	F	9	F10d	65.2	60.4	-4.8	77	74	-3
303	F	5	F5d		77.9		95
304	M	5	F5d		96.7		109	99	-10
305	F	5	F5d	74.6	70.6	-4	93	88	-5
306	F	4	F5d	59	57.6	-1.4	71	69	-2
307	M	8	F10d	76	73.1	-2.9	96
308	F	9	F10d	63.8	60.8	-3	74	70	-4
309	M	8	F10d	98.4	93.9	-4.5	103	96	-7
310	M	8	F10d	83	77.5	-5.5	100	95	-5
311	M	8	F10d	78.1	72.9	-5.2	92	85.5	-6.5
312	M	14	F15d	145.4	134.5	-10.9	144
313	F	8	F10d	59.4	55.7	-3.7	78	75	-3
314	M	7	F5d	84.4	81.1	-3.3	112
315	F	7	F5d	68.1	65.3	-2.8	78
316	F	8	F10d	89.9	85.6	-4.3	101	97	-4
317	F	5	F5d	70.9	68.4	-2.5	86
318	M	5	F5d	84.9	80.9	-4	91	87	-4
319	M	5	F5d	100.9	94.9	-6	115	107	-8
320	F	5	F5d	102.7	98.6	-4.1	108	102	-6
321	F	8	F10d	76.2	73.6	-2.6	78
322	M	8	F10d		78.6
323	M	5	F5d	76.1	73.1	-3	95
324	M	7	F5d	101.3	98.7	-2.6	101	94	-7
325	F	7	F5d	98.2	92.1	-6.1	115	107	-8
326	F	7	F5d	68.6	66.4	-2.2	80	76	-4
327	F	7	F5d	57.3	53.5	-3.8	72	67	-5
328	F	5	F5d	66.8	63.9	-2.9	87	84	-3
329	F	12	F10d	63.6	60.8	-2.8	72	80	8
330	M	5	F5d	87.7	83.9	-3.8	108
331	F	10	F10d	61.7	57.7	-4	79	73	-6
332	F	9	F10d	78.6	75.5	-3.1	88	81	-7
333	F	8	F10d	78.1	74.6	-3.5
334	M	8	F10d	82.2	75.2	-7	110
335	F	5	F5d	73.2	71.6	-1.6	82	79	-3
336	F	4	F5d	72.2	70.4	-1.8	72	69	-3
337	M	5	F5d	77.9	74.5	-3.4	87
338	F	7	F5d	64	62.2	-1.8	82
339	F	8	F10d	72.7	68.7	-4	80	75	-5
340	M	7	F5d	106.8	100.1	-6.7	115	112	-3
341	F	6	F5d	54	52.3	-1.7	74	69	-5
342	F	5	F5d	66.4	63.4	-3	81	79	-2
343	F	5	F5d	73.4	70.3	-3.1	86	81	-5
344	F	5	F5d	67	64.5	-2.5	77	73	-4
345	F	7	F5d	107.3	102.1	-5.2	105
346	F	8	F10d	87.2	84.1	-3.1	93	89	-4
347	M	8	F10d	100	93.1	-6.9	112	109	-3
348	F	7	F5d	71.3	68.4	-2.9	80	75	-5
349	M	8	F10d	112	106.7	-5.3	120
350	M	5	F5d	58.9	55.6	-3.3	68	65	-3
351	M	5	F5d	65.4	62.4	-3	74
352	F	5	F5d	95	92.1	-2.9	122
353	F	8	F10d	57.8	54.9	-2.9	80	71.5	-8.5
354	F	8	F10d	59.2	55	-4.2	69	64.5	-4.5
355	M	11	F10d	73	69.3	-3.7	94	89	-5
356	M	6	F5d	103.5	97.7	-5.8	103	98	-5
357	F	4	F5d	48.1	46.9	-1.2	76	72	-4
358	F	8	F10d	72.8	69.5	-3.3	79	75	-4
359	M	6	F5d	95.5	92.8	-2.7	118
360	F	5	F5d	77.7	74.5	-3.2	93	86	-7
361	F	5	F5d	61.8	59.8	-2	79	73	-6
362	M	6	F5d	77.6	72.1	-5.5	100
363	F	5	F5d	71.6	68.8	-2.8	84	82	-2
364	F	8	F10d	67.7	64.9	-2.8	88	83	-5
365	M	8	F10d	87.5	83	-4.5	103	99	-4
366	F	5	F5d	61	58.2	-2.8	76	72.5	-3.5
367	M	8	F10d	111.7	104.6	-7.1	112	107	-5
368	M	14	F15d	98.5	91	-7.5	110
369	F	10	F10d	72.6	69.5	-3.1	84	76	-8
370	F	16	F15d	65.2	59.9	-5.3	87	73	-14
371	F	8	F10d	60.2	56.7	-3.5	80	73	-7
372	M	5	F5d	75	72.2	-2.8	91	87	-4
373	F	4	F5d	66.4	65.7	-0.7	80	79	-1
374	M	5	F5d	81.4	77.5	-3.9	100
375	F	4	F5d	84.6	81.9	-2.7	88
376	F	4	F5d	73.8	71	-2.8	72
377	F	5	F5d	61.2	59	-2.2	93	90	-3
378	F	8	F10d	71.2	66.2	-5	76	73	-3
379	M	7	F5d	83.2	78.1	-5.1	97	94	-3
380	M	5	F5d	63.4	60.7	-2.7	97	95	-2
381	M	8	F10d	83.2	76.7	-6.5	105	94	-11
382	F	8	F10d	61.7	56.7	-5	80	77	-3
383	F	5	F5d	64.7	62.6	-2.1	83	80	-3
384	M	8	F10d	75.2	71.2	-4	94	89	-5
385	M	7	F5d	82.4	78.1	-4.3	91	89	-2
386	M	6	F5d	99.3	96.1	-3.2	120
387	M	6	F5d	132.5	127.7	-4.8	129
388	M	5	F5d	103	100	-3	103
389	F	11	F10d		89.4		103	95	-8
390	M	6	F5d	97.4	94	-3.4	115
391	F	7	F5d	60.5	58.2	-2.3	73	68	-5
392	M	5	F5d	75.8	73.3	-2.5	88	83	-5
393	F	6	F5d	77.9	75.5	-2.4	87
394	F	6	F5d	73.2	71	-2.2	82
395	M	18	F20d	149.7	135.9	-13.8	136	132	-4
396	F	5	F5d	64.8	62.8	-2	76	74	-2
397	M	5	F5d	100.7	96.8	-3.9	111	108	-3
398	F	8	F10d	63.4	61	-2.4	86	84	-2
399	F	8	F10d	83.3	78.5	-4.8	112	105	-7
400	F	8	F10d	73.4	68.5	-4.9	91	85	-6
401	M	9	F10d	120	110.9	-9.1	130	117	-13
402	M	8	F10d	106.9	98.2	-8.7	115	106	-9
403	F	8	F10d	86.3	83	-3.3	112	106	-6
404	M	8	F10d	102.4	95.9	-6.5	104
405	F	9	F10d	66.6	62.9	-3.7	80	77	-3
406	M	8	F10d	85.5	80	-5.5	106	102	-4
407	F	6	F5d	69.7	65.3	-4.4	81	78	-3
408	F	8	F10d	73.9	70.3	-3.6	90	85	-5
409	M	9	F10d	153	143.2	-9.8	141	132	-9
410	F	5	F5d	58.3	55.5	-2.8	65	63	-2
411	F	7	F5d	58.6	56.1	-2.5	77
412	M	8	F10d	92.7	89.4	-3.3	112	108	-4
413	F	6	F5d	71.9	67.6	-4.3	87	82	-5
414	F	10	F10d	70.8	67.1	-3.7	87	82	-5
415	M	9	F10d	123.2	115.5	-7.7	119
416	M	7	F5d	70	66.1	-3.9	87	82	-5
417	M	5	F5d	80.5	76.9	-3.6	90	84	-6
418	F	6	F5d	88.2	84.2	-4	96	93	-3
419	F	5	F5d	73.7	69.8	-3.9	78	77	-1
420	F	5	F5d	72.4	68.6	-3.8	78	72	-6
421	M	16	F15d	82	74.9	-7.1	95	91	-4
422	F	5	F5d	75.1	72.1	-3	87	84	-3
423	F	5	F5d	66.9	64.2	-2.7	69	68	-1
424	F	7	F5d	83.7	82.5	-1.2	89
425	F	5	F5d	57.4	54.4	-3	80	73	-7
426	M	5	F5d	81.4	77.2	-4.2	97	92	-5
427	F	6	F5d	74.8	70.5	-4.3	90
428	M	13	F15d	115.9	108.1	-7.8	111	102	-9
429	F	20	F20d	84.3	79.5	-4.8	97	90	-7
430	F	8	F10d	59.3	56.1	-3.2	76	71	-5
431	F	11	F10d	66.4	62.8	-3.6	80	78	-2
432	F	8	F10d	66.9	64.6	-2.3	84	81.5	-2.5
433	F	8	F10d	70.3	66.2	-4.1	84	84	0
434	F	8	F10d		52.3		79	75	-4
435	M	10	F10d	80.7	75.6	-5.1	100
436	F	9	F10d	56.2	52.4	-3.8	73	73	0
437	F	9	F10d	72.9	70	-2.9	90
438	F	10	F10d	97	94	-3	106	106	0
439	M	12	F10d	79.2	74	-5.2	93	92	-1
440	M	13	F15d	101.4	91.8	-9.6	109	93	-16
441	M	4	F5d	119	114.3	-4.7	130
442	F	6	F5d	70.3	67.4	-2.9	89	83	-6
443	F	6	F5d	69.3	66.3	-3	73
444	M	6	F5d	79.3	76	-3.3	97	92	-5
445	F	9	F10d	66.3	64	-2.3	94	76	-18
446	M	11	F10d	124.1	112.7	-11.4	120	110.5	-9.5
447	F	6	F5d	59	55.2	-3.8	75
448	F	9	F10d	67.5	64	-3.5	80	74	-6
449	F	6	F5d	91.2	87.4	-3.8	93	88	-5
450	F	6	F5d	49.3	47.8	-1.5	70
451	M	8	F10d	86	81	-5	99	94	-5
452	M	9	F10d	81.6	76.8	-4.8	91
453	M	9	F10d				109
454	F	6	F5d	58	54.3	-3.7	65
455	M	7	F5d	114.8	109.9	-4.9	119
456	M	6	F5d	101.9	96.1	-5.8	117
457	F	6	F5d	59.2	56.7	-2.5	72
458	F	8	F10d		66.1		90
459	F	6	F5d	74.4	70.2	-4.2	83	77	-6
460	F	6	F5d	80.6	77.2	-3.4	95	90	-5
461	F	5	F5d	67.7	65.2	-2.5	82	78	-4
462	F	10	F10d	92.1	87	-5.1	100	95	-5
463	F	6	F5d	77	73.4	-3.6	86	81.5	-4.5
464	M	14	F15d	92	83.3	-8.7	100	89.5	-10.5
465	F	9	F10d	53.2	50.6	-2.6	70	68	-2
466	M	9	F10d	91.3	87.5	-3.8	121	118	-3
467	M	7	F5d	74.8	70.9	-3.9	101	94	-7
468	F	7	F5d	85.9	82.2	-3.7	104	97	-7
469	F	9	F10d	73.6	68.3	-5.3	94	88	-6
470	M	9	F10d	91.2	83.2	-8	94
471	M	6	F5d	90	85.7	-4.3	101	96	-5
472	F	5	F5d	56.7	54.1	-2.6	83	76	-7
473	F	9	F10d	54	50.6	-3.4	65	62	-3
474	M	6	F5d	159.6	150.2	-9.4	143	136	-7
475	M	6	F5d	138.5	129.6	-8.9	117	112	-5
476	F	5	F5d	60.2	57.1	-3.1	76	74	-2
477	M	6	F5d	88.4	83.5	-4.9	100	96	-4
478	F	5	F5d	90.5	88.4	-2.1	90
479	F	5	F5d	86.4	82.7	-3.7
480	M	9	F10d		79.2		108
481	M	6	F5d		89.6		100
482	M	9	F10d	113.5	107.4	-6.1	119	112	-7
483	M	5	F5d	94.9	92.2	-2.7	105	99	-6
484	F	6	F5d	59.7	57.4	-2.3	72	69	-3
485	M	6	F5d	82.8	79.6	-3.2	99	96	-3
486	M	6	F5d	94.6	90.6	-4	100
487	F	8	F10d	53.1	50.5	-2.6	78	75	-3
488	F	5	F5d	61	58.1	-2.9	79
489	F	8	F10d	64.1	60.8	-3.3	78	72	-6
490	F	5	F5d		54.1		88
491	F	5	F5d	65.5	63.4	-2.1	90
492	F	8	F10d	91.4	87.6	-3.8	110	105	-5
493	F	8	F10d	60.1	56.8	-3.3	88
494	F	5	F5d	61	58.7	-2.3	82
495	F	8	F10d	58	54.6	-3.4	68	64	-4
496	F	5	F5d	81.5	79.2	-2.3	85	78	-7
497	F	8	F10d	78	73.6	-4.4	87	83	-4
498	F	5	F5d	78.5	76.6	-1.9	89	83	-6
499	F	8	F10d		43.1		66	62	-4
500	F	8	F10d	51.9	49.7	-2.2	70
501	M	5	F5d	88.2	85.1	-3.1	101
502	M	5	F5d	69.6	65.8	-3.8	96
503	M	5	F5d	77.1	74.2	-2.9	86	84	-2
504	F	14	F15d	74.2	69.2	-5	115	106	-9
505	F	8	F10d	65.2	62.1	-3.1	89	79	-10
506	F	8	F10d	73.5	70.6	-2.9	94
507	M	14	F15d	100.5	92.4	-8.1	110
508	F	6	F5d	64.3	62.1	-2.2	85	82	-3
509	M	5	F5d	68.7	66.8	-1.9	96
510	F	15	F15d	66.7	61.4	-5.3	80
511	M	5	F5d	132.9	125.8	-7.1	142
512	M	5	F5d	88.5	86.3	-2.2	106
513	M	5	F5d	140.2	133.8	-6.4	125	118	-7
514	F	9	F10d	75	71.1	-3.9	85	78	-7
515	F	9	F10d	41.5	39.7	-1.8	61	61	0
516	F	5	F5d	71.1	69	-2.1	82	79	-3
517	F	6	F5d	58.6	56	-2.6	88
518	M	8	F10d	86	79.4	-6.6	107	99	-8
519	M	5	F5d	94.3	91.2	-3.1	118
520	F	5	F5d	62.3	60.2	-2.1	75	72	-3
521	F	9	F10d	103.7	99.4	-4.3	112
522	F	8	F10d	69.3	65.3	-4	86
523	M	8	F10d	101.4	95.4	-6	109	107	-2
524	F	5	F5d	87.8	85.2	-2.6	95	92.5	-2.5
525	F	6	F5d	62.5	59.4	-3.1	69	66	-3
526	M	9	F10d	78.7	72.1	-6.6	80	76.5	-3.5
527	M	14	F15d	99.3	90.7	-8.6	100	92	-8
528	M	5	F5d	73.4	70.6	-2.8	79	76	-3
529	M	21	F20d	101.8	90.7	-11.1	112	94	-18
530	F	5	F5d	86	85.1	-0.9	94	91	-3
531	M	8	F10d	84.2	79.5	-4.7	91	86.5	-4.5
532	M	6	F5d	76.2	75	-1.2	88	84	-4
533	F	14	F15d	67.1	62.4	-4.7	78
534	M	6	F5d	97	92.5	-4.5	120
535	M	9	F10d	81.2	75.1	-6.1	93	83.5	-9.5
536	F	5	F5d	66.8	63.4	-3.4	81
537	M	14	F15d	95	85.2	-9.8	108
538	M	14	F15d	82.8	77.1	-5.7	97	88	-9
539	M	8	F10d	97	91	-6	108	97	-11
540	M	6	F5d	87.4	83.2	-4.2	107
541	F	5	F5d	81	78.6	-2.4	86	82	-4
542	F	5	F5d	80.4	79.6	-0.8	107	101	-6
543	F	8	F10d	86.2	82.9	-3.3	95	93	-2
544	M	6	F5d		100.2		116
545	F	6	F5d	63.6	61.4	-2.2	68
546	M	9	F10d	96.4	89.6	-6.8	84	79	-5
547	F	8	F10d	74.2	69.6	-4.6	69	64	-5
548	F	5	F5d		61.4		71	69.5	-1.5
549	M	5	F5d		83.4		97	91	-6
550	F	5	F5d	83	79.1	-3.9	98	92	-6
551	F	5	F5d	89	87.2	-1.8	100
552	M	5	F5d	98.1	97.4	-0.7	110	107	-3
553	F	14	F15d	59.4	55.4	-4	94	92	-2
554	M	14	F15d	129.5	120.5	-9	120	114	-6
555	M	8	F10d	79.2	74.7	-4.5	89
556	M	16	F15d				96	90	-6
557	F	19	F20d	90.7	82	-8.7	107
558	M	5	F5d	86	83.1	-2.9	110
559	F	5	F5d	61.3	58.8	-2.5	80
560	M	8	F10d		108.2		130
561	M	5	F5d	75.2	72.4	-2.8	90
562	M	7	F5d	90.8	85.6	-5.2	99	97	-2
563	F	5	F5d	49.7	48.3	-1.4	80
564	F	8	F10d	56	54.2	-1.8	73
565	F	8	F10d	63.9	59.1	-4.8	84
566	M	6	F5d	86.8	84.8	-2	110
567	F	9	F10d	79.4	75.6	-3.8	90	87	-3
568	F	5	F5d	69	66.6	-2.4	85	83	-2
569	F	5	F5d	90.5	86.3	-4.2	94
570	M	5	F5d	94.4	88.6	-5.8	93	88	-5
571	M	5	F5d	80.7	77.2	-3.5	82	75	-7
572	F	5	F5d	70.4	67.8	-2.6	73	65	-8
573	M	8	F10d	76.9	72.2	-4.7	88
574	F	5	F5d	62.8	61	-1.8	75	70	-5
575	M	8	F10d	78.3	71.3	-7	106	100	-6
576	F	8	F10d	82.3	78.9	-3.4	94	89	-5
577	F	8	F10d	76.9	73.2	-3.7	90	81	-9
578	F	8	F10d	51.2	48.7	-2.5	62	57.5	-4.5
579	M	8	F10d	111	106	-5	115
580	F	8	F10d	73.4	70.7	-2.7	102	99	-3
581	M	9	F10d	91.2	87.46	-3.74	100
582	M	5	F5d	107.4	102.6	-4.8	100
583	M	6	F5d	71.3	68.6	-2.7	88
584	F	5	F5d	74.5	72.5	-2	82	72	-10
585	M	14	F15d	94.6	86.2	-8.4	114	108	-6
586	M	11	F10d	115	105.9	-9.1	116	107	-9
587	F	14	F15d	68.1	61.8	-6.3	89	80	-9
588	M	11	F10d	108.3	101.2	-7.1	112	103	-9
589	F	8	F10d	60.4	56.7	-3.7	74
590	M	20	F20d	97.4	88.6	-8.8	111	99	-12
591	M	5	F5d	88.7	84.2	-4.5	97	92	-5
592	M	9	F10d	110.2	104.9	-5.3	120
593	F	8	F10d	82.2	77	-5.2	90	83	-7
594	M	7	F5d	99.8	95.2	-4.6	105	97	-8
595	M	6	F5d	89.4	85.4	-4	103	87	-16
596	F	14	F15d	54.9	51.7	-3.2	71	65	-6
597	M	14	F15d	119.2	112.7	-6.5	120
598	M	10	F10d	96	91.2	-4.8	110	104	-6
599	F	5	F5d	85	82.5	-2.5	88
600	M	9	F10d	89	84.2	-4.8	103	99	-4
601	M	8	F10d	120.5	114.8	-5.7	120	110	-10
602	F	8	F10d	102.8	97.3	-5.5	101	97	-4
603	F	6	F5d	69.9	68.1	-1.8	88
604	F	6	F5d	57.8	55.4	-2.4	74
605	F	5	F5d	102	98.2	-3.8	100	95	-5
606	F	14	F15d	79.4	74	-5.4	88	81	-7
607	F	20	F20d	80	71.45	-8.55	85
608	M	5	F5d		61		88
609	M	8	F10d	98.9	94.6	-4.3	100
610	M	5	F5d	91.4	86.3	-5.1	110
611	F	9	F10d		67.6		74
612	F	5	F5d	70.4	68	-2.4	84
613	M	5	F5d	103.6	100.2	-3.4	130
614	M	21	F20d		115.7		140
615	F	21	F20d	70.6	64.5	-6.1	77	71	-6
616	M	8	F10d	83	75.8	-7.2	105
617	F	8	F10d	79.6	76	-3.6	84	83	-1
618	F	8	F10d		64.9		79	75.5	-3.5
619	M	20	F20d		91.6		115	98	-17
620	M	5	F5d	82.6	79	-3.6	100
621	M	14	F15d				116	106	-10
622	M	8	F10d	91.3	86.2	-5.1	112	109	-3
623	M	14	F15d	115.8	104.2	-11.6	125	116.5	-8.5
624	F	8	F10d	83.1	80.3	-2.8	87	82	-5
625	F	10	F10d	92.2	87.4	-4.8	110
626	F	14	F15d	76.6	71.6	-5	93	86	-7
627	M	5	F5d	116.4	112.4	-4	120
628	F	14	F15d	94.4	88.5	-5.9	104	101.5	-2.5
629	M	5	F5d	116.4	112.3	-4.1	119
630	M	5	F5d	108.2	104.7	-3.5	107	104	-3
631	M	8	F10d	91.5	85.5	-6	92	85	-7
632	F	5	F5d	59.5	57.4	-2.1	74	70	-4
633	F	6	F5d	70	68.1	-1.9	81	76	-5
634	F	5	F5d	54.9	53.3	-1.6	77	73	-4
635	F	21	F20d	71.2	64.6	-6.6	96	88	-8
636	M	6	F5d	93.8	89.7	-4.1	109	107	-2
637	F	21	F20d		130		102
638	M	8	F10d	82.5	77.8	-4.7	102
639	M	6	F5d	88.9	84.1	-4.8	97	90	-7
640	M	8	F10d	83.2	76.2	-7	99	95	-4
641	F	5	F5d	59.8	57.2	-2.6	68	65	-3
642	F	5	F5d	61.1	57.3	-3.8	67	62	-5
643	M	5	F5d		114.4		130	126	-4
644	M	8	F10d	82.6	77.4	-5.2	90
645	F	6	F5d	74.9	71.5	-3.4	79
646	M	6	F5d		87		110	107	-3
647	M	5	F5d	118.3	114.5	-3.8	120
648	F	8	F10d	92.2	87.9	-4.3	96	83	-13
649	M	14	F15d	96.6	89.9	-6.7	100
650	F	14	F15d	56.6	51.5	-5.1	75	68	-7
651	F	5	F5d	56.1	53.2	-2.9	76
652	M	5	F5d	81	77.6	-3.4	96	94	-2
653	F	18	F20d	93.9	86.5	-7.4	110
654	M	6	F5d	88.9	84.1	-4.8	102	95	-7
655	M	8	F10d	98.6	95.5	-3.1	104	97	-7
656	F	5	F5d	66.4	63.4	-3	80
657	F	10	F10d	59.7	57.1	-2.6	74	70	-4
658	F	8	F10d	89.1	85.6	-3.5	113	107	-6
659	M	5	F5d	87.4	84.9	-2.5	105
660	F	5	F5d	81.6	78.7	-2.9	89	82	-7
661	F	8	F10d		61.2		92
662	F	14	F15d	84.4	79.4	-5	100	93	-7
663	M	5	F5d	77.6	75.3	-2.3	95	90	-5
664	F	5	F5d	87	83.3	-3.7	101	97	-4
665	F	8	F10d	63.1	58.5	-4.6	68	63	-5
666	M	5	F5d	108	106.2	-1.8	112	109	-3
667	M	5	F5d	89.3	86.8	-2.5	102	99	-3
668	F	14	F15d	89.3	85	-4.3	98	91	-7
669	F	15	F15d	75.5	70	-5.5	85	81	-4
670	F	7	F5d	67.7	65.1	-2.6	84	82	-2
671	M	15	F15d	106.7	96.6	-10.1	107
672	F	6	F5d	66.1	62.9	-3.2	71	67.5	-3.5
673	M	8	F10d	100.1	97.2	-2.9	114
674	F	14	F15d	72	66.3	-5.7	90	83	-7
675	M	6	F5d	62.8	60	-2.8	79
676	M	15	F15d	109	100.4	-8.6	120	109	-11
677	F	6	F5d	69.3	66.1	-3.2	87	79	-8
678	F	5	F5d	58.1	55.4	-2.7	68	64	-4
679	M	5	F5d		77.3		94	85	-9
680	F	8	F10d	67.9	64.2	-3.7	84	66	-18
681	F	8	F10d	72.2	69.6	-2.6	90
682	F	5	F5d	99	95.5	-3.5	107	104	-3
683	M	8	F10d	96.3	91.6	-4.7	95	90	-5
684	M	8	F10d	89.8	85.6	-4.2	115
685	F	8	F10d	65.2	61.9	-3.3	78	71	-7
686	M	8	F10d	80.6	77	-3.6	92	90	-2
687	M	5	F5d	123.8	119.6	-4.2	122	117	-5
688	M	6	F5d	82.75	79.9	-2.85	101	100	-1
689	F	5	F5d	69	66	-3	94	87	-7
690	F	15	F15d	79.6			90
691	F	13	F15d	73.8	68	-5.8	72	71	-1
692	F	7	F5d	68.25	65.4	-2.85	80	73	-7
693	M	7	F5d	102.4	96.1	-6.3	110	101	-9
694	F	7	F5d	54.1	51.6	-2.5	80
695	F	9	F10d	87.8	84.2	-3.6	107	106	-1
696	M	9	F10d	112.6	106.2	-6.4	130	115	-15
697	F	5	F5d		53.7		70	64	-6
698	F	10	F10d	72.6	67.4	-5.2	87	81.5	-5.5
699	F	8	F10d		64.6		79	76	-3
700	F	8	F10d	107.7	102.5	-5.2	108	106.5	-1.5
701	F	4	F5d	95	91.6	-3.4	102	98	-4
702	F	5	F5d	63	60.6	-2.4	73	72.5	-0.5
703	M	8	F10d	93.3	88.2	-5.1	105
704	M	6	F5d	71.6	68.7	-2.9	90	85	-5
705	M	5	F5d	86	82.4	-3.6	96	89	-7
706	M	8	F10d	88.6	84	-4.6	98	95	-3
707	F	9	F10d	54	51	-3	80
708	F	8	F10d	67.6	64.4	-3.2	84	81	-3
709	M	8	F10d	78	73.2	-4.8	89	87	-2
710	F	5	F5d	99	95.3	-3.7	113	107	-6
711	F	9	F10d	56.1	53.2	-2.9	79	74	-5
712	F	5	F5d	111.1	108.4	-2.7	130
713	M	5	F5d	87.4	84.6	-2.8	96	93	-3
714	F	8	F10d	62	58	-4	78	72	-6
715	F	4	F5d				72	69	-3
716	F	14	F15d	76.6	70.6	-6	89	82	-7
717	F	14	F15d	61.5	57.2	-4.3	85
718	M	13	F15d	96	90.5	-5.5	109	103.5	-5.5
719	F	8	F10d		68.1		82	79	-3
720	M	14	F15d	93	86	-7	102
721	F	15	F15d	68.1	64.5	-3.6	90	72	-18
722	F	14	F15d	66.6	61.1	-5.5	82	78	-4
723	M	9	F10d	123.6	116.2	-7.4	118
724	F	5	F5d	69.7	67.1	-2.6	85	83	-2
725	F	10	F10d	79.3	74.3	-5	95	90	-5
726	F	8	F10d	101	96.4	-4.6	104
727	M	9	F10d	70.1	67.2	-2.9	81	78	-3
728	M	6	F5d	90.4	87.6	-2.8	93	86	-7
729	M	6	F5d	103.2	99.4	-3.8	120	114	-6
730	M	5	F5d		82.6		96
731	F	6	F5d	89.4	84.8	-4.6	104	97	-7
732	F	5	F5d	60.5	58.5	-2	65	64	-1
733	F	5	F5d	84.2	81	-3.2	88	86	-2
734	M	8	F10d	104.7	97.1	-7.6	115	110	-5
735	F	5	F5d	94.9			92	86.5	-5.5
736	F	5	F5d	58.9	56.6	-2.3	72	70	-2
737	F	5	F5d	57.2	55.6	-1.6	74
738	F	6	F5d	66	63.8	-2.2	86
739	M	4	F5d	93.6	88.8	-4.8	103	100	-3
740	M	9	F10d		90.8		106	98	-8
741	M	8	F10d		94.8		104	99	-5
742	F	5	F5d	52.5	49.9	-2.6	64	63	-1
743	F	8	F10d	63	60.7	-2.3	79	76	-3
744	M	5	F5d	95.6	90.5	-5.1	104	101	-3
745	F	8	F10d	80	75.5	-4.5	92	88	-4
746	F	5	F5d	51.7	49.9	-1.8	72	66	-6
747	F	14	F15d	73.8	67.4	-6.4	81	76	-5
748	F	14	F15d		57.9		80	76	-4
749	F	5	F5d	50.2	48.1	-2.1	72
750	M	5	F5d	85.6	82	-3.6	100	95	-5
751	F	5	F5d	59.85	57	-2.85	80	72	-8
752	F	5	F5d	56.3	54.5	-1.8	75
753	F	5	F5d	84.6	81.4	-3.2	88	82	-6
754	M	10	F10d	90.1	85.9	-4.2	105
755	M	6	F5d		82.4		105	99	-6
756	M	14	F15d		88.5		103	94	-9
757	M	5	F5d	77.1	73.2	-3.9	88	85	-3
758	M	10	F10d	97.5	90.4	-7.1	113	103	-10
759	F	14	F15d	56.2	52.6	-3.6	85	76	-9
760	M	8	F10d	123.4	117.4	-6	131
761	M	5	F5d	94.2	90	-4.2	106	99	-7
762	F	8	F10d	78	72.2	-5.8	94	83	-11
763	F	8	F10d	78.5	74.1	-4.4	95	85	-10
764	M	9	F10d		92.2		107	104	-3
765	F	5	F5d	66.4	63.4	-3	88	83	-5
766	F	8	F10d	71.6	67	-4.6	84	78	-6
767	M	8	F10d	91.8	86.1	-5.7	103
768	F	8	F10d	88.3	83.9	-4.4	90
769	M	5	F5d	78	75.6	-2.4	100	97.5	-2.5
770	M	6	F5d	86.2	83.8	-2.4	101
771	F	5	F5d	68	64.6	-3.4	81	79	-2
772	M	5	F5d	99	95.2	-3.8	114	109	-5
773	F	8	F10d	85.4	80.4	-5	99
774	M	5	F5d	96.1	92.4	-3.7	117	116	-1
775	M	9	F10d	110.5	105.3	-5.2	112	107	-5
776	M	8	F10d	85.45	80.7	-4.75	103
777	F	8	F10d	54.9	52.5	-2.4	70	64	-6
778	M	8	F10d	89	84.4	-4.6	106	97.5	-8.5
779	F	6	F5d	54.8	52.7	-2.1	67
780	F	9	F10d	82.2	80.1	-2.1	101	91	-10
781	F	14	F15d	59.8	56.7	-3.1	88	79	-9
782	F	8	F10d	74.9	70.5	-4.4	90	88	-2
783	F	8	F10d	70.05	65.9	-4.15	76	72	-4
784	M	5	F5d	117.2	110.8	-6.4	129	124	-5
785	F	5	F5d	54.7	51.9	-2.8	75
786	F	8	F10d	62.1	58	-4.1	82	77	-5
787	M	8	F10d	91.2	86.9	-4.3	100	96	-4
788	F	5	F5d	59.2	56.4	-2.8	73	65	-8
789	F	5	F5d	76	74	-2	95	92	-3
790	M	14	F15d	91.3	84	-7.3	103	97	-6
791	F	5	F5d	69.1	65.9	-3.2	94	91	-3
792	F	14	F15d	67.1	62.3	-4.8	80	74	-6
793	F	5	F5d	69.6	67.7	-1.9	90	85	-5
794	F	5	F5d	61.9	60	-1.9	73
795	F	5	F5d	69.1	65.7	-3.4	65	65	0
796	M	5	F5d	82.5	80.4	-2.1
797	F	8	F10d	80.1	76.4	-3.7	98	94	-4
798	M	9	F10d	120.5	114.5	-6	111	106	-5
799	F	14	F15d	106.2	99.5	-6.7	105	99	-6
800	M	5	F5d	78.5	75.9	-2.6	97	91	-6
801	M	8	F10d	109.5	102.7	-6.8	101	99	-2
802	F	8	F10d		63.6		70	67	-3
803	M	8	F10d	67.7	64.1	-3.6	86	84	-2
804	M	8	F10d	71.4	66.7	-4.7	99	94	-5
805	F	8	F10d	66.3	64.1	-2.2	97
806	F	5	F5d	66.2	64.4	-1.8	78	74	-4
807	F	5	F5d	60.4	58.2	-2.2	73	70	-3
808	M	5	F5d	141.7	138.2	-3.5	150
809	F	8	F10d	74.3	70.9	-3.4	84	81.5	-2.5
810	F	5	F5d	85.6	83.6	-2	105	99	-6
811	M	5	F5d	92.7	87.9	-4.8	111	109	-2
812	M	8	F10d	75.7	72.9	-2.8	100
813	F	8	F10d	66.6	63.2	-3.4	100
814	M	6	F5d	83	79.2	-3.8	107
815	F	6	F5d	73.2	70	-3.2	86	81	-5
816	F	5	F5d	57.5	55.5	-2	70	66	-4
817	F	5	F5d	77.8	74.8	-3	85
818	F	5	F5d	71.5	69	-2.5	96	92	-4
819	M	5	F5d	80	76.6	-3.4	100
820	F	4	F5d	82.1	79.3	-2.8	94
821	F	14	F15d	67.6	60.7	-6.9	86	79	-7
822	F	15	F15d	80.2	76.1	-4.1	87	81	-6
823	M	4	F5d	84.8	81.7	-3.1	100
824	F	15	F15d	91	86.3	-4.7	94	88	-6
825	F	5	F5d	78.9	76.4	-2.5	81	81	0
826	F	7	F5d	53.2	50.2	-3	69	66	-3
827	F	13	F15d	119.8	111.8	-8	108	104	-4
828	M	5	F5d	101.1	97.2	-3.9	114	108	-6
829	F	5	F5d	76.5	73.4	-3.1	96	93	-3
830	F	5	F5d	62.5	59.8	-2.7	75
831	M	5	F5d	95.7	89.8	-5.9	95	92	-3
832	F	8	F10d		62.1		74	71	-3
833	F	11	F10d	97.6	93.6	-4	104	93	-11
834	F	8	F10d	74.8	69.9	-4.9	89
835	F	13	F15d	59.1	54.4	-4.7		65
836	F	15	F15d	50.1	45.9	-4.2
837	F	5	F5d	51.3	48.3	-3	60	59	-1
838	F	13	F15d	71.8	66	-5.8	82	77	-5
839	F	14	F15d	58.2	56.8	-1.4	78	72	-6
840	F	10	F10d	72.8	69.5	-3.3	84	82	-2
841	M	5	F5d		108		120	106	-14
842	F	5	F5d	51.4	47.6	-3.8	71
843	F	6	F5d		85.4		104
844	F	5	F5d	65.1	62.4	-2.7	78
845	F	5	F5d	72.8	70.2	-2.6	83	79.5	-3.5
846	F	8	F10d	72.1	66	-6.1	86	80	-6
847	M	10	F10d	98.6	91.7	-6.9	94	88	-6
848	F	8	F10d	60	58.2	-1.8	78	75	-3
849	F	9	F10d	73.7	70.4	-3.3	84	81	-3
850	F	8	F10d	68.6	64.5	-4.1	87	81	-6
851	F	8	F10d	66.2	64.2	-2	85	83	-2
852	M	14	F15d		103.8		112	102	-10
853	F	8	F10d	60	57.6	-2.4	80	72	-8
854	M	14	F15d	118	107	-11	125
855	F	5	F5d	49.9			69	68	-1
856	F	5	F5d	68.4	65.4	-3	89	83	-6
857	M	6	F5d	83.7	80.4	-3.3	81	77.5	-3.5
858	M	5	F5d	95.4	91.3	-4.1	100
859	M	8	F10d	90.7	86.3	-4.4	114	111	-3
860	F	5	F5d	79	76.4	-2.6	89	85	-4
861	M	5	F5d	90.2	86.7	-3.5	100	92	-8
862	F	5	F5d		73.3		86	83	-3
863	M	8	F10d		57.4		79	73	-6
864	M	7	F5d		73.2		78
865	F	6	F5d		62.2		70	66	-4
866	F	5	F5d	81	76	-5	77	74	-3
867	F	5	F5d	65	61.9	-3.1	82	77	-5
868	M	8	F10d	104.8	99	-5.8	118	115	-3
869	F	8	F10d	74.8	70	-4.8	80	73	-7
870	M	8	F10d	85	79.9	-5.1	100
871	F	21	F20d	71.8	64.4	-7.4	89	81	-8
872	M	8	F10d	92	87.4	-4.6	97	90	-7
873	F	13	F15d	91	84.4	-6.6	102
874	F	8	F10d	55.6	53.1	-2.5	78	71	-7
875	F	5	F5d	46.6	45.9	-0.7	72
876	F	9	F10d	106.1	99	-7.1	104	95	-9
877	M	8	F10d	78.8	74.8	-4	94	87	-7
878	M	9	F10d	118.8	111.7	-7.1	118	112	-6
879	F	8	F10d	93.6	89.8	-3.8	100
880	M	8	F10d	96.9	91.65	-5.25	109	105	-4
881	F	21	F20d	58	52.2	-5.8	81
882	M	21	F20d	87.8	79.6	-8.2	100	84	-16
883	M	8	F10d	111	105.7	-5.3	120
884	M	15	F15d	91.8	84.2	-7.6	100
885	F	8	F10d	70.5	66.3	-4.2	79
886	F	6	F5d	95	90.6	-4.4	100	91	-9
887	M	5	F5d	91.6	86.3	-5.3	99	92	-7
888	F	7	F5d	67.5	65.2	-2.3	90
889	F	14	F15d	112.2	103.8	-8.4	100
890	F	5	F5d	93.4	90.2	-3.2	100	97	-3
891	F	13	F15d	71.5	65.7	-5.8	79	74	-5
892	F	8	F10d		53		64	62	-2
893	F	19	F20d	89.2	82.3	-6.9	102	93	-9
894	F	8	F10d	84.1	79.8	-4.3	99	90	-9
895	F	5	F5d	57.8	55.8	-2	83	79	-4
896	M	5	F5d	77.8	74.8	-3	100	91	-9
897	F	8	F10d	68	64.2	-3.8	80
898	M	8	F10d	116	108.1	-7.9	118	110	-8
899	F	14	F15d	56.9	52.8	-4.1	79	76	-3
900	M	14	F15d	69.6	63.3	-6.3	89	85	-4
901	F	20	F20d	92.5	85.4	-7.1	104	99	-5
902	M	13	F15d	86.5	79.8	-6.7	103	99	-4
903	F	9	F10d		70.7		88	82	-6
904	F	9	F10d	75	71.6	-3.4	98	92	-6
905	F	8	F10d	62.3	59	-3.3	73	72	-1
906	M	14	F15d	111.7	103.3	-8.4	113	102.5	-10.5
907	M	8	F10d	91.5	84.7	-6.8	110
908	F	8	F10d	58.7	56	-2.7	73
909	M	5	F5d	90.2	87.7	-2.5	110
910	F	6	F5d	77.5	74.4	-3.1	91	81	-10
911	M	14	F15d	86.9	79.9	-7	89	83	-6
912	F	6	F5d	64	60.1	-3.9	75	72	-3
913	M	6	F5d	101.3	95.6	-5.7	103	98.5	-4.5
914	M	14	F15d	75.3	68.1	-7.2	84
915	F	14	F15d	66.4	61.1	-5.3	80
916	F	14	F15d	62.3	57.5	-4.8	68	67	-1
917	M	7	F5d	73.7	69.8	-3.9	96	86	-10
918	M	12	F10d	108	102.4	-5.6	111	101	-10
919	M	21	F20d	122.7	109.2	-13.5	134
920	F	9	F10d	87.4	83.4	-4	88	84	-4
921	F	5	F5d	53.6	51.3	-2.3	74	74	0
922	M	5	F5d	98.7	93.4	-5.3	107	103	-4
923	F	5	F5d	81.3	78.1	-3.2	84	81	-3
924	M	14	F15d	94.9	87.6	-7.3	120	107.5	-12.5
925	F	5	F5d	52.7	51	-1.7	74
926	M	9	F10d	129.9	123.4	-6.5	131	125	-6
927	F	5	F5d	64.7	62.8	-1.9	80
928	F	6	F5d	77.1	73.8	-3.3	88
929	F	8	F10d	64.3	61.2	-3.1	87	82	-5
930	F	21	F20d	108.2			93	83	-10
931	F	21	F20d	105			95	85	-10
932	M	8	F10d	115	110	-5	130
933	F	9	F10d	56.5	52.9	-3.6	69	66	-3
934	F	8	F10d	77.1	72	-5.1	93	91	-2
935	M	4	F5d	85.1	81.5	-3.6	99	94	-5
936	F	8	F10d	67.2	62.7	-4.5	71	69	-2
937	F	9	F10d	66.3	63.9	-2.4	79	76	-3
938	F	11	F10d	88.9	85.8	-3.1	96
939	M	5	F5d	91.4	88.6	-2.8	117	110	-7
940	F	8	F10d	67.5	63.3	-4.2	83	73	-10
941	M	5	F5d	86	81.7	-4.3	86	81	-5
942	F	6	F5d		69.3		88
943	M	6	F5d	78.9	76.5	-2.4	80	72	-8
944	M	5	F5d	86.4	83.8	-2.6	109	106	-3
945	F	5	F5d	59.8	57.4	-2.4	66
946	F	10	F10d	57.6	52.5	-5.1	72	70	-2
947	M	8	F10d	102.2	97.8	-4.4	115
948	F	8	F10d	67.2	64.2	-3	85	82	-3
949	F	8	F10d	126.8	122.2	-4.6	115	109	-6
950	M	9	F10d	97.8	93.4	-4.4	111	107	-4
951	M	7	F5d	85.4	81.3	-4.1	95	90	-5
952	F	10	F10d	54.6	51.5	-3.1	80	76	-4
953	F	5	F5d	64	62.1	-1.9	82
954	M	8	F10d	73.7	68.6	-5.1	80	74	-6
955	F	7	F5d	78	73.9	-4.1	93	90	-3
956	F	8	F10d	69.4	65.8	-3.6	83	76	-7
957	F	8	F10d	61.1	58	-3.1	78	72	-6
958	M	12	F10d	96.5	89	-7.5	103	95	-8
959	M	7	F5d	96	92.1	-3.9	116	110	-6
960	M	5	F5d	91.8	89	-2.8	100	92	-8
961	F	5	F5d	63.4	60.9	-2.5	68	65	-3
962	F	14	F15d	67.3	62.5	-4.8	87	84	-3
963	M	9	F10d	98.6	93.5	-5.1	120
964	F	5	F5d	61.8	57.2	-4.6	74
965	M	5	F5d	94.4	89.9	-4.5	104	98	-6
966	F	5	F5d	56.2	54.8	-1.4	71	68	-3
967	M	17	F15d		104.4		109
968	F	7	F5d	94.4	90.6	-3.8	96	91	-5
969	M	5	F5d	80.5	76.9	-3.6	81
970	F	5	F5d	77.2	75.4	-1.8	94	89	-5
971	F	6	F5d	56.1	53.5	-2.6	77	74	-3
972	F	16	F15d	81.3	74.5	-6.8	100
973	F	7	F5d	116.4	111	-5.4	118	107	-11
974	F	14	F15d	88	82.2	-5.8	91	82	-9
975	M	9	F10d	87.3	82.6	-4.7	100	94	-6
976	M	8	F10d	144.1	136.6	-7.5	150	144	-6
977	M	7	F5d		72.1		102
978	F	15	F15d		59.5		71	67	-4
979	F	14	F15d	54.1	50.9	-3.2	90	84	-6
980	F	5	F5d	64.8	61.8	-3	78	74	-4
981	F	7	F5d	73	69.6	-3.4	79	74	-5
982	M	8	F10d	81	76.2	-4.8	107
983	F	15	F15d	79.7	74.6	-5.1	84	81	-3
984	F	14	F15d	50.2	45.9	-4.3	76	69	-7
985	F	5	F5d	54.8	52.6	-2.2	75	70	-5
986	F	9	F10d	61.5	57.9	-3.6	66	64	-2
987	F	5	F5d	81.1	78.7	-2.4	90	88	-2
988	F	8	F10d	107.6	101.5	-6.1	103	98	-5
989	F	5	F5d	74.9	72.6	-2.3	97	92	-5
990	F	7	F5d	66.2	63	-3.2	82	77	-5
991	F	8	F10d	55.9	53.1	-2.8	70
992	M	5	F5d	94.8	89.4	-5.4	92	90	-2
993	M	13	F15d	75.3	70.5	-4.8	101	95	-6
994	M	5	F5d	66.8	63.9	-2.9	91	88	-3
995	M	5	F5d	71.6	69.7	-1.9	87
996	F	6	F5d	71.4	69.1	-2.3	83	78.5	-4.5
997	F	6	F5d	74	69.4	-4.6	80	72	-8
998	F	5	F5d	76.6	73.8	-2.8	80	79	-1
999	F	5	F5d	85.3	84.3	-1	90	87	-3
1000	F	8	F10d	57.7	55.1	-2.6	66	67	1
1001	M	6	F5d	107.6	102.4	-5.2	120
1002	F	16	F15d	125.9	116.6	-9.3	126	118	-8
1003	F	6	F5d	72.8	69.4	-3.4	77	70	-7
1004	M	20	F20d	124.7	112.3	-12.4	113
1005	M	8	F10d	97.7	93.1	-4.6	96	91	-5
1006	M	7	F5d	125.3	119.1	-6.2	122	116	-6
1007	F	14	F15d	76.9	74.8	-2.1	79	73	-6
1008	M	5	F5d	111	107.1	-3.9	116	109	-7
1009	F	6	F5d	72.1	69.3	-2.8	84
1010	M	6	F5d	90.7	85.6	-5.1	88	84	-4
1011	M	8	F10d	94.6	90.8	-3.8	110	99	-11
1012	F	14	F15d	76.5	71.8	-4.7	76	69	-7
1013	F	9	F10d	60.8	58.4	-2.4	73	73	0
1014	M	6	F5d	75.6	73.3	-2.3	91
1015	F	6	F5d	72.8	70.8	-2	78	73	-5
1016	F	9	F10d	81.5	77.6	-3.9	95	92	-3
1017	F	9	F10d	59.6	57.2	-2.4	77	75	-2
1018	F	5	F5d	60.2	58.4	-1.8	72	72	0
1019	F	5	F5d	58.1	55.6	-2.5	68	63	-5
1020	M	8	F10d	93.2	87.6	-5.6	103
1021	F	8	F10d	63.3	60.7	-2.6	86	78	-8
1022	F	9	F10d	65.8	62.4	-3.4	84	79	-5
1023	F	7	F5d	64.4	61.9	-2.5	86	82	-4
1024	F	14	F15d	65	59.9	-5.1	79	73	-6
1025	F	14	F15d	110.4	102.8	-7.6	105	99	-6
1026	F	9	F10d	71.7	67.3	-4.4	85	83	-2
1027	F	8	F10d	74.3	69.5	-4.8	93	87	-6
1028	F	8	F10d	93.6	88.6	-5	113	108	-5
1029	M	9	F10d	112.6	106.2	-6.4	110	104	-6
1030	M	6	F5d	87	83.8	-3.2	107
1031	M	7	F5d	94.4	88.2	-6.2	105
1032	F	8	F10d	84.4	81.4	-3	95	88	-7
1033	F	6	F5d	48	46.2	-1.8	70
1034	F	6	F5d	55.9	53.6	-2.3	64	60	-4
1035	M	5	F5d	87.7	83.6	-4.1	93	89	-4
1036	F	6	F5d	79.8	76.1	-3.7	80	78	-2
1037	F	5	F5d	61.9	60	-1.9	75	72	-3
1038	F	5	F5d	65.3	63.2	-2.1	86	83	-3
1039	F	14	F15d	67.1	62.2	-4.9	90	86	-4
1040	F	8	F10d	115.1	108.8	-6.3	125	119	-6
1041	M	14	F15d	93.1	84.9	-8.2	96	86	-10
1042	F	5	F5d	66	63.6	-2.4	77	74	-3
1043	M	14	F15d	103.1	93.3	-9.8	119	110	-9
1044	M	8	F10d		109.6		113	110	-3
1045	F	8	F10d	72.8	69.4	-3.4	90	88	-2
1046	M	5	F5d	124.5	118.2	-6.3	128	124	-4
1047	F	8	F10d	69.6	66.6	-3	80	77	-3
1048	F	6	F5d	82.6	79.4	-3.2	85	81	-4
1049	M	6	F5d	109	105	-4	120	106	-14
1050	F	6	F5d	67.1	65	-2.1	81	79	-2
1051	M	6	F5d	69.8	67.2	-2.6	79	77.5	-1.5
1052	M	5	F5d	96.2	91.4	-4.8	106	96	-10
1053	F	6	F5d	57.6	53.4	-4.2	69	66	-3
1054	M	14	F15d	104.5	96.5	-8	118	106	-12
1055	F	13	F15d	55.4	51	-4.4	64	60	-4
1056	F	5	F5d	74.5	72	-2.5	81	79	-2
1057	M	8	F10d	122	116.1	-5.9	130
1058	F	10	F10d	68.9	63.8	-5.1	82	75	-7
1059	M	5	F5d	71	69	-2	92	86	-6
1060	M	8	F10d	110.8			111	101	-10
1061	M	7	F5d	109.6	104.4	-5.2	128	114	-14
1062	M	14	F15d	169.7	157.1	-12.6	152
1063	M	9	F10d	86.6	81.1	-5.5	95	85	-10
1064	F	6	F5d	71.3	68	-3.3	83	79	-4
1065	M	15	F15d	105.4	95.3	-10.1	116	103	-13
1066	M	14	F15d	62.2	59.4	-2.8	75	72	-3
1067	F	14	F15d	66.5	62	-4.5	78	70	-8
1068	F	14	F15d	101.9	96.8	-5.1	102	92	-10
1069	F	8	F10d	71.6	67.7	-3.9	101	95	-6
1070	F	13	F15d	64	59.5	-4.5	81
1071	F	12	F10d	47.6	43.6	-4	70	62	-8
1072	F	5	F5d	63.5	60.7	-2.8	73	70	-3
1073	F	14	F15d	96.8	89.7	-7.1	98	91	-7
1074	F	14	F15d	110.2	101.1	-9.1	106	97	-9
1075	F	9	F10d	72.2	68.6	-3.6	86	79	-7
1076	F	10	F10d	85.4	80.8	-4.6	97	88	-9
1077	F	14	F15d	82.8	76.4	-6.4	92	91	-1
1078	F	8	F10d	69.5	66.2	-3.3	100	95	-5
1079	F	8	F10d	69.8	65.1	-4.7	87	80.5	-6.5
1080	F	8	F10d	53.1	51.3	-1.8	66
1081	F	8	F10d	71.9	67.7	-4.2	83
1082	F	8	F10d	62.8	59.2	-3.6	66
1083	F	14	F15d	58.9	54.5	-4.4	84	73	-11
1084	F	13	F15d	80.2	75.5	-4.7	84	78	-6
1085	F	5	F5d	52.8	50	-2.8	84
1086	F	14	F15d	89.5	82.5	-7	100	85	-15
1087	F	5	F5d	61.2	58.5	-2.7	70	67	-3
1088	F	5	F5d	66.3	64.1	-2.2	80	78	-2
1089	M	8	F10d	94.8	89.6	-5.2	111	105	-6
1090	M	9	F10d	91.2	86.6	-4.6	102	95	-7
1091	M	8	F10d	88.3	83.7	-4.6	100	99	-1
1092	M	11	F10d	89	81.1	-7.9	105	90	-15
1093	M	7	F5d	78.3	74.3	-4	97	95	-2
1094	F	8	F10d	76	70.1	-5.9	79	74	-5
1095	M	14	F15d	74.4	67.7	-6.7	89
1096	F	8	F10d	66	67	1	84	82	-2
1097	F	8	F10d	56.5	54.1	-2.4	72	71	-1
1098	F	14	F15d	93.2	86.3	-6.9	99	93	-6
1099	M	9	F10d	113.4	106.9	-6.5	111	102	-9
1100	M	5	F5d	80.8	77.4	-3.4	98
1101	F	7	F5d	68	66.5	-1.5	76	73	-3
1102	F	8	F10d	57.6	54.4	-3.2	74	71	-3
1103	M	8	F10d	85.9	81.6	-4.3	86	84	-2
1104	F	14	F15d	138.5	129.5	-9	150	132	-18
1105	F	8	F10d	73.9	69.8	-4.1	80	77	-3
1106	M	8	F10d	76	71.8	-4.2	82	79	-3
1107	F	5	F5d	85.2	82	-3.2	86	84	-2
1108	M	18	F20d	86.1	78.8	-7.3	107	97	-10
1109	M	5	F5d	96	92.3	-3.7	114	107	-7
1110	F	5	F5d	59.1	56.8	-2.3	80	76	-4
1111	M	8	F10d	99.5	92.9	-6.6	106
1112	F	5	F5d	72.8	71.3	-1.5	92	86	-6
1113	F	8	F10d	96.3	92.5	-3.8	108	100	-8
1114	F	8	F10d	64.9	60.2	-4.7	74	72	-2
1115	M	5	F5d	83.5	80.3	-3.2	100	93	-7
1116	F	6	F5d	57.8	55.8	-2	72
1117	M	5	F5d	92.4	89.2	-3.2	100	92	-8
1118	M	5	F5d	100	95.6	-4.4	110	105	-5
1119	M	5	F5d	116	111.7	-4.3	130	118	-12
1120	M	8	F10d	80	76	-4	95	92	-3
1121	F	4	F5d	70.7	68.9	-1.8	127	119	-8
1122	F	5	F5d	85.2	82.7	-2.5	84
1123	F	20	F20d	59.2	52.9	-6.3	75	66	-9
1124	F	18	F20d	116.5	107.9	-8.6	124	111	-13
1125	M	7	F5d	102	96.9	-5.1	107	95	-12
1126	F	9	F10d	93.3			106	98	-8
1127	M	5	F5d	94.4	89.2	-5.2	97	93	-4
1128	M	12	F10d	111.5	102.7	-8.8	120	115	-5
1129	F	8	F10d	87.9	84.2	-3.7	98	96	-2
1130	F	8	F10d	76.9	73.6	-3.3	97
1131	F	4	F5d	65.7	63.9	-1.8	80	72	-8
1132	M	5	F5d	96	91.4	-4.6	101	95	-6
1133	F	5	F5d	77.4	74.4	-3	85	82	-3
1134	F	9	F10d	59.9	56.7	-3.2	70	68	-2
1135	F	7	F5d	72	68.7	-3.3	68
1136	M	5	F5d	62.6	59.1	-3.5	78	76	-2
1137	M	12	F10d	88.6	84.6	-4	113	107	-6
1138	M	5	F5d	87.5	83.7	-3.8	100	89	-11
1139	F	13	F15d	76.8	72.8	-4	98
1140	F	7	F5d	94.9	91.7	-3.2	101	93	-8
1141	F	6	F5d		50.2		77	73	-4
1142	F	5	F5d	60.5	58.6	-1.9	67	64	-3
1143	M	5	F5d	93.9	90	-3.9	110	98	-12
1144	F	5	F5d	70.9	68.4	-2.5	87	80	-7
1145	F	9	F10d	82.5	78.9	-3.6	102	94	-8
1146	M	8	F10d				110	101	-9
1147	F	8	F10d	77.2	73.4	-3.8	87	82	-5
1148	F	14	F15d	97.2	90.5	-6.7	104	94	-10
1149	F	5	F5d	96.6	92.2	-4.4	99	95	-4
1150	F	5	F5d	74.8	71.8	-3	86	80	-6
1151	M	14	F15d	124.2	115.7	-8.5	129
1152	F	6	F5d	50.5	48.7	-1.8	76	71	-5
1153	F	6	F5d	59	55.6	-3.4	78	75	-3
1154	F	8	F10d	76.6	73.1	-3.5	101	97.5	-3.5
1155	F	14	F15d	77.6	71.5	-6.1	84
1156	M	5	F5d	92.2	87.6	-4.6	104	100	-4
1157	F	5	F5d	54.7	52.2	-2.5	83
1158	F	5	F5d	69.9	68.3	-1.6	85	79	-6
1159	F	5	F5d	85	82.8	-2.2	112	106	-6
1160	M	5	F5d	114.4	109.2	-5.2	123	120	-3
1161	F	5	F5d	68	65.5	-2.5	85	78	-7
1162	M	8	F10d	74.6	71.2	-3.4	92	86	-6
1163	F	4	F5d	53.5	51.3	-2.2	71
1164	M	4	F5d	87.7	84.9	-2.8	98	92	-6
1165	F	8	F10d	72	67.7	-4.3	98	90	-8
1166	M	5	F5d	101.9	97.2	-4.7	96	90	-6
1167	M	5	F5d	199.6	193	-6.6	142	137	-5
1168	F	9	F10d	68.6	64.2	-4.4	83	79.5	-3.5
1169	F	8	F10d	99.2	94.5	-4.7	94	89	-5
1170	F	5	F5d	92	88.8	-3.2	100
1171	M	10	F10d	75.5	70.3	-5.2	90	87	-3
1172	F	8	F10d		83.6		90
1173	F	8	F10d		60		80	74	-6
1174	M	8	F10d	103.8	97	-6.8	112
1175	M	8	F10d	133	127.3	-5.7	125	119	-6
1176	F	8	F10d	48.8	45.8	-3	72	65	-7
1177	F	8	F10d	61			78	74	-4
1178	F	7	F5d	75.2	72.5	-2.7	81	79	-2
1179	M	8	F10d	99	92.2	-6.8	108	96	-12
1180	M	7	F5d		98.5		119	116	-3
1181	F	5	F5d	66.7	64.5	-2.2	87	84	-3
1182	M	5	F5d	79.7	76.7	-3	92	86	-6
1183	F	5	F5d	68.1			80	74	-6
1184	M	6	F5d	105.8	103.6	-2.2	120	109	-11
1185	F	5	F5d	67.2	64.4	-2.8	77	75	-2
1186	M	5	F5d	81.7	77.7	-4	85	83	-2
1187	F	5	F5d	86.4	84.6	-1.8	90	88	-2
1188	F	5	F5d	84.7	81.1	-3.6	83	80	-3
1189	F	5	F5d	64.7	62.1	-2.6	72	69	-3
1190	F	5	F5d	68	64.3	-3.7	79	79	0
1191	M	7	F5d	73.3	69.1	-4.2	87	81	-6
1192	M	5	F5d	69.4	66.7	-2.7	91	85	-6
1193	F	5	F5d	57.2	54.8	-2.4	65	63.5	-1.5
1194	F	5	F5d	65.4	63.2	-2.2	82	73	-9
1195	F	8	F10d	61.9	59	-2.9	72	70	-2
1196	F	7	F5d		47.4		75
1197	M	8	F10d	95.7	90.2	-5.5	104	99	-5
1198	F	8	F10d		52.4		73	71	-2
1199	F	7	F5d		67.6		87	79	-8
1200	M	5	F5d	78.4			100
1201	F	9	F10d	93.2	87.7	-5.5	108	103	-5
1202	F	8	F10d	60	57.8	-2.2	78	74	-4
1203	M	10	F10d		91.6		104	99	-5
1204	M	8	F10d	92.4	86.4	-6	108	102	-6
1205	F	8	F10d	67.6	64.2	-3.4	93	89	-4
1206	M	8	F10d	104.3	97.7	-6.6	111	100	-11
1207	F	15	F15d		61.7		85	83	-2
1208	M	16	F15d	94.7	86	-8.7	108	104.5	-3.5
1209	F	6	F5d	68.5	64.3	-4.2	82	80	-2
1210	F	5	F5d	56	52.4	-3.6	78	69	-9
1211	M	7	F5d	91.5	86.5	-5	101	97	-4
1212	F	8	F10d	67	63.5	-3.5	80
1213	F	14	F15d	68.5	62.4	-6.1	87	82	-5
1214	F	5	F5d	53.4	51.6	-1.8	76	73	-3
1215	M	5	F5d	76.4	72.2	-4.2	91	86	-5
1216	F	8	F10d	77.6	74.4	-3.2	97	94	-3
1217	F	8	F10d	76.7	71.5	-5.2	82	78	-4
1218	F	5	F5d	56	52.1	-3.9	73	69	-4
1219	F	5	F5d	80.1	75.8	-4.3	79	74	-5
1220	F	5	F5d	61.9	58.8	-3.1	80	75	-5
1221	F	5	F5d	54.4	52.5	-1.9	69
1222	F	4	F5d	72.2	69.5	-2.7	94
1223	F	5	F5d	69.9	69.1	-0.8	84	81	-3
1224	F	9	F10d	62.7	58.5	-4.2	89
1225	M	9	F10d		95.5		110
1226	F	8	F10d		81.7		107	99	-8
1227	F	9	F10d	65.6	61.1	-4.5	66	64	-2
1228	F	8	F10d	89.4	84.4	-5	100	92	-8
1229	F	5	F5d	61	58.8	-2.2	76	72	-4
1230	F	5	F5d	62.5	59.7	-2.8	87	64	-23
1231	F	5	F5d	86.1	82.9	-3.2	87
1232	M	8	F10d	104.8	99.5	-5.3	110	100	-10
1233	F	5	F5d	56.7	53.9	-2.8	71	67.5	-3.5
1234	M	9	F10d	104.4	97.8	-6.6	112	107	-5
1235	F	7	F5d		60.4		78	73	-5
1236	F	9	F10d	59.1	56.4	-2.7	81	76	-5
1237	M	8	F10d	87.8	82.4	-5.4	102	95	-7
1238	M	14	F15d	105.2	96.3	-8.9	112	104	-8
1239	F	8	F10d	60.9			75
1240	M	5	F5d	80.2	77.7	-2.5	100	98	-2
1241	M	5	F5d	84.7	81.3	-3.4	91	88	-3
1242	M	8	F10d	91	86.2	-4.8	94	88	-6
1243	M	5	F5d	91.2	88	-3.2	100	96	-4
1244	F	5	F5d	58.3	56.3	-2	80	76	-4
1245	F	14	F15d	68.3			84	81	-3
1246	M	5	F5d	80.2	76	-4.2	99	97	-2
1247	F	5	F5d		68.2		88	87	-1
1248	F	5	F5d	65.6	63.6	-2	84	80	-4
1249	F	4	F5d	80.1	78.4	-1.7	99	95	-4
1250	F	5	F5d	70.4	66.4	-4	82	81	-1
1251	F	5	F5d	55.4	53.6	-1.8	86
1252	F	5	F5d	64.5	62.9	-1.6	82	79	-3
1253	F	4	F5d	64.1	61.7	-2.4	87	83	-4
1254	M	4	F5d	65.9	63.2	-2.7	86	80	-6
1255	F	14	F15d	60.8	56.9	-3.9	76	70	-6
1256	F	4	F5d	63.8	62	-1.8	76	73	-3
1257	F	5	F5d	68.4	66.4	-2	85	80	-5
1258	M	5	F5d	137.5	131.3	-6.2	140	137	-3
1259	F	8	F10d	54.2	51.2	-3	64	64	0
1260	F	8	F10d	76.4	72.3	-4.1	97	93	-4
1261	M	8	F10d	70	66.7	-3.3	82	80	-2
1262	M	8	F10d	94.8	89.3	-5.5	107
1263	F	8	F10d	87.3			94	90	-4
1264	M	8	F10d	94.7	88.4	-6.3	111	107	-4
1265	M	13	F15d	103	93.1	-9.9	117	111	-6
1266	M	14	F15d	112.4	104.8	-7.6	117	107	-10
1267	M	14	F15d	104.1	94.5	-9.6	103
1268	M	9	F10d	112.4	105.3	-7.1	110
1269	F	8	F10d	167.3	159.9	-7.4	122	118	-4
1270	F	14	F15d	53.8	49.3	-4.5	73	69	-4
1271	M	6	F5d	99.7	93.6	-6.1	109	105	-4
1272	M	5	F5d	85.8	82.7	-3.1	94	89	-5
1273	F	6	F5d	94.7	92.6	-2.1	110
1274	M	5	F5d	89.8	86.6	-3.2	108	102	-6
1275	F	5	F5d	77	73.6	-3.4	98	95	-3
1276	F	8	F10d	74	70.8	-3.2	89	89	0
1277	F	11	F10d	67.4	63.5	-3.9	84	78	-6
1278	F	8	F10d	56.7	54	-2.7	75	73	-2
1279	F	14	F15d	68.9	64	-4.9	74	70.5	-3.5
1280	M	5	F5d	60.3			78	74	-4
1281	F	5	F5d	74.8	72.6	-2.2	84	81	-3
1282	M	8	F10d	82.8	77.8	-5	106	101	-5
1283	F	6	F5d	49.7	47.4	-2.3	70
1284	F	9	F10d	47.2	44.6	-2.6	68	66	-2
1285	M	7	F5d	96.6	95.1	-1.5	104	98	-6
1286	M	5	F5d	74.1	69.6	-4.5	87
1287	F	5	F5d	50.7	49.8	-0.9	73
1288	M	8	F10d	87.7	81.9	-5.8	97	93	-4
1289	F	8	F10d	112.4	105.9	-6.5	105	101	-4
1290	F	8	F10d	59.1	56.1	-3	80	78	-2
1291	F	8	F10d	64.7	61.8	-2.9	76	74	-2
1292	F	8	F10d	57.5	54.5	-3	76	73	-3
1293	F	10	F10d	54	48.6	-5.4	77
1294	F	13	F15d	117.3	109.8	-7.5	126	120	-6
1295	F	14	F15d	89.2	84	-5.2	115	110	-5
1296	M	8	F10d	87.7	82.6	-5.1	101	97	-4
1297	F	9	F10d	86.3	82.8	-3.5	92	85	-7
1298	M	8	F10d	109.8	104.7	-5.1	119	106	-13
1299	F	21	F20d	98.5	90.9	-7.6	114	109	-5
1300	F	5	F5d	65.2	63.1	-2.1	72	69.5	-2.5
1301	M	8	F10d	87	82	-5	93	89	-4
1302	M	8	F10d	91.4	86.2	-5.2	107	101	-6
1303	F	8	F10d	59	56	-3	78	74	-4
1304	F	8	F10d	64.1	60.6	-3.5	82	77	-5
1305	M	8	F10d	78.4	74.3	-4.1	87	86	-1
1306	M	8	F10d	101.2	96.4	-4.8	105	102	-3
1307	F	9	F10d	65.8	61.9	-3.9	92	83	-9
1308	F	5	F5d	63.8	61	-2.8	80	79	-1
1309	F	14	F15d	103.1			104	100.5	-3.5
1310	F	5	F5d	80.65	77.7	-2.95	74
1311	F	5	F5d	52	49.7	-2.3	68	67	-1
1312	M	14	F15d	94	88.4	-5.6	105	98	-7
1313	F	5	F5d	60.8	58.9	-1.9	70	67.5	-2.5
1314	M	8	F10d	86.3	81.9	-4.4	98	93	-5
1315	F	8	F10d	109.9	105.3	-4.6	116	112	-4
1316	M	5	F5d	73.8	70.4	-3.4	89
1317	M	8	F10d	88.5	84.3	-4.2	100
1318	F	8	F10d	78.95	74.4	-4.55	102
1319	F	5	F5d	84.7	81.2	-3.5	104	101	-3
1320	M	5	F5d		62.1		90	86	-4
1321	F	8	F10d	73.4	70.3	-3.1	95	92	-3
1322	M	8	F10d	95.2	90.6	-4.6	110	107	-3
1323	F	8	F10d	107.4	102.4	-5	110
1324	F	8	F10d	152.7	146.6	-6.1	139
1325	F	8	F10d	69.6	65.8	-3.8	83	80	-3
1326	M	8	F10d	82.4	76.9	-5.5	96
1327	F	10	F10d	66.4	63.4	-3	90	86	-4
1328	F	14	F15d	70.1	65	-5.1	86	80	-6
1329	F	7	F5d	83.2	78.9	-4.3	96
1330	M	8	F10d	89.3	84.4	-4.9	101	92	-9
1331	F	8	F10d	62.8	59.6	-3.2	76
1332	M	8	F10d	109	103.6	-5.4	117	112	-5
1333	M	9	F10d	89.5	83.7	-5.8	98	88	-10
1334	F	8	F10d	61.3	58.1	-3.2	70	67	-3
1335	M	14	F15d	104.9	95.9	-9	105	98	-7
1336	F	14	F15d	85.4	78	-7.4	97	92.5	-4.5
1337	F	15	F15d	99.2	91.3	-7.9	114	109	-5
1338	M	8	F10d		95.4		110	105	-5
1339	M	8	F10d		88.25		105	99	-6
1340	F	5	F5d	57.8	55.2	-2.6	74	72	-2
1341	F	5	F5d	71.1	68.5	-2.6	89
1342	F	5	F5d	59	57.2	-1.8		73
1343	F	5	F5d	73.5	71.3	-2.2	102	95	-7
1344	M	8	F10d	108	101.5	-6.5	120	113	-7
1345	F	8	F10d	70.2	66.6	-3.6	80	74	-6
1346	M	8	F10d	87.8	81	-6.8	91	83	-8
1347	F	5	F5d	66.4	64.4	-2	70
1348	M	5	F5d	95.1	90.7	-4.4	94	91.5	-2.5
1349	M	5	F5d	89.4	86	-3.4	97
1350	F	8	F10d	67.4	64.5	-2.9	89	78	-11
1351	M	8	F10d	100.3	96.2	-4.1	120	111	-9
1352	M	14	F15d	93.2	85.9	-7.3	100	88	-12
1353	M	8	F10d	85.3	82.4	-2.9	98
1354	F	8	F10d	65.8	63.2	-2.6	91	87	-4
1355	F	13	F15d	85.7	79.6	-6.1	108	99	-9
1356	F	13	F15d	76.6	69.8	-6.8	104	95	-9
1357	F	8	F10d	90.3			98	87.5	-10.5
1358	F	13	F15d	78.7	72.9	-5.8	104	96	-8
1359	M	5	F5d	105.8	102.6	-3.2	108	103.5	-4.5
1360	M	5	F5d	112.5	108.9	-3.6	105
1361	F	8	F10d	93	88.25	-4.75	97	92	-5
1362	F	12	F10d	82.6	75.5	-7.1	100
1363	M	8	F10d	102.4	93.6	-8.8	111	104	-7
1364	M	5	F5d		79.8		94	90	-4
1365	M	7	F5d	72.3	67.9	-4.4	80	75	-5
1366	M	7	F5d	106.2	101	-5.2	114	109	-5
1367	M	14	F15d	123.4	110.9	-12.5	121	112	-9
1368	F	9	F10d	94.8	89.3	-5.5	94
1369	M	9	F10d	101.9	96.6	-5.3	130	114	-16
1370	F	14	F15d	89	83.6	-5.4	99	92	-7
1371	F	8	F10d	54.3	126	71.7	69	67	-2
1372	M	8	F10d	90.3	85.2	-5.1	106	96	-10
1373	M	16	F15d	114.1	101.8	-12.3	118	107	-11
1374	F	8	F10d	93.4	88.6	-4.8	105	100	-5
1375	F	8	F10d	50	48.4	-1.6	66	61	-5
1376	M	14	F15d	114.5	106.6	-7.9	128	119	-9
1377	M	15	F15d		104.8		134	124	-10
1378	F	21	F20d	74.8	68.7	-6.1	104	101	-3
1379	F	5	F5d	111.4	106.8	-4.6	96	92	-4
1380	F	5	F5d	71.1			89	86	-3
1381	M	8	F10d	85.8	80.1	-5.7	99	92	-7
1382	F	8	F10d	62	58.8	-3.2	72	66	-6
1383	F	8	F10d	79.8	75.6	-4.2	89	82	-7
1384	F	21	F20d	106.2	97.7	-8.5	113	105	-8
1385	M	7	F5d	93.8	87.7	-6.1	100	94	-6
1386	M	8	F10d	110.8	103	-7.8	116	110	-6
1387	F	5	F5d				92	82	-10
1388	M	7	F5d	120.6	115.7	-4.9	130	121	-9
1389	F	8	F10d	95.9	91.6	-4.3	107	103	-4
1390	F	12	F10d	89.2	83	-6.2	100	94	-6
1391	F	12	F10d	100.2	93.4	-6.8	129	118	-11
1392	F	5	F5d	61.3	58.8	-2.5	77
1393	M	8	F10d	89.6	84.5	-5.1	108	106	-2
1394	F	20	F20d	101.5	90	-11.5	101	89.5	-11.5
1395	F	5	F5d	71.6	68.4	-3.2	87	85	-2
1396	M	6	F5d	92.5	88.9	-3.6	104	96	-8
1397	F	9	F10d	93.2	89.8	-3.4	95	89	-6
1398	F	5	F5d	70.3	67.4	-2.9	85	84	-1
1399	F	5	F5d	56.8	54.6	-2.2	72	65	-7
1400	M	5	F5d	94.4	89.8	-4.6	93	87	-6
1401	F	5	F5d	53.6	51.8	-1.8	68	67	-1
1402	F	5	F5d	58.2	56.5	-1.7	75	69	-6
1403	M	5	F5d	80.9	78.9	-2	92	84	-8
1404	M	7	F5d	98.1	93.3	-4.8	121	116	-5
1405	M	5	F5d	95.4	89	-6.4	98
1406	M	7	F5d		89.1		107	102	-5
1407	F	5	F5d	74.9	71.9	-3	79	75	-4
1408	F	6	F5d				69	65	-4
1409	F	5	F5d	74.6	71.5	-3.1	94	90	-4
1410	M	5	F5d	93.1	89.4	-3.7	106	100	-6
1411	F	7	F5d	79	74.1	-4.9	81	76	-5
1412	F	6	F5d	66.6	63.8	-2.8	80	76	-4
1413	F	5	F5d	64.2	62.8	-1.4	83	78.5	-4.5
1414	F	14	F15d	88.7	83.1	-5.6	92	88	-4
1415	F	8	F10d	56.9	53.3	-3.6	80
1416	F	14	F15d	94.2	87.5	-6.7	96
1417	F	14	F15d	93.4	87.8	-5.6	93	87	-6
1418	M	6	F5d	80	76.8	-3.2	89	85	-4
1419	F	8	F10d	79.3	75.2	-4.1	99	96	-3
1420	M	5	F5d		80.3		84
1421	F	5	F5d	57.4	54.5	-2.9	74
1422	M	5	F5d	94.3	90.7	-3.6	100
F, female; M, male, F5d, fasting 5±2 days; F10d, fasting 10±2 days; F15d, fasting 15±2 days; F20d, fasting 20±2 days
