# Supplementary material for: Safety, health improvement and well-being during a 4 to 21-day fasting period in an observational study including 1422 subjects
Source: PLoS One. 2019 Jan 2;14(1):e0209353. doi: 10.1371/journal.pone.0209353 (PMC6314618; doi:10.1371/journal.pone.0209353)
Supplement: S5 Table — Changes in emotional and physical well-being during fasting. (XLSX) [file pone.0209353.s005.xlsx]

## Sheet: Tabelle1
S5 Table. Raw data of Fig 4. Changes in Emotional and Physical Well-being during fasting.
patient number	sex	length of fast (days)	group	EWB (0-10) pre	EWB (0-10) post	EWB change	PWB (0-10) pre	PWB (0-10) post	PWB change
1	F	6	F5d	8	8	0	8	9	1
2	F	11	F10d	5	7	2	5	7	2
3	F	6	F5d	8	10	2	6	10	4
4	F	6	F5d	6	6	0	5	7	2
5	F	5	F5d	5	4	-1	7	7	0
6	F	6	F5d	4	5	1	4	5	1
7	F	9	F10d	8	9	1	6	9	3
8	M	6	F5d	5	8	3	4	8	4
9	M	8	F10d
10	M	6	F5d	4	7	3	4	8	4
11	F	9	F10d	10	9	-1	8	9	1
12	F	9	F10d	3	7	4	4	6	2
13	F	8	F10d
14	F	9	F10d	9	10	1	9	10	1
15	F	8	F10d	8	9	1	3	10	7
16	M	8	F10d
17	F	8	F10d
18	F	6	F5d	8	10	2	6	6	0
19	F	5	F5d	9	9	0	9	9	0
20	M	5	F5d	10	10	0	5	9	4
21	F	5	F5d	7	5	-2	4	3	-1
22	M	5	F5d	6	7	1	2	6	4
23	M	5	F5d	10	9	-1	9	9	0
24	F	9	F10d
25	F	5	F5d	2	6	4	3	6	3
26	M	5	F5d	5	8	3	5	8	3
27	M	15	F15d	5	6	1	5	5	0
28	F	4	F5d	4	6	2	4	5	1
29	F	8	F10d	7	7	0	5	7	2
30	M	17	F15d
31	M	12	F10d	7	8	1	7	8	1
32	F	10	F10d
33	M	9	F10d
34	F	10	F10d	6	8	2	9	8	-1
35	F	6	F5d	6	8	2	6	8	2
36	F	5	F5d	10	10	0	6	8	2
37	M	7	F5d		7			7
38	F	6	F5d	5	8	3	5	7	2
39	F	8	F10d	7	6	-1	7	6	-1
40	F	14	F15d	6	8	2	4	6	2
41	F	14	F15d	4	5	1	1	6	5
42	M	8	F10d
43	F	8	F10d	8	8	0	5	8	3
44	F	15	F15d	7	9	2	5	8	3
45	M	7	F5d	5	6	1	4	7	3
46	F	19	F20d	7	9	2	7	9	2
47	M	8	F10d	10	10	0	10	10	0
48	F	10	F10d	6	8	2	5	6	1
49	M	8	F10d
50	M	9	F10d	3	7	4	3	7	4
51	M	5	F5d	5	8	3	5	8	3
52	F	14	F15d	6	9	3	3	9	6
53	F	14	F15d	7	10	3	7	9	2
54	F	5	F5d	8	9	1	2	9	7
55	M	5	F5d	7	8	1	3	8	5
56	M	9	F10d	4	10	6	4	10	6
57	M	5	F5d	10	10	0	10	10	0
58	M	5	F5d	3	2	-1	3	2	-1
59	F	9	F10d
60	M	14	F15d	5	7	2	4	6	2
61	M	7	F5d	6	8	2	6	8	2
62	M	8	F10d	6	6	0	5	5	0
63	F	9	F10d	3	8	5	2	8	6
64	F	14	F15d	6			6
65	F	14	F15d	8	7	-1	9	9	0
66	M	14	F15d	5	6	1	8	6	-2
67	M	9	F10d	3	5	2	4	5	1
68	F	14	F15d	5	8	3	8	8	0
69	M	14	F15d	9	10	1	7	10	3
70	F	8	F10d	8	8	0	3	6	3
71	M	5	F5d	7	8	1	5	8	3
72	F	14	F15d	7	9	2	6	9	3
73	F	14	F15d	7	8	1	7	8	1
74	M	8	F10d	5	5	0	5	5	0
75	M	5	F5d	5	8	3	5	8	3
76	M	8	F10d
77	F	5	F5d
78	F	5	F5d	6	9	3	8	9	1
79	M	6	F5d
80	M	13	F15d
81	F	9	F10d	4	8	4	4	8	4
82	F	8	F10d	6	7	1	6	7	1
83	F	18	F20d	9	10	1	6	10	4
84	F	10	F10d
85	M	5	F5d	8	8	0	8	8	0
86	M	4	F5d	5	10	5	4	10	6
87	F	8	F10d	8	9	1	9	8	-1
88	M	10	F10d	10	7	-3	10	8	-2
89	M	14	F15d	8	9	1	9	8	-1
90	F	8	F10d	5	6	1	4	6	2
91	F	5	F5d
92	F	5	F5d	6	7	1	7	8	1
93	M	5	F5d	8	8	0	8	8	0
94	M	8	F10d	5	5	0	1	5	4
95	F	6	F5d	10	10	0	5	7	2
96	F	13	F15d	7	6	-1	7	6	-1
97	M	8	F10d	3	2	-1	3	4	1
98	F	7	F5d	5	8	3	3	7	4
99	M	9	F10d	5	9	4	4	8	4
100	F	9	F10d	7	10	3	7	10	3
101	F	6	F5d	5	7	2	5	7	2
102	F	9	F10d
103	F	9	F10d	8	9	1	7	8	1
104	F	13	F15d	10	10	0	10	10	0
105	M	13	F15d	7	7	0	7	7	0
106	F	5	F5d	3	8	5	4	5	1
107	F	6	F5d
108	F	5	F5d	3	8	5	3	8	5
109	M	14	F15d	4	5	1	7	7	0
110	F	6	F5d
111	M	7	F5d	6	6	0	5	6	1
112	F	7	F5d	8	8	0	8	8	0
113	M	6	F5d	10	8	-2	10	8	-2
114	M	5	F5d	6	6	0	3	7	4
115	F	5	F5d	8	9	1	8	7	-1
116	F	9	F10d	4	5	1	4	5	1
117	M	5	F5d	7	7	0	5	8	3
118	M	7	F5d	8	8	0	8	8	0
119	F	5	F5d	3	4	1	3	4	1
120	M	4	F5d	6	7	1	6	8	2
121	F	5	F5d	5	7	2	4	7	3
122	M	7	F5d
123	F	5	F5d	7	7	0	3	5	2
124	M	7	F5d	9	10	1	9	9	0
125	M	7	F5d
126	M	14	F15d	7	9	2	5	9	4
127	F	4	F5d	4	4	0	5	4	-1
128	F	7	F5d	5	7	2	5	7	2
129	F	5	F5d	6	5	-1	6	4	-2
130	F	14	F15d	5	5	0	4	5	1
131	M	5	F5d	8	8	0	8	7	-1
132	F	5	F5d	5	7	2	5	6	1
133	M	14	F15d
134	F	10	F10d	3	7	4	3	8	5
135	F	14	F15d	4	8	4	7	9	2
136	M	8	F10d	6	9	3	6	9	3
137	F	8	F10d	4	8	4	2	7	5
138	M	6	F5d	6	7	1	6	7	1
139	M	5	F5d	2	8	6	3	8	5
140	F	6	F5d	4	4	0	4	7	3
141	F	13	F15d	4	7	3	4	6	2
142	F	11	F10d	7	9	2	5	9	4
143	F	11	F10d	3	8	5	3	7	4
144	F	10	F10d	8	9	1	8	10	2
145	M	21	F20d	3	6	3	2	7	5
146	F	14	F15d	5	6	1	5	7	2
147	M	5	F5d	6	8	2	6	8	2
148	F	6	F5d	2	5	3	5	5	0
149	M	5	F5d	6	8	2	5	8	3
150	M	14	F15d	10	10	0	8	10	2
151	F	10	F10d	3	5	2	3	5	2
152	F	21	F20d	5	6	1	2	6	4
153	M	8	F10d	7	7	0	7	8	1
154	M	7	F5d	7	9	2	6	8	2
155	F	6	F5d	8	9	1	8	9	1
156	M	6	F5d	6	6	0	6	6	0
157	F	5	F5d	1	9	8	1	5	4
158	F	14	F15d	4	6	2	4	5	1
159	F	5	F5d	10	10	0	10	10	0
160	F	5	F5d	3	8	5	1	8	7
161	F	4	F5d	8	4	-4	8	4	-4
162	F	9	F10d	10	8	-2	3	6	3
163	F	18	F20d	8	9	1	7	7	0
164	M	14	F15d	4	8	4	6	9	3
165	F	14	F15d	10	9	-1	3	6	3
166	F	14	F15d	3	8	5	3	8	5
167	F	5	F5d	3	7	4	8	8	0
168	F	6	F5d	9	7	-2	4	5	1
169	M	9	F10d	8	8	0	8	6	-2
170	F	9	F10d	6	7	1	7	6	-1
171	M	8	F10d	5	6	1	4	6	2
172	F	6	F5d	5	5	0	3	6	3
173	F	8	F10d	6	9	3	6	9	3
174	F	14	F15d	1	7	6	1	2	1
175	M	7	F5d	6	6	0	5	6	1
176	F	9	F10d	7	9	2	7	9	2
177	F	4	F5d	5	6	1	5	3	-2
178	F	8	F10d	9	8	-1	9	7	-2
179	F	8	F10d	6	7	1	4	7	3
180	F	14	F15d	8	8	0	8	8	0
181	M	14	F15d	8	7	-1	8	7	-1
182	M	4	F5d	5	7	2	5	8	3
183	M	4	F5d	7	8	1	7	8	1
184	F	6	F5d	4	6	2	6	6	0
185	M	7	F5d	5	7	2	4	6	2
186	F	5	F5d	7	5	-2	8	5	-3
187	F	5	F5d	4	7	3	4	7	3
188	M	19	F20d	10	10	0	8	8	0
189	F	7	F5d
190	M	6	F5d	5	10	5	7	10	3
191	F	6	F5d	10	10	0	10	10	0
192	F	6	F5d
193	F	9	F10d	4	5	1	3	4	1
194	M	5	F5d	9	8	-1	9	8	-1
195	F	5	F5d	6	5	-1	6	4	-2
196	M	5	F5d	6	9	3	6	9	3
197	M	9	F10d	8	8	0	8	7	-1
198	F	12	F10d	6	1	-5	3	3	0
199	M	21	F20d	8	9	1	8	9	1
200	M	10	F10d
201	F	5	F5d	6	8	2	7	8	1
202	F	13	F15d	5	8	3	2	8	6
203	F	6	F5d	8	8	0	8	8	0
204	M	6	F5d	8	7	-1	8	7	-1
205	F	8	F10d	7	9	2	6	9	3
206	F	8	F10d
207	F	8	F10d	10	7	-3	8	5	-3
208	M	7	F5d	4	7	3	4	6	2
209	F	13	F15d
210	F	9	F10d	6	9	3	8	8	0
211	F	10	F10d
212	F	14	F15d	8	10	2	5	10	5
213	F	14	F15d	7	8	1	4	7	3
214	M	14	F15d	9	9	0	7	7	0
215	F	9	F10d		8			5
216	M	8	F10d	9	8	-1	8	8	0
217	F	9	F10d	5	9	4	4	9	5
218	M	7	F5d	3	9	6	3	9	6
219	F	21	F20d	6	7	1	7	7	0
220	F	7	F5d	5	8	3	5	7	2
221	F	15	F15d	5	7	2	5	7	2
222	M	14	F15d	5	8	3	5	8	3
223	M	5	F5d	7	7	0	7	7	0
224	M	5	F5d	1	2	1	2	2	0
225	M	10	F10d	7	6	-1	5	6	1
226	F	11	F10d	5	5	0	5	5	0
227	M	11	F10d	5	6	1	4	6	2
228	M	12	F10d	3	8	5	3	8	5
229	M	10	F10d	4	9	5	5	9	4
230	F	10	F10d	6	7	1	6	7	1
231	F	6	F5d	8	9	1	9	9	0
232	M	6	F5d	10	10	0	8	10	2
233	M	4	F5d
234	M	9	F10d		10			10
235	M	5	F5d	6	6	0	5	6	1
236	F	10	F10d	5	8	3	7	8	1
237	F	10	F10d
238	M	6	F5d	3	5	2	3	4	1
239	M	8	F10d	6	8	2	6	8	2
240	M	11	F10d	6	7	1	5	7	2
241	M	5	F5d	6	8	2	4	6	2
242	F	5	F5d	7	8	1	5	8	3
243	M	5	F5d	6	6	0	6	6	0
244	F	5	F5d	8	8	0	8	6	-2
245	M	5	F5d	8	10	2	7	9	2
246	F	6	F5d	9	8	-1	9	8	-1
247	F	8	F10d	8	7	-1	7	7	0
248	M	5	F5d
249	M	9	F10d
250	M	9	F10d	5	7	2	5	7	2
251	M	5	F5d	9	9	0	9	9	0
252	F	5	F5d	7	9	2	3	9	6
253	F	9	F10d	8	9	1	7	9	2
254	F	9	F10d	4	9	5	4	9	5
255	M	21	F20d	6	9	3	7	9	2
256	M	6	F5d	8	10	2	8	7	-1
257	M	8	F10d	6	7	1	5	7	2
258	F	8	F10d	1	6	5	1	6	5
259	F	12	F10d	5	7	2	5	7	2
260	F	16	F15d	5	6	1	4	6	2
261	F	5	F5d	2	4	2	1	4	3
262	F	14	F15d	4	8	4	8	9	1
263	F	9	F10d	6			5
264	F	9	F10d	10	10	0	8	10	2
265	M	14	F15d	7	8	1	7	9	2
266	F	8	F10d	9	10	1	9	10	1
267	F	16	F15d	6	10	4	3	10	7
268	F	14	F15d	5	9	4	5	8	3
269	F	9	F10d	3	6	3	2	5	3
270	F	8	F10d	4	5	1	2	5	3
271	M	8	F10d	8	8	0	7	8	1
272	M	8	F10d	8	7	-1	6	6	0
273	F	6	F5d	8	7	-1	3	8	5
274	M	5	F5d		7			7
275	M	8	F10d	9	9	0	9	9	0
276	F	8	F10d	7			2
277	F	6	F5d	8			7
278	M	13	F15d	7	9	2	7	10	3
279	M	8	F10d	7	9	2	7	8	1
280	F	8	F10d	8	9	1	8	8	0
281	M	14	F15d	5	5	0	4	5	1
282	F	14	F15d	5	4	-1	5	4	-1
283	M	14	F15d	6	9	3	7	10	3
284	F	8	F10d	5	8	3	4	8	4
285	M	8	F10d	5	8	3	6	8	2
286	M	6	F5d	10	10	0	10	10	0
287	M	6	F5d	9	10	1	9	10	1
288	F	6	F5d	5	6	1	5	6	1
289	F	5	F5d
290	M	14	F15d	7	8	1	7	8	1
291	F	14	F15d	9	10	1	9	9	0
292	M	8	F10d	8	10	2	8	10	2
293	M	6	F5d	9	10	1	8	9	1
294	M	6	F5d	6	8	2	6	9	3
295	F	5	F5d	2	8	6	4	9	5
296	M	5	F5d	4	9	5	5	9	4
297	M	13	F15d	9	10	1	9	10	1
298	F	12	F10d	6	8	2	2	7	5
299	M	8	F10d	3	6	3	3	6	3
300	M	10	F10d	6	7	1	6	7	1
301	F	5	F5d
302	F	9	F10d	8	5	-3	6	3	-3
303	F	5	F5d	4	8	4	5	8	3
304	M	5	F5d	10			10
305	F	5	F5d	8	7	-1	4	7	3
306	F	4	F5d	6	8	2	5	8	3
307	M	8	F10d	6	7	1	5	8	3
308	F	9	F10d	8	8	0	8	8	0
309	M	8	F10d	5	8	3	5	8	3
310	M	8	F10d	8	8	0	7	7	0
311	M	8	F10d	8	8	0	9	8	-1
312	M	14	F15d	3	8	5	3	8	5
313	F	8	F10d	7	6	-1	5	6	1
314	M	7	F5d	8	9	1	8	9	1
315	F	7	F5d	5	6	1	4	6	2
316	F	8	F10d	7	9	2	7	9	2
317	F	5	F5d	6	7	1	6	7	1
318	M	5	F5d	5	5	0	5	5	0
319	M	5	F5d	7	7	0	3	6	3
320	F	5	F5d	5	8	3	6	7	1
321	F	8	F10d	8			8
322	M	8	F10d	7	8	1	8	9	1
323	M	5	F5d	9	9	0	10	7	-3
324	M	7	F5d
325	F	7	F5d	8	6	-2	7	4	-3
326	F	7	F5d
327	F	7	F5d	4	8	4	8	8	0
328	F	5	F5d	3	10	7	8	10	2
329	F	12	F10d	5	8	3	6	8	2
330	M	5	F5d	9	9	0	9	9	0
331	F	10	F10d	3	2	-1	5	2	-3
332	F	9	F10d	7	9	2	7	9	2
333	F	8	F10d	9	9	0	6	10	4
334	M	8	F10d	3	8	5	3	8	5
335	F	5	F5d	7	6	-1	7	7	0
336	F	4	F5d	7	8	1	8	7	-1
337	M	5	F5d	4	5	1	4	5	1
338	F	7	F5d	7	8	1	7	8	1
339	F	8	F10d	8	8	0	7	7	0
340	M	7	F5d	8	9	1	7	8	1
341	F	6	F5d	7	9	2	6	8	2
342	F	5	F5d	7	8	1	5	8	3
343	F	5	F5d	3	3	0	3	2	-1
344	F	5	F5d	7	7	0	5	6	1
345	F	7	F5d	8	9	1	6	7	1
346	F	8	F10d	5	8	3	5	8	3
347	M	8	F10d	6	8	2	6	8	2
348	F	7	F5d	7	7	0	7	7	0
349	M	8	F10d	4	7	3	4	6	2
350	M	5	F5d	7	9	2	6	9	3
351	M	5	F5d	10	10	0	10	9	-1
352	F	5	F5d
353	F	8	F10d	3	7	4	2	6	4
354	F	8	F10d	8	8	0	6	8	2
355	M	11	F10d	6	7	1	6	7	1
356	M	6	F5d	8	8	0	8	8	0
357	F	4	F5d	7	8	1	3	7	4
358	F	8	F10d	3	6	3	3	5	2
359	M	6	F5d	2	8	6	2	8	6
360	F	5	F5d	5	9	4	3	8	5
361	F	5	F5d	8	9	1	8	9	1
362	M	6	F5d	1	8	7	3	6	3
363	F	5	F5d	5	6	1	4	7	3
364	F	8	F10d	9	7	-2	9	7	-2
365	M	8	F10d	3	7	4	5	7	2
366	F	5	F5d	8	10	2	7	8	1
367	M	8	F10d	3	9	6	6	8	2
368	M	14	F15d	3	7	4	3	7	4
369	F	10	F10d	5	8	3	4	6	2
370	F	16	F15d	3	9	6	3	9	6
371	F	8	F10d	7	7	0	6	7	1
372	M	5	F5d	9	9	0	6	9	3
373	F	4	F5d
374	M	5	F5d	8	8	0	8	8	0
375	F	4	F5d	0	2	2	4	4	0
376	F	4	F5d	6	7	1	6	4	-2
377	F	5	F5d	8	8	0	8	8	0
378	F	8	F10d	5	10	5	8	10	2
379	M	7	F5d	6	8	2	6	7	1
380	M	5	F5d	8	9	1	8	9	1
381	M	8	F10d	7	8	1	7	8	1
382	F	8	F10d	6	8	2	6	8	2
383	F	5	F5d	9	7	-2	9	6	-3
384	M	8	F10d	6	8	2	5	8	3
385	M	7	F5d	8	8	0	7	7	0
386	M	6	F5d
387	M	6	F5d	6	9	3	5	9	4
388	M	5	F5d
389	F	11	F10d	4	8	4	4	7	3
390	M	6	F5d	8	7	-1	5	7	2
391	F	7	F5d	7	8	1	7	9	2
392	M	5	F5d	7	8	1	7	10	3
393	F	6	F5d	8	5	-3	5	3	-2
394	F	6	F5d	6	10	4	5	7	2
395	M	18	F20d	7	10	3	7	9	2
396	F	5	F5d	6	7	1	6	7	1
397	M	5	F5d	4	6	2	4	6	2
398	F	8	F10d
399	F	8	F10d	5	7	2	6	8	2
400	F	8	F10d	6	10	4	7	7	0
401	M	9	F10d	7	8	1	2	1	-1
402	M	8	F10d
403	F	8	F10d	8	8	0	8	8	0
404	M	8	F10d
405	F	9	F10d	4	5	1	5	1	-4
406	M	8	F10d	6	8	2	5	8	3
407	F	6	F5d
408	F	8	F10d
409	M	9	F10d
410	F	5	F5d	5	7	2	7	7	0
411	F	7	F5d	8	8	0	7	6	-1
412	M	8	F10d	8	9	1	8	9	1
413	F	6	F5d	7	10	3	7	10	3
414	F	10	F10d
415	M	9	F10d	7	8	1	6	8	2
416	M	7	F5d	7	9	2	8	9	1
417	M	5	F5d	10	10	0	8	8	0
418	F	6	F5d	6	8	2	6	8	2
419	F	5	F5d	5	8	3	5	8	3
420	F	5	F5d	8	10	2	6	8	2
421	M	16	F15d	5	9	4	7	8	1
422	F	5	F5d	6	7	1	6	7	1
423	F	5	F5d	9	9	0	9	9	0
424	F	7	F5d
425	F	5	F5d	5	7	2	7	8	1
426	M	5	F5d	8	8	0	7	8	1
427	F	6	F5d	9	4	-5	9	9	0
428	M	13	F15d	6	7	1	5	7	2
429	F	20	F20d	4			4
430	F	8	F10d	5	7	2	4	5	1
431	F	11	F10d	10	10	0	10	10	0
432	F	8	F10d	5	5	0	2	7	5
433	F	8	F10d	5	6	1	6	6	0
434	F	8	F10d
435	M	10	F10d	4	4	0	3	3	0
436	F	9	F10d	5	7	2	6	7	1
437	F	9	F10d	6	8	2	5	8	3
438	F	10	F10d	5	9	4	5	8	3
439	M	12	F10d	9	9	0	9	9	0
440	M	13	F15d	6	9	3	6	9	3
441	M	4	F5d	7	8	1	4	6	2
442	F	6	F5d	8	8	0	4	8	4
443	F	6	F5d	4	3	-1	4	3	-1
444	M	6	F5d	3	4	1	4	4	0
445	F	9	F10d
446	M	11	F10d
447	F	6	F5d	4	10	6	3	10	7
448	F	9	F10d	10	10	0	9	8	-1
449	F	6	F5d	8	8	0	7	8	1
450	F	6	F5d
451	M	8	F10d	7	9	2	7	9	2
452	M	9	F10d	8	9	1	7	9	2
453	M	9	F10d
454	F	6	F5d	6	9	3	3	9	6
455	M	7	F5d	7	7	0	7	7	0
456	M	6	F5d	8	4	-4	4	4	0
457	F	6	F5d	8	9	1	7	10	3
458	F	8	F10d	9			9
459	F	6	F5d
460	F	6	F5d	3	7	4	3	7	4
461	F	5	F5d	9	9	0	10	9	-1
462	F	10	F10d	10	6	-4	10	5	-5
463	F	6	F5d	9	10	1	6	10	4
464	M	14	F15d	5	6	1	5	6	1
465	F	9	F10d	10	10	0	10	10	0
466	M	9	F10d
467	M	7	F5d
468	F	7	F5d
469	F	9	F10d	8	10	2	5	9	4
470	M	9	F10d	5	6	1	5	5	0
471	M	6	F5d	8	9	1	8	9	1
472	F	5	F5d	9	8	-1	6	8	2
473	F	9	F10d
474	M	6	F5d	5	8	3	4	6	2
475	M	6	F5d	8	7	-1	5	7	2
476	F	5	F5d	7	6	-1	7	6	-1
477	M	6	F5d	5	5	0	5	5	0
478	F	5	F5d	4	5	1	4	4	0
479	F	5	F5d	1	8	7	1	8	7
480	M	9	F10d	8	9	1	6	9	3
481	M	6	F5d	5	8	3	5	7	2
482	M	9	F10d	8	9	1	8	9	1
483	M	5	F5d	8	8	0	8	9	1
484	F	6	F5d	3	8	5	4	8	4
485	M	6	F5d	2	8	6	2	8	6
486	M	6	F5d	5	7	2	4	6	2
487	F	8	F10d
488	F	5	F5d	7	9	2	9	9	0
489	F	8	F10d	5	9	4	5	9	4
490	F	5	F5d	7	9	2	4	9	5
491	F	5	F5d	8	8	0	8	8	0
492	F	8	F10d	6	10	4	8	9	1
493	F	8	F10d	5	6	1	5	6	1
494	F	5	F5d	10	9	-1	8	9	1
495	F	8	F10d	8	10	2	8	10	2
496	F	5	F5d	10	10	0	10	10	0
497	F	8	F10d	7	5	-2	5	3	-2
498	F	5	F5d
499	F	8	F10d	5	5	0	5	7	2
500	F	8	F10d	6	7	1	6	7	1
501	M	5	F5d	8	8	0	8	8	0
502	M	5	F5d
503	M	5	F5d	8	9	1	5	9	4
504	F	14	F15d	2	7	5	3	6	3
505	F	8	F10d	8	8	0	8	8	0
506	F	8	F10d	8	9	1	3	7	4
507	M	14	F15d	7	9	2	8	9	1
508	F	6	F5d	8	8	0	8	7	-1
509	M	5	F5d
510	F	15	F15d	5	8	3	6	8	2
511	M	5	F5d
512	M	5	F5d	7	10	3	5	10	5
513	M	5	F5d
514	F	9	F10d	8	9	1	8	9	1
515	F	9	F10d	5	9	4	5	9	4
516	F	5	F5d	7	7	0	5	6	1
517	F	6	F5d	7	3	-4	6	3	-3
518	M	8	F10d	7	5	-2	6	5	-1
519	M	5	F5d	7	5	-2	5	8	3
520	F	5	F5d	7	7	0	7	8	1
521	F	9	F10d	5	5	0	3	4	1
522	F	8	F10d	3	3	0	4	3	-1
523	M	8	F10d	7	9	2	5	9	4
524	F	5	F5d	3	9	6	2	9	7
525	F	6	F5d
526	M	9	F10d	2	5	3	2	5	3
527	M	14	F15d
528	M	5	F5d
529	M	21	F20d	5	9	4	5	9	4
530	F	5	F5d
531	M	8	F10d	8	9	1	8	9	1
532	M	6	F5d	5	7	2	4	7	3
533	F	14	F15d	6	10	4	5	10	5
534	M	6	F5d	7	9	2	7	8	1
535	M	9	F10d		10			10
536	F	5	F5d
537	M	14	F15d	3	8	5	3	8	5
538	M	14	F15d
539	M	8	F10d	7	9	2	7	8	1
540	M	6	F5d	9	9	0	8	9	1
541	F	5	F5d	8	8	0	7	7	0
542	F	5	F5d	2	6	4	2	4	2
543	F	8	F10d	9	7	-2	4	5	1
544	M	6	F5d
545	F	6	F5d	4	9	5	3	9	6
546	M	9	F10d	8	9	1	8	9	1
547	F	8	F10d
548	F	5	F5d	10	9	-1	8	9	1
549	M	5	F5d	6	8	2	6	8	2
550	F	5	F5d	4	8	4	7	7	0
551	F	5	F5d	4	9	5	4	9	5
552	M	5	F5d	8	9	1	6	8	2
553	F	14	F15d	4	6	2	4	6	2
554	M	14	F15d	7	10	3	7	10	3
555	M	8	F10d	6	8	2	6	9	3
556	M	16	F15d	5	5	0	5	5	0
557	F	19	F20d
558	M	5	F5d	7	7	0	6	7	1
559	F	5	F5d	7	7	0	5	6	1
560	M	8	F10d	9	9	0	8	9	1
561	M	5	F5d	8	9	1	6	9	3
562	M	7	F5d
563	F	5	F5d	6	8	2	6	7	1
564	F	8	F10d	8	10	2	7	10	3
565	F	8	F10d	5	5	0	3	5	2
566	M	6	F5d
567	F	9	F10d	0	10	10	2	10	8
568	F	5	F5d
569	F	5	F5d
570	M	5	F5d
571	M	5	F5d	8	9	1	8	9	1
572	F	5	F5d	8	9	1	7	8	1
573	M	8	F10d
574	F	5	F5d	4	9	5	4	9	5
575	M	8	F10d	6	7	1	6	7	1
576	F	8	F10d	8	10	2	8	10	2
577	F	8	F10d
578	F	8	F10d
579	M	8	F10d	7	7	0	6	7	1
580	F	8	F10d	8	8	0	8	8	0
581	M	9	F10d	6	8	2	10	8	-2
582	M	5	F5d	4	10	6	5	10	5
583	M	6	F5d
584	F	5	F5d	5	7	2	7	7	0
585	M	14	F15d	2	5	3	2	6	4
586	M	11	F10d
587	F	14	F15d	8	9	1	5	9	4
588	M	11	F10d	5	6	1	5	6	1
589	F	8	F10d
590	M	20	F20d	8	8	0	8	8	0
591	M	5	F5d	7	6	-1	7	7	0
592	M	9	F10d	5	5	0	5	6	1
593	F	8	F10d	5	5	0	7	7	0
594	M	7	F5d
595	M	6	F5d
596	F	14	F15d	6	9	3	4	9	5
597	M	14	F15d	4	8	4	4	9	5
598	M	10	F10d	3	7	4	1	7	6
599	F	5	F5d
600	M	9	F10d	5	9	4	5	7	2
601	M	8	F10d	8	8	0	6	8	2
602	F	8	F10d
603	F	6	F5d	5	7	2	5	9	4
604	F	6	F5d
605	F	5	F5d
606	F	14	F15d	10	10	0	10	10	0
607	F	20	F20d	6	7	1	6	6	0
608	M	5	F5d	9	9	0	9	9	0
609	M	8	F10d	3	7	4	3	7	4
610	M	5	F5d		7			7
611	F	9	F10d
612	F	5	F5d	7	9	2	6	9	3
613	M	5	F5d	5	7	2	4	7	3
614	M	21	F20d	6	10	4	4	10	6
615	F	21	F20d	9	10	1	8	10	2
616	M	8	F10d
617	F	8	F10d	7	9	2	5	8	3
618	F	8	F10d	0	6	6	3	7	4
619	M	20	F20d	4	8	4	1	8	7
620	M	5	F5d	5	6	1	6	6	0
621	M	14	F15d
622	M	8	F10d
623	M	14	F15d	4	6	2	4	6	2
624	F	8	F10d	8	9	1	8	9	1
625	F	10	F10d
626	F	14	F15d
627	M	5	F5d	7			7
628	F	14	F15d	7	9	2	5	8	3
629	M	5	F5d	7	9	2	4	8	4
630	M	5	F5d	5	7	2	7	7	0
631	M	8	F10d	5	6	1	5	6	1
632	F	5	F5d
633	F	6	F5d	7	5	-2	5	8	3
634	F	5	F5d	5	10	5	5	10	5
635	F	21	F20d	6	8	2	6	8	2
636	M	6	F5d	7	7	0	8	7	-1
637	F	21	F20d	10	10	0	8	10	2
638	M	8	F10d	10	8	-2	9	8	-1
639	M	6	F5d	4	4	0	4	4	0
640	M	8	F10d	7	8	1	7	9	2
641	F	5	F5d	5	4	-1	8	3	-5
642	F	5	F5d	4	4	0	3	4	1
643	M	5	F5d	5	6	1	5	7	2
644	M	8	F10d	6	7	1	6	7	1
645	F	6	F5d
646	M	6	F5d		8			8
647	M	5	F5d	10	10	0	7	10	3
648	F	8	F10d	5	7	2	6	7	1
649	M	14	F15d	10	10	0	10	10	0
650	F	14	F15d	5	7	2	7	7	0
651	F	5	F5d	7	9	2	8	9	1
652	M	5	F5d
653	F	18	F20d	8	10	2	8	10	2
654	M	6	F5d	9	9	0	8	9	1
655	M	8	F10d	7	5	-2	5	4	-1
656	F	5	F5d	6	9	3	7	8	1
657	F	10	F10d	8	8	0	8	8	0
658	F	8	F10d	7	9	2	7	7	0
659	M	5	F5d	7	8	1	8	9	1
660	F	5	F5d	6	9	3	6	9	3
661	F	8	F10d	7	7	0	5	7	2
662	F	14	F15d
663	M	5	F5d	5	7	2	6	7	1
664	F	5	F5d	6	6	0	4	5	1
665	F	8	F10d	7	7	0	7	6	-1
666	M	5	F5d	3	6	3	5	6	1
667	M	5	F5d	8	8	0	8	8	0
668	F	14	F15d	10	8	-2	8	6	-2
669	F	15	F15d	8	9	1	9	9	0
670	F	7	F5d	8	8	0	4	6	2
671	M	15	F15d	8	8	0	7	7	0
672	F	6	F5d	5	8	3	2	8	6
673	M	8	F10d	5	7	2	3	4	1
674	F	14	F15d	7	8	1	7	8	1
675	M	6	F5d	7			6
676	M	15	F15d	8	8	0	7	8	1
677	F	6	F5d	10	10	0	8	9	1
678	F	5	F5d	3	8	5	5	8	3
679	M	5	F5d	8	8	0	8	9	1
680	F	8	F10d
681	F	8	F10d
682	F	5	F5d	4	6	2	4	6	2
683	M	8	F10d
684	M	8	F10d
685	F	8	F10d	10	10	0	10	10	0
686	M	8	F10d
687	M	5	F5d
688	M	6	F5d	5	7	2	5	7	2
689	F	5	F5d	9	8	-1	8	8	0
690	F	15	F15d	8	8	0	6	8	2
691	F	13	F15d
692	F	7	F5d	5	9	4	4	6	2
693	M	7	F5d	7	8	1	4	7	3
694	F	7	F5d	5			5
695	F	9	F10d	3	6	3	2	6	4
696	M	9	F10d	7	7	0	6	8	2
697	F	5	F5d
698	F	10	F10d	9	9	0	9	7	-2
699	F	8	F10d	10	10	0	10	10	0
700	F	8	F10d
701	F	4	F5d	6	6	0	8	7	-1
702	F	5	F5d
703	M	8	F10d	3	5	2	3	7	4
704	M	6	F5d	7			6
705	M	5	F5d
706	M	8	F10d
707	F	9	F10d	8	9	1	8	9	1
708	F	8	F10d	5	10	5	8	10	2
709	M	8	F10d	7	8	1	7	9	2
710	F	5	F5d	8	10	2	6	9	3
711	F	9	F10d	3	5	2	2	4	2
712	F	5	F5d	6	7	1	3	5	2
713	M	5	F5d	5	7	2	5	7	2
714	F	8	F10d	7	5	-2	7	5	-2
715	F	4	F5d
716	F	14	F15d	6	10	4	7	10	3
717	F	14	F15d	8	9	1	2	9	7
718	M	13	F15d
719	F	8	F10d	8	9	1	7	9	2
720	M	14	F15d	3	3	0	6	7	1
721	F	15	F15d	1			5
722	F	14	F15d	2	8	6	2	8	6
723	M	9	F10d	7	5	-2	5	5	0
724	F	5	F5d	5	8	3	5	8	3
725	F	10	F10d	3	8	5	2	7	5
726	F	8	F10d	5	6	1	3	3	0
727	M	9	F10d	5	9	4	8	9	1
728	M	6	F5d	9	9	0	8	7	-1
729	M	6	F5d	5	7	2	3	7	4
730	M	5	F5d
731	F	6	F5d	3	7	4	3	7	4
732	F	5	F5d	9	10	1	8	9	1
733	F	5	F5d	8	9	1	7	8	1
734	M	8	F10d	2	7	5	2	7	5
735	F	5	F5d	4	9	5	3	8	5
736	F	5	F5d	4	8	4	2	7	5
737	F	5	F5d	4	9	5	4	8	4
738	F	6	F5d	7	8	1	7	8	1
739	M	4	F5d	7	4	-3	7	4	-3
740	M	9	F10d	6	8	2	6	8	2
741	M	8	F10d	8	9	1	8	7	-1
742	F	5	F5d
743	F	8	F10d
744	M	5	F5d	7	8	1	7	8	1
745	F	8	F10d	7	8	1	7	8	1
746	F	5	F5d	5	10	5	5	7	2
747	F	14	F15d	5	10	5	5	9	4
748	F	14	F15d	8	9	1	10	9	-1
749	F	5	F5d	10	9	-1	6	7	1
750	M	5	F5d	6	10	4	8	10	2
751	F	5	F5d	4	8	4	4	8	4
752	F	5	F5d	5	6	1	5	6	1
753	F	5	F5d	6	9	3	6	7	1
754	M	10	F10d
755	M	6	F5d	10	9	-1	7	6	-1
756	M	14	F15d	2	8	6	4	8	4
757	M	5	F5d
758	M	10	F10d	10	10	0	5	4	-1
759	F	14	F15d	6	5	-1	5	3	-2
760	M	8	F10d
761	M	5	F5d	3	7	4	1	6	5
762	F	8	F10d
763	F	8	F10d	4	7	3	7	7	0
764	M	9	F10d	7	9	2	5	8	3
765	F	5	F5d	8	8	0	7	8	1
766	F	8	F10d	4	3	-1	3	1	-2
767	M	8	F10d	8	9	1	8	9	1
768	F	8	F10d
769	M	5	F5d
770	M	6	F5d	4	7	3	5	7	2
771	F	5	F5d	4	7	3	3	6	3
772	M	5	F5d	7	8	1	7	8	1
773	F	8	F10d	5	7	2	5	7	2
774	M	5	F5d	5	7	2	5	7	2
775	M	9	F10d	8	9	1	6	8	2
776	M	8	F10d	10	10	0	10	10	0
777	F	8	F10d	10	9	-1	8	9	1
778	M	8	F10d	8	7	-1	7	7	0
779	F	6	F5d	6	7	1	6	7	1
780	F	9	F10d	8	10	2	7	10	3
781	F	14	F15d	5	8	3	5	8	3
782	F	8	F10d
783	F	8	F10d	9	9	0	9	9	0
784	M	5	F5d	8	10	2	7	8	1
785	F	5	F5d
786	F	8	F10d	8	8	0	8	8	0
787	M	8	F10d	4	10	6	4	8	4
788	F	5	F5d	4	10	6	5	8	3
789	F	5	F5d
790	M	14	F15d	8	9	1	8	9	1
791	F	5	F5d	7	6	-1	6	6	0
792	F	14	F15d	9	10	1	7	8	1
793	F	5	F5d	5	5	0	3	5	2
794	F	5	F5d	7	7	0	7	7	0
795	F	5	F5d	4			4
796	M	5	F5d	8	8	0	8	8	0
797	F	8	F10d	7	8	1	5	8	3
798	M	9	F10d	3	4	1	3	4	1
799	F	14	F15d	3	6	3	4	7	3
800	M	5	F5d	5	8	3	4	9	5
801	M	8	F10d	4	5	1	2	5	3
802	F	8	F10d	0	6	6	1	6	5
803	M	8	F10d	6	8	2	5	7	2
804	M	8	F10d	5	9	4	5	9	4
805	F	8	F10d
806	F	5	F5d
807	F	5	F5d
808	M	5	F5d	5	7	2	5	7	2
809	F	8	F10d	4	7	3	6	8	2
810	F	5	F5d	4	7	3	3	7	4
811	M	5	F5d	8	8	0	7	5	-2
812	M	8	F10d	7	6	-1	3	4	1
813	F	8	F10d	4	8	4	2	8	6
814	M	6	F5d	6	6	0	6	6	0
815	F	6	F5d	4	8	4	4	8	4
816	F	5	F5d	10	10	0	10	10	0
817	F	5	F5d	3	7	4	2	7	5
818	F	5	F5d	5	8	3	5	8	3
819	M	5	F5d	8	8	0	8	8	0
820	F	4	F5d	6	6	0	6	6	0
821	F	14	F15d
822	F	15	F15d
823	M	4	F5d	6	8	2	7	8	1
824	F	15	F15d
825	F	5	F5d	8	9	1	2	8	6
826	F	7	F5d	8	7	-1	8	9	1
827	F	13	F15d	5	8	3	4	8	4
828	M	5	F5d	5	8	3	5	9	4
829	F	5	F5d
830	F	5	F5d
831	M	5	F5d	4	5	1	5	5	0
832	F	8	F10d
833	F	11	F10d	6	8	2	6	8	2
834	F	8	F10d	8	8	0	5	6	1
835	F	13	F15d	6	6	0	6	3	-3
836	F	15	F15d	8	9	1	9	8	-1
837	F	5	F5d
838	F	13	F15d	3	8	5	3	6	3
839	F	14	F15d
840	F	10	F10d	5	8	3	3	8	5
841	M	5	F5d	8	8	0	8	9	1
842	F	5	F5d
843	F	6	F5d	4	7	3	4	7	3
844	F	5	F5d	4	9	5	4	9	5
845	F	5	F5d	7	9	2	7	9	2
846	F	8	F10d	7	7	0	5	8	3
847	M	10	F10d
848	F	8	F10d	5	8	3	7	8	1
849	F	9	F10d	3	3	0	3	5	2
850	F	8	F10d
851	F	8	F10d	7	8	1	6	8	2
852	M	14	F15d	9	10	1	9	10	1
853	F	8	F10d	9	8	-1	7	9	2
854	M	14	F15d	8	9	1	7	9	2
855	F	5	F5d	6	8	2	6	8	2
856	F	5	F5d	8	7	-1	5	7	2
857	M	6	F5d	8	10	2	7	10	3
858	M	5	F5d	9	10	1	9	10	1
859	M	8	F10d	4	5	1	4	5	1
860	F	5	F5d	5	7	2	7	9	2
861	M	5	F5d	6	8	2	5	8	3
862	F	5	F5d	8	8	0	8	6	-2
863	M	8	F10d
864	M	7	F5d	5	8	3	4	8	4
865	F	6	F5d		9			9
866	F	5	F5d	10	10	0	10	10	0
867	F	5	F5d	7	9	2	6	9	3
868	M	8	F10d	8	8	0	3	8	5
869	F	8	F10d	8	7	-1	7	6	-1
870	M	8	F10d
871	F	21	F20d	9	10	1	9	10	1
872	M	8	F10d	5	9	4	5	9	4
873	F	13	F15d	5	9	4	2	8	6
874	F	8	F10d	10	8	-2	8	8	0
875	F	5	F5d	8	10	2	7	10	3
876	F	9	F10d	6	10	4	0	7	7
877	M	8	F10d	6	9	3	7	9	2
878	M	9	F10d
879	F	8	F10d	6	7	1	6	7	1
880	M	8	F10d	8	9	1	7	8	1
881	F	21	F20d	7	7	0	7	7	0
882	M	21	F20d	9	9	0	9	9	0
883	M	8	F10d	7	7	0	6	8	2
884	M	15	F15d	6	9	3	8	10	2
885	F	8	F10d
886	F	6	F5d	7	6	-1	8	8	0
887	M	5	F5d	8	8	0	8	8	0
888	F	7	F5d
889	F	14	F15d	2	9	7	6	10	4
890	F	5	F5d	5	9	4	4	8	4
891	F	13	F15d	2	4	2	3	4	1
892	F	8	F10d	4	8	4	7	8	1
893	F	19	F20d	8	9	1	7	9	2
894	F	8	F10d	10	10	0		9
895	F	5	F5d	10	9	-1	10	8	-2
896	M	5	F5d	7	8	1	7	8	1
897	F	8	F10d	5	8	3	5	6	1
898	M	8	F10d	8	9	1	7	9	2
899	F	14	F15d	4	7	3	6	7	1
900	M	14	F15d	4	7	3	5	9	4
901	F	20	F20d
902	M	13	F15d	10	10	0	9	10	1
903	F	9	F10d	2	10	8	2	7	5
904	F	9	F10d	2			4
905	F	8	F10d
906	M	14	F15d	5	7	2	6	7	1
907	M	8	F10d	4	6	2	4	6	2
908	F	8	F10d	2	7	5	2	7	5
909	M	5	F5d
910	F	6	F5d	9	10	1	7	10	3
911	M	14	F15d	1	8	7	4	8	4
912	F	6	F5d	4	4	0	4	4	0
913	M	6	F5d	6	8	2	5	8	3
914	M	14	F15d	8	8	0	8	8	0
915	F	14	F15d	7	8	1	9	8	-1
916	F	14	F15d	4	8	4	6	8	2
917	M	7	F5d	6	8	2	6	8	2
918	M	12	F10d	7	8	1	7	8	1
919	M	21	F20d
920	F	9	F10d	5	8	3	6	8	2
921	F	5	F5d	7	8	1	7	8	1
922	M	5	F5d	7	10	3	6	10	4
923	F	5	F5d	8	8	0	5	8	3
924	M	14	F15d	7	8	1	7	7	0
925	F	5	F5d	8	10	2	8	10	2
926	M	9	F10d
927	F	5	F5d	6	10	4	6	10	4
928	F	6	F5d	8	7	-1	7	6	-1
929	F	8	F10d	8	8	0	7	7	0
930	F	21	F20d	9	6	-3	8	8	0
931	F	21	F20d	8	7	-1	8	8	0
932	M	8	F10d	7	10	3	4	9	5
933	F	9	F10d	8	8	0	8	8	0
934	F	8	F10d	6	8	2	5	8	3
935	M	4	F5d	10	10	0	8	9	1
936	F	8	F10d	9	6	-3	9	6	-3
937	F	9	F10d	6	7	1	6	9	3
938	F	11	F10d	3	7	4	3	7	4
939	M	5	F5d	1	5	4	1	4	3
940	F	8	F10d	4	8	4	4	7	3
941	M	5	F5d
942	F	6	F5d
943	M	6	F5d	7	9	2	7	9	2
944	M	5	F5d	5	8	3	4	8	4
945	F	5	F5d
946	F	10	F10d	5	8	3	5	4	-1
947	M	8	F10d	7	6	-1	8	5	-3
948	F	8	F10d	2	10	8	3	10	7
949	F	8	F10d	5	5	0	5	5	0
950	M	9	F10d	8	7	-1	7	7	0
951	M	7	F5d	3	3	0	3	3	0
952	F	10	F10d	4	4	0	5	4	-1
953	F	5	F5d	4	10	6	4	10	6
954	M	8	F10d	6	6	0	6	6	0
955	F	7	F5d
956	F	8	F10d
957	F	8	F10d	5	5	0	3	4	1
958	M	12	F10d	7	9	2	7	9	2
959	M	7	F5d	5	9	4	4	9	5
960	M	5	F5d	7	6	-1	5	6	1
961	F	5	F5d	5	7	2	6	5	-1
962	F	14	F15d	5	8	3	5	7	2
963	M	9	F10d	5	8	3	4	7	3
964	F	5	F5d	9	9	0	7	10	3
965	M	5	F5d	8	8	0	7	9	2
966	F	5	F5d	8	8	0	6	7	1
967	M	17	F15d
968	F	7	F5d
969	M	5	F5d	8	8	0	8	9	1
970	F	5	F5d	5	3	-2	3	3	0
971	F	6	F5d	6	8	2	6	7	1
972	F	16	F15d	6	8	2	8	8	0
973	F	7	F5d	5	7	2	5	6	1
974	F	14	F15d	1	6	5	3	5	2
975	M	9	F10d
976	M	8	F10d	7	6	-1	5	6	1
977	M	7	F5d
978	F	15	F15d	2	10	8	3	10	7
979	F	14	F15d
980	F	5	F5d	6	8	2	6	8	2
981	F	7	F5d	6	8	2	7	8	1
982	M	8	F10d
983	F	15	F15d	5	10	5	3	10	7
984	F	14	F15d	5	5	0	5	5	0
985	F	5	F5d	5	8	3	3	9	6
986	F	9	F10d	7	9	2	7	9	2
987	F	5	F5d	5	6	1	2	5	3
988	F	8	F10d	9	6	-3	7	6	-1
989	F	5	F5d	8	9	1	6	9	3
990	F	7	F5d	8	5	-3	8	9	1
991	F	8	F10d
992	M	5	F5d
993	M	13	F15d	7	5	-2	6	6	0
994	M	5	F5d	5	7	2	3	3	0
995	M	5	F5d	6	6	0	6	6	0
996	F	6	F5d
997	F	6	F5d
998	F	5	F5d	8	6	-2	4	5	1
999	F	5	F5d	7	8	1	7	7	0
1000	F	8	F10d	5	6	1	8	7	-1
1001	M	6	F5d	7	7	0	6	5	-1
1002	F	16	F15d	6	8	2	4	8	4
1003	F	6	F5d
1004	M	20	F20d	4	6	2	3	6	3
1005	M	8	F10d	7	8	1	6	7	1
1006	M	7	F5d	5	5	0	5	4	-1
1007	F	14	F15d	5	3	-2	4	4	0
1008	M	5	F5d	8	9	1	6	9	3
1009	F	6	F5d	9	8	-1	9	7	-2
1010	M	6	F5d	10	9	-1	9	8	-1
1011	M	8	F10d	10	10	0	9	9	0
1012	F	14	F15d	4	10	6	5	10	5
1013	F	9	F10d	10	9	-1	10	9	-1
1014	M	6	F5d	5	9	4	6	9	3
1015	F	6	F5d	8	9	1	8	9	1
1016	F	9	F10d	8	8	0	7	8	1
1017	F	9	F10d	9	9	0	7	9	2
1018	F	5	F5d	5	7	2	5	6	1
1019	F	5	F5d	6	8	2	6	8	2
1020	M	8	F10d	5	9	4	6	9	3
1021	F	8	F10d	5	4	-1	5	4	-1
1022	F	9	F10d	4	4	0	3	4	1
1023	F	7	F5d	7	8	1	8	7	-1
1024	F	14	F15d	6	6	0	6	6	0
1025	F	14	F15d	7	7	0	8	7	-1
1026	F	9	F10d	7	8	1	8	8	0
1027	F	8	F10d	9	10	1	8	9	1
1028	F	8	F10d	5	7	2	3	7	4
1029	M	9	F10d
1030	M	6	F5d	7	6	-1	7	8	1
1031	M	7	F5d	7			7
1032	F	8	F10d	4	6	2	4	7	3
1033	F	6	F5d	3	5	2	4	5	1
1034	F	6	F5d	6	8	2	5	8	3
1035	M	5	F5d	6	8	2	8	8	0
1036	F	6	F5d	7	9	2	3	7	4
1037	F	5	F5d	6	7	1	6	7	1
1038	F	5	F5d	4	8	4	4	8	4
1039	F	14	F15d
1040	F	8	F10d
1041	M	14	F15d	8	10	2	8	10	2
1042	F	5	F5d	7	8	1	4	8	4
1043	M	14	F15d	4	3	-1	3	2	-1
1044	M	8	F10d
1045	F	8	F10d		9			8
1046	M	5	F5d
1047	F	8	F10d	8	8	0	8	7	-1
1048	F	6	F5d
1049	M	6	F5d
1050	F	6	F5d
1051	M	6	F5d
1052	M	5	F5d
1053	F	6	F5d	3	7	4	3	7	4
1054	M	14	F15d	6	9	3	5	9	4
1055	F	13	F15d
1056	F	5	F5d
1057	M	8	F10d
1058	F	10	F10d
1059	M	5	F5d
1060	M	8	F10d
1061	M	7	F5d
1062	M	14	F15d	6	7	1	3	7	4
1063	M	9	F10d	7	9	2	6	9	3
1064	F	6	F5d	6	7	1	6	7	1
1065	M	15	F15d
1066	M	14	F15d	4	5	1	0	4	4
1067	F	14	F15d	1	8	7	3	8	5
1068	F	14	F15d	8	6	-2	8	9	1
1069	F	8	F10d	8	9	1	8	9	1
1070	F	13	F15d	3	7	4	3	7	4
1071	F	12	F10d	7	5	-2	5	4	-1
1072	F	5	F5d	10	9	-1	10	6	-4
1073	F	14	F15d	4	9	5	3	9	6
1074	F	14	F15d	10	10	0	7	9	2
1075	F	9	F10d	4	7	3	4	7	3
1076	F	10	F10d	10	10	0	10	10	0
1077	F	14	F15d	6	7	1	6	7	1
1078	F	8	F10d	9	8	-1	8	8	0
1079	F	8	F10d	5	10	5	3	9	6
1080	F	8	F10d
1081	F	8	F10d
1082	F	8	F10d
1083	F	14	F15d
1084	F	13	F15d	2	10	8	4	10	6
1085	F	5	F5d	4	3	-1	4	3	-1
1086	F	14	F15d	5	6	1	5	6	1
1087	F	5	F5d	5	6	1	5	6	1
1088	F	5	F5d	3	7	4	3	7	4
1089	M	8	F10d	5	5	0	5	5	0
1090	M	9	F10d
1091	M	8	F10d	10	10	0	8	5	-3
1092	M	11	F10d
1093	M	7	F5d	8	10	2	8	10	2
1094	F	8	F10d	8	9	1	8	9	1
1095	M	14	F15d	6	8	2	8	7	-1
1096	F	8	F10d
1097	F	8	F10d	8	9	1	8	9	1
1098	F	14	F15d	6	9	3	4	9	5
1099	M	9	F10d
1100	M	5	F5d
1101	F	7	F5d	9	9	0	9	9	0
1102	F	8	F10d	0	3	3	6	9	3
1103	M	8	F10d	6	9	3	6	9	3
1104	F	14	F15d	5	9	4	2	9	7
1105	F	8	F10d	5	7	2	6	9	3
1106	M	8	F10d	6	8	2	5	7	2
1107	F	5	F5d	7	7	0	7	7	0
1108	M	18	F20d	6	7	1	6	6	0
1109	M	5	F5d	6	6	0	5	7	2
1110	F	5	F5d	9	9	0	8	9	1
1111	M	8	F10d	3	7	4	3	7	4
1112	F	5	F5d
1113	F	8	F10d
1114	F	8	F10d
1115	M	5	F5d
1116	F	6	F5d	4	10	6	6	9	3
1117	M	5	F5d	9	9	0	9	9	0
1118	M	5	F5d	7	8	1	7	8	1
1119	M	5	F5d	7	7	0	3	2	-1
1120	M	8	F10d	7	7	0	7	7	0
1121	F	4	F5d	6	8	2	6	8	2
1122	F	5	F5d	6	6	0	6	5	-1
1123	F	20	F20d
1124	F	18	F20d	7	9	2	5	7	2
1125	M	7	F5d	6	7	1	3	4	1
1126	F	9	F10d
1127	M	5	F5d
1128	M	12	F10d	6	6	0	5	6	1
1129	F	8	F10d	0	4	4	0	4	4
1130	F	8	F10d	8	8	0	7	7	0
1131	F	4	F5d	6	9	3	8	9	1
1132	M	5	F5d	8	8	0	8	7	-1
1133	F	5	F5d	6	6	0	6	6	0
1134	F	9	F10d	8	9	1	9	9	0
1135	F	7	F5d	8	10	2	8	7	-1
1136	M	5	F5d	4	7	3	6	6	0
1137	M	12	F10d
1138	M	5	F5d
1139	F	13	F15d	8	10	2	8	10	2
1140	F	7	F5d	5	7	2	3	7	4
1141	F	6	F5d	8	10	2	2	6	4
1142	F	5	F5d	7	10	3	7	10	3
1143	M	5	F5d
1144	F	5	F5d	9	9	0	9	7	-2
1145	F	9	F10d
1146	M	8	F10d	7	10	3	6	10	4
1147	F	8	F10d
1148	F	14	F15d	4	9	5	1	9	8
1149	F	5	F5d
1150	F	5	F5d	9	9	0	6	9	3
1151	M	14	F15d
1152	F	6	F5d
1153	F	6	F5d	8	8	0	7	7	0
1154	F	8	F10d	8	4	-4	8	3	-5
1155	F	14	F15d	4	10	6	5	10	5
1156	M	5	F5d
1157	F	5	F5d	9			8
1158	F	5	F5d	5	9	4	6	9	3
1159	F	5	F5d	5	9	4	4	7	3
1160	M	5	F5d	7	10	3	5	9	4
1161	F	5	F5d
1162	M	8	F10d	9	10	1	9	9	0
1163	F	4	F5d	6	8	2	6	8	2
1164	M	4	F5d
1165	F	8	F10d
1166	M	5	F5d	5	8	3	6	8	2
1167	M	5	F5d	9	6	-3	9	6	-3
1168	F	9	F10d	6	9	3	6	9	3
1169	F	8	F10d	8	7	-1	10	9	-1
1170	F	5	F5d
1171	M	10	F10d	7	9	2	7	9	2
1172	F	8	F10d	9	6	-3	9	6	-3
1173	F	8	F10d	5	6	1	5	6	1
1174	M	8	F10d	6	2	-4	6	2	-4
1175	M	8	F10d	4	6	2	4	6	2
1176	F	8	F10d	6	8	2	6	8	2
1177	F	8	F10d
1178	F	7	F5d
1179	M	8	F10d
1180	M	7	F5d
1181	F	5	F5d	5	6	1	5	6	1
1182	M	5	F5d	8	8	0	7	8	1
1183	F	5	F5d	3	8	5	4	6	2
1184	M	6	F5d
1185	F	5	F5d	7	5	-2	6	4	-2
1186	M	5	F5d	5	9	4	6	8	2
1187	F	5	F5d	5	5	0	5	5	0
1188	F	5	F5d
1189	F	5	F5d	7	9	2	7	9	2
1190	F	5	F5d	7	7	0	9	8	-1
1191	M	7	F5d	10	10	0	10	10	0
1192	M	5	F5d	6	8	2	5	8	3
1193	F	5	F5d	5	5	0	4	5	1
1194	F	5	F5d	4	3	-1	3	3	0
1195	F	8	F10d	5	3	-2	5	6	1
1196	F	7	F5d
1197	M	8	F10d	5	5	0	5	5	0
1198	F	8	F10d	5	6	1	5	6	1
1199	F	7	F5d
1200	M	5	F5d	7	7	0	7	7	0
1201	F	9	F10d	7	5	-2	5	5	0
1202	F	8	F10d	8	7	-1	8	6	-2
1203	M	10	F10d	2	7	5	5	7	2
1204	M	8	F10d	3	7	4	3	7	4
1205	F	8	F10d	5	9	4	5	9	4
1206	M	8	F10d	8	8	0	8	8	0
1207	F	15	F15d		2			2
1208	M	16	F15d	9	10	1	7	10	3
1209	F	6	F5d	4	9	5	5	9	4
1210	F	5	F5d
1211	M	7	F5d
1212	F	8	F10d	5	7	2	4	7	3
1213	F	14	F15d	1	6	5	4	6	2
1214	F	5	F5d	2	8	6	2	7	5
1215	M	5	F5d
1216	F	8	F10d
1217	F	8	F10d
1218	F	5	F5d	9	1	-8	6	0	-6
1219	F	5	F5d	5	5	0	2	5	3
1220	F	5	F5d	9	8	-1	8	10	2
1221	F	5	F5d	5	7	2	5	5	0
1222	F	4	F5d	6	5	-1	4	4	0
1223	F	5	F5d	4	6	2	4	4	0
1224	F	9	F10d	8	10	2	2	7	5
1225	M	9	F10d	6	8	2	6	8	2
1226	F	8	F10d
1227	F	9	F10d	5	8	3	8	7	-1
1228	F	8	F10d
1229	F	5	F5d	9	9	0	6	9	3
1230	F	5	F5d	8	8	0	7	8	1
1231	F	5	F5d	6	8	2	4	7	3
1232	M	8	F10d	9	10	1	9	10	1
1233	F	5	F5d	5	6	1	5	6	1
1234	M	9	F10d	7	2	-5	7	7	0
1235	F	7	F5d
1236	F	9	F10d
1237	M	8	F10d
1238	M	14	F15d
1239	F	8	F10d
1240	M	5	F5d	7	6	-1	6	7	1
1241	M	5	F5d
1242	M	8	F10d	6	5	-1	6	5	-1
1243	M	5	F5d	3	8	5	2	8	6
1244	F	5	F5d	7	7	0	8	8	0
1245	F	14	F15d	2	6	4	2	6	4
1246	M	5	F5d	10	10	0	10	8	-2
1247	F	5	F5d
1248	F	5	F5d	6	5	-1	5	5	0
1249	F	4	F5d	5	5	0	7	6	-1
1250	F	5	F5d	2	6	4	3	7	4
1251	F	5	F5d	8	8	0	3	4	1
1252	F	5	F5d	9	9	0	9	9	0
1253	F	4	F5d	8	9	1	7	9	2
1254	M	4	F5d	7	6	-1	6	6	0
1255	F	14	F15d	7	8	1	5	8	3
1256	F	4	F5d	9	10	1	9	10	1
1257	F	5	F5d	8	10	2	6	10	4
1258	M	5	F5d
1259	F	8	F10d	3	7	4	5	7	2
1260	F	8	F10d	7	8	1	7	7	0
1261	M	8	F10d	6	8	2	7	8	1
1262	M	8	F10d	6	6	0	6	6	0
1263	F	8	F10d	6	2	-4	2	0	-2
1264	M	8	F10d
1265	M	13	F15d	5	6	1	5	8	3
1266	M	14	F15d	3	4	1	3	3	0
1267	M	14	F15d	8	9	1	7	8	1
1268	M	9	F10d
1269	F	8	F10d	9	9	0	9	8	-1
1270	F	14	F15d	6	7	1	4	6	2
1271	M	6	F5d
1272	M	5	F5d	7	9	2	7	9	2
1273	F	6	F5d
1274	M	5	F5d	8	10	2	10	10	0
1275	F	5	F5d	3	8	5	8	9	1
1276	F	8	F10d	4	2	-2	3	3	0
1277	F	11	F10d	3	5	2	2	6	4
1278	F	8	F10d	7	8	1	7	7	0
1279	F	14	F15d	6	8	2	4	6	2
1280	M	5	F5d	4	7	3	5	7	2
1281	F	5	F5d
1282	M	8	F10d	6	7	1	6	7	1
1283	F	6	F5d	3	3	0	4	4	0
1284	F	9	F10d	5	8	3	5	8	3
1285	M	7	F5d
1286	M	5	F5d	7	8	1	9	10	1
1287	F	5	F5d	4	7	3	4	7	3
1288	M	8	F10d	8	8	0	8	8	0
1289	F	8	F10d	3	5	2	4	5	1
1290	F	8	F10d	5	5	0	5	2	-3
1291	F	8	F10d
1292	F	8	F10d	4	8	4	6	8	2
1293	F	10	F10d
1294	F	13	F15d	6	7	1	6	7	1
1295	F	14	F15d	10	10	0	8	6	-2
1296	M	8	F10d
1297	F	9	F10d	7	10	3	8	10	2
1298	M	8	F10d	2	8	6	3	8	5
1299	F	21	F20d	6	7	1	4	7	3
1300	F	5	F5d
1301	M	8	F10d
1302	M	8	F10d	10	9	-1	7	9	2
1303	F	8	F10d	7	7	0	7	6	-1
1304	F	8	F10d	7	10	3	10	10	0
1305	M	8	F10d	8	9	1	9	10	1
1306	M	8	F10d	7	7	0	6	7	1
1307	F	9	F10d	9	7	-2	6	8	2
1308	F	5	F5d	5	7	2	5	8	3
1309	F	14	F15d	5	6	1	5	6	1
1310	F	5	F5d
1311	F	5	F5d	7	8	1	7	8	1
1312	M	14	F15d
1313	F	5	F5d	6	8	2	9	9	0
1314	M	8	F10d	7	2	-5	7	5	-2
1315	F	8	F10d	8	8	0	4	7	3
1316	M	5	F5d	8	8	0	8	8	0
1317	M	8	F10d	7	5	-2	7	5	-2
1318	F	8	F10d
1319	F	5	F5d	7	8	1	6	6	0
1320	M	5	F5d
1321	F	8	F10d
1322	M	8	F10d
1323	F	8	F10d	7	10	3	8	10	2
1324	F	8	F10d	8	8	0	6	8	2
1325	F	8	F10d	7	8	1	7	6	-1
1326	M	8	F10d	9	9	0	8	8	0
1327	F	10	F10d	8	9	1	8	9	1
1328	F	14	F15d	5	6	1	5	7	2
1329	F	7	F5d	8	9	1	7	7	0
1330	M	8	F10d
1331	F	8	F10d	8	9	1	5	9	4
1332	M	8	F10d	6	9	3	6	9	3
1333	M	9	F10d
1334	F	8	F10d	5	7	2	5	7	2
1335	M	14	F15d	5	8	3	6	8	2
1336	F	14	F15d	7	10	3	7	10	3
1337	F	15	F15d
1338	M	8	F10d	4	5	1	3	6	3
1339	M	8	F10d
1340	F	5	F5d	4	3	-1	4	5	1
1341	F	5	F5d	7	8	1	5	8	3
1342	F	5	F5d	2	6	4	7	8	1
1343	F	5	F5d
1344	M	8	F10d	7	10	3	7	10	3
1345	F	8	F10d	7	9	2	7	9	2
1346	M	8	F10d	8	8	0	6	8	2
1347	F	5	F5d
1348	M	5	F5d	4	6	2	5	6	1
1349	M	5	F5d	2	2	0	2	3	1
1350	F	8	F10d	7	8	1	4	7	3
1351	M	8	F10d
1352	M	14	F15d	7	7	0	7	7	0
1353	M	8	F10d	6	7	1	6	7	1
1354	F	8	F10d
1355	F	13	F15d	5	7	2	5	7	2
1356	F	13	F15d	6	7	1	6	7	1
1357	F	8	F10d
1358	F	13	F15d	7	6	-1	7	6	-1
1359	M	5	F5d	10	8	-2	10	8	-2
1360	M	5	F5d	7	7	0	7	7	0
1361	F	8	F10d
1362	F	12	F10d	5	9	4	5	9	4
1363	M	8	F10d
1364	M	5	F5d		6			3
1365	M	7	F5d	5	8	3	4	8	4
1366	M	7	F5d	2	8	6	2	7	5
1367	M	14	F15d	5	7	2	5	7	2
1368	F	9	F10d	9	9	0	9	9	0
1369	M	9	F10d	8	10	2	8	10	2
1370	F	14	F15d	7	4	-3	3	3	0
1371	F	8	F10d	8	6	-2	8	7	-1
1372	M	8	F10d	5	7	2	5	7	2
1373	M	16	F15d	8	9	1	8	5	-3
1374	F	8	F10d
1375	F	8	F10d
1376	M	14	F15d	5	8	3	7	8	1
1377	M	15	F15d		8			8
1378	F	21	F20d	5	4	-1	5	4	-1
1379	F	5	F5d	5	6	1	5	5	0
1380	F	5	F5d	5	8	3	5	6	1
1381	M	8	F10d	7	8	1	7	7	0
1382	F	8	F10d	7	8	1	7	8	1
1383	F	8	F10d	6	3	-3	5	3	-2
1384	F	21	F20d	2	5	3	3	6	3
1385	M	7	F5d	4	7	3	4	7	3
1386	M	8	F10d	8	8	0	8	8	0
1387	F	5	F5d
1388	M	7	F5d	3	6	3	3	6	3
1389	F	8	F10d	8	8	0	7	8	1
1390	F	12	F10d	9	9	0	7	10	3
1391	F	12	F10d	9	9	0	7	9	2
1392	F	5	F5d
1393	M	8	F10d	9	8	-1	8	8	0
1394	F	20	F20d	3	5	2	3	5	2
1395	F	5	F5d	8	8	0	3	8	5
1396	M	6	F5d	8			8
1397	F	9	F10d	9	8	-1	8	8	0
1398	F	5	F5d	4	8	4	4	8	4
1399	F	5	F5d
1400	M	5	F5d	3	3	0	3	3	0
1401	F	5	F5d	4	6	2	4	6	2
1402	F	5	F5d	7	7	0	5	7	2
1403	M	5	F5d	8	10	2	8	9	1
1404	M	7	F5d
1405	M	5	F5d
1406	M	7	F5d
1407	F	5	F5d
1408	F	6	F5d
1409	F	5	F5d
1410	M	5	F5d
1411	F	7	F5d	4	7	3	4	8	4
1412	F	6	F5d	0	6	6	7	8	1
1413	F	5	F5d	6	8	2	7	8	1
1414	F	14	F15d
1415	F	8	F10d
1416	F	14	F15d
1417	F	14	F15d
1418	M	6	F5d
1419	F	8	F10d
1420	M	5	F5d	2	7	5	4	7	3
1421	F	5	F5d	6	8	2	6	8	2
1422	M	5	F5d	8	9	1	8	9	1
F, female; M, male, F5d, fasting 5±2 days; F10d, fasting 10±2 days; F15d, fasting 15±2 days; F20d, fasting 20±2 days; EWB, emotional well-being; PWB, physical well-being
