# Supplementary material for: Safety, health improvement and well-being during a 4 to 21-day fasting period in an observational study including 1422 subjects
Source: PLoS One. 2019 Jan 2;14(1):e0209353. doi: 10.1371/journal.pone.0209353 (PMC6314618; doi:10.1371/journal.pone.0209353)
Supplement: S6 Table — Fasting-induced changes in lipid metabolism. (XLSX) [file pone.0209353.s006.xlsx]

## Sheet: Tabelle1
S6 Table. Raw data of Fig 5. Fasting-induced changes in lipid metabolism.
patient number	sex	length of fast (days)	group	TG (mmol/l) pre	TG (mmol/l) post	TC (mmol/l) pre	TC (mmol/l) post	HDL-C (mmol/l) pre	HDL-C (mmol/l) post	LDL-C (mmol/l) pre	LDL-C (mmol/l) post	LDL/HDL ratio pre	LDL/HDL ratio post
1	F	6	F5d	1.9266	1.1742	5.98	5.382	0.858	1.092	4.784	4.29	5.6	4
2	F	11	F10d	0.8322	1.482	5.928	4.394	1.612	1.378	3.796	2.418	2.4	1.7
3	F	6	F5d	0.8208	1.2426	6.578	5.824	1.56	1.404	4.264	3.744	2.7	2.7
4	F	6	F5d	1.6644	1.083	4.81	4.212	1.664	1.378	2.47	2.444	1.5	1.8
5	F	5	F5d	1.0146	1.1856	4.784	4.16	1.404	1.118	2.756	2.626	1.9	2.4
6	F	6	F5d	1.0032	1.2996	4.784	4.42	1.664	1.43	2.756	2.6	1.6	1.8
7	F	9	F10d	0.9234	0.8094	3.744	2.756	1.56	1.274	1.794	0.936	1.2	0.7
8	M	6	F5d	1.6074	1.026	5.954	6.526	1.482	1.144	4.108	5.044	2.8	4.4
9	M	8	F10d	1.254	0.9462	5.174	4.888	1.274	1.118	3.172	3.25	2.5	2.9
10	M	6	F5d	1.5276	0.7752	4.784	4.446	1.066	0.936	3.328	3.224	3.2	3.4
11	F	9	F10d	0.6498	0.8208	6.266	5.174	2.73	2.132	3.224	2.626	1.2	1.2
12	F	9	F10d	2.0634	1.1742	6.422	5.148	1.326	1.17	4.316	3.38	3.3	2.9
13	F	8	F10d	1.6074	0.9918	7.202	6.864	2.08	1.508	4.862	5.096	2.3	3.4
14	F	9	F10d	0.9006	0.969	4.888	3.692	1.716	1.222	2.912	2.106	1.7	1.7
15	F	8	F10d	1.0146	0.6612	6.656	4.914	2.132	1.742	3.874	2.704	1.8	1.5
16	M	8	F10d	2.1432	1.2084	5.902	5.928	1.066	0.858	4.55	4.576	4.2	5.3
17	F	8	F10d	1.2654	0.9006	6.266	5.538	1.794	1.742	3.9	3.042	2.2	1.7
18	F	6	F5d	1.1628	1.3566	6.318	5.616	1.326	1.586	4.836	3.458	3.6	2.2
19	F	5	F5d	0.9006	0.855	6.89	5.382	1.872	1.846	4.394	2.964	2.4	1.6
20	M	5	F5d	1.2084	1.0146	6.916	6.448	1.248	1.092	5.07	4.862	4.1	4.5
21	F	5	F5d	1.9608	1.2996	7.826	6.76	1.248	1.118	5.694	5.304	4.5	4.7
22	M	5	F5d	1.026	0.9348	5.72	5.876	1.144	1.014	4.264	4.862	3.7	4.8
23	M	5	F5d	2.0406	1.4934	6.526	6.136	1.326	1.222	4.862	4.42	3.7	3.6
24	F	9	F10d	1.2426	1.1856	5.2	4.238	1.872	1.716	2.756	2.21	1.5	1.3
25	F	5	F5d	1.3224	0.8892	6.214	5.122	2.392	2.236	3.588	2.34	1.5	1
26	M	5	F5d	0.855	0.5586	5.226	4.81	1.508	1.196	3.224	3.38	2.1	2.8
27	M	15	F15d	1.2084	1.083	3.874	3.224	1.56	1.248	1.742	1.534	1.1	1.2
28	F	4	F5d	0.969	0.6156	4.524	4.108	1.82	1.768	2.002	1.924	1.1	1.1
29	F	8	F10d	1.0944	0.6498	4.654	4.68	1.508	1.274	2.236	2.886	1.5	2.3
30	M	17	F15d	2.2458	1.5732	6.604	6.266	1.248	0.728	4.68	5.486	3.8	7.5
31	M	12	F10d	4.0242	1.2996	8.19	7.904	1.04	0.962	5.694	6.396	5.5	6.7
32	F	10	F10d	1.0602	0.6384	4.056	3.198	1.17	1.118	2.522	1.768	2.2	1.6
33	M	9	F10d	2.2686	2.0178	7.852	8.71	1.872	1.274	5.226	6.708	2.8	5.3
34	F	10	F10d	0.8778	0.5358	7.254	4.836	2.704	1.976	3.978	2.392	1.5	1.2
35	F	6	F5d	0.6726	1.026	4.706	4.264	1.69	1.092	2.47	2.73	1.4	2.5
36	F	5	F5d	1.9266	0.9462	6.214	7.072	2.314	2.132	3.328	4.342	1.4	2
37	M	7	F5d	2.1432	1.311	8.762	6.63	1.274	1.04	6.708	5.148	5.2	5
38	F	6	F5d	0.9918	0.9462	7.098	7.098	2.21	2.158	3.978	4.056	1.8	1.9
39	F	8	F10d	0.6384	0.8436	4.342	4.29	1.924	1.56	1.924	2.496	1	1.6
40	F	14	F15d	3.7848	1.4934	6.448	4.758	1.014	0.884	4.186	3.328	4.2	3.7
41	F	14	F15d	0.5814	1.3452	2.886	4.186	0.988	1.638	1.352	1.846	1.4	1.1
42	M	8	F10d	2.7816	1.9494	4.212	5.954	0.546	0.65	2.418	4.81	4.5	7.4
43	F	8	F10d	1.5276	1.767	2.99	5.382	0.858	0.858	1.482	3.926	1.7	4.6
44	F	15	F15d	1.311	0.8892	4.524	4.914	0.936	1.248	2.834	3.302	3.1	2.7
45	M	7	F5d	2.7474	1.881	6.448	8.216	1.144	0.806	4.446	6.916	3.9	8.6
46	F	19	F20d	3.3288	1.4478	6.656	4.472	1.248	1.248	4.134	2.834	3.3	2.3
47	M	8	F10d	10.032	1.2768	7.67	6.708	1.404	1.04	1.768	5.122	1.3	4.9
48	F	10	F10d	1.8582	0.8322	6.76	6.188	1.898	1.898	3.926	4.03	2.1	2.1
49	M	8	F10d	1.0374	1.0602	3.094	2.782	0.884	0.962	1.846	1.222	2.1	1.3
50	M	9	F10d	1.3908	0.9462	5.382	4.524	1.43	1.04	3.588	3.016	2.5	2.9
51	M	5	F5d	1.2198	0.7638	6.318	5.304	1.274	1.144	4.212	3.666	3.3	3.2
52	F	14	F15d	1.2654	0.912	7.046	5.798	2.548	2.366	4.004	2.756	1.6	1.2
53	F	14	F15d	2.8842	1.1172	6.396	3.536	1.404	1.092	4.134	1.95	2.9	1.8
54	F	5	F5d	0.9804	0.9462	4.602	5.382	1.612	1.274	2.236	3.692	1.4	2.9
55	M	5	F5d	0.9576	1.2084	4.81	5.668	1.664	1.17	2.21	4.446	1.3	3.8
56	M	9	F10d	1.197	0.627	3.64	2.73	1.092	0.988	2.21	1.456	2	1.5
57	M	5	F5d	1.4022	1.14	6.734	5.746	1.092	0.78	5.746	4.966	5.3	6.3
58	M	5	F5d	1.9266	1.3908	5.72	5.798	1.326	1.04	3.692	4.108	2.8	4
59	F	9	F10d	0.6384	1.0944	4.992	4.966	1.95	1.586	2.782	2.964	1.4	1.9
60	M	14	F15d	0.9804	1.0032	4.446	2.912	1.508	0.832	2.392	1.638	1.6	2
61	M	7	F5d	0.969	0.7182	7.332	6.942	1.846	2.054	5.044	4.602	2.8	2.2
62	M	8	F10d	3.705	1.8354	7.358	6.032	0.858	0.728	5.98	5.122	7	7.1
63	F	9	F10d	3.135	1.8924	4.732	3.744	2.106	1.456	1.82	1.56	0.9	1.1
64	F	14	F15d	0.627	0.8664	3.926	3.302	1.898	1.456	1.638	1.378	0.9	0.9
65	F	14	F15d	0.9234	0.6726	5.46	4.524	1.872	1.768	2.99	2.392	1.6	1.4
66	M	14	F15d	1.995	1.0944	5.59	4.186	1.378	1.3	3.406	2.444	2.5	1.9
67	M	9	F10d	3.1122	1.824	5.434	5.59	1.3	0.962	3.302	3.692	2.5	3.8
68	F	14	F15d	1.8468	1.2654	5.72	3.614	1.404	1.144	3.77	1.898	2.7	1.7
69	M	14	F15d	2.394	1.1742	5.98	4.654	1.3	1.04	3.692	3.172	2.8	3
70	F	8	F10d	1.5504	0.855	4.836	4.238	1.196	1.092	3.354	2.652	2.8	2.4
71	M	5	F5d	1.8354	1.254	4.524	4.29	1.066	0.936	3.094	3.328	2.9	3.5
72	F	14	F15d	1.2084	1.3452	5.382	3.328	1.664	0.754	3.302	1.95	2	2.6
73	F	14	F15d	0.9234	0.8094	5.902	4.654	1.534	1.092	4.316	2.964	2.8	2.7
74	M	8	F10d	1.6416	1.4022	7.852	6.682	1.066	0.702	6.032	5.694	5.6	8
75	M	5	F5d	0.9234	0.6954	6.188	5.252	2.47	2.236	2.834	2.392	1.1	1.1
76	M	8	F10d	1.5846	0.798	4.368	4.628	1.56	1.456	2.236	2.678	1.4	1.9
77	F	5	F5d	3.9444	2.508	6.864	6.344	1.014	0.988	1.95	3.016	1.9	3
78	F	5	F5d	1.0146	0.5586	3.848	3.484	1.17	1.378	2.132	1.69	1.8	1.2
79	M	6	F5d	2.0406	0.912	6.24	6.006	0.936	0.988	4.602	5.044	5	5.1
80	M	13	F15d	1.425	1.3794	5.928	4.628	1.482	1.118	3.9	2.99	2.6	2.6
81	F	9	F10d	0.8322	0.9348	5.122	4.732	1.69	1.352	2.99	3.016	1.8	2.2
82	F	8	F10d	1.311	1.0944	4.628	4.212	1.664	1.04	2.418	2.496	1.5	2.4
83	F	18	F20d	0.7638	0.7752	5.772	4.914	2.106	1.586	3.302	2.86	1.6	1.8
84	F	10	F10d	0.6726	0.6726	4.42	5.538	1.898	1.56	2.054	3.484	1.1	2.2
85	M	5	F5d	1.3794	0.7182	5.46	4.42	1.274	1.17	3.432	2.808	2.7	2.4
86	M	4	F5d	0.855	0.8208	6.058	5.486	1.69	1.352	3.926	3.562	2.3	2.6
87	F	8	F10d	1.881	0.9348	7.41	5.2	1.69	1.586	4.966	3.25	3	2
88	M	10	F10d	2.6562	1.8924	5.278	5.434	1.118	0.728	3.432	3.978	3.1	5.5
89	M	14	F15d	2.9412	1.4592	5.538	3.77	0.91	0.936	3.64	2.34	4	2.5
90	F	8	F10d	0.7524	0.6384	4.68	3.692	1.898	1.482	2.808	1.664	1.5	1.1
91	F	5	F5d	0.912	0.8664	6.214	6.162	1.482	1.222	4.654	4.758	3.2	3.9
92	F	5	F5d	1.0374	1.0146	7.384	6.188	2.418	1.95	4.602	3.562	1.9	1.8
93	M	5	F5d	1.0488	0.8892	4.576	4.082	1.352	1.066	2.782	2.6	2.1	2.4
94	M	8	F10d	1.0944	0.9576	3.406	2.678	1.196	0.988	1.534	1.144	1.3	1.2
95	F	6	F5d	1.0716	1.1628	5.954	5.46	1.378	1.248	4.446	3.77	3.2	3
96	F	13	F15d	1.0944	1.3794	7.852	6.344	2.522	1.534	4.576	4.394	1.8	2.8
97	M	8	F10d	1.5846	0.7638	6.76	6.032	2.21	1.95	4.784	3.978	2.2	2
98	F	7	F5d	1.083	1.083	6.474	6.162	1.378	1.378	4.706	4.498	3.4	3.3
99	M	9	F10d	1.311	1.0488	5.798	4.888	1.04	0.728	4.342	3.822	4.2	5.2
100	F	9	F10d	1.0944	0.9804	7.098	6.162	2.938	2.054	3.51	3.406	1.2	1.6
101	F	6	F5d	0.9006	1.254	4.108	3.978	1.014	0.962	2.678	2.47	2.6	2.6
102	F	9	F10d	2.5992	1.1856	6.578	5.356	1.352	0.884	4.342	3.822	3.2	4.3
103	F	9	F10d	1.3566	0.7638	5.564	4.55	1.3	1.404	3.77	2.912	2.9	2.1
104	F	13	F15d	1.4592	1.938	6.526	5.252	2.262	1.274	3.614	3.25	1.6	2.5
105	M	13	F15d	1.0944	0.8778	3.64	3.874	0.988	0.832	2.106	2.496	2.1	3.1
106	F	5	F5d	1.5048	1.368	3.666	3.406	1.014	0.806	2.158	2.08	2.1	2.6
107	F	6	F5d	1.0716	1.1742	5.356	5.33	2.392	1.976	2.6	2.886	1.1	1.5
108	F	5	F5d	1.9722	1.482	7.254	6.734	2.054	1.586	4.68	4.732	2.3	3
109	M	14	F15d	1.539	0.6612	4.94	4.004	1.17	1.482	2.99	1.898	2.5	1.3
110	F	6	F5d	0.6042	1.0146	5.356	5.98	1.898	1.742	3.276	3.77	1.7	2.2
111	M	7	F5d	1.1742	1.311	3.848	3.354	1.378	1.118	2.132	1.664	1.6	1.5
112	F	7	F5d	0.5928	0.8892	4.602	4.602	1.924	1.716	2.34	2.6	1.2	1.5
113	M	6	F5d	0.684	0.8778	4.498	4.394	1.248	1.092	2.912	2.678	2.3	2.5
114	M	5	F5d	2.5308	1.1286	5.512	5.33	0.988	0.858	3.224	3.692	3.2	4.3
115	F	5	F5d	1.0488	1.1286	5.72	5.538	2.08	1.508	2.886	3.77	1.4	2.5
116	F	9	F10d	1.3908	0.7638	7.436	5.928	1.872	1.794	4.498	3.796	2.4	2.1
117	M	5	F5d	0.7638	0.7296	3.978	4.004	1.56	1.248	1.95	2.34	1.3	1.9
118	M	7	F5d	1.2198	0.798	6.5	5.122	1.196	1.014	4.94	3.744	4.1	3.7
119	F	5	F5d	1.0488	1.197	9.386	8.606	2.34	1.95	5.876	6.422	2.5	3.3
120	M	4	F5d	0.57	0.6612	5.07	4.836	1.43	1.404	3.094	3.016	2.2	2.2
121	F	5	F5d	1.1742	1.482	5.018	5.85	1.456	1.352	3.198	4.264	2.2	3.2
122	M	7	F5d	1.4706	0.9462	6.396	5.642	0.988	0.884	4.732	4.42	4.8	5.1
123	F	5	F5d	0.8436	0.6612	4.108	4.03	1.378	1.612	2.444	2.002	1.8	1.3
124	M	7	F5d	0.9804	0.8322	5.018	4.134	1.508	1.378	3.25	2.626	2.1	1.9
125	M	7	F5d	2.2344	1.2312	5.954	4.394	1.43	1.456	3.874	2.392	2.7	1.6
126	M	14	F15d	2.28	0.9234	5.798	3.38	1.144	1.066	4.108	1.924	3.6	1.8
127	F	4	F5d	1.5618	1.5048	6.448	6.812	1.534	1.196	4.472	5.278	2.9	4.4
128	F	7	F5d	2.2002	1.026	6.786	6.214	1.352	0.988	5.226	4.992	3.9	5
129	F	5	F5d	0.9804	1.1058	4.368	5.018	1.43	1.274	2.782	3.51	1.9	2.8
130	F	14	F15d	2.3256	1.1856	8.892	5.434	1.508	0.884	6.89	4.238	4.6	4.9
131	M	5	F5d	1.2198	0.7524	3.432	3.25	1.274	1.352	1.17	1.196	0.9	0.9
132	F	5	F5d	0.4446	0.7752	5.72	5.72	2.86	2.262	1.69	2.028	0.6	0.9
133	M	14	F15d	0.5016	0.627	6.188	4.186	3.016	2.054	2.938	1.69	1	0.8
134	F	10	F10d	0.8436	0.8208	5.33	5.07	1.456	1.3	3.406	3.354	2.3	2.6
135	F	14	F15d	0.8322	0.8436	4.888	4.576	1.43	1.586	2.938	2.34	2.1	1.5
136	M	8	F10d	1.6872	0.969	6.162	5.486	1.196	1.248	4.628	3.848	3.9	3.1
137	F	8	F10d	2.0406	1.254	8.112	6.11	1.586	1.3	5.954	4.472	3.8	3.4
138	M	6	F5d	2.9982	2.0976	6.214	6.526	0.91	0.806	4.056	5.148	4.5	6.5
139	M	5	F5d	2.5308	0.912	6.448	6.032	1.3	1.222	4.524	4.368	3.5	3.6
140	F	6	F5d	1.2426	0.7296	2.99	2.938	1.586	1.43	0.962	1.118	0.6	0.8
141	F	13	F15d	1.0944	0.8322	4.836	4.108	1.248	0.858	3.406	2.834	2.7	3.3
142	F	11	F10d	1.1514	1.0374	4.472	3.302	1.794	1.326	2.184	1.456	1.2	1.1
143	F	11	F10d	0.8892	1.311	4.472	3.536	1.872	1.43	2.236	1.586	1.2	1.1
144	F	10	F10d	0.9234	0.8208	5.044	3.406	1.872	1.274	2.834	1.664	1.5	1.3
145	M	21	F20d	1.71	1.0716	6.266	4.212	1.17	0.962	4.992	2.912	4.3	3
146	F	14	F15d	1.6074	1.5504	4.628	4.082	2.054	1.508	1.69	1.638	0.8	1.1
147	M	5	F5d	2.8158	1.8924	4.524	4.134	1.066	0.884	2.704	2.574	2.6	2.9
148	F	6	F5d	1.4364	1.4364	4.394	5.434	1.456	1.456	2.314	3.562	1.6	2.4
149	M	5	F5d	1.9266	1.4934	6.942	7.046	1.794	1.248	4.81	5.382	2.7	4.3
150	M	14	F15d	1.6188	1.14	3.354	2.548	1.014	0.754	1.846	1.43	1.8	1.9
151	F	10	F10d	2.2002	1.1514	8.06	7.072	1.274	0.988	6.37	5.798	5	5.9
152	F	21	F20d	1.653	1.4136	8.554	8.06	2.106	1.378	5.928	6.006	2.8	4.3
153	M	8	F10d	0.8322	0.9348	5.46	4.914	2.314	2.08	2.626	2.132	1.1	1
154	M	7	F5d	2.7246	1.2882	5.486	4.888	0.806	0.65	3.822	3.9	4.8	6
155	F	6	F5d	0.8436	1.2654	6.344	6.11	2.21	2.028	3.458	3.458	1.6	1.7
156	M	6	F5d	2.2344	1.0146	5.798	5.512	1.17	1.014	3.822	4.186	3.3	4.2
157	F	5	F5d	1.0146	1.1742	6.058	5.98	1.976	1.742	3.354	3.848	1.7	2.2
158	F	14	F15d	1.2312	0.9348	6.084	4.42	1.664	1.508	3.614	2.47	2.2	1.6
159	F	5	F5d	0.9804	1.083	5.2	5.07	1.326	1.118	3.276	3.744	2.5	3.4
160	F	5	F5d	1.3224	1.2084	6.526	6.136	2.574	2.002	3.406	3.536	1.3	1.8
161	F	4	F5d	3.9558	1.995	7.774	7.826	0.936	0.754	4.966	6.214	5.3	8.3
162	F	9	F10d	0.7866	1.5618	5.928	5.538	2.548	1.482	2.964	3.432	1.2	2.3
163	F	18	F20d	1.0488	1.1742	5.07	4.212	1.404	1.274	3.302	2.444	2.3	1.9
164	M	14	F15d	1.4022	1.2654	4.316	4.082	1.43	0.936	2.314	2.496	1.6	2.7
165	F	14	F15d	1.5276	1.1172	3.978	3.172	1.638	1.352	0.988	0.936	0.6	0.7
166	F	14	F15d	1.0602	0.9576	6.084	3.198	1.352	1.066	4.42	1.612	3.3	1.5
167	F	5	F5d	2.1204	1.6302	4.16	4.836	1.144	1.118	2.054	2.834	1.8	2.5
168	F	6	F5d	0.7752	0.8208	5.304	4.706	2.236	1.95	2.652	2.366	1.2	1.2
169	M	9	F10d	0.6954	0.912	5.798	4.498	1.638	1.378	3.926	2.626	2.4	1.9
170	F	9	F10d	1.083	1.4592	5.382	5.408	1.326	1.066	3.692	3.822	2.8	3.6
171	M	8	F10d	2.451	0.7524	6.162	4.576	1.248	1.352	4.524	2.938	3.6	2.2
172	F	6	F5d	0.9234	0.8094	3.614	3.172	1.482	1.56	1.638	1.118	1.1	0.7
173	F	8	F10d	0.912	1.083	4.446	3.328	1.716	1.092	2.496	1.82	1.5	1.7
174	F	14	F15d	0.9234	1.368	6.37	6.058	2.522	1.534	3.094	3.874	1.2	2.5
175	M	7	F5d	1.6416	0.8208	5.486	4.81	1.248	1.352	3.562	3.042	2.8	2.3
176	F	9	F10d	0.7068	0.9576	6.084	5.122	2.21	1.95	3.588	2.47	1.6	1.3
177	F	4	F5d	0.6954	0.7068	6.864	7.098	1.95	1.56	4.524	5.2	2.3	3.3
178	F	8	F10d	1.2768	0.9576	5.226	4.134	2.574	2.08	2.392	1.586	0.9	0.8
179	F	8	F10d	1.368	0.6498	6.266	4.212	1.846	1.534	4.056	2.236	2.2	1.5
180	F	14	F15d	2.1204	0.855	4.94	4.056	1.352	1.248	2.938	2.132	2.2	1.7
181	M	14	F15d	2.2116	1.5846	5.59	5.486	1.352	1.144	3.614	4.108	2.7	3.6
182	M	4	F5d	2.2344	1.311	4.628	4.654	2.106	1.456	1.794	2.678	0.8	1.9
183	M	4	F5d	1.5732	0.9348	4.836	5.018	1.014	1.17	3.458	3.64	3.4	3.1
184	F	6	F5d	0.8778	1.2198	4.368	3.9	1.664	1.248	2.418	2.262	1.5	1.8
185	M	7	F5d	1.9494	1.3338	5.382	5.2	1.222	0.962	3.302	3.562	2.7	3.7
186	F	5	F5d	2.6334	1.4022	8.476	5.798	1.534	0.962	5.824	4.498	3.8	4.7
187	F	5	F5d	0.7752	0.9348	5.85	6.188	2.834	2.366	2.73	3.302	1	1.4
188	M	19	F20d	1.1172	1.0032	3.874	2.834	0.962	0.884	2.418	1.404	2.5	1.6
189	F	7	F5d	1.4706	1.254	5.85	6.812	1.17	1.222	4.55	5.824	3.9	4.8
190	M	6	F5d	1.0374	1.1172	6.76	5.46	1.352	1.3	5.226	3.822	3.9	2.9
191	F	6	F5d	0.7296	1.3224	4.16	4.68	1.43	1.404	2.418	2.678	1.7	1.9
192	F	6	F5d	3.7734	2.2002	7.02	6.76	0.91	0.728	4.42	5.46	4.9	7.5
193	F	9	F10d	1.0374	1.1628	6.5	5.928	1.612	1.404	4.68	4.264	2.9	3.1
194	M	5	F5d	1.824	1.3566	5.226	5.746	1.17	1.196	3.328	3.77	2.8	3.1
195	F	5	F5d	0.9006	0.8094	4.732	4.446	2.08	1.924	2.158	2.132	1	1.1
196	M	5	F5d	1.2084	1.1172	6.37	5.798	1.716	1.352	4.108	4.212	2.4	3.1
197	M	9	F10d	2.3142	1.14	3.796	5.07	0.754	0.858	2.106	3.926	2.8	4.6
198	F	12	F10d	3.0438	0.912	6.734	4.134	1.066	0.806	4.654	2.86	4.3	3.6
199	M	21	F20d	1.8468	1.7328	5.564	5.018	1.69	1.43	3.406	2.86	2	2
200	M	10	F10d	2.508	0.9006	5.356	4.03	1.352	1.56	3.276	1.95	2.4	1.2
201	F	5	F5d	1.8354	0.9234	6.11	5.746	1.534	1.534	4.03	3.822	2.6	2.5
202	F	13	F15d	1.1172	1.0146	5.616	4.03	2.392	1.378	3.042	2.34	1.3	1.7
203	F	6	F5d	1.0944	1.6872	6.162	7.254	1.17	1.144	4.888	5.85	4.2	5.1
204	M	6	F5d	1.5048	1.824	4.498	3.692	0.884	0.728	2.808	2.158	3.1	2.9
205	F	8	F10d	1.6416	1.14	6.318	5.252	1.716	1.196	4.394	3.614	2.5	3
206	F	8	F10d	1.1058	1.4478	6.708	6.058	2.028	1.794	4.16	3.692	2	2.1
207	F	8	F10d	1.9722	1.6872	5.356	5.642	1.222	0.832	3.432	4.186	2.8	5.1
208	M	7	F5d	0.684	0.684	5.278	4.602	2.21	1.612	1.872	2.6	0.9	1.6
209	F	13	F15d	3.306	0.684	7.774	4.758	1.534	1.56	5.46	2.86	3.6	1.8
210	F	9	F10d	1.0146	0.8322	4.784	4.966	1.456	1.014	3.042	3.458	2.1	3.4
211	F	10	F10d	2.28	1.1856	5.85	4.446	1.3	1.274	4.16	2.86	3.2	2.3
212	F	14	F15d	1.3566	0.8892	5.85	3.796	1.534	1.482	3.77	1.846	2.5	1.2
213	F	14	F15d	0.9576	1.1514	4.16	3.484	1.872	1.43	2.028	1.69	1.1	1.2
214	M	14	F15d	0.627	0.8664	2.652	2.262	1.118	0.78	1.092	0.936	1	1.2
215	F	9	F10d	1.14	0.7638	3.822	3.172	1.118	0.988	2.496	1.794	2.2	1.9
216	M	8	F10d	3.1692	1.3338	6.864	5.46	1.118	0.91	5.018	4.186	4.5	4.6
217	F	9	F10d	1.5504	0.9918	8.632	6.292	1.716	1.3	6.318	4.706	3.7	3.6
218	M	7	F5d	4.3662	1.5732	6.604	7.202	1.066	1.092	4.212	5.772	4	5.3
219	F	21	F20d	1.425	1.3338	6.656	5.694	1.248	1.092	4.446	3.874	3.5	3.5
220	F	7	F5d	0.7296	0.8208	6.682	5.642	1.586	1.274	4.368	3.874	2.8	3
221	F	15	F15d	1.2768	1.4592	5.122	4.914	1.274	0.91	3.432	3.458	2.7	3.8
222	M	14	F15d	2.1318	1.4364	5.798	3.614	1.014	0.702	4.29	2.392	4.3	3.3
223	M	5	F5d	2.0064	0.7638	7.332	6.422	1.508	1.248	5.486	5.096	3.6	4.1
224	M	5	F5d	1.0716	1.2198	4.732	4.68	1.482	1.014	2.834	3.094	1.9	3
225	M	10	F10d	1.3338	0.9234	3.276	2.782	1.014	1.404	1.196	0.702	1.2	0.5
226	F	11	F10d	1.7214	1.1514	6.266	5.642	1.768	1.196	3.848	3.848	2.2	3.2
227	M	11	F10d	1.1742	0.7068	5.564	3.692	1.3	1.352	3.952	1.846	3	1.4
228	M	12	F10d	0.969	1.14	5.538	4.576	1.586	1.248	3.744	2.834	2.4	2.3
229	M	10	F10d	1.1058	1.0032	4.836	4.394	1.508	1.716	2.808	2.132	1.9	1.2
230	F	10	F10d	1.0602	1.4592	7.748	6.162	1.56	1.3	5.746	4.498	3.7	3.5
231	F	6	F5d	1.4022	1.1628	5.902	5.434	2.184	1.768	2.886	3.146	1.3	1.8
232	M	6	F5d	1.4022	1.6074	4.602	4.082	1.508	1.326	2.782	2.366	1.9	1.8
233	M	4	F5d	1.026	0.9576	5.668	4.836	2.756	2.106	2.236	2.106	0.8	1
234	M	9	F10d	3.1008	1.6644	4.29	2.808	1.144	0.624	2.158	1.638	1.9	2.7
235	M	5	F5d	1.7442	0.6954	6.578	6.552	1.118	1.092	5.096	5.46	4.5	5
236	F	10	F10d	1.1286	0.969	4.706	3.588	1.638	1.664	2.652	1.638	1.6	1
237	F	10	F10d	1.2084	1.083	7.306	6.968	1.482	1.352	5.512	5.2	3.7	3.8
238	M	6	F5d	2.0862	1.6872	5.694	4.966	1.196		3.926		3.3
239	M	8	F10d	1.7442	1.4592	4.602	4.498	1.56	0.988	2.626	2.834	1.7	2.9
240	M	11	F10d	1.1856	0.7296	6.656	5.928	1.794	1.456	4.732	4.108	2.7	2.8
241	M	5	F5d	1.5846	1.8354	5.85	5.824	1.352	1.118	4.082	4.134	3	3.7
242	F	5	F5d	0.7866	1.2084	4.42	4.368	1.43	1.508	2.522	2.418	1.8	1.6
243	M	5	F5d	1.6302	1.3566	6.032	5.746	1.482	1.274	4.03	3.744	2.7	2.9
244	F	5	F5d	0.6954	0.8664	3.744	3.25	1.352	1.222	2.21	1.794	1.6	1.5
245	M	5	F5d	1.482	1.3338	4.68	5.356	1.092	1.17	3.198	3.848	2.9	3.3
246	F	6	F5d	1.0146	1.5162	5.018	4.68	1.534	0.78	3.016	3.146	2	4
247	F	8	F10d	1.1628	1.1628	4.888	4.888	1.352	1.352	2.86	2.86	1.7	2.1
248	M	5	F5d	1.2996	0.9576	7.098	6.682	1.43	1.3	5.148	5.148	3.6	3.9
249	M	9	F10d	1.5162	0.8436	3.926	3.666	1.092	1.222	2.054	1.976	1.9	1.6
250	M	9	F10d	1.0032	1.1628	5.798	5.226	1.014	0.884	4.368	3.796	4.3	4.2
251	M	5	F5d	1.3566	0.9348	5.408	4.836	1.664	1.404	3.068	3.172	1.8	2.3
252	F	5	F5d	0.912	0.4446	5.07	4.524	1.56	1.43	3.016	2.964	1.9	2.1
253	F	9	F10d	1.1856	0.741	6.682	5.33	2.418	1.742	3.77	3.094	1.6	1.8
254	F	9	F10d	1.2198	1.0374	7.28	6.786	1.82	1.43	4.992	4.966	2.7	3.5
255	M	21	F20d	1.0602	1.0488	6.734	5.122	1.534	1.326	5.226	3.328	3.4	2.5
256	M	6	F5d	1.8924	1.4364	4.42	4.368	0.988	0.858	2.678	2.886	2.7	3.3
257	M	8	F10d	1.4136	1.0374	5.486	4.108	1.326	1.04	3.718	2.548	2.8	2.5
258	F	8	F10d	3.5796	1.6416	6.006	4.706	1.092	0.962	3.77	3.146	3.5	3.3
259	F	12	F10d	2.1204	1.0944	5.2	4.42	1.17	1.066	3.198	2.678	2.8	2.5
260	F	16	F15d	1.3224	1.2426	6.734	4.264	1.482	1.04	5.044	2.756	3.4	2.7
261	F	5	F5d	1.4592	1.596	4.628	5.434	1.066	0.728	3.198	4.29	3	5.8
262	F	14	F15d	0.5016	0.8322	4.16	4.134	1.768	1.716	2.158	1.898	1.2	1.1
263	F	9	F10d	0.6042	0.8208	5.616	4.16	2.054	1.3	3.276	2.262	1.6	1.8
264	F	9	F10d	1.2084	1.2312	6.37	4.446	2.444	1.482	3.536	2.418	1.4	1.6
265	M	14	F15d	1.5048	1.026	5.382	3.588	1.43	1.274	3.562	1.768	2.5	1.4
266	F	8	F10d	1.2882	0.7752	3.562	3.12	1.534	1.56	1.56	1.092	1	0.7
267	F	16	F15d	1.254	1.1514	6.708	5.018	1.976	1.3	4.42	3.328	2.2	2.6
268	F	14	F15d	0.7638	0.798	6.708	5.382	2.782	1.976	3.51	2.938	1.3	1.5
269	F	9	F10d	1.2426	1.2084	7.046	7.176	2.652	1.898	4.056	4.446	1.5	2.3
270	F	8	F10d	1.8012	1.2996	5.174	3.77	1.482	1.404	3.406	1.742	2.3	1.3
271	M	8	F10d	1.1742	1.3566	4.992	5.824	1.196	1.144	3.51	3.874	2.9	3.4
272	M	8	F10d	1.3338	1.2768	4.16	4.186	1.092	1.092	2.756	2.782	2.5	2.6
273	F	6	F5d	2.0178	0.912	4.082	2.834	1.248	1.04	2.73	1.456	2.2	1.4
274	M	5	F5d	3.9444	2.4282	6.552	7.254	1.092	0.962	5.044	6.396	4.6	6.7
275	M	8	F10d	1.5276	1.0146	4.888	4.082	1.456	1.144	3.094	2.808	2.1	2.4
276	F	8	F10d	1.3794	1.026	5.148	4.862	1.144	0.988	3.874	3.536	3.4	3.6
277	F	6	F5d		0.9804		4.498		1.092		2.964		2.8
278	M	13	F15d	1.7328	0.8436	4.68	3.51	1.326	0.962	2.86	1.898	2.1	2
279	M	8	F10d	1.3794	1.2312	6.24	6.76	1.69	1.508	4.238	4.966	2.5	3.3
280	F	8	F10d	1.6302	1.254	7.436	6.474	1.768	1.456	4.55	4.602	2.6	3.1
281	M	14	F15d	1.1514	0.9348	4.862	4.16	1.144	0.988	3.432	2.756	3	2.8
282	F	14	F15d	1.2198	1.1742	5.122	3.796	1.664	1.066	3.016	2.132	1.8	2
283	M	14	F15d	1.824	0.9006	7.514	4.966	1.43	1.092	4.966	3.224	3.5	2.9
284	F	8	F10d	1.7556	0.8208	4.862	5.226	1.3	1.56	2.886	3.12	2.2	2
285	M	8	F10d	2.451	1.9494	5.33	4.914	1.196	0.988	3.484	3.276	2.9	3.3
286	M	6	F5d	2.28	1.3794	5.72	5.252	1.3	1.196	3.588	3.692	2.7	3.1
287	M	6	F5d	2.1774	1.5732	4.264	4.134	1.3	1.118	1.716	2.288	1.3	2.1
288	F	6	F5d	0.7638	1.4478	4.602	4.498	1.56	1.066	2.678	2.86	1.7	2.7
289	F	5	F5d	0.8778	0.7296	6.318	5.486	2.73	1.976	3.198	2.964	1.2	1.5
290	M	14	F15d	3.1464	1.3338	6.136	4.29	1.144	0.884	4.16	2.834	3.6	3.2
291	F	14	F15d	2.9184	1.197	6.968	4.602	1.456	1.612	4.628	2.288	3.2	1.4
292	M	8	F10d	1.8696	0.627	4.706	4.524	0.962	1.092	3.224	3.094	3.4	2.9
293	M	6	F5d	0.8892	1.2654	5.044	5.72	1.3	1.118	3.432	4.056	2.6	3.6
294	M	6	F5d	3.4656	2.0748	6.838	7.488	1.456	1.586	4.186	5.122	2.9	3.2
295	F	5	F5d	2.0292	1.1514	7.462	7.384	1.456	1.638	5.408	5.668	3.7	3.5
296	M	5	F5d	1.8012	0.9576	5.408	4.914	1.066	1.144	3.926	3.432	3.7	3
297	M	13	F15d	1.7442	1.197	5.824	5.668	1.066	0.962	4.394	4.394	4.1	4.6
298	F	12	F10d	2.3256	1.0374	7.072	5.018	1.482	1.248	5.044	3.276	3.4	2.6
299	M	8	F10d	2.052	1.3452	6.526	5.2	1.274	1.17	4.992	3.614	4	3.1
300	M	10	F10d	1.767	1.0374	5.642	3.874	1.924	1.612	2.99	1.768	1.5	1.1
301	F	5	F5d	1.0032		7.306		1.144		5.772		5
302	F	9	F10d	1.0146	1.1856	5.174	5.512	2.08	2.236	2.522	2.782	1.2	1.2
303	F	5	F5d	0.9006	0.741	6.786	5.174	2.418	2.288	3.094	2.444	1.3	1.1
304	M	5	F5d	2.6562	1.3224	5.408	5.356	1.118	1.196	3.276	3.692	2.9	3.1
305	F	5	F5d	1.5276	0.9006	6.578	6.292	1.56	1.482	4.42	4.654	2.8	3.1
306	F	4	F5d	1.3794	1.197	6.448	5.122	1.768	1.3	4.004	3.536	2.3	2.7
307	M	8	F10d	1.7442	0.8436	6.37	3.744	1.378	1.092	4.316	2.132	3.1	2
308	F	9	F10d	1.2996	0.9348	6.656	5.122	2.626	1.898	3.172	2.73	1.2	1.4
309	M	8	F10d	1.254	1.2768	5.954	5.382	1.638	0.988	3.38	3.536	2.1	3.5
310	M	8	F10d	1.7556	1.1172	5.668	5.72	1.144	0.988	3.718	4.212	3.2	4.3
311	M	8	F10d	1.3224	0.9576	5.044	4.03	1.612	1.404	2.886	2.184	1.8	1.6
312	M	14	F15d	1.3452	1.1742	4.68	3.926	1.3	0.936	2.756	2.47	2.1	2.6
313	F	8	F10d	1.0488	1.1742	6.474	6.682	1.872	1.43	4.004	4.784	2.1	3.3
314	M	7	F5d	1.6986	1.0032	4.706	4.316	0.936	0.936	3.38	2.912	3.7	3.1
315	F	7	F5d	1.311	1.1286	4.472	3.874	1.586	1.326	2.184	1.924	1.4	1.5
316	F	8	F10d	1.4022	0.9006	6.162	4.966	1.43	1.326	4.29	3.302	3	2.5
317	F	5	F5d	1.1856	1.0374	6.058	5.564	1.95	1.638	3.588	3.588	1.8	2.2
318	M	5	F5d	1.8696	1.0944	5.72	4.576	1.404	1.17	3.562	2.99	2.5	2.6
319	M	5	F5d	1.5504	1.2996	8.762	7.54	1.768	1.066	6.578	6.136	3.7	5.8
320	F	5	F5d	1.6416	0.8208	4.966	4.056	1.638	1.43	3.198	2.158	2	1.5
321	F	8	F10d	1.083	0.7524	5.59	5.616	1.508	1.326	3.146	3.77	2.1	2.9
322	M	8	F10d	0.9006	0.6954	5.46	4.29	1.69	1.352	3.328	2.522	2	1.9
323	M	5	F5d	1.2996	0.8664	5.33	5.096	1.3	1.456	3.25	3.068	2.5	2.1
324	M	7	F5d	4.0356	1.4136	5.408	5.226	1.274	1.326	2.444	3.406	1.9	2.5
325	F	7	F5d	1.3794	1.1286	5.122	4.94	1.092	1.248	3.64	3.458	3.3	2.8
326	F	7	F5d	1.7328	1.5048	6.136	5.356	1.872	1.664	4.212	3.354	2.2	2
327	F	7	F5d	0.7752	1.3566	6.188	7.176	2.47	2.028	3.38	4.784	1.4	2.4
328	F	5	F5d	2.1204	0.9576	6.006	5.044	1.248	1.014	4.082	3.536	3.3	3.5
329	F	12	F10d	0.7752	1.2654	4.134	3.9	1.248	1.092	2.496	2.158	2	2
330	M	5	F5d	0.8436	0.8436	5.2	4.368	1.456	1.222	3.302	2.756	2.3	2.3
331	F	10	F10d	1.1514	1.2654	6.578	6.968	2.08	1.716	4.056	4.68	1.9	2.7
332	F	9	F10d	1.7214	1.2426	9.23	8.424	1.742	1.248	6.552	6.292	3.8	5
333	F	8	F10d	1.083	1.1058	3.51	3.484	0.858	0.936	2.418	1.976	2.8	2.1
334	M	8	F10d	1.482	1.0602	5.928	4.16	1.612	1.17	4.03	2.47	2.5	2.1
335	F	5	F5d	0.8664	0.7524	3.666	3.406	1.898	1.482	1.326	1.378	0.7	0.9
336	F	4	F5d	0.6612	0.8094	6.188	6.266	2.522	2.08	3.25	3.666	1.3	1.8
337	M	5	F5d	0.6498	1.026	5.434	4.732	1.95	1.43	3.146	2.73	1.6	1.9
338	F	7	F5d	1.6986	1.197	7.202	6.526	1.794	1.612	4.42	4.498	2.5	2.8
339	F	8	F10d	1.5276	1.4022	6.734	6.24	1.612	0.91	4.602	4.758	2.8	5.2
340	M	7	F5d	2.85	1.2084	5.798	4.784	1.04	0.832	3.198	3.198	3.1	3.8
341	F	6	F5d	1.5732	1.1742	5.408	5.304	1.846	1.69	3.12	3.094	1.7	1.8
342	F	5	F5d	1.9266	0.912	6.474	5.304	2.21	1.456	3.692	3.25	1.7	2.3
343	F	5	F5d	0.7866	1.254	4.888	5.07	1.43	1.014	3.094	3.406	2.2	3.4
344	F	5	F5d	1.1058	0.684	8.138	8.32	2.236	2.158	4.68	5.304	2.1	2.5
345	F	7	F5d	1.5162	1.2198	6.37	5.694	1.794	1.248	4.186	4.056	2.3	3.3
346	F	8	F10d	1.482	1.6758	5.356	5.46	1.456	1.352	3.666	3.588	2.5	2.7
347	M	8	F10d	1.9038	1.482	4.03	3.796	1.3	0.884	1.898	2.054	1.5	2.3
348	F	7	F5d	1.2198	1.1742	4.316	3.692	1.378	1.508	2.418	1.56	1.8	1
349	M	8	F10d	1.482	1.6644	5.746	4.966	1.248	0.936	4.108	3.38	3.3	3.6
350	M	5	F5d	1.2882	0.798	4.264	3.848	1.04	0.962	2.6	2.314	2.5	2.4
351	M	5	F5d	0.855	1.5276	3.874	5.018	1.17	1.222	2.158	2.782	1.9	2.3
352	F	5	F5d	1.7328	1.1286	6.63	5.564	1.274	1.144	4.706	3.822	3.7	3.4
353	F	8	F10d	0.7182	0.684	6.786	5.33	2.704	2.054	3.77	2.808	1.4	1.4
354	F	8	F10d	0.5472	0.9462	5.408	5.382	2.6	1.924	2.366	2.912	0.9	1.5
355	M	11	F10d	1.1172	0.8892	5.564	4.368	1.378	1.248	3.796	2.704	2.7	2.2
356	M	6	F5d	2.8158	2.109	6.188	6.474	0.988	0.936	4.16	4.888	4.2	5.2
357	F	4	F5d	1.539	1.0602	7.878	7.098	1.404	1.3	5.642	5.356	4	4.1
358	F	8	F10d	0.9918	1.425	5.33	4.68	2.548	1.612	2.028	2.418	0.8	1.5
359	M	6	F5d	5.2098	2.4396	6.422	6.422	1.144	1.066	2.964	4.498	2.6	4.3
360	F	5	F5d	1.0488	0.7752	5.096	4.706	1.586	1.534	2.938	2.886	1.8	1.9
361	F	5	F5d	1.083	0.8892	5.512	5.33	2.21	2.028	2.73	2.938	1.2	1.4
362	M	6	F5d	1.4022	0.9918	5.044	4.862	1.144	1.17	3.536	3.458	3.1	3
363	F	5	F5d	1.0716	0.6498	5.356	4.576	1.534	1.274	3.094	2.964	2	2.3
364	F	8	F10d	0.741	1.0374	7.202	5.876	2.522	1.69	4.134	3.614	1.6	2.1
365	M	8	F10d	1.4706	1.0146	4.94	4.576	1.3	0.858	3.25	3.458	2.5	4.1
366	F	5	F5d	0.6156	0.6498	6.812	6.266	2.34	2.132	3.848	3.666	1.6	1.7
367	M	8	F10d	1.4592	0.8664	5.512	4.212	0.962	0.832	3.978	3.016	4.1	3.6
368	M	14	F15d	1.3566	1.0032	4.056	3.614	1.144	0.962	2.47	2.236	2.2	2.3
369	F	10	F10d	0.8436	0.9006	8.346	7.358	4.16	2.314	3.432	3.874	0.8	1.7
370	F	16	F15d	0.6954	0.912	4.81	4.238	0.962	0.806	3.276	2.938	3.4	3.7
371	F	8	F10d	0.9918	0.627	5.642	4.134	2.158	1.716	2.756	1.638	1.3	1
372	M	5	F5d	1.8126	0.7296	7.254	5.668	1.716	1.3	5.096	4.082	3	3.2
373	F	4	F5d	1.596	1.8924	6.552	6.006	1.508	1.378	4.316	4.056	2.8	2.9
374	M	5	F5d	1.4136	0.912	4.29	2.73	0.936	0.806	2.522	1.56	2.6	1.9
375	F	4	F5d	3.0552	2.4738	3.874	4.524	0.936	1.196	1.924	2.418	2	2
376	F	4	F5d	2.85	1.4364	5.252	5.2	1.326	1.274	2.99	3.25	2.3	2.6
377	F	5	F5d	2.3142	1.197	7.098	7.514	1.508	1.326	5.044	6.136	3.3	4.7
378	F	8	F10d	0.9234	1.2084	5.07	6.448	1.716	1.586	2.756	4.55	1.6	2.9
379	M	7	F5d	1.14	0.855	5.59	4.42	1.898	1.56	3.146	2.444	1.7	1.6
380	M	5	F5d	1.0944	0.855	5.46	4.394	1.43	1.43	3.588	2.704	2.5	1.9
381	M	8	F10d	0.8892	1.0488	4.602	3.562	1.17	0.962	2.938	2.132	2.5	2.2
382	F	8	F10d	0.912	1.1514	5.174	5.018	2.002	2.054	2.444	2.366	1.2	1.1
383	F	5	F5d	1.0488	1.2312	6.474	5.512	1.716	1.196	4.16	3.978	2.4	3.3
384	M	8	F10d	1.425	1.4478	4.472	3.458	1.014	0.832	2.86	2.054	2.8	2.5
385	M	7	F5d	2.0406	1.1628	5.694	5.278	0.962	0.858	3.822	3.926	3.9	4.5
386	M	6	F5d	1.2996	0.7182	5.512	4.706	1.69	1.144	3.406	3.172	2	2.8
387	M	6	F5d	2.4738	1.6644	5.252	5.356	0.988	0.806	3.458	4.004	3.6	5
388	M	5	F5d	1.7898	1.7784	4.134	4.706	0.91	0.858	2.392	3.172	2.6	3.7
389	F	11	F10d	1.3908	1.3452	4.732	3.926	1.534	1.352	2.314	1.872	1.5	1.4
390	M	6	F5d	1.482	1.1172	4.836	4.992	1.144	1.066	2.964	3.484	2.6	3.3
391	F	7	F5d	1.4022	1.1058	5.408	5.2	2.106	1.716	2.912	3.094	1.4	1.8
392	M	5	F5d	1.4478	1.1286	5.876	4.862	1.3	1.092	4.004	3.224	3.1	3
393	F	6	F5d	1.4022	1.3794	5.2	4.368	2.106	1.69	2.548	2.028	1.2	1.2
394	F	6	F5d	1.197	1.2996	5.876	5.746	1.3	1.144	3.64	3.952	2.8	3.4
395	M	18	F20d	1.2198	0.8208	4.16	3.9	1.638	1.066	1.976	2.392	1.2	2.2
396	F	5	F5d	1.0032	1.0716	6.11	6.032	1.56	1.352	4.576	4.394	2.9	3.2
397	M	5	F5d	1.311	1.2768	4.03	4.082	0.936	0.858	2.782	2.704	3	3.2
398	F	8	F10d	1.4592	0.8892	5.772	4.966	1.378	1.17	4.004	3.38	2.9	2.9
399	F	8	F10d	1.4478	0.9348	5.486	4.446	1.794	1.534	3.328	2.444	1.8	1.6
400	F	8	F10d	0.9918	0.7752	4.992	4.42	1.716	1.56	3.068	2.704	1.8	1.7
401	M	9	F10d	3.5568	2.109	6.11	7.046	1.066	0.832	4.55	5.694	4.3	6.9
402	M	8	F10d	2.6676	1.5732	5.616	3.354	0.858	0.702	4.264	2.158	4.9	3.1
403	F	8	F10d	1.4136	1.368	7.176	6.656	1.404	1.118	5.096	4.862	3.6	4.4
404	M	8	F10d	0.7866	0.7296	4.706	4.316	1.846	1.274	2.496	2.522	1.4	2
405	F	9	F10d	1.3338	0.8322	7.774	6.604	2.678	2.132	4.316	3.874	1.6	1.8
406	M	8	F10d	1.9608	0.855	4.498	3.874	0.884	0.858	3.302	2.86	3.7	3.3
407	F	6	F5d	0.9234	1.2882	4.42	4.42	1.352	1.04	2.704	2.912	2	2.8
408	F	8	F10d	1.9038	1.1286	4.238	4.264	1.3	1.144	2.236	2.678	1.7	2.3
409	M	9	F10d	1.7328	0.8322	6.162	6.162	1.248	1.17	4.42	4.212	3.5	3.6
410	F	5	F5d	0.4788	0.8322	3.952	3.484	1.586	1.196	2.106	1.976	1.3	1.6
411	F	7	F5d	1.6986	0.9576	4.108	3.744	1.144	1.092	2.002	2.132	1.8	1.9
412	M	8	F10d	1.2084	0.6612	3.432	2.574	0.91	0.936	2.002	1.118	2.2	1.2
413	F	6	F5d	1.083	1.5846	7.072	7.072	1.742	1.508	4.212	4.732	2.4	3.1
414	F	10	F10d	0.855	0.8094	5.954	4.784	2.34	1.924	3.25	2.34	1.4	1.2
415	M	9	F10d	4.2408	1.425	6.838	5.226	1.17	0.91	4.316	3.822	3.7	4.2
416	M	7	F5d	0.7068	0.4788	3.978	3.874	1.846	1.976	1.612	1.3	0.9	0.7
417	M	5	F5d	0.8322	0.798	5.564	5.2	1.872	1.482	2.938	2.99	1.6	2
418	F	6	F5d	1.425	1.0488	6.994	7.8	1.82	1.768	4.576	5.616	2.5	3.2
419	F	5	F5d	0.684	0.9234	6.864	7.852	2.444	2.184	4.264	5.408	1.7	2.5
420	F	5	F5d	0.9918	0.969	5.33	5.096	1.066	1.118	3.796	3.64	3.5	3.3
421	M	16	F15d	1.3338	1.0374	5.72	4.472	1.534	1.56	3.796	2.392	2.5	1.5
422	F	5	F5d	0.8778	1.0032	5.2	4.524	1.638	1.43	3.25	2.6	2	1.8
423	F	5	F5d	0.7296	0.7638	4.29	3.718	1.612	1.456	2.158	1.768	1.3	1.2
424	F	7	F5d	0.6156	0.7752	5.876	5.642	2.288	2.418	3.068	2.808	1.3	1.2
425	F	5	F5d	1.2198	1.1514	5.33	5.252	1.872	1.638	3.172	2.99	1.7	1.8
426	M	5	F5d	2.394	1.1856	4.888	4.914	1.222	1.352	2.782	3.146	2.3	2.3
427	F	6	F5d	0.8322	0.7068	6.214	5.018	1.82	1.638	4.212	3.094	2.3	1.9
428	M	13	F15d	5.2896	1.368	7.748	5.642	1.404	1.17	4.628	4.03	3.3	3.4
429	F	20	F20d	0.6954	0.8208	5.096	3.588	1.326	0.832	3.666	2.652	2.8	3.2
430	F	8	F10d	1.0944	1.1628	4.732	3.458	1.43	1.378	3.068	1.742	2.1	1.3
431	F	11	F10d	1.0032	0.8322	5.98	4.992	1.56	1.404	3.926	3.016	2.5	2.2
432	F	8	F10d	1.5162	1.1172	4.498	3.744	1.3	1.144	2.652	2.08	2	1.8
433	F	8	F10d	0.9348	0.6498	5.148	4.186	1.482	1.508	3.198	2.366	2.2	1.6
434	F	8	F10d	1.0716	1.3794	4.056	4.394	1.196	1.04	2.47	2.678	2.1	2.6
435	M	10	F10d	1.1058	0.8208	5.512	5.59	1.69	1.508	3.432	3.978	2	2.6
436	F	9	F10d	2.0862	1.3566	5.98	5.486	1.04	0.884	3.978	4.472	3.9	5.1
437	F	9	F10d	0.8322	0.6498	4.81	3.666	1.508	1.378	2.86	1.82	1.9	1.3
438	F	10	F10d	2.3028	1.9722	6.006	5.174	1.69	1.352	3.484	3.12	2	2.3
439	M	12	F10d	1.4022	1.0944	6.006	5.174	1.092	1.066	4.368	3.562	4	3.3
440	M	13	F15d	1.7898	0.9006	5.07	3.978	1.352	1.092	2.99	2.418	2.2	2.2
441	M	4	F5d	4.8564	1.539	4.966	5.928	0.91	0.988	2.47	4.446	2.7	4.5
442	F	6	F5d	1.3224	0.8778	7.826	6.838	2.938	2.626	4.472	3.536	1.5	1.4
443	F	6	F5d	0.8094	0.6498	5.278	4.784	1.924	1.872	2.912	2.496	1.5	1.3
444	M	6	F5d	0.9234	0.912	4.862	4.706	1.456	1.352	3.094	2.912	2.1	2.2
445	F	9	F10d	1.3338	0.6042	3.848	2.496	1.014	0.78	2.314	1.352	2.3	1.8
446	M	11	F10d	1.6758	1.4136	4.966	4.108	0.754	0.494	3.9	3.12	5.2	6.2
447	F	6	F5d	0.9234	0.8094	5.044	4.888	2.34	2.132	2.21	2.392	0.9	1.1
448	F	9	F10d	1.5618	1.0146	4.836	5.772	0.962	0.988	3.64	4.446	3.8	4.5
449	F	6	F5d	1.6872	1.7442	4.29	4.81	1.248	0.962	2.834	3.12	2.3	3.2
450	F	6	F5d	1.7556	1.9266	6.812	6.864	2.288	1.612	3.406	3.874	1.5	2.4
451	M	8	F10d	2.2572	1.4022	5.85	5.928	0.962	1.04	4.16	4.446	4.3	4.3
452	M	9	F10d	0.8664	1.197	6.37	6.604	1.43	1.3	4.706	4.836	3.3	3.8
453	M	9	F10d	1.1628	0.6954	4.368	3.796	1.326	1.248	2.938	2.158	2.2	1.7
454	F	6	F5d	0.6498	0.4332	6.058	5.408	2.73	2.418	2.938	2.782	1.1	1.2
455	M	7	F5d	0.9918	1.2426	3.9	2.99	1.248	0.91	2.236	1.534	1.8	1.7
456	M	6	F5d	2.0862	1.1286	6.318	4.94	1.118	1.066	4.498	3.302	4	3.1
457	F	6	F5d	0.8436	0.6726	7.436	6.708	2.834	2.704	4.576	3.432	1.6	1.3
458	F	8	F10d	2.1318	0.9348	8.372	5.408	1.508	1.144	5.668	3.64	3.7	3.2
459	F	6	F5d	1.1856	0.7752	4.94	4.134	1.508	1.378	3.146	2.314	2.1	1.7
460	F	6	F5d	3.2832	1.539	6.786	5.486	1.352	0.91	4.524	4.082	3.3	4.5
461	F	5	F5d	0.7638	1.026	6.292	5.434	1.404	1.118	4.55	3.926	3.2	3.5
462	F	10	F10d	2.4168	1.8696	6.058	6.162	1.248	1.222	3.64	4.082	2.9	3.4
463	F	6	F5d	1.0032	0.9918	5.174	5.278	1.534	1.456	3.12	3.536	2	2.4
464	M	14	F15d	1.7556	1.0146	4.576	3.38	1.222	1.04	3.12	2.028	2.6	1.9
465	F	9	F10d	1.0374	0.798	5.668	5.746	2.184	2.158	3.016	3.094	1.4	1.4
466	M	9	F10d	1.197	1.2654	4.472	3.562	1.222	0.806	3.172	2.34	2.6	2.9
467	M	7	F5d	1.3794	0.8208	3.614	2.626	1.274	1.092	2.002	1.092	1.6	1
468	F	7	F5d	1.4136	0.8436	5.928	4.784	1.716	1.404	3.744	2.808	2.2	2
469	F	9	F10d	1.9722	1.5162	6.188	5.304	1.56	1.274	3.848	3.51	2.4	2.7
470	M	9	F10d	3.0666	0.969	5.902	4.108	1.014	0.884	3.822	2.756	3.8	3.1
471	M	6	F5d	0.5928	0.798	4.472	4.472	1.612	1.742	2.626	2.132	1.6	1.2
472	F	5	F5d	0.5928	0.7638	5.122	4.966	1.742	1.638	3.068	3.094	1.8	1.9
473	F	9	F10d	1.3338	0.7866	4.628	4.368	1.56	1.352	2.21	2.522	1.4	1.9
474	M	6	F5d	3.3516	2.3484	4.472	5.902	0.91	0.936	2.496	4.524	2.8	4.9
475	M	6	F5d	2.6106	1.5504	4.576	5.954	0.988	0.91	2.964	5.148	3	5.7
476	F	5	F5d	0.9006	1.1742	5.668	6.422	2.21	1.586	2.808	4.29	1.3	2.7
477	M	6	F5d	1.2768	1.8696	5.46	5.85	1.248	0.962	3.562	4.264	2.9	4.5
478	F	5	F5d	2.3712	1.5162	8.086	7.982	2.08	2.496	5.668	5.72	2.7	2.3
479	F	5	F5d	0.627	0.8892	4.55	3.822	1.3	1.118	2.964	2.392	2.3	2.1
480	M	9	F10d	1.8354	1.1172	5.408	5.018	1.352	1.378	3.796	3.198	2.8	2.3
481	M	6	F5d	0.9804	1.0488	5.226	5.798	1.43	1.638	3.302	3.718	2.3	2.3
482	M	9	F10d	0.798	1.1628	4.342	3.276	1.3	0.91	2.808	1.846	2.2	2
483	M	5	F5d	0.9462	0.6954	5.122	4.836	1.092	1.248	3.952	3.172	3.6	2.5
484	F	6	F5d	1.083	1.0716	5.772	5.902	1.352	1.43	4.238	4.134	3.1	2.9
485	M	6	F5d	1.1742	0.855	4.16	4.108	1.274	1.404	2.678	2.366	2.1	1.7
486	M	6	F5d	3.249	1.0488	4.836	4.654	1.066	1.43	3.224	2.912	3	2
487	F	8	F10d	2.0976	1.2768	5.252	4.836	0.988	0.936	3.64	3.562	3.7	3.8
488	F	5	F5d	1.3224	0.6498	6.474	6.188	1.248	1.144	4.758	4.888	3.8	4.3
489	F	8	F10d	0.7068	0.7524	3.484	3.796	1.56	1.534	1.56	1.872	1	1.2
490	F	5	F5d	0.855	0.6726	6.422	5.772	2.652	2.314	3.328	3.068	1.2	1.3
491	F	5	F5d	1.7898	1.0488	7.93	7.202	1.43	1.378	6.006	5.85	4.2	4.2
492	F	8	F10d	1.2996	0.7752	6.266	4.914	1.274	1.196	4.42	3.172	3.4	2.7
493	F	8	F10d	1.254	1.0944	5.382	4.654	1.404	1.326	3.64	2.834	2.6	2.2
494	F	5	F5d	1.2198	1.2312	5.798	5.85	2.522	2.314	2.886	3.224	1.1	1.4
495	F	8	F10d	0.5928	0.6612	5.018	4.784	2.34	1.976	2.314	2.47	1	1.3
496	F	5	F5d	1.0602	1.0374	5.85	5.044	2.002	1.898	3.354	2.678	1.7	1.4
497	F	8	F10d	0.8322	0.9006	5.564	4.68	2.054	1.612	3.25	2.73	1.6	1.7
498	F	5	F5d	1.1172	0.969	4.628	4.576	1.976	1.846	2.028	2.184	1	1.2
499	F	8	F10d	1.2084	0.7524	6.968	6.448	1.95	1.3	4.524	4.81	2.3	3.7
500	F	8	F10d	0.8892	0.6384	5.486	4.94	2.444	1.768	2.47	2.99	1	1.7
501	M	5	F5d	1.1172	0.9348	3.666	3.458	1.222	1.118	2.028	1.872	1.7	1.7
502	M	5	F5d	0.741	0.9576	5.096	5.2	1.222	0.962	3.692	4.004	3	4.2
503	M	5	F5d	3.1692	1.5276	6.344	6.214	1.716	1.69	3.354	3.692	2	2.2
504	F	14	F15d	2.2002	0.7068	5.46	3.588	1.144	1.092	3.484	2.106	3	1.9
505	F	8	F10d	0.8892	0.7752	5.408	4.758	2.34	2.21	2.704	2.444	1.2	1.1
506	F	8	F10d	1.539	1.14	5.122	3.718	1.378	1.274	3.38	1.95	2.5	1.5
507	M	14	F15d	1.3566	0.8322	5.486	3.952	1.222	1.274	3.588	2.392	2.9	1.9
508	F	6	F5d	1.3908	0.741	6.708	5.616	1.326	1.222	4.706	4.16	3.6	3.4
509	M	5	F5d	1.482	1.0944	4.914	4.862	1.092	0.962	3.172	3.484	2.9	3.6
510	F	15	F15d	0.7296	0.8892	5.46	4.056	2.158	1.378	3.016	2.288	1.4	1.7
511	M	5	F5d	1.3794	1.4706	4.186	5.018	1.404	1.222	2.08	3.068	1.5	2.5
512	M	5	F5d	1.368	0.8664	4.55	3.978	1.014	1.118	2.964	2.444	2.9	2.2
513	M	5	F5d	1.3566	0.8664	3.952	3.796	1.092	1.014	2.288	2.418	2.1	2.4
514	F	9	F10d	2.907	1.2654	6.422	4.602	1.43	1.3	4.03	2.834	2.8	2.2
515	F	9	F10d	0.5016	0.7866	4.784	4.576	2.132	1.898	2.418	2.314	1.1	1.2
516	F	5	F5d	1.4706	0.9006	4.056	3.198	1.014	0.91	2.34	1.924	2.3	2.1
517	F	6	F5d	1.8468	2.0634	7.176	7.384	2.886	2.106	3.536	4.706	1.2	2.2
518	M	8	F10d	1.0716	1.1514	3.588	3.77	1.352	1.378	1.742	1.716	1.3	1.3
519	M	5	F5d	1.2084	0.855	4.29	3.666	0.91	0.936	3.042	2.47	3.4	2.7
520	F	5	F5d	1.1286	0.9918	6.968	6.76	2.002	1.898	4.654	4.524	2.3	2.4
521	F	9	F10d	1.4364	1.4022	6.084	4.914	1.82	1.456	4.082	3.224	2.2	2.2
522	F	8	F10d	0.6498	0.8664	4.706	4.81	1.534	1.222	2.782	3.094	1.8	2.5
523	M	8	F10d	3.078	1.8924	4.94	6.136	0.91	0.936	2.73	4.81	3	5.1
524	F	5	F5d	0.8208	0.4674	5.434	3.9	1.43	1.274	3.77	2.236	2.6	1.7
525	F	6	F5d	1.3224	1.0602	8.294	8.554	2.184	2.028	5.174	5.694	2.4	2.8
526	M	9	F10d	1.0374	0.741	4.81	3.406	1.066	1.144	3.562	1.846	3.3	1.6
527	M	14	F15d	1.2426	1.2084	5.2	4.42	1.664	1.352	2.938	2.574	1.8	1.9
528	M	5	F5d	1.8354	1.2084	6.474	6.266	1.3	1.352	4.16	4.55	3.2	3.4
529	M	21	F20d	1.3794	1.1742	4.446	4.134	1.378	1.326	2.704	2.262	2	1.7
530	F	5	F5d	0.969	1.0146	6.266	5.148	2.21	1.586	3.848	3.146	1.7	2
531	M	8	F10d	2.6334	0.7182	5.642	4.758	1.092	1.43	3.588	3.068	3.3	2.1
532	M	6	F5d	1.0944	0.5358	4.498	3.562	1.196	1.404	2.912	1.768	2.4	1.3
533	F	14	F15d	1.767	1.0602	6.344	3.718	1.04	0.962	4.81	2.21	4.6	2.3
534	M	6	F5d	2.2344	1.14	4.706	5.278	1.196	1.3	2.678	3.484	2.2	2.7
535	M	9	F10d	0.8778	1.026	4.394	3.406	1.3	1.092	2.678	1.794	2	1.6
536	F	5	F5d	1.0488	0.8208	3.952	4.082	1.716	1.3	1.768	2.496	1	1.9
537	M	14	F15d	2.052	1.1172	4.862	4.498	1.014	1.066	3.458	3.016	3.5	2.8
538	M	14	F15d	1.9266	1.6188	5.122	4.134	0.832	0.676	3.718	3.068	4.4	4.5
539	M	8	F10d	1.482	1.4022	5.616	5.746	0.806	0.624	4.524	4.706	5.6	7.5
540	M	6	F5d	2.2002	1.1856	3.64	3.77	1.092	1.144	1.794	2.08	1.7	1.8
541	F	5	F5d	0.6384	0.8778	4.29	3.51	1.742	1.638	2.236	1.482	1.3	0.9
542	F	5	F5d	1.7442	1.1742	4.342	4.394	1.092	1.092	2.418	2.808	2.2	2.6
543	F	8	F10d	1.9722	1.1058	6.11	4.212	1.43	1.04	4.472	2.886	3.1	2.8
544	M	6	F5d	1.2312	0.9006	4.394	3.198	1.118	1.04	2.808	1.924	2.5	1.9
545	F	6	F5d	0.855	0.6726	5.07	4.472	1.794	1.482	2.912	2.704	1.6	1.8
546	M	9	F10d	2.3142	0.6384	2.73	2.86	0.962	1.378	0.832	0.936	0.9	0.7
547	F	8	F10d	1.254	1.0602	5.018	5.408	2.054	1.95	2.158	2.964	1.1	1.5
548	F	5	F5d	0.8892	1.026	4.758	4.316	1.144	0.988	3.406	3.146	3	3.2
549	M	5	F5d	0.8664	1.083	5.798	5.2	1.794	1.274	3.562	3.458	2	2.7
550	F	5	F5d	2.0862	1.2882	6.214	6.266	1.56	0.962	4.082	4.888	2.6	5.1
551	F	5	F5d	1.8126	1.2084	5.2	4.238	1.04	0.78	3.796	3.198	3.6	4.2
552	M	5	F5d	2.6904	0.798	5.928	3.64	1.612	1.274	3.822	2.08	2.4	1.6
553	F	14	F15d	2.8158	1.2198	7.826	6.318	1.898	1.43	5.382	4.524	2.8	3.1
554	M	14	F15d	3.8988	1.2084	7.072	4.446	1.144	1.014	4.264	2.86	3.7	2.8
555	M	8	F10d	0.6042	0.8778	4.29	3.796	1.352	1.378	2.652	2.106	2	1.5
556	M	16	F15d	1.2882	1.1856	4.966	3.198	1.43	1.092	3.302	1.638	2.3	1.5
557	F	19	F20d	1.5162	1.2996	6.578	3.51	1.794	0.728	4.082	2.028	2.3	2.8
558	M	5	F5d	2.3484	1.3566	5.174	4.472	0.858	0.65	2.99	3.042	3.5	4.6
559	F	5	F5d	0.8094	0.3876	6.162	4.94	2.548	1.872	3.51	2.652	1.4	1.4
560	M	8	F10d	2.5992	1.3566	4.238	3.328	0.988	1.014	2.418	1.82	2.4	1.8
561	M	5	F5d	0.741	0.5244	5.824	5.59	1.43	1.456	4.342	4.108	3.1	2.8
562	M	7	F5d	3.5682	1.9836	5.954	5.98	1.248	0.91	4.082	4.55	3.3	5
563	F	5	F5d	1.9494	1.3224	6.786	6.11	1.768	1.482	4.42	4.394	2.5	3
564	F	8	F10d	1.1628	0.8208	5.72	3.978	1.924	1.82	3.276	1.664	1.7	0.9
565	F	8	F10d	1.7214	0.9462	5.538	4.524	1.196	1.222	3.952	2.912	3.3	2.4
566	M	6	F5d	2.5992	1.1172	6.188	5.226	1.248	1.3	4.004	3.406	3.2	2.6
567	F	9	F10d	3.249	1.311	7.956	6.136	1.248	1.066	5.798	4.94	4.6	4.7
568	F	5	F5d	1.6758	0.9348	6.578	5.824	1.274	0.884	4.94	4.576	3.9	5.2
569	F	5	F5d	1.8012	1.767	6.136	6.214	1.638	1.222	4.264	4.68	2.6	3.8
570	M	5	F5d	2.622	1.311	8.476	8.58	1.404	1.118	6.448	7.176	4.6	6.4
571	M	5	F5d	0.9462	0.8778	5.356	5.018	1.352	1.326	3.536	3.224	2.6	2.5
572	F	5	F5d	1.2084	1.0944	4.134	4.394	1.612	1.664	2.08	2.34	1.3	1.4
573	M	8	F10d	1.2654	1.4592	5.85	5.902	2.054	1.638	3.354	3.51	1.6	2.1
574	F	5	F5d	0.7638	0.5814	5.018	3.484	1.898	1.378	2.704	1.768	1.4	1.3
575	M	8	F10d	3.1806	0.9804	4.368	2.678	0.988	1.092	2.288	1.092	2.3	1
576	F	8	F10d	1.1856	0.9462	4.212	4.524	1.508	1.404	2.288	2.86	1.5	2
577	F	8	F10d	0.6612	1.1172	4.342	3.64	1.482	1.482	2.626	1.742	1.8	1.2
578	F	8	F10d	0.969	1.0032	5.642	4.888	2.028	1.56	3.146	2.964	1.6	1.9
579	M	8	F10d	1.3452	1.3794	4.134	4.004	1.196	1.066	2.574	2.574	2.1	2.4
580	F	8	F10d	1.0488	1.0944	5.46	4.446	1.742	1.222	3.354	2.73	1.9	2.2
581	M	9	F10d	1.539	1.2882	4.42	4.056	0.858	0.858	2.964	2.886	3.4	3.4
582	M	5	F5d	3.534	1.0944	5.902	5.278	0.858	0.78	3.588	4.056	4.1	5.3
583	M	6	F5d	1.0374	0.9804	5.07	4.602	1.56	1.092	3.172	2.938	2.1	2.7
584	F	5	F5d	1.2198	1.1628	5.382	5.642	1.534	1.43	3.328	3.77	2.2	2.6
585	M	14	F15d	4.731	1.083	5.564	4.056	0.858	0.962	2.808	2.704	3.3	2.8
586	M	11	F10d	1.9152	1.653	4.732	5.72	0.832	0.754	3.458	4.472	4.2	6
587	F	14	F15d	1.1742	0.8892	4.966	3.64	1.768	1.43	2.652	1.716	1.5	1.2
588	M	11	F10d	2.2458	1.3452	7.8	7.202	1.248	0.858	6.318	6.188	5.1	7.2
589	F	8	F10d	1.2882	1.0944	5.694	5.018	1.872	1.352	3.562	3.25	1.9	2.4
590	M	20	F20d	1.653	1.0602	4.16	2.132	1.04	0.728	2.47	0.884	2.4	1.2
591	M	5	F5d	3.306	0.9918	8.06	6.994	1.43	1.352	5.876	5.434	4.1	4
592	M	9	F10d	1.9494	1.4022	4.342	3.484	1.092	1.04	2.704	1.716	2.5	1.6
593	F	8	F10d	0.741	0.9462	6.136	5.46	1.768	1.3	3.874	3.64	2.2	2.8
594	M	7	F5d	2.3028	1.2654	7.124	6.448	1.196	0.962	5.33	5.122	4.5	5.3
595	M	6	F5d	0.9804	0.8094	4.602	4.134	1.014	0.962	3.51	2.886	3.4	3
596	F	14	F15d	1.5162	1.3338	6.032	4.81	2.34	1.924	2.99	2.184	1.3	1.1
597	M	14	F15d	2.1432	1.6302	6.864	5.018	1.326	1.014	4.992	3.38	3.8	3.3
598	M	10	F10d	2.8386	1.482	6.682	5.694	1.066	0.858	4.212	4.472	4	5.2
599	F	5	F5d	2.4168	1.1058	6.994	4.966	1.43	1.118	5.226	3.51	3.6	3.1
600	M	9	F10d	0.684	0.7866	5.668	3.718	1.222	1.118	4.212	2.34	3.4	2.1
601	M	8	F10d	2.0064	1.3452	6.552	5.408	0.988	0.754	4.94	4.472	5	6
602	F	8	F10d	1.254	1.1172	4.758	4.732	1.014	0.858	3.406	3.666	3.4	4.3
603	F	6	F5d	0.9462	0.798	4.888	4.394	1.378	1.534	3.302	2.444	2.4	1.6
604	F	6	F5d	0.5928	0.7524	4.966	5.044	1.69	1.274	2.964	3.302	1.8	2.6
605	F	5	F5d	1.1514	1.0146	5.59	6.292	1.378	1.092	4.056	5.07	3	4.6
606	F	14	F15d	0.9234	1.0374	6.526	5.278	1.586	1.144	4.758	4.16	3	3.6
607	F	20	F20d	1.0032	1.3794	4.394	2.808	1.248	0.832	2.834	1.508	2.3	1.8
608	M	5	F5d	0.9348	1.0146	6.11	5.642	1.82	1.534	3.9	3.822	2.1	2.5
609	M	8	F10d	3.249	1.425	7.41	7.462	0.65	0.52	6.318	6.63	9.6	12
610	M	5	F5d	1.7214	1.0488	5.85	5.382	1.196	1.014	4.342	4.29	3.6	4.2
611	F	9	F10d	0.8892	0.8664	6.89	5.616	1.768	1.456	5.122	3.926	2.9	2.7
612	F	5	F5d	0.798	0.9576	5.798	5.408	1.482	1.378	4.212	3.874	2.8	2.8
613	M	5	F5d	1.3452	1.4706	4.784	4.654	0.832	0.702	3.692	3.64	4.4	5.3
614	M	21	F20d	1.6986	1.5618	6.136	5.746	1.43	0.858	4.108	4.472	2.9	5.2
615	F	21	F20d	0.9234	1.2198	7.462	4.888	2.34	1.352	4.758	2.912	2	2.2
616	M	8	F10d	1.425	1.1856	4.55	3.25	1.274	0.91	2.808	1.794	2.2	1.9
617	F	8	F10d	1.14	1.1856	7.93	7.098	2.184	1.664	5.278	4.992	2.4	3
618	F	8	F10d	0.5928	0.5358	6.864	5.356	2.886	2.288	3.692	2.73	1.3	1.2
619	M	20	F20d	3.4884	1.5618	6.838	4.394	1.014	1.014	4.446	2.86	4.4	2.8
620	M	5	F5d	2.3598	0.9804	7.462	6.916	1.248	1.092	5.33	5.72	4.3	5.3
621	M	14	F15d	2.5536	1.5276	3.692	3.978	0.858	1.04	2.392	2.574	2.8	2.5
622	M	8	F10d	1.7898	1.4934	4.602	4.472	1.482	1.248	2.418	2.392	1.6	1.9
623	M	14	F15d	2.1318	1.1628	5.902	3.614	1.196	1.066	4.368	2.288	3.6	2.2
624	F	8	F10d	1.2084	1.1742	4.94	4.81	1.56	1.17	2.834	3.12	1.8	2.6
625	F	10	F10d	1.1058	0.8094	4.758	3.38	2.08	1.43	2.184	1.508	1.1	1.1
626	F	14	F15d	0.9348	1.2654	6.968	6.058	1.794	1.404	4.784	4.108	2.7	2.9
627	M	5	F5d	1.0032	1.3566	4.42	3.718	1.17	1.17	2.704	2.184	2.3	1.9
628	F	14	F15d	0.9006	1.1856	4.888	5.096	1.612	1.014	2.99	3.614	1.9	3.5
629	M	5	F5d	3.249	1.881	3.536	2.938	0.624	0.546	2.236	1.898	3.6	3.5
630	M	5	F5d	1.4364	0.684	5.304	4.134	1.534	1.222	3.458	2.47	2.3	2
631	M	8	F10d	3.3744	0.6498	6.24	5.59	0.936	1.196	3.484	4.238	3.8	3.6
632	F	5	F5d	0.6726	0.8094	4.706	4.628	1.3	1.092	3.198	3.172	2.5	2.9
633	F	6	F5d	1.4022	0.9918	5.59	4.888	1.898	2.08	3.016	2.262	1.6	1.1
634	F	5	F5d	1.1058	0.741	6.006	4.836	2.028	1.742	3.38	2.626	1.7	1.5
635	F	21	F20d	0.627	1.1742	5.538	5.486	1.924	1.222	3.354	3.666	1.8	3
636	M	6	F5d	1.083	1.8354	6.448	6.63	1.846	1.326	4.134	4.602	2.3	3.5
637	F	21	F20d	2.2002	1.6416	6.058	5.538	1.066	1.092	4.862	4.602	4.6	4.2
638	M	8	F10d	2.0064	1.14	5.304	4.316	0.936	0.91	3.926	3.172	4.2	3.5
639	M	6	F5d	2.28	1.0488	6.786	6.994	1.196	1.196	4.732	5.46	3.9	4.5
640	M	8	F10d	2.0976	1.0602	3.822	3.094	1.144	1.326	1.976	1.248	1.8	0.9
641	F	5	F5d	0.6954	0.8892	3.666	4.446	1.248	1.3	2.184	2.912	1.7	2.2
642	F	5	F5d	0.7296	0.7296	5.252	5.98	2.626	2.236	2.314	3.302	0.9	1.5
643	M	5	F5d	2.337	2.1432	6.11	5.304	1.222	0.858	4.134	3.952	3.4	4.6
644	M	8	F10d	0.6156	1.0944	4.394	3.666	1.82	1.638	2.08	1.222	1.1	0.8
645	F	6	F5d	1.197	1.1628	4.68	4.68	1.118	0.858	3.094	3.77	2.8	4.4
646	M	6	F5d	1.71	1.5276	6.396	3.978	2.106	1.04	3.536	2.574	1.7	2.5
647	M	5	F5d	1.6986	1.5162	6.032	5.278	1.274	1.014	4.446	3.848	3.5	3.8
648	F	8	F10d	1.5504	1.0146	5.382	4.446	1.326	1.274	3.042	2.834	2.3	2.2
649	M	14	F15d	1.026	1.083	5.642	5.174	1.508	1.248	3.666	3.536	2.4	2.8
650	F	14	F15d	1.2426	1.2882	5.33	4.836	1.43	1.222	3.328	3.276	2.3	2.7
651	F	5	F5d	0.7866	0.57	5.928	6.162	2.158	2.418	3.224	3.614	1.5	1.5
652	M	5	F5d	1.8012	0.7866	5.304	4.628	1.612	1.456	2.964	2.808	1.8	1.9
653	F	18	F20d	0.7524	0.9348	5.434	3.276	1.924	1.04	3.302	1.742	1.7	1.7
654	M	6	F5d	1.7784	1.2198	4.342	4.134	0.962	1.066	2.574	2.834	2.7	2.7
655	M	8	F10d	4.0812	1.4022	7.462	5.564	1.404	1.43	4.602	3.744	3.3	2.6
656	F	5	F5d	0.9006	0.969	5.824	5.2	2.236	1.924	3.432	2.782	1.5	1.4
657	F	10	F10d	1.2996	1.2882	6.968	6.214	2.132	1.456	4.134	4.368	1.9	3
658	F	8	F10d	2.1774	1.482	5.356	4.42	1.066	0.832	3.822	2.964	3.6	3.5
659	M	5	F5d	3.6024	1.254	4.082	3.874	0.78	0.858	2.288	2.47	3	2.9
660	F	5	F5d	0.8208	0.5358	6.344	5.252	2.184	2.21	4.134	2.756	1.9	1.2
661	F	8	F10d	1.596	1.1172	7.54	4.758	1.248	1.066	6.058	3.328	4.8	3.1
662	F	14	F15d	1.4706	1.2198	6.474	5.096	1.82	1.456	4.082	3.094	2.3	2.1
663	M	5	F5d	1.2882	1.1628	5.174	4.446	1.144	1.3	3.588	2.782	3.1	2.1
664	F	5	F5d	1.0716	1.3338	6.136	6.89	1.95	1.56	3.77	5.148	1.9	3.3
665	F	8	F10d	0.7752	1.3224	4.836	5.122	1.69	1.508	2.756	3.64	1.6	2.4
666	M	5	F5d	2.6562	1.4592	5.044	4.888	0.858	0.832	3.432	3.9	4	4.8
667	M	5	F5d	1.6188	2.2914	4.316	3.12	1.066	0.884	2.964	1.69	2.8	1.9
668	F	14	F15d	3.2376	2.3712	7.124	6.214	1.404	1.222	5.148	4.758	3.6	3.9
669	F	15	F15d	1.6302	0.798	7.332	4.992	2.002	1.638	4.602	2.964	2.3	1.8
670	F	7	F5d	1.0032	1.1514	5.538	6.682	1.924	1.976	3.432	4.42	1.8	2.2
671	M	15	F15d	1.311	1.2768	6.474	5.642	1.3	1.17	4.836	4.394	3.7	3.8
672	F	6	F5d	0.9804	0.7866	5.46	5.408	2.444	2.262	2.86	2.704	1.2	1.2
673	M	8	F10d	1.6872	1.2312	6.682	5.564	1.222	1.222	5.148	4.134	4.2	3.4
674	F	14	F15d	1.995	0.8778	4.862	2.678	1.404	1.144	2.6	1.092	1.8	1
675	M	6	F5d	0.8778	0.9804	5.85	5.668	1.69	1.638	3.874	3.822	2.3	2.3
676	M	15	F15d	2.1432	1.0032	6.292	4.134	1.222	1.04	4.654	2.964	3.8	2.8
677	F	6	F5d	0.9234	0.7638	4.186	3.354	1.404	1.352	2.288	1.56	1.6	1.2
678	F	5	F5d	0.8094	0.5358	4.342	4.472	1.768	1.664	2.366	2.418	1.3	1.4
679	M	5	F5d	1.3566	1.0488	5.85	5.538	1.742	1.222	4.004	3.952	2.3	3.2
680	F	8	F10d	0.6042	0.9576	4.446	4.654	2.21	1.768	1.872	2.418	0.8	1.4
681	F	8	F10d	2.5878	1.7556	6.578	7.15	1.326	1.04	4.862	6.032	3.7	5.8
682	F	5	F5d	1.0602	1.1742	5.538	4.342	2.652	1.742	2.652	1.95	1	1.1
683	M	8	F10d	1.653	0.8094	5.486	5.304	1.638	1.196	3.588	3.9	2.2	3.2
684	M	8	F10d	3.0438	1.0374	4.888	5.018	1.04	1.04	3.12	3.796	3	3.6
685	F	8	F10d	0.6156	0.6156	5.018	3.458	1.664	1.456	3.25	1.612	2	1.1
686	M	8	F10d	1.1058	0.7296	6.084	4.862	1.352	1.066	4.316	3.822	3.2	3.6
687	M	5	F5d	1.4934	1.2996	3.354	3.484	0.962	0.988	1.898	1.976	2	2
688	M	6	F5d	1.2996	0.8436	5.772	5.356	1.43	1.326	3.9	3.588	2.7	2.7
689	F	5	F5d	1.3908	0.8094	6.032	4.576	1.482	1.482	4.004	2.652	2.7	1.8
690	F	15	F15d	0.9348	0.9576	4.446	3.042	1.456	1.222	3.016	1.56	2.1	1.3
691	F	13	F15d	1.3224	1.2654	5.408	4.056	2.652	2.132	2.47	1.586	0.9	0.7
692	F	7	F5d	1.2198	0.8322	4.472	3.666	1.924	1.274	2.366	2.132	1.2	1.7
693	M	7	F5d	2.907	1.3452	4.758	3.952	1.118	0.962	2.86	2.626	2.5	2.7
694	F	7	F5d	1.1628	0.7182	6.292	5.564	2.132	1.664	4.004	3.822	1.9	2.3
695	F	9	F10d	1.7442	1.4592	7.28	5.044	1.456	1.248	5.408	3.328	3.7	2.7
696	M	9	F10d	1.026	0.9462	5.382	4.472	1.144	1.144	4.368	3.016	3.8	2.6
697	F	5	F5d	1.311	1.2654	3.614	3.432	1.196	1.196	1.924	2.028	1.6	1.7
698	F	10	F10d	0.969	0.798	4.004	3.978	1.43	1.222	2.236	2.366	1.6	1.9
699	F	8	F10d	1.14	1.482	4.888	5.876	1.43	1.092	3.172	4.368	2.2	4
700	F	8	F10d	1.3794	1.4136	4.55	4.056	1.3	1.014	3.042	2.47	2.3	2.5
701	F	4	F5d	1.6416	0.969	4.524	5.044	1.17	1.17	2.938	3.536	2.5	3
702	F	5	F5d	1.7442	0.7068	6.812	5.668	2.392	2.158	3.614	3.198	1.5	1.5
703	M	8	F10d	2.85	1.2426	6.266	5.356	1.118	1.066	4.394	4.082	3.9	3.8
704	M	6	F5d	2.0634	0.684	6.734	6.162	1.378	1.404	4.992	4.654	3.7	3.3
705	M	5	F5d	1.3338	0.8892	6.656	5.46	1.17	1.144	5.148	4.29	4.4	3.7
706	M	8	F10d	1.1514	1.6758	5.668	6.422	1.482	0.936	4.004	4.706	2.7	5
707	F	9	F10d	1.197	0.9348	6.916	6.474	1.768	1.404	4.68	4.784	2.7	3.4
708	F	8	F10d	1.0032	1.2198	5.512	4.16	1.638	1.17	3.536	2.99	2.1	2.6
709	M	8	F10d	1.824	1.0944	5.46	4.888	1.326	0.988	3.484	3.38	2.6	3.4
710	F	5	F5d	2.166	1.2996	5.954	4.966	1.352	1.17	3.848	3.328	2.9	2.8
711	F	9	F10d	1.1172	1.1286	9.152	8.112	1.976	1.664	6.318	6.396	3.2	3.8
712	F	5	F5d	1.7442	1.1286	3.224	3.224	0.936	1.066	1.898	1.638	2.1	1.6
713	M	5	F5d	1.6416	1.0716	6.058	6.552	1.066	0.962	4.706	5.408	4.4	5.7
714	F	8	F10d	0.6612	0.6954	5.616	5.382	2.444	2.21	2.834	2.678	1.1	1.2
715	F	4	F5d	0.6954	0.7638	5.46	4.94	2.236	1.95	2.86	2.548	1.3	1.3
716	F	14	F15d	1.539	1.2426	6.318	5.018	1.378	1.482	4.732	3.354	3.5	2.3
717	F	14	F15d	1.5504	0.8094	5.616	3.692	1.326	1.222	4.082	2.21	3.1	1.8
718	M	13	F15d	3.2718	1.2996	7.358	5.876	1.56	1.43	5.434	4.082	3.5	2.9
719	F	8	F10d	1.0944	0.798	5.538	4.42	2.236	1.794	3.042	2.652	1.4	1.5
720	M	14	F15d	3.2604	1.1514	6.422	4.81	1.69	1.196	3.822	2.964	2.3	2.5
721	F	15	F15d	1.254	0.798	6.266	4.134	1.82	1.248	4.394	2.522	2.4	2
722	F	14	F15d	1.0374	0.9348	5.2	3.822	1.638	1.144	3.172	2.314	1.9	2
723	M	9	F10d	3.5796	1.9038	6.032	5.2	1.196	0.91	4.16	4.056	3.4	4.5
724	F	5	F5d	1.8354	1.0032	5.902	4.732	1.742	1.456	3.692	3.042	2.1	2.1
725	F	10	F10d	2.1318	1.4478	6.864	7.488	1.586	1.3	5.304	5.954	3.4	4.6
726	F	8	F10d	1.824	1.1514	6.63	5.174	1.924	1.638	3.9	3.224	2	2
727	M	9	F10d	1.8012	1.0032	4.316	4.16	0.754	0.702	3.042	3.458	4	4.9
728	M	6	F5d	0.7752	0.7182	5.668	4.94	1.716	1.352	3.64	3.406	2.1	2.5
729	M	6	F5d	2.8044	1.7556	5.512	5.824	0.806	0.806	3.666	4.706	4.6	5.9
730	M	5	F5d	1.254	0.798	3.822	3.276	1.222	1.534	2.236	1.534	1.8	1
731	F	6	F5d	3.6138	1.6986	5.46	6.006	0.702	0.858	3.276	4.602	4.7	5.4
732	F	5	F5d	1.0032	0.6612	4.524	4.654	1.664	1.742	2.548	2.548	1.5	1.4
733	F	5	F5d	1.1514	1.5048	5.096	5.174	1.56	1.352	3.016	3.38	1.9	2.5
734	M	8	F10d	3.705	1.3908	4.342	3.276	0.91	1.04	1.118	1.222	1.2	1.2
735	F	5	F5d	0.9804	0.5016	4.082	4.16	1.508	1.378	2.288	2.444	1.5	1.8
736	F	5	F5d	0.8436	0.855	4.472	4.576	1.43	1.404	3.068	3.406	2.1	2.4
737	F	5	F5d	0.9006	0.8778	6.136	5.148	2.132	1.638	3.822	3.276	1.8	2
738	F	6	F5d	1.14	0.9918	5.954	4.94	1.326	1.066	4.16	3.666	3.1	3.4
739	M	4	F5d	2.28	1.1628	4.03	3.796	1.352	1.612	2.08	1.794	1.5	1.1
740	M	9	F10d	2.4282	1.2996	5.2	3.874	1.17	1.014	3.042	2.314	2.6	2.3
741	M	8	F10d	1.5846	1.2996	6.006	5.668	0.988	0.962	4.576	4.498	4.7	4.6
742	F	5	F5d	0.6726	0.741	5.668	5.434	2.106	1.768	3.094	3.406	1.5	1.9
743	F	8	F10d	0.855	0.7752	4.29	3.302	1.69	1.196	2.158	1.846	1.3	1.5
744	M	5	F5d	1.1058	0.7752	5.148	5.044	1.508	1.3	3.588	3.38	2.4	2.6
745	F	8	F10d	2.394	0.969	8.762	8.944	1.638	1.248	6.76	7.358	4.2	5.9
746	F	5	F5d	0.513	0.6384	3.328	3.51	1.196	1.04	1.924	2.262	1.6	2.2
747	F	14	F15d	0.7866	0.9918	4.784	3.51	1.898	1.352	2.626	1.898	1.4	1.4
748	F	14	F15d	0.684	0.8778	6.006	5.07	2.886	1.82	3.068	2.938	1.1	1.6
749	F	5	F5d	0.798	0.9918	7.67	5.876	2.678	1.326	4.42	4.55	1.6	3.4
750	M	5	F5d	2.223	1.2996	6.162	6.24	1.092	1.144	4.342	4.94	4	4.3
751	F	5	F5d	1.0716	0.9006	6.63	5.928	2.34	1.976	4.03	3.77	1.7	1.9
752	F	5	F5d	1.4934	1.3908	4.498	4.29	1.352	1.092	3.016	3.042	2.2	2.8
753	F	5	F5d	1.2198	1.1286	5.902	5.018	2.756	1.976	3.198	2.834	1.2	1.4
754	M	10	F10d	2.4282	1.539	7.098	6.006	1.456	1.066	5.122	4.264	3.5	4
755	M	6	F5d	1.1628	1.4022	4.082	3.926	1.274	0.936	2.678	2.522	2.1	2.7
756	M	14	F15d	1.2882	1.5504	5.746	4.42	1.508	1.144	4.03	2.704	2.7	2.4
757	M	5	F5d	1.8924	0.8778	6.448	5.876	1.586	1.716	3.744	3.536	2.4	2.1
758	M	10	F10d	1.8468	1.2426	5.746	4.914	1.144	0.91	4.264	3.744	3.7	4.1
759	F	14	F15d	1.482	1.2768	7.098	5.174	1.95	1.534	4.264	2.99	2.2	2
760	M	8	F10d	4.3548	1.6986	4.082	4.056	0.65	0.598	2.028	2.652	3.1	4.5
761	M	5	F5d	2.1432	1.2996	6.422	6.422	1.014	0.806	5.278	5.46	5.2	6.8
762	F	8	F10d	1.2768	1.3566	3.302	2.99	0.728	0.78	2.366	1.95	3.2	2.5
763	F	8	F10d	1.1172	0.7638	5.096	4.342	1.508	1.274	3.484	2.86	2.3	2.2
764	M	9	F10d	3.3174	1.4364	6.136	5.304	0.988	0.91	4.888	4.29	4.9	4.7
765	F	5	F5d	1.9266	1.2198	5.33	4.602	1.898	1.586	2.782	2.652	1.5	1.7
766	F	8	F10d	1.3452	1.8354	5.59	4.914	1.82	1.638	3.51	2.964	1.9	1.8
767	M	8	F10d	1.8582	0.8322	8.424	6.812	1.716	1.482	6.578	5.174	3.9	3.5
768	F	8	F10d	0.6384	0.7524	4.732	4.212	1.794	1.43	2.626	2.34	1.5	1.7
769	M	5	F5d	2.6106	1.2996	3.978	4.316	1.248	1.066	1.976	2.834	1.6	2.6
770	M	6	F5d	1.5162	0.8094	4.212	4.082	1.456	1.508	2.236	2.054	1.5	1.4
771	F	5	F5d	1.1856	0.7524	4.472	4.29	0.962	0.936	3.354	3.38	3.5	3.7
772	M	5	F5d	1.2654	1.4706	5.928	5.148	1.82	1.118	3.77	3.38	2.1	3
773	F	8	F10d	2.0862	1.5048	5.174	4.576	1.092	0.91	3.614	3.172	3.3	3.5
774	M	5	F5d	2.6562	1.5504	2.6	2.444	0.546	0.546	1.248	1.274	2.3	2.3
775	M	9	F10d	1.1856	1.254	4.212	3.51	1.014	1.092	2.86	1.95	2.8	1.8
776	M	8	F10d	1.6188	0.8892	4.732	3.198	1.3	1.248	2.86	1.612	2.2	1.3
777	F	8	F10d	1.254	1.2654	6.864	5.2	2.288	1.586	4.238	3.198	1.9	2
778	M	8	F10d	0.8094	1.1742	4.498	4.576	1.274	1.092	2.964	3.172	2.3	2.9
779	F	6	F5d	0.7068	0.6384	4.212	2.99	1.638	1.17	2.418	1.638	1.5	1.4
780	F	9	F10d	0.798	0.627	6.24	4.966	2.288	1.976	3.51	2.444	1.5	1.2
781	F	14	F15d	2.4054	0.9918	6.318	6.24	1.274	1.196	3.77	4.602	3	3.9
782	F	8	F10d	1.5162	1.026	5.486	4.68	1.586	1.248	3.51	3.25	2.2	2.6
783	F	8	F10d	0.6612	0.627	4.394	4.16	2.574	2.392	1.69	1.43	0.7	0.6
784	M	5	F5d	2.3598	1.596	4.368	3.926	0.806	0.754	2.678	2.704	3.4	3.6
785	F	5	F5d	0.5586	0.7182	5.564	5.434	2.47	1.976	3.016	3.588	1.2	1.8
786	F	8	F10d	2.736	1.0374	4.264	4.108	0.988	1.144	2.782	2.912	2.8	2.6
787	M	8	F10d	1.9038	1.0032	3.562	3.016	1.092	1.118	2.028	1.534	1.8	1.4
788	F	5	F5d	0.9576	0.9918	4.576	4.576	1.274	1.066	3.25	3.25	2.6	3
789	F	5	F5d	1.7328	1.4934	5.798	5.668	1.352	1.144	4.082	4.16	3	3.6
790	M	14	F15d	1.8126	1.1058	7.358	5.98	1.404	1.066	4.784	4.654	3.4	4.4
791	F	5	F5d	3.4884	1.824	5.85	5.72	1.118	0.936	3.146	4.004	2.8	4.3
792	F	14	F15d	1.3452	1.3566	5.096	4.03	1.248	0.936	3.588	2.522	2.8	2.7
793	F	5	F5d	2.7702	1.995	6.942	6.344	1.118	0.78	4.238	4.368	3.8	5.5
794	F	5	F5d	0.5244	0.7296	5.044	4.914	1.95	1.69	2.886	3.094	1.5	1.8
795	F	5	F5d	0.684	0.9006	5.616	5.434	2.028	1.924	3.146	3.068	1.5	1.6
796	M	5	F5d	2.1432	0.9804	6.448	6.162	1.3	1.196	4.004	4.42	3.1	3.7
797	F	8	F10d	1.5162	1.2312	6.734	6.136	1.404	1.014	4.862	4.836	3.4	4.7
798	M	9	F10d	0.912	1.254	4.29	4.524	1.17	1.274	2.86	2.834	2.5	2.2
799	F	14	F15d	1.2084	1.1856	4.784	2.964	1.17	0.91	3.51	1.638	3	1.8
800	M	5	F5d	1.4592	1.6416	5.85	5.954	1.274	1.196	3.458	3.978	2.7	3.3
801	M	8	F10d	4.2294	1.3452	4.524	5.876	0.702	0.754	2.132	4.576	3	6.1
802	F	8	F10d	0.9462	1.6302	4.472	4.472	1.716	1.404	2.626	2.938	1.5	2.1
803	M	8	F10d	1.2426	0.8208	6.396	5.07	2.08	1.482	3.874	3.276	1.9	2.2
804	M	8	F10d	2.28	0.8778	5.98	4.784	1.196	1.17	4.654	3.744	3.9	3.2
805	F	8	F10d	1.0374	1.2084	6.552	6.266	2.08	1.924	4.472	3.64	2.1	1.9
806	F	5	F5d	1.6644	0.8778	4.498	4.29	1.69	1.638	2.522	2.678	1.5	1.6
807	F	5	F5d	0.9918	0.5814	5.096	4.108	1.274	1.196	3.484	2.704	2.7	2.3
808	M	5	F5d	2.9184	1.2426	5.33	3.874	1.196	0.988	3.51	2.574	3	2.6
809	F	8	F10d	0.4446	0.9234	4.264	3.9	2.002	1.768	1.794	1.664	0.9	0.9
810	F	5	F5d	1.9608	1.881	8.294	8.086	1.976	1.586	5.642	6.032	2.9	3.8
811	M	5	F5d	1.1172	0.8094	4.42	3.64	1.534	1.196	2.782	2.132	1.8	1.8
812	M	8	F10d	2.3142	2.5536	5.876	5.642	1.144	0.832	3.536	3.588	3.1	4.3
813	F	8	F10d	1.881	0.8778	6.994	4.94	1.976	1.508	4.68	2.886	2.4	1.9
814	M	6	F5d	1.3794	1.2882	6.214	5.252	1.274	1.118	4.394	3.822	3.4	3.4
815	F	6	F5d	1.0374	0.9576	3.874	3.432	1.04	1.092	2.392	1.924	2.3	1.8
816	F	5	F5d	0.9006	1.5162	6.188	6.422	2.028	1.612	3.744	4.29	1.8	2.7
817	F	5	F5d	0.741	0.7068	5.07	4.212	1.248	1.092	3.536	2.912	2.8	2.6
818	F	5	F5d	1.9152	1.5048	5.278	5.252	2.106	1.274	2.834	3.458	1.3	2.7
819	M	5	F5d	2.7702	1.2882	5.98	6.526	0.858	0.91	4.212	5.512	5	6
820	F	4	F5d	0.7182	0.5928	5.174	4.264	1.846	1.716	3.276	2.522	1.8	1.5
821	F	14	F15d	1.1628	1.1286	5.226	4.082	1.248	0.988	3.562	2.626	2.9	2.7
822	F	15	F15d	1.2882	1.5048	4.862	3.718	1.664	1.43	2.6	1.638	1.6	1.1
823	M	4	F5d	1.1856	0.6612	5.616	5.408	1.248	1.3	3.822	4.16	3.1	3.2
824	F	15	F15d	1.3224	1.0488	5.2	3.796	1.274	1.014	3.874	2.444	3	2.5
825	F	5	F5d	0.6384	0.8892	4.498	3.77	1.586	1.378	2.756	2.08	1.7	1.5
826	F	7	F5d	0.9006	0.7752	5.096	4.498	1.638	1.456	2.99	2.86	1.8	1.9
827	F	13	F15d	1.5276	1.2084	4.342	3.12	1.43	1.066	2.314	1.404	1.6	1.3
828	M	5	F5d	1.6986	1.1172	4.602	4.992	0.962	0.832	3.068	3.9	3.2	4.7
829	F	5	F5d	1.653	1.2996	5.616	4.784	1.326	1.118	3.588	3.146	2.7	2.8
830	F	5	F5d	0.9006	1.0032	4.784	4.654	1.352	1.144	3.198	3.094	2.4	2.7
831	M	5	F5d	1.1514	1.0032	5.122	4.992	1.222	1.04	3.692	3.64	3	3.5
832	F	8	F10d	0.855	1.1058	5.902	5.278	1.872	1.456	3.64	3.536	1.9	2.4
833	F	11	F10d	2.622	1.71	5.46	3.562	0.91	0.728	3.796	2.184	4.1	3.1
834	F	8	F10d	1.9836	1.1514	6.11	5.382	1.534	1.118	3.718	3.9	2.4	3.5
835	F	13	F15d	0.8208	1.0944	4.394	3.042	1.872	1.508	2.132	1.326	1.1	0.9
836	F	15	F15d	0.5358	0.855	2.834	2.964	1.43	1.248	1.404	1.274	1	1
837	F	5	F5d	0.5928	0.7296	4.81	4.446	1.924	1.664	2.6	2.704	1.3	1.6
838	F	13	F15d	1.6416	0.8664	6.656	5.408	1.586	1.3	4.212	3.484	2.7	2.7
839	F	14	F15d	0.8892	0.8436	5.538	4.186	1.872	1.56	3.38	2.522	1.8	1.6
840	F	10	F10d	1.3224	1.14	5.096	4.03	1.378	1.144	3.562	2.574	2.6	2.2
841	M	5	F5d	1.8468	1.4592	5.174	5.2	0.806	0.806	4.03	4.004	5	5
842	F	5	F5d	0.7524	1.026	4.212	4.212	1.742	1.378	2.132	2.704	1.2	2
843	F	6	F5d	2.052	1.1172	6.656	5.59	1.248	1.404	4.836	3.926	3.9	2.8
844	F	5	F5d	0.7866	0.9348	3.614	3.9	1.43	1.352	1.846	2.054	1.3	1.5
845	F	5	F5d	1.2426	1.1058	6.006	5.798	1.768	1.404	3.822	4.238	2.2	3
846	F	8	F10d	1.4364	0.9804	5.122	5.252	1.482	1.352	3.302	3.64	2.2	2.7
847	M	10	F10d	1.7214	1.1856	4.55	5.356	1.092	1.118	2.756	3.978	2.5	3.6
848	F	8	F10d	0.741	1.0944	5.928	5.538	2.262	2.002	3.276	2.938	1.4	1.5
849	F	9	F10d	1.539	1.2198	7.254	5.954	2.054	1.638	4.446	3.666	2.2	2.2
850	F	8	F10d	1.482	0.6612	5.98	4.16	1.742	1.638	3.718	2.028	2.1	1.2
851	F	8	F10d	0.8322	0.7866	6.006	4.446	2.002	1.794	3.952	2.444	2	1.4
852	M	14	F15d	1.3908	0.9576	4.706	3.744	0.91	0.936	3.536	2.418	3.9	2.6
853	F	8	F10d	1.311	1.4136	5.304	4.628	1.638	1.274	3.302	2.938	2	2.3
854	M	14	F15d	1.596	1.0944	5.954	4.81	1.326	0.858	4.55	3.64	3.4	4.3
855	F	5	F5d	0.8664	1.2198	3.822	4.576	1.534	1.43	2.054	2.756	1.3	1.9
856	F	5	F5d	2.0862	2.7018	5.018	4.888	1.716	1.196	3.068	2.86	1.8	2.4
857	M	6	F5d	1.3794	1.0032	3.952	3.406	1.352	1.326	1.95	1.794	1.4	1.4
858	M	5	F5d	1.0944	1.0602	4.108	3.978	1.04	0.962	2.522	2.73	2.5	2.8
859	M	8	F10d	3.249	1.0146	4.992	3.64	1.274	1.196	2.964	2.002	2.3	1.7
860	F	5	F5d	1.9608	1.5846	4.446	4.914	1.326	1.17	2.366	2.834	1.8	2.4
861	M	5	F5d	1.7556	1.1856	4.628	4.706	0.962	0.988	3.198	3.328	3.4	3.4
862	F	5	F5d	0.9576	0.627	3.536	3.068	1.56	1.742	1.56	0.962	1	0.5
863	M	8	F10d	1.026	1.0032	6.214	5.668	1.274	1.326	4.914	4.394	3.9	3.3
864	M	7	F5d	0.8322	0.8322	5.59	4.914	1.404	1.508	3.666	2.886	2.6	1.9
865	F	6	F5d	1.254	0.912	5.954	5.772	2.08	1.69	3.588	3.51	1.7	2.1
866	F	5	F5d	1.0602	0.9006	4.082	4.316	1.43	1.3	2.106	2.522	1.5	2
867	F	5	F5d	1.6188	0.9918	5.72	5.59	1.768	1.69	3.458	3.484	2	2.1
868	M	8	F10d	0.969	1.2198	4.134	4.55	1.066	0.806	2.99	3.614	2.8	4.4
869	F	8	F10d	1.0602	1.1058	4.784	4.836	1.586	1.092	2.938	3.25	1.8	3
870	M	8	F10d	1.0488	0.8436	4.68	4.42	1.17	1.196	3.25	3.224	2.8	2.7
871	F	21	F20d	0.6498	0.912	5.148	3.25	1.794	1.118	3.094	1.664	1.7	1.5
872	M	8	F10d	2.394	0.627	7.462	7.436	1.326	1.404	5.954	5.356	4.5	3.9
873	F	13	F15d	0.8436	1.0032	4.004	3.146	2.08	1.482	1.508	1.274	0.7	0.9
874	F	8	F10d	1.083	0.8322	5.772	5.018	1.378	1.3	4.004	3.458	2.9	2.7
875	F	5	F5d	1.2198	0.8664	5.46	5.044	1.742	1.352	3.172	3.718	1.8	2.7
876	F	9	F10d	1.4592	1.3908	4.342	4.108	0.858	0.754	3.276	3.042	3.8	4.1
877	M	8	F10d	1.5504	0.7752	5.46	3.978	1.17	1.17	3.64	2.47	3.1	2.1
878	M	9	F10d	3.0666	1.938	6.24	5.252	1.274	0.858	4.212	3.9	3.3	4.5
879	F	8	F10d	1.938	1.2312	6.76	5.824	2.002	2.028	4.03	3.042	2	1.5
880	M	8	F10d	0.855	0.855	2.964	3.016	1.326	1.3	1.378	1.3	1	1
881	F	21	F20d	1.0146	1.3452	5.694	5.148	1.378	1.118	3.692	3.406	2.7	3
882	M	21	F20d	1.5162	1.4136	5.304	4.342	1.04	1.04	3.666	2.626	3.5	2.5
883	M	8	F10d	2.7132	1.4364	5.928	5.46	0.884	0.962	3.536	3.874	4	4.1
884	M	15	F15d	0.912	0.9234	4.264	3.614	1.56	1.638	2.236	1.456	1.4	0.9
885	F	8	F10d	1.5162	1.1742	4.862	4.03	1.95	1.612	2.21	2.028	1.1	1.2
886	F	6	F5d	2.7018	1.083	4.68	5.33	1.118	1.092	3.094	4.03	2.8	3.7
887	M	5	F5d	1.5276	1.653	7.176	6.292	1.69	0.936	5.018	4.836	3	5.2
888	F	7	F5d	1.425	1.083	6.032	5.616	1.872	1.482	3.588	3.562	1.9	2.4
889	F	14	F15d	0.8208	0.8322	4.992	3.51	1.222	0.91	3.64	2.392	3	2.6
890	F	5	F5d	2.2686	1.3566	6.682	6.318	1.56	1.274	4.316	4.55	2.8	3.6
891	F	13	F15d	0.9576	0.8778	6.916	5.538	2.522	1.404	3.744	3.38	1.5	2.4
892	F	8	F10d	0.9918	0.798	4.602	4.836	1.482	1.118	2.86	3.744	1.9	3.4
893	F	19	F20d	0.9576	1.0488	4.056	3.588	1.716	1.326	1.95	1.69	1.1	1.3
894	F	8	F10d	1.368	0.9576	4.888	4.004	1.066	1.3	3.64	2.262	3.4	1.7
895	F	5	F5d	1.6758	0.9918	8.476	7.28	2.964	2.054	5.226	4.784	1.8	2.3
896	M	5	F5d	0.9576	0.7638	6.266	6.786	2.964	2.314	2.704	3.302	0.9	1.4
897	F	8	F10d	0.6612	1.0488	5.798	4.706	1.82	1.508	3.926	2.782	2.2	1.9
898	M	8	F10d	5.8596	1.0602	5.018	3.614	0.832	1.066	3.12	2.132	3.7	2
899	F	14	F15d	2.2344	1.311	5.902	4.368	1.768	1.17	3.354	2.678	1.9	2.3
900	M	14	F15d	0.9348	0.9006	5.46	4.628	2.132	1.794	2.834	2.418	1.3	1.4
901	F	20	F20d	1.4592	1.4364	7.254	5.902	2.158	1.482	4.914	4.082	2.3	2.7
902	M	13	F15d	1.4364	0.8208	5.122	3.614	1.092	1.326	3.796	2.028	3.5	1.5
903	F	9	F10d	2.0748	0.5244	5.278	4.186	1.56	1.378	2.912	2.6	1.9	1.9
904	F	9	F10d	5.4834	0.513	3.952	3.198	1.274	1.066	2.6	1.976	2	1.8
905	F	8	F10d	2.337	2.1546	4.81	4.836	1.742	1.534	2.496	2.782	1.4	1.8
906	M	14	F15d	1.8924	1.2768	5.642	3.51	1.586	1.248	3.406	1.664	2.1	1.3
907	M	8	F10d	1.311	0.8094	4.654	3.12	1.118	1.118	3.146	1.716	2.8	1.5
908	F	8	F10d	0.969	0.6612	4.16	3.484	1.43	1.248	2.496	1.898	1.7	1.5
909	M	5	F5d	1.6416	1.4706	4.862	3.068	1.17	1.196	2.028	0.858	1.7	0.7
910	F	6	F5d	1.3338	0.9462	5.486	4.914	1.352	1.352	3.64	3.328	2.7	2.5
911	M	14	F15d	1.1742	0.969	4.602	3.77	1.482	1.04	2.522	2.288	1.7	2.2
912	F	6	F5d	0.9006	0.7068	4.732	3.77	1.508	1.248	2.99	2.392	2	1.9
913	M	6	F5d	5.5518	1.8354	6.968	5.434	0.884	0.702	2.73	3.848	3.1	5.5
914	M	14	F15d	0.7752	0.8778	4.212	3.9	1.768	1.638	2.158	1.69	1.2	1
915	F	14	F15d	1.0032	0.9234	6.474	5.72	2.418	1.846	3.432	3.25	1.4	1.8
916	F	14	F15d	0.8208	1.1286	4.784	3.484	1.976	1.534	2.262	1.43	1.1	0.9
917	M	7	F5d	1.5162	1.3794	6.136	4.992	1.118	0.884	4.498	3.874	4	4.4
918	M	12	F10d	1.5276	1.6302	4.81	3.9	0.988	0.884	3.172	2.444	3.2	2.7
919	M	21	F20d	2.1204	1.2996	5.46	3.77	0.884	0.702	3.77	2.496	4.2	3.6
920	F	9	F10d	1.6758	0.9462	5.798	4.056	1.04	0.754	4.186	2.912	4	3.9
921	F	5	F5d	1.0944	0.6726	5.252	4.186	1.846	1.43	3.068	2.392	1.7	1.7
922	M	5	F5d	2.0292	1.3452	4.134	4.42	1.014	0.962	2.574	3.094	2.6	3.2
923	F	5	F5d	1.1172	0.5358	5.252	4.082	1.43	1.534	3.406	2.184	2.4	1.4
924	M	14	F15d	1.5276	1.3566	3.77	3.38	1.014	0.884	2.08	1.95	2.1	2.2
925	F	5	F5d	0.399	0.57	4.706	4.368	1.612	1.586	2.704	2.392	1.7	1.5
926	M	9	F10d	4.9704	1.6872	7.488	6.916	1.69	1.144	4.212	5.434	2.5	4.8
927	F	5	F5d	0.8664	0.627	5.278	4.758	1.352	1.066	3.77	3.536	2.8	3.3
928	F	6	F5d	2.4054	0.8664	6.526	5.902	1.456	1.612	4.394	3.978	3	2.5
929	F	8	F10d	2.337	1.0716	7.254	5.226	1.69	1.378	4.654	3.354	2.7	2.4
930	F	21	F20d	0.684	1.2084	3.51	3.016	1.118	1.092	2.132	1.43	1.9	1.3
931	F	21	F20d	1.1856	1.14	4.862	2.886	1.17	0.806	3.38	1.768	2.9	2.2
932	M	8	F10d	1.824	1.1856	4.394	3.926	0.858	0.78	2.964	2.99	3.4	3.9
933	F	9	F10d	0.8436	0.6954	4.55	4.706	2.47	2.34	1.638	2.002	0.7	0.9
934	F	8	F10d	2.337	1.6416	8.294	8.034	2.184	1.664	5.486	5.928	2.5	3.6
935	M	4	F5d	1.1514	1.4022	8.112	6.968	1.352	1.066	7.202	5.85	5.4	5.4
936	F	8	F10d	0.855	1.311	6.084	6.812	1.95	1.768	3.952	4.628	2	2.6
937	F	9	F10d	2.2344	0.7068	6.214	4.316	1.586	1.508	4.316	2.236	2.7	1.5
938	F	11	F10d	3.135	1.4136	5.434	5.59	1.846	1.534	2.704	3.666	1.5	2.4
939	M	5	F5d	1.5846	1.2084	4.55	4.602	0.936	0.91	3.276	3.536	3.5	3.8
940	F	8	F10d	0.9234	0.7752	7.722	7.8	2.184	2.288	5.356	4.94	2.4	2.1
941	M	5	F5d	1.6986	1.7442	5.538	6.266	1.196	1.248	3.666	4.42	3.1	3.6
942	F	6	F5d	1.9608	0.912	6.448	5.486	1.248	1.352	4.836	4.082	3.9	3
943	M	6	F5d	0.627	1.0032	3.146	3.588	1.196	1.04	1.872	2.522	1.6	2.4
944	M	5	F5d	2.1546	1.7328	6.084	5.512	1.404	1.248	4.108	3.744	2.9	3
945	F	5	F5d	0.9462	1.026	5.122	4.94	1.378	1.508	3.406	3.172	2.5	2.1
946	F	10	F10d	1.1286	0.8094	4.68	4.264	1.898	1.56	2.288	2.184	1.2	1.4
947	M	8	F10d	2.9184	2.0064	6.11	4.706	1.43	0.884	4.186	3.406	2.9	3.8
948	F	8	F10d	2.2458	1.0146	5.902	4.498	1.196	1.456	3.926	2.652	3.3	1.8
949	F	8	F10d	0.8778	1.1742	4.342	3.614	0.988	0.91	2.99	2.34	3.1	2.6
950	M	9	F10d	1.4022	1.0488	3.068	2.626	0.936	0.728	1.534	1.326	1.6	1.9
951	M	7	F5d	1.425	0.9462	5.798	4.68	1.196	1.248	4.03	3.12	3.4	2.5
952	F	10	F10d	1.0716	1.3452	6.318	5.824	2.938	2.548	2.964	2.652	1	1
953	F	5	F5d	0.684	0.798	4.42	4.29	1.664	1.274	2.574	2.808	1.6	2.2
954	M	8	F10d	1.7898	0.855	6.032	5.122	1.612	2.054	3.042	2.6	1.9	1.3
955	F	7	F5d	2.28	1.3566	7.098	7.644	2.08	1.482	4.602	5.59	2.2	3.8
956	F	8	F10d	1.2654	1.3224	8.06	7.098	1.898	1.56	6.084	5.304	3.2	3.4
957	F	8	F10d	0.6498	0.8436	6.5	6.656	2.6	2.158	3.172	3.926	1.2	1.8
958	M	12	F10d	1.8696	1.2768	6.422	4.056	1.196	0.858	4.628	2.886	3.8	3.4
959	M	7	F5d	1.7214	1.2084	3.484	4.68	0.91	1.04	1.768	2.756	2	2.7
960	M	5	F5d	1.6872	0.9576	5.668	4.238	1.066	0.832	3.926	3.276	3.7	3.9
961	F	5	F5d	0.855	1.0374	4.888	4.654	1.69	1.196	2.912	2.964	1.7	2.5
962	F	14	F15d	1.2654	1.2198	5.512	5.486	1.69	1.482	3.406	3.614	2	2.4
963	M	9	F10d	1.1172	1.14	5.096	4.238	2.184	1.3	2.418	2.574	1.1	2
964	F	5	F5d	0.8322	0.9804	4.81	5.07	1.898	1.742	2.6	2.912	1.4	1.7
965	M	5	F5d	3.2262	1.197	6.708	6.214	1.17	1.066	4.628	4.888	3.9	4.6
966	F	5	F5d	1.2882	0.8436	7.306	6.864	1.976	1.976	4.784	4.472	2.4	2.3
967	M	17	F15d	1.5732	1.0716	5.304	3.51	1.664	1.196	2.99	1.768	1.8	1.5
968	F	7	F5d	1.4934	0.798	3.614	3.198	1.014	0.962	2.314	1.872	2.3	2
969	M	5	F5d	0.9918	0.7524	4.784	3.9	1.638	1.612	3.016	1.768	1.8	1.1
970	F	5	F5d	1.425	0.8436	5.59	4.654	1.586	1.326	4.03	3.12	2.5	2.4
971	F	6	F5d	0.9006	1.0716	5.018	5.278	1.768	1.742	2.886	2.912	1.6	1.7
972	F	16	F15d	1.2426	1.1742	4.888	3.562	1.456	0.858	2.99	2.418	2	2.9
973	F	7	F5d	1.026	0.8094	3.9	3.38	1.378	1.014	2.366	2.002	1.7	2
974	F	14	F15d	1.6644	1.14	5.59	4.316	2.34	1.482	0.286	2.34	1.2	1.6
975	M	9	F10d	1.881	1.254	3.796	4.732	1.17	1.222	2.184	2.964	1.9	2.4
976	M	8	F10d	2.2572	1.6416	5.642	4.758	1.144	0.832	3.848	3.276	3.4	3.9
977	M	7	F5d	1.9038	1.2882	7.046	5.096	1.092	0.728	5.902	4.212	5.4	5.8
978	F	15	F15d	1.0716	0.9348	8.138	6.5	1.742	1.534	6.032	4.732	3.4	3.1
979	F	14	F15d	1.6644	1.1856	4.862	3.666	1.82	1.508	2.366	1.638	1.3	1.1
980	F	5	F5d	0.8892	0.8892	6.37	6.656	1.69	1.508	4.472	4.992	2.6	3.3
981	F	7	F5d	1.2654	0.7296	3.822	3.432	1.326	1.196	1.976	1.95	1.5	1.6
982	M	8	F10d	1.3224	1.2084	5.928	5.46	1.716	1.118	3.874	3.718	2.2	3.3
983	F	15	F15d	0.9918	1.3224	5.252	4.42	1.742	0.988	3.146	3.198	1.8	3.3
984	F	14	F15d	1.2768	1.4136	7.852	8.216	2.106	2.106	4.316	5.148	2.1	2.4
985	F	5	F5d	2.0862	1.1286	7.202	6.916	2.392	2.21	4.55	4.368	1.9	2
986	F	9	F10d	1.2312	0.855	7.15	6.058	2.652	2.21	3.952	3.016	1.5	1.4
987	F	5	F5d	1.2996	0.855	5.642	4.94	2.184	1.924	2.548	2.548	1.2	1.3
988	F	8	F10d	1.6872	1.6188	4.68	3.562	1.716	1.144	2.834	1.82	1.6	1.6
989	F	5	F5d	1.3566	0.9576	7.202	6.344	2.106	1.924	4.55	4.212	2.2	2.2
990	F	7	F5d	0.8208	0.5814	6.552	6.214	1.898	1.638	4.082	4.55	2.1	2.8
991	F	8	F10d	0.7524	1.1172	5.122	4.264	1.638	1.3	3.068	2.6	1.9	2
992	M	5	F5d	0.9234	0.9006	4.758	5.252	0.884	0.962	3.77	4.212	4.3	4.3
993	M	13	F15d	1.6188	1.6074	3.25	4.108	0.988	0.832	1.872	2.808	1.9	3.3
994	M	5	F5d	1.026	0.5814	5.408	3.848	1.222	1.378	3.51	2.028	2.9	1.5
995	M	5	F5d	1.4022	1.083	5.486	4.888	1.456	1.482	3.276	2.938	2.2	2
996	F	6	F5d	1.1172	1.1514	5.668	4.992	1.586	1.43	3.588	3.12	2.3	2.2
997	F	6	F5d	1.4364	0.9462	3.51	3.796	1.118	1.092	1.872	2.496	1.7	2.3
998	F	5	F5d	1.4934	1.0488	7.098	6.11	2.34	1.872	4.134	3.718	1.8	2
999	F	5	F5d	1.6758	1.0602	6.838	5.07	1.56	1.404	4.94	3.328	3.2	2.4
1000	F	8	F10d	1.0488	0.969	4.212	3.562	1.872	1.638	1.82	1.456	1	0.9
1001	M	6	F5d	2.8842	1.3224	5.148	5.356	0.806	0.832	3.666	4.446	4.6	5.3
1002	F	16	F15d	0.9234	1.1856	4.914	4.082	1.196	0.884	3.536	2.626	2.9	2.9
1003	F	6	F5d	2.565	2.109	6.474	6.994	1.404	1.404	4.576	5.46	3.3	3.9
1004	M	20	F20d	0.798	1.311	6.5	6.318	1.43	1.3	5.018	5.096	3.5	3.9
1005	M	8	F10d	1.7784	1.2768	3.328	3.562	0.858	0.91	1.716	2.184	2	2.4
1006	M	7	F5d	1.5162	1.2084	6.318	5.044	1.17	0.988	5.07	4.03	4.3	4
1007	F	14	F15d	0.6384	0.9462	4.602	3.952	1.118	0.91	3.718	2.6	3.3	2.8
1008	M	5	F5d	2.793	1.1058	4.706	3.094	1.404	1.248	1.144	0.936	0.8	0.7
1009	F	6	F5d	1.3452	1.0146	5.876	6.006	1.3	1.066	4.498	4.628	3.4	4.3
1010	M	6	F5d	1.4706	1.0032	4.29	4.628	0.962	0.832	3.172	3.796	3.3	4.5
1011	M	8	F10d	2.2116	1.5732	6.37	5.85	0.988	1.04	4.914	4.238	5	4.1
1012	F	14	F15d	0.9804	1.0374	6.032	4.316	1.586	1.326	4.368	2.73	2.7	2.1
1013	F	9	F10d	0.912	1.1058	6.89	5.59	2.444	1.95	4.212	3.172	1.7	1.6
1014	M	6	F5d	2.2002	0.8208	4.732	3.926	1.404	1.3	2.288	2.21	1.6	1.7
1015	F	6	F5d	1.596	0.798	6.344	6.058	1.898	1.768	3.848	4.056	2	2.3
1016	F	9	F10d	1.4022	1.0716	5.2	4.42	1.976	1.742	2.964	2.366	1.5	1.4
1017	F	9	F10d	1.1742	1.0032	5.954	5.668	1.586	1.404	3.796	4.004	2.4	2.9
1018	F	5	F5d	1.1628	0.6042	6.344	6.266	2.236	1.872	3.51	4.082	1.6	2.2
1019	F	5	F5d	0.7182	0.6384	5.096	4.888	2.054	1.898	2.522	2.626	1.2	1.4
1020	M	8	F10d	3.1464	0.9348	4.966	3.9	0.91	0.91	3.224	2.6	3.6	2.8
1021	F	8	F10d	1.8924	1.5618	7.384	6.63	1.508	1.196	5.33	5.07	3.5	4.3
1022	F	9	F10d	1.0032	1.2882	4.992	4.134	1.404	1.092	3.25	2.574	2.3	2.4
1023	F	7	F5d	0.8322	0.8208	6.864	6.188	2.626	2.132	4.238	3.744	1.6	1.8
1024	F	14	F15d	0.7866	0.9462	4.992	5.798	2.236	1.872	2.34	3.406	1.1	1.8
1025	F	14	F15d	1.2882	2.2002	3.744	2.808	1.014	0.832	2.236	1.352	2.2	1.6
1026	F	9	F10d	0.741	0.8436	4.628	4.056	1.794	1.404	2.704	2.288	1.5	1.6
1027	F	8	F10d	2.1318	0.9918	5.772	4.862	1.508	1.612	3.354	2.808	2.2	1.8
1028	F	8	F10d	3.5454	1.1856	6.552	5.434	1.248	1.17	4.056	3.822	3.2	3.3
1029	M	9	F10d	1.9494	1.3566	6.578	5.85	1.664	1.118	4.186	4.628	2.5	4.1
1030	M	6	F5d	1.5504	0.7524	5.772	5.46	1.196	1.196	3.848	3.848	3.2	3.3
1031	M	7	F5d	1.7328	1.14	4.862	4.81	1.222	1.17	3.042	3.042	2.5	2.6
1032	F	8	F10d	1.1286	1.0602	5.798	4.732	1.456	1.066	3.9	3.51	2.7	3.3
1033	F	6	F5d	1.311	1.1514	6.11	5.72	1.482	1.17	4.264	4.238	2.9	3.6
1034	F	6	F5d	0.855	0.8094	5.564	5.018	1.664	1.3	3.614	3.51	2.2	2.7
1035	M	5	F5d	1.71	0.8778	4.94	4.134	1.066	0.936	3.406	2.73	3.2	2.9
1036	F	6	F5d	0.8664	1.2312	4.29	4.966	1.118	0.91	3.042	4.004	2.7	4.4
1037	F	5	F5d	1.026	1.197	7.514	6.474	2.262	1.56	4.966	4.602	2.2	2.9
1038	F	5	F5d	1.4136	1.2654	5.642	5.07	1.664	1.248	3.38	3.354	2	2.7
1039	F	14	F15d	1.0488	3.2262	5.226	7.852	1.56	1.04	3.458	6.474	2.2	6.2
1040	F	8	F10d	2.0634	1.653	7.254	6.578	2.548	1.794	4.082	4.524	1.6	2.5
1041	M	14	F15d	1.8924	1.1514	4.524	3.77	1.378	1.092	2.574	2.444	1.8	2.3
1042	F	5	F5d	1.1856	0.7182	5.226	5.512	2.548	2.262	2.392	2.938	0.9	1.3
1043	M	14	F15d	2.508	1.0602	4.732	2.548	1.352	0.962	2.314	1.04	1.7	1.1
1044	M	8	F10d	1.6872	1.1172	4.472	3.432	1.196	1.17	2.808	1.924	2.4	1.6
1045	F	8	F10d	2.5308	2.0064	4.082	3.354	1.014	0.91	2.028	1.742	2	1.9
1046	M	5	F5d	3.3744	1.8582	5.538	6.032	1.118	1.014	3.484	4.602	3.1	4.6
1047	F	8	F10d	1.1172	0.6954	4.836	4.16	1.924	1.352	2.574	2.652	1.3	1.9
1048	F	6	F5d	0.6498	1.0146	4.03	3.952	1.404	1.222	2.522	2.756	1.8	2.2
1049	M	6	F5d	0.9918	1.0602	4.03	3.744	1.534	1.144	2.184	2.262	1.4	2
1050	F	6	F5d	1.3794	1.2768	6.526	5.33	1.3	1.092	4.758	3.848	3.7	3.5
1051	M	6	F5d	0.8322	0.8892	4.758	4.342	1.976	1.482	2.548	2.6	1.3	1.8
1052	M	5	F5d	3.1464	1.4934	4.94	5.2	1.144	1.118	3.042	4.004	2.7	3.6
1053	F	6	F5d	1.3338	0.8322	5.226	5.356	1.586	1.3	3.328	3.666	2.1	2.8
1054	M	14	F15d	2.7816	1.6188	7.748	5.096	1.248	0.988	5.668	3.354	4.6	3.4
1055	F	13	F15d	0.6612	0.6498	4.628	3.562	2.002	1.326	2.314	2.132	1.2	1.6
1056	F	5	F5d	0.7068	1.1628	4.966	4.628	1.69	1.404	2.938	3.198	1.7	2.3
1057	M	8	F10d	1.0716	0.8208	5.98	4.836	1.274	1.066	4.628	3.822	3.7	3.6
1058	F	10	F10d	0.8208	0.7068	4.628	3.64	1.56	0.936	2.522	2.418	1.6	2.6
1059	M	5	F5d	1.5732	1.4706	4.394	5.174	1.014	1.04	2.86	4.16	2.8	4
1060	M	8	F10d	4.1268	1.4022	5.824	4.628	0.78	0.676	3.978	3.952	5.1	5.8
1061	M	7	F5d	1.71	1.0146	6.292	6.63	1.326	1.404	4.316	4.992	3.2	3.6
1062	M	14	F15d	1.6074	1.6302	5.98	5.278	1.274	0.91	4.602	3.978	3.6	4.4
1063	M	9	F10d	1.0944	0.9804	5.174	4.446	1.196	1.326	3.536	2.73	2.9	2.1
1064	F	6	F5d	0.9348	1.026	4.914	5.07	2.262	1.898	2.288	2.678	1	1.4
1065	M	15	F15d	2.4054	1.3908	5.772	4.108	1.144	0.806	4.68	2.652	4.1	3.3
1066	M	14	F15d	1.1628	0.9918	4.316	3.874	1.378	1.456	2.444	1.82	1.8	1.3
1067	F	14	F15d	1.3338	0.7752	4.264	3.484	1.222	1.378	2.496	1.664	2.1	1.2
1068	F	14	F15d	1.14	1.3452	11.258	11.284	2.21	1.716	8.19	8.84	3.7	5.2
1069	F	8	F10d	1.5618	1.1514	5.408	4.732	1.586	1.482	3.536	2.652	2.2	1.8
1070	F	13	F15d	2.2002	1.1514	7.28	4.992	1.794	1.118	4.706	3.64	2.6	3.2
1071	F	12	F10d	0.912	1.2312	4.524	4.576	1.456	1.534	2.73	2.392	1.9	1.6
1072	F	5	F5d	1.653	0.9234	8.84	8.996	2.132	1.508	6.136	7.774	2.9	5.2
1073	F	14	F15d	1.5618	1.0374	3.874	2.756	1.274	0.962	2.132	1.352	1.7	1.4
1074	F	14	F15d	1.2198	0.9804	3.796	2.86	1.586	1.118	1.924	1.3	1.2	1.2
1075	F	9	F10d	2.8272	0.9234	6.266	5.824	1.17	1.508	4.186	3.848	3.6	2.5
1076	F	10	F10d	2.0178	1.083	6.448	6.058	1.664	1.17	4.394	4.498	2.6	3.9
1077	F	14	F15d	1.9722	1.5732	7.748	5.668	1.404	1.17	5.746	3.666	4.1	3.2
1078	F	8	F10d	1.2768	1.4136	6.864	5.59	1.612	1.3	4.784	4.004	3	3.1
1079	F	8	F10d	0.9576	1.0602	4.914	4.498	2.808	2.158	1.924	1.742	0.7	0.8
1080	F	8	F10d	0.9576	1.1856	6.422	6.214	2.054	1.56	4.238	4.004	2.1	2.5
1081	F	8	F10d	1.0032	1.1742	5.148	4.758	2.054	1.664	3.12	2.626	1.5	1.6
1082	F	8	F10d	0.8208	0.741	5.33	4.42	2.444	1.716	2.47	2.418	1	1.4
1083	F	14	F15d	1.1286	0.8892	6.63	4.81	2.08	1.534	4.082	2.912	2	1.9
1084	F	13	F15d	2.2344	1.653	7.488	5.746	1.898	1.508	4.316	3.224	2.3	2.1
1085	F	5	F5d	1.7328	1.14	5.616	5.98	2.106	2.262	2.912	3.328	1.4	1.5
1086	F	14	F15d	1.482	1.4364	7.93	5.928	2.106	1.326	5.408	4.238	2.6	3.2
1087	F	5	F5d	1.4934	0.9918	5.2	4.498	1.898	1.534	3.224	2.652	1.7	1.7
1088	F	5	F5d	1.0944	0.9006	5.226	4.94	2.21	2.21	2.6	2.288	1.2	1
1089	M	8	F10d	3.249	1.4022	6.058	4.654	1.144	0.962	4.186	3.12	3.7	3.3
1090	M	9	F10d	3.0438	1.1514	7.098	6.63	1.092	1.066	5.486	5.226	5	4.9
1091	M	8	F10d	1.7442	1.0716	5.148	3.744	1.04	0.962	4.134	2.444	4	2.6
1092	M	11	F10d	1.4478	0.627	3.9	3.328	1.066	1.586	2.288	1.092	2.1	0.7
1093	M	7	F5d	1.1628	1.1856	5.018	4.68	1.846	1.898	3.146	2.184	1.7	1.2
1094	F	8	F10d	0.969	0.6156	4.082	3.484	2.106	2.054	1.82	0.988	0.9	0.5
1095	M	14	F15d	1.1628	0.9006	5.096	3.822	1.248	1.482	3.458	1.846	2.8	1.2
1096	F	8	F10d	1.0032	0.9576	5.876	5.902	1.95	2.054	3.874	3.484	2	1.7
1097	F	8	F10d	2.0976	1.1628	6.76	5.538	1.404	1.248	4.628	3.77	3.3	3
1098	F	14	F15d	1.6188	0.8778	5.304	3.692	1.768	1.3	3.12	1.95	1.8	1.5
1099	M	9	F10d	2.4168	1.2654	5.148	5.33	0.988	0.962	3.51	3.77	3.5	3.9
1100	M	5	F5d	1.5618	1.425	5.33	6.058	1.404	1.04	3.224	4.082	2.3	3.9
1101	F	7	F5d	0.8436	0.8778	4.654	5.07	1.534	1.378	3.042	3.406	2	2.5
1102	F	8	F10d	1.4592	0.627	5.018	4.082	2.08	1.638	2.782	2.028	1.3	1.2
1103	M	8	F10d	0.7068	0.684	5.278	5.356	1.976	1.872	3.12	2.99	1.6	1.6
1104	F	14	F15d	2.5992	1.4136	6.006	5.252	1.092	1.04	4.42	3.692	4.1	3.6
1105	F	8	F10d	1.0488	0.9006	6.032	5.148	1.794	1.378	3.64	3.25	2	2.4
1106	M	8	F10d	1.254	0.57	4.472	3.536	1.222	1.274	2.782	1.898	2.3	1.5
1107	F	5	F5d	0.969	1.2084	4.602	4.628	1.482	1.092	2.86	3.068	1.9	2.8
1108	M	18	F20d	1.026	0.855	4.888	3.744	1.274	1.118	3.64	2.21	2.9	2
1109	M	5	F5d	1.7784	0.6498	4.238	4.16	0.936	1.144	2.834	2.704	3.1	2.4
1110	F	5	F5d	1.368	0.855	7.956	7.306	2.652	2.652	4.394	3.9	1.7	1.5
1111	M	8	F10d	3.1464	1.4478	6.682	6.136	1.17	0.988	4.472	5.07	3.8	5.2
1112	F	5	F5d	1.3452	0.9462	5.018	4.706	1.56	1.352	3.12	2.782	2	2.1
1113	F	8	F10d	2.2344	0.7182	5.434	3.614	1.222	1.17	3.848	2.002	3.1	1.7
1114	F	8	F10d	0.7524	0.8208	4.576	4.03	2.392	2.236	1.846	1.586	0.8	0.7
1115	M	5	F5d	3.8304	1.5048	5.408	6.188	1.014	0.962	3.068	4.966	3	5.2
1116	F	6	F5d	1.1742	1.1172	6.734	6.578	1.43	1.248	5.356	5.668	3.8	4.5
1117	M	5	F5d	0.912	0.8322	3.9	3.614	1.3	1.196	2.34	2.314	1.8	1.9
1118	M	5	F5d	1.0374	1.0716	3.614	5.382	0.962	0.806	2.418	4.602	2.5	5.6
1119	M	5	F5d	1.7898	0.8778	3.718	3.562	0.936	0.936	2.496	2.496	2.7	2.7
1120	M	8	F10d	1.0716	1.1742	5.148	5.018	1.17	1.17	3.406	3.406	2.9	2.9
1121	F	4	F5d	2.0748	1.9608	4.888	4.446	1.664	1.56	2.444	2.34	1.5	1.5
1122	F	5	F5d	1.1286	0.855	5.122	4.628	1.326	1.222	3.354	3.406	2.5	2.8
1123	F	20	F20d	1.7214	0.6954	6.708	4.368	1.976	1.846	4.42	2.184	2.2	1.2
1124	F	18	F20d	1.6986	1.368	4.576	4.342	1.482	1.274	2.496	2.808	1.7	2.2
1125	M	7	F5d	2.2344	1.1856	6.89	6.058	1.352	0.91	4.602	4.628	3.4	5.1
1126	F	9	F10d	0.8664	1.3452	6.006	4.836	1.638	1.196	4.004	3.406	2.5	2.8
1127	M	5	F5d	1.6644	1.311	5.044	3.848	1.222	0.754	3.302	2.418	2.7	3.2
1128	M	12	F10d	1.0146	1.0032	4.94	4.264	1.196	1.17	3.484	2.704	2.9	2.3
1129	F	8	F10d	2.1774	1.083	7.254	6.422	1.3	1.248	5.486	4.81	4.2	3.8
1130	F	8	F10d	1.0716	0.8664	5.98	4.992	1.56	1.222	4.238	3.328	2.7	2.7
1131	F	4	F5d	1.4022	0.684	6.5	5.564	1.794	1.742	4.446	3.38	2.5	1.9
1132	M	5	F5d	1.7442	0.7068	6.188	5.304	1.56	1.482	4.55	3.458	2.9	2.3
1133	F	5	F5d	1.9038	1.6074	4.524	5.538	1.248	1.352	2.496	3.25	2	2.4
1134	F	9	F10d	0.6042	1.2882	4.394	4.212	1.846	1.716	2.392	1.95	1.3	1.1
1135	F	7	F5d	1.2312	1.0032	5.98	5.824	1.846	1.378	3.926	4.056	2.1	2.9
1136	M	5	F5d	1.0374	0.7752	5.434	5.096	1.664	1.404	3.614	3.562	2.2	2.5
1137	M	12	F10d	2.5992	1.9836	4.576	4.472	0.806	0.728	2.522	2.964	3.2	4
1138	M	5	F5d	1.8468	1.4022	4.888	5.668	1.326	1.248	3.172	4.108	2.4	3.3
1139	F	13	F15d	2.0064	1.0602	4.394	3.718	1.17	0.988	3.146	2.496	2.7	2.5
1140	F	7	F5d	1.2198	0.7638	6.006	4.498	1.742	1.638	3.796	2.418	2.2	1.5
1141	F	6	F5d	0.9348	0.912	4.082	3.952	1.56	1.508	2.366	2.106	1.5	1.4
1142	F	5	F5d	0.7068	1.2312	5.174	5.07	2.158	1.664	2.834	2.808	1.3	1.7
1143	M	5	F5d	1.482	1.3338	5.044	5.486	1.014	1.118	3.25	3.718	3.2	3.3
1144	F	5	F5d	0.6498	0.7524	4.94	4.55	1.638	1.456	2.834	2.496	1.7	1.7
1145	F	9	F10d	1.6872	1.0146	5.928	5.252	1.508	1.508	4.316	3.64	2.8	2.4
1146	M	8	F10d	1.7898	1.3908	5.642	5.59	0.936	0.754	3.978	4.732	4.3	6.3
1147	F	8	F10d	1.824	1.7442	7.384	7.67	1.664	1.3	4.758	5.642	2.9	4.4
1148	F	14	F15d	1.9152	1.0602	7.618	4.68	1.69	1.56	5.174	2.756	3.1	1.8
1149	F	5	F5d	1.083	0.855	4.602	4.342	1.43	1.482	2.834	2.392	2	1.6
1150	F	5	F5d	1.767	0.9348	5.33	4.94	2.028	1.95	2.34	2.496	1.2	1.3
1151	M	14	F15d	2.0862	1.8354	5.72	5.044	1.43	1.118	3.51	3.562	2.5	3.2
1152	F	6	F5d	1.3908	1.3338	6.058	5.98	2.314	2.158	3.172	3.484	1.4	1.6
1153	F	6	F5d	0.7182	1.5276	5.07	5.2	2.47	1.976	2.106	2.652	0.9	1.3
1154	F	8	F10d	1.6872	1.3908	6.084	5.07	1.508	1.274	4.056	3.588	2.7	2.8
1155	F	14	F15d	1.1172	0.7296	5.876	3.926	2.21	1.352	3.614	2.184	1.6	1.6
1156	M	5	F5d	1.0374	0.5814	4.108	3.952	1.43	1.586	2.184	2.08	1.5	1.3
1157	F	5	F5d	0.7068	0.7524	5.954	4.784	1.898	1.716	3.718	2.912	2	1.7
1158	F	5	F5d	1.0032	1.083	5.434	4.498	1.768	1.378	3.068	2.704	1.7	2
1159	F	5	F5d	2.3484	1.9608	7.202	6.448	1.56	1.326	4.914	4.576	3.1	3.4
1160	M	5	F5d	1.6416	0.9348	6.266	5.85	1.118	1.248	4.784	4.628	4.3	3.7
1161	F	5	F5d	1.2312	1.0374	5.278	4.42	1.612	1.43	3.25	2.73	2	1.9
1162	M	8	F10d	1.1514	1.083	4.55	3.848	1.612	1.092	2.522	2.34	1.6	2.2
1163	F	4	F5d	0.6498	1.254	4.628	4.81	2.392	1.638	1.794	2.496	0.8	1.5
1164	M	4	F5d	2.4282	1.1172	4.862	5.018	0.91	0.936	3.302	3.718	3.6	4
1165	F	8	F10d	1.6872	1.368	4.732	3.484	1.404	0.78	2.886	2.262	2.1	2.9
1166	M	5	F5d	1.311	0.9918	6.318	6.63	2.106	2.002	3.666	4.264	1.7	2.1
1167	M	5	F5d	3.0438	2.223	5.018	5.408	1.196	0.884	3.302	4.42	2.8	4.9
1168	F	9	F10d	1.083	0.741	3.848	3.042	1.534	1.56	1.794	1.066	1.2	0.7
1169	F	8	F10d	0.855	0.6954	4.68	4.42	1.768	1.924	2.522	2.106	1.4	1.1
1170	F	5	F5d	2.0406	1.4136	5.59	4.602	1.456	1.118	3.666	3.302	2.5	2.9
1171	M	10	F10d	0.5244	0.684	4.524	4.056	1.846	1.794	2.392	1.716	1.3	1
1172	F	8	F10d	2.223	1.197	5.564	4.862	1.118	0.832	3.874	3.666	3.4	4.3
1173	F	8	F10d	0.798	0.8322	5.044	5.564	2.392	2.106	2.236	3.016	0.9	1.4
1174	M	8	F10d	2.166	1.2996	4.81	3.484	1.196	0.988	2.73	1.742	2.3	1.8
1175	M	8	F10d	2.4738	1.0488	4.55	3.536	1.066	1.04	2.938	2.106	2.8	2
1176	F	8	F10d	0.7296	0.684	5.694	5.278	2.704	2.288	2.496	2.574	0.9	1.1
1177	F	8	F10d	0.8436	0.7752	6.552	5.408	2.496	2.21	3.562	3.016	1.4	1.4
1178	F	7	F5d	1.1514	0.6954	3.744	3.406	1.326	1.222	1.872	1.742	1.4	1.4
1179	M	8	F10d	1.4592	1.2312	6.448	5.954	2.08	1.404	3.588	4.134	1.7	3
1180	M	7	F5d	1.596	1.254	6.188	5.616	1.118	0.988	4.81	4.628	4.3	4.7
1181	F	5	F5d	1.5732	1.653	7.202	6.344	1.976	1.716	4.758	4.576	2.4	2.7
1182	M	5	F5d	0.8664	0.9006	5.356	4.992	1.612	1.3	3.354	3.146	2.1	2.4
1183	F	5	F5d	0.7296	0.969	4.082	4.03	1.872	1.274	1.742	2.392	0.9	1.9
1184	M	6	F5d	1.1058	0.8208	4.524	4.186	1.092	1.222	2.938	2.704	2.7	2.2
1185	F	5	F5d	4.5144	1.2198	6.604	5.824	1.404	1.612	3.9	3.874	2.8	2.4
1186	M	5	F5d	1.1286	0.6042	5.798	5.174	1.248	1.352	4.056	3.432	3.2	2.6
1187	F	5	F5d	0.9804	0.6954	6.448	4.94	1.586	1.378	4.316	3.276	2.7	2.4
1188	F	5	F5d	0.513	0.5358	3.432	2.86	1.222	1.118	1.95	1.43	1.6	1.3
1189	F	5	F5d	1.0032	1.0602	5.148	5.408	2.678	2.158	1.924	2.652	0.7	1.2
1190	F	5	F5d	0.8436	1.083	5.746	5.616	2.054	1.638	3.51	3.406	1.7	2.1
1191	M	7	F5d	1.2426	0.684	4.29	2.964	1.716	1.222	2.028	1.248	1.2	1
1192	M	5	F5d	1.0374	0.6042	6.838	6.656	1.768	1.664	5.018	4.914	2.9	2.9
1193	F	5	F5d	0.6954	0.6612	4.992	4.992	1.872	1.924	3.224	2.834	1.7	1.5
1194	F	5	F5d	0.9576	0.8208	5.486	4.654	1.222	1.196	4.056	3.042	3.3	2.5
1195	F	8	F10d	0.8892	0.9348	5.564	4.732	1.586	1.482	3.562	2.99	2.2	2
1196	F	7	F5d	2.0862	1.368	6.942	7.072	1.794	1.612	3.562	4.368	2	2.7
1197	M	8	F10d	3.3288	0.9804	5.018	4.004	1.04	1.378	3.51	2.21	3.3	1.6
1198	F	8	F10d	0.8436	0.7866	5.096	4.55	1.534	1.352	3.614	3.042	2.4	2.2
1199	F	7	F5d	1.2084	1.0374	5.382	4.394	1.586	1.404	3.666	2.73	2.3	1.9
1200	M	5	F5d	1.2768	1.0374	6.058	6.11	1.56	1.3	4.394	4.524	2.8	3.5
1201	F	9	F10d	1.9608	1.7898	5.954	6.136	1.612	1.04	4.394	4.68	2.7	4.5
1202	F	8	F10d	1.14	1.026	6.37	6.396	2.6	2.028	3.198	3.588	1.2	1.8
1203	M	10	F10d	5.9394	2.28	8.164	6.682	1.222	1.092	4.264	4.732	3.5	4.3
1204	M	8	F10d	2.0748	1.0716	4.498	3.77	1.144	0.78	2.782	2.548	2.4	3.3
1205	F	8	F10d	1.1172	1.083	7.384	5.954	2.678	1.742	4.082	3.562	1.5	2
1206	M	8	F10d	1.5618	0.9462	5.72	4.758	1.3	1.248	3.926	3.094	3	2.5
1207	F	15	F15d	1.6416	1.0374	5.382	4.186	1.898	1.196	3.12	2.704	1.6	2.3
1208	M	16	F15d	1.7328	1.2084	4.784	3.666	1.118	0.884	3.302	2.366	2.9	2.7
1209	F	6	F5d	1.3566	0.8436	5.772	4.654	1.56	1.638	3.9	2.47	2.5	1.5
1210	F	5	F5d	0.9462	0.9006	4.862	4.602	1.326	1.014	3.25	3.432	2.4	3.3
1211	M	7	F5d	3.1578	1.9722	5.642	5.85	1.092	0.806	3.926	4.42	3.6	5.5
1212	F	8	F10d	0.8322	0.7068	3.354	2.938	2.002	1.56	1.066	1.04	0.5	0.7
1213	F	14	F15d	1.4022	0.7752	3.874	4.212	1.326	1.248	2.054	2.548	1.5	2.1
1214	F	5	F5d	0.6954	0.6954	6.682	5.98	2.158	1.742	4.29	4.056	2	2.3
1215	M	5	F5d	1.0602	1.0488	5.174	4.862	1.82	1.534	3.12	3.016	1.7	2
1216	F	8	F10d	1.083	1.4706	7.306	7.124	1.976	1.378	5.096	5.564	2.6	4
1217	F	8	F10d	1.4022	0.969	4.732	4.498	1.508	1.274	3.094	3.172	2	2.5
1218	F	5	F5d	0.5586	1.0146	5.642	6.604	2.184	1.898	3.12	4.316	1.4	2.3
1219	F	5	F5d	0.8208	0.798	4.758	4.29	1.56	1.482	3.094	2.704	2	1.8
1220	F	5	F5d	1.254	0.9576	5.46	5.252	1.69	1.248	3.328	3.718	2	3
1221	F	5	F5d	0.7296	0.8208	5.278	4.758	2.392	2.028	2.444	2.418	1	1.2
1222	F	4	F5d	1.3338	1.0032	4.576	3.874	1.456	1.326	2.834	2.158	2	1.6
1223	F	5	F5d	1.5048	1.254	5.928	6.11	2.054	1.976	3.744	3.874	1.8	2
1224	F	9	F10d	1.5048	1.1058	6.76	8.736	1.248	1.352	5.46	7.644	4.4	5.6
1225	M	9	F10d	2.0064	0.9918	5.954	4.654	1.534	1.066	4.134	3.458	2.7	3.2
1226	F	8	F10d	1.4706	0.7524	5.694	3.874	1.352	1.248	4.134	2.34	3.1	1.9
1227	F	9	F10d	1.0032	0.6612	3.9	2.964	1.716	1.352	1.69	1.222	1	0.9
1228	F	8	F10d	2.1318	1.3908	5.616	4.134	1.352	1.43	3.822	2.418	2.8	1.7
1229	F	5	F5d	1.2312	1.3452	5.46	5.2	1.794	1.326	3.12	3.484	1.7	2.6
1230	F	5	F5d	1.2198	0.684	4.16	4.134	0.988	1.014	2.86	3.172	2.9	3.1
1231	F	5	F5d	1.539	0.5244	4.264	3.406	0.988	1.04	3.042	2.34	3.1	2.2
1232	M	8	F10d	2.8728	1.1058	6.942	6.266	0.988	1.04	4.862	5.148	5	5
1233	F	5	F5d	0.8322	0.627	5.616	5.252	2.21	1.794	2.834	3.354	1.3	1.9
1234	M	9	F10d	2.0292	1.026	6.214	4.758	2.002	1.924	3.614	2.444	1.8	1.3
1235	F	7	F5d	1.0032	0.7524	4.186	3.38	1.066	0.91	2.704	2.106	2.5	2.3
1236	F	9	F10d	0.855	1.4478	6.318	7.462	2.782	2.626	3.172	4.264	1.1	1.6
1237	M	8	F10d	1.254	0.855	5.564	4.082	1.222	1.04	4.056	2.782	3.3	2.7
1238	M	14	F15d	1.14	1.2084	5.33	4.758	1.326	1.326	3.692	3.198	2.8	2.4
1239	F	8	F10d	0.8322	1.0488	4.706	4.03	1.69	1.326	2.756	2.288	1.6	1.7
1240	M	5	F5d	1.3566	1.6986	4.576	4.706	1.508	1.326	2.6	2.964	1.7	2.3
1241	M	5	F5d	2.2914	0.7866	7.332	7.28	1.378	1.534	5.382	5.564	3.9	3.6
1242	M	8	F10d	1.8924	1.1742	8.762	7.046	1.612	1.352	6.552	5.278	4.1	3.9
1243	M	5	F5d	1.6644	1.1172	4.472	4.108	2.002	1.3	1.716	2.21	0.9	1.7
1244	F	5	F5d	0.5586	0.9462	5.382	5.772	1.56	1.716	3.718	3.64	2.4	2.1
1245	F	14	F15d	1.3566	1.0374	4.94	4.16	1.456	1.534	2.964	2.314	2	1.5
1246	M	5	F5d	0.8664	0.8208	5.616	5.044	1.482	1.196	3.822	3.64	2.6	3
1247	F	5	F5d	1.1172	1.0146	7.072	5.876	1.638	1.404	4.966	4.16	3	3
1248	F	5	F5d	3.6366	1.7328	6.526	6.604	1.248	1.17	3.848	4.862	3.1	4.2
1249	F	4	F5d	1.1286	0.8094	6.266	5.382	1.768	1.404	4.212	3.796	2.4	2.7
1250	F	5	F5d	1.0146	0.8094	8.294	8.112	2.496	2.002	5.616	5.668	2.3	2.8
1251	F	5	F5d	0.7638	0.8664	4.394	3.484	1.586	1.352	2.496	1.872	1.6	1.4
1252	F	5	F5d	1.3338	1.6074	6.5	6.214	1.82	1.586	4.264	4.342	2.3	2.7
1253	F	4	F5d	1.197	0.741	4.914	4.264	1.664	1.69	2.6	2.262	1.6	1.3
1254	M	4	F5d	1.1058	0.9006	4.914	4.784	1.716	1.872	2.886	2.73	1.7	1.5
1255	F	14	F15d	1.2996	1.7784	6.812	6.292	1.716	1.508	4.368	4.186	2.5	2.8
1256	F	4	F5d	0.8208	0.4902	6.474	6.37	2.73	2.21	3.588	4.186	1.3	1.9
1257	F	5	F5d	1.7442	1.4934	6.396	5.59	1.872	1.586	3.952	3.51	2.1	2.2
1258	M	5	F5d	1.8012	1.7784	4.862	4.342	1.404	1.014	2.99	2.73	2.1	2.7
1259	F	8	F10d	0.8778	0.9918	4.836	4.914	1.716	1.638	2.73	3.016	1.6	1.9
1260	F	8	F10d	1.938	0.9918	6.136	4.16	1.404	1.17	4.446	2.808	3.1	2.4
1261	M	8	F10d	0.8892	0.6156	4.81	3.744	1.638	1.534	2.678	1.872	1.6	1.2
1262	M	8	F10d	3.1464	1.2312	5.122	4.654	0.962	0.988	2.86	3.146	2.9	3.2
1263	F	8	F10d	1.8126	1.1628	5.33	4.394	1.612	1.534	3.64	2.73	2.2	1.8
1264	M	8	F10d	1.7328	1.1856	6.448	4.784	1.274	1.066	4.602	3.458	3.6	3.3
1265	M	13	F15d	5.0502	1.0944	6.448	4.238	1.196	1.04	3.562	2.678	3	2.6
1266	M	14	F15d	2.7246	1.368	6.318	4.394	1.222	1.066	3.666	2.496	3	2.3
1267	M	14	F15d	2.6334	0.6954	5.226	2.73	0.962	1.066	3.796	1.456	3.9	1.4
1268	M	9	F10d	1.9038	1.14	5.252	3.926	1.326	1.014	3.484	2.548	2.6	2.5
1269	F	8	F10d	1.2654	0.9462	4.992	3.952	1.534	0.962	2.912	2.626	1.9	2.7
1270	F	14	F15d	1.1856	1.0488	4.082	3.224	1.274	1.04	2.444	1.82	1.9	1.8
1271	M	6	F5d	1.14	1.083	4.966	5.668	1.196	1.3	3.302	3.874	2.7	3
1272	M	5	F5d	1.14	1.2882	5.564	5.148	1.846	1.326	3.614	3.51	2	2.7
1273	F	6	F5d	1.938	1.5276	6.162	4.758	1.144	1.014	4.576	3.432	4	3.4
1274	M	5	F5d	1.2312	1.2768	4.472	4.576	1.586	1.404	2.47	2.938	1.6	2.1
1275	F	5	F5d	1.824	1.2996	6.006	5.382	1.638	1.326	3.692	3.744	2.3	2.8
1276	F	8	F10d	3.4884	1.8012	7.202	7.696	1.092	0.936	5.33	6.448	4.9	6.8
1277	F	11	F10d	1.6416	1.1514	5.928	5.148	1.82	1.482	3.536	3.224	2	2.2
1278	F	8	F10d	2.28	1.026	5.642	5.434	1.144	1.222	3.38	3.51	3	2.9
1279	F	14	F15d	0.798	0.6384	6.006	4.758	1.69	1.534	4.238	2.808	2.5	1.8
1280	M	5	F5d	1.3224	1.1286	3.926	3.25	1.04	0.988	2.6	2.002	2.5	2
1281	F	5	F5d	1.3794	0.9006	6.162	5.174	1.872	1.794	3.64	3.068	2	1.7
1282	M	8	F10d	2.5992	1.0374	6.396	5.59	1.274	1.3	3.952	3.718	3.1	2.8
1283	F	6	F5d	1.197	1.0146	5.85	5.876	1.95	1.846	3.692	4.16	1.9	2.2
1284	F	9	F10d	0.9348	0.6384	6.318	5.252	2.054	2.028	3.614	3.12	1.8	1.6
1285	M	7	F5d	1.4022	0.8208	5.33	4.524	0.962	1.04	4.004	3.276	4.2	3.2
1286	M	5	F5d	0.9804	1.1286	4.602	5.148	1.378	1.3	3.042	3.666	2.2	2.8
1287	F	5	F5d	0.9804	0.8664	6.604	6.136	2.314	1.95	3.926	3.718	1.7	1.9
1288	M	8	F10d	2.2344	0.8892	6.604	6.526	1.352	1.092	5.148	5.59	3.8	5.2
1289	F	8	F10d	1.9038	1.0146	5.98	6.136	1.3	1.274	4.342	4.706	3.3	3.7
1290	F	8	F10d	0.7524	1.0032	5.122	4.342	2.002	1.638	2.886	2.288	1.4	1.4
1291	F	8	F10d	0.9576	0.8094	6.604	5.46	1.794	1.846	4.42	3.068	2.5	1.7
1292	F	8	F10d	1.2312	0.6954	6.786	5.98	2.704	2.288	3.458	3.094	1.3	1.3
1293	F	10	F10d	2.0748	1.1058	5.59	4.602	1.352	1.456	3.432	2.626	2.5	1.8
1294	F	13	F15d	2.0064	1.368	5.798	7.566	1.04	1.066	4.732	6.526	4.6	6.1
1295	F	14	F15d	2.3028	1.4934	8.45	5.174	1.664	1.378	6.578	3.406	3.9	2.5
1296	M	8	F10d	0.9462	0.855	4.628	4.368	1.222	1.092	3.354	3.094	2.7	2.8
1297	F	9	F10d	0.8778	0.9804	5.824	4.316	1.534	1.222	4.082	2.652	2.6	2.1
1298	M	8	F10d	2.3484	1.0374	7.306	5.304	1.092	0.78	5.85	4.29	5.4	5.5
1299	F	21	F20d	2.0748	1.6302	6.344	6.058	1.508	0.884	4.758	4.784	3.2	5.4
1300	F	5	F5d	1.2084	1.5048	5.98	5.226	2.184	1.794	3.536	2.86	1.6	1.6
1301	M	8	F10d	1.311	0.8664	6.084	5.356	2.756	1.872	3.12	3.25	1.1	1.7
1302	M	8	F10d	1.1514	1.5276	5.564	5.278	1.17	1.014	4.082	3.874	3.5	3.8
1303	F	8	F10d	1.2312	1.1286	5.226	5.616	1.846	1.508	2.99	3.588	1.6	2.4
1304	F	8	F10d	0.8322	0.9348	6.682	5.642	2.418	1.976	3.744	3.146	1.5	1.6
1305	M	8	F10d	1.1172	1.1286	7.176	6.708	1.482	1.092	5.408	5.512	3.7	5
1306	M	8	F10d	1.311	1.1058	5.304	5.226	1.352	1.222	3.51	3.614	2.6	3
1307	F	9	F10d	1.4136	0.9918	6.162	4.966	1.742	1.794	3.978	2.756	2.3	1.5
1308	F	5	F5d	1.026	0.7752	6.006	4.394	1.794	1.664	3.64	2.21	2	1.3
1309	F	14	F15d	0.855	1.0944	7.28	4.628	1.872	1.17	5.174	3.042	2.7	2.6
1310	F	5	F5d	0.969	0.6726	4.108	3.848	1.222	1.118	2.47	2.6	2	2.3
1311	F	5	F5d	0.8208	0.6156	5.564	5.408	1.794	1.82	3.302	3.198	1.8	1.8
1312	M	14	F15d	1.4364	1.197	5.98	4.238	1.768	1.222	4.342	2.808	2.5	2.3
1313	F	5	F5d	0.7752	0.6156	4.94	4.004	2.132	1.664	2.522	2.08	1.2	1.3
1314	M	8	F10d	1.938	1.026	4.394	5.122	1.17	1.196	2.782	3.666	2.4	3.1
1315	F	8	F10d	1.254	1.4136	4.992	3.614	1.82	1.222	2.6	1.794	1.4	1.5
1316	M	5	F5d	1.0716	0.7182	4.238	4.55	2.106	1.898	1.69	2.106	0.8	1.1
1317	M	8	F10d	1.14	0.7866	4.784	4.628	2.028	1.69	2.444	2.574	1.2	1.5
1318	F	8	F10d	2.2344	1.4136	5.98	5.98	1.69	1.768	3.718	3.952	2.2	2.2
1319	F	5	F5d	1.2426	1.0944	7.358	7.618	1.664	1.378	6.37	6.656	3.8	4.8
1320	M	5	F5d	0.9234	1.0374	3.692	3.198	1.742	1.3	1.612	1.378	0.9	1.1
1321	F	8	F10d	2.7018	1.4478	5.304	4.29	1.768	1.404	2.99	2.366	1.7	1.7
1322	M	8	F10d	2.5308	1.2312	4.81	3.848	1.118	0.962	3.094	2.47	2.8	2.6
1323	F	8	F10d	1.539	1.083	4.966	4.16	1.638	1.248	2.626	2.47	1.6	2
1324	F	8	F10d	1.0944	1.1514	4.29	3.718	1.196	0.91	2.886	2.6	2.4	2.8
1325	F	8	F10d	0.6042	0.7752	4.628	3.484	2.288	1.82	2.08	1.352	0.9	0.7
1326	M	8	F10d	1.7214	0.9462	5.59	3.77	1.17	1.014	4.004	2.418	3.4	2.4
1327	F	10	F10d	2.2116	1.8354	6.006	4.966	1.976	1.352	3.51	2.964	1.8	2.2
1328	F	14	F15d	0.9804	0.8436	5.356	3.38	1.664	1.716	3.406	1.196	2.1	0.7
1329	F	7	F5d	0.9348	1.0488	4.602	3.978	1.742	1.274	2.6	2.496	1.5	2
1330	M	8	F10d	2.0292	0.969	5.304	5.46	1.69	1.69	3.12	3.406	1.9	2
1331	F	8	F10d	0.9348	0.8892	6.214	6.032	2.496	1.872	3.536	3.874	1.4	2.1
1332	M	8	F10d	0.9348	0.7068	3.692	3.172	1.014	1.17	2.184	1.482	2.2	1.3
1333	M	9	F10d	0.741	0.6954	4.888	4.004	1.196	1.456	3.718	2.262	3.1	1.6
1334	F	8	F10d	1.1172	1.425	5.512	5.486	1.95	1.248	2.964	3.77	1.5	3
1335	M	14	F15d	2.6448	0.9918	5.72	5.382	0.858	0.884	4.342	4.472	5.1	5
1336	F	14	F15d	2.5422	1.425	6.058	3.926	1.638	1.378	3.536	1.768	2.2	1.3
1337	F	15	F15d	1.4592	1.3908	5.59	3.848	1.508	0.884	3.978	2.366	2.6	2.7
1338	M	8	F10d	2.1204	1.1286	5.46	5.356	1.17	0.962	3.796	3.978	3.3	4.1
1339	M	8	F10d	1.767	0.8892	6.344	5.72	1.352	1.352	4.81	3.926	3.6	2.9
1340	F	5	F5d	0.9006	1.2768	6.266	6.37	2.236	1.742	3.614	4.03	1.6	2.3
1341	F	5	F5d	0.9576	1.1514	6.344	6.5	2.08	1.82	3.952	4.238	1.9	2.3
1342	F	5	F5d	0.9462	0.6498	5.98	4.836	2.158	1.638	3.484	2.808	1.6	1.7
1343	F	5	F5d	2.6676	0.969	7.54	7.332	1.17	1.04	5.46	5.928	4.7	5.8
1344	M	8	F10d	1.254	0.7296	4.238	3.77	1.404	1.508	2.6	1.846	1.9	1.2
1345	F	8	F10d	1.1856	0.8436	5.512	4.186	1.716	1.196	3.51	2.678	2.1	2.2
1346	M	8	F10d	1.9038	1.1172	5.33	4.264	1.274	1.118	3.406	2.678	2.6	2.4
1347	F	5	F5d	1.311	1.1628	5.148	4.42	1.716	1.378	3.198	2.626	1.9	1.9
1348	M	5	F5d	1.71	1.3566	7.098	7.358	1.742	1.482	4.758	5.434	2.7	3.7
1349	M	5	F5d	2.6334	1.6986	5.564	4.68	1.144	1.014	4.004	3.25	3.5	3.2
1350	F	8	F10d	1.3566	0.7296	6.214	5.616	2.08	1.638	4.108	3.458	2	2.1
1351	M	8	F10d	1.4022	1.1172	6.084	5.122	1.378	0.962	4.628	3.952	3.3	4.1
1352	M	14	F15d	1.4478	0.9006	5.122	4.42	1.482	1.092	3.25	2.886	2.2	2.6
1353	M	8	F10d	2.2002	1.2768	5.564	4.81	1.196	1.014	4.056	3.328	3.4	3.3
1354	F	8	F10d	1.3566	1.083	6.24	5.98	2.236	2.08	3.848	3.64	1.7	1.7
1355	F	13	F15d	0.6384	0.8778	7.462	5.018	2.47	1.768	4.446	2.756	1.8	1.5
1356	F	13	F15d	1.2882	1.653	6.63	6.318	1.638	1.404	5.018	4.394	3.1	3.1
1357	F	8	F10d	0.7638	0.7866	7.124	6.786	2.99	2.73	3.822	3.432	1.3	1.3
1358	F	13	F15d	2.7588	1.0488	10.582	6.24	1.924	1.274	8.32	4.524	4.3	3.6
1359	M	5	F5d	2.3256	1.4136	5.876	5.746	0.78	0.65	4.16	4.784	5.3	7.3
1360	M	5	F5d	2.2572	1.3338	6.396	5.954	0.988	0.806	4.602	4.81	4.6	6
1361	F	8	F10d	1.1514	0.9576	5.902	4.758	1.248	1.04	4.134	3.406	3.3	3.3
1362	F	12	F10d	0.8436	1.0602	5.2	3.328	2.236	1.56	2.782	1.352	1.2	0.9
1363	M	8	F10d	0.8322	0.9006	4.732	3.874	1.82	1.092	2.652	2.47	1.5	2.3
1364	M	5	F5d	0.7866	1.3338	6.188	5.85	1.586	1.3	4.212	4.134	2.7	3.2
1365	M	7	F5d	0.456	0.9804	5.356	5.642	2.366	2.236	2.808	2.938	1.2	1.3
1366	M	7	F5d	1.2426	0.8778	6.058	4.238	1.248	0.78	4.654	3.25	3.7	4.1
1367	M	14	F15d	4.5372	2.1432	6.448	6.812	0.988	0.988	3.406	4.94	3.5	5
1368	F	9	F10d	0.9234	0.8778	4.238	4.212	1.664	1.326	1.976	2.392	1.2	1.8
1369	M	9	F10d	1.4022	1.3566	4.316	3.822	1.144	1.04	2.574	2.262	2.3	2.2
1370	F	14	F15d	2.4054	1.254	5.486	4.108	1.04	0.78	3.666	2.912	3.5	3.7
1371	F	8	F10d	0.2508	0.2736	2.782	2.08	1.638	1.378	0.884	0.39	0.5	0.3
1372	M	8	F10d	2.5992	0.798	5.382	3.744	1.092	1.196	3.484	1.924	3.2	1.6
1373	M	16	F15d	2.2914	1.5276	5.408	5.694	1.664	1.378	3.146	3.848	1.9	2.8
1374	F	8	F10d	1.4478	1.14	5.928	5.512	1.82	1.248	3.614	3.822	2	3
1375	F	8	F10d	0.9006	0.57	4.082	3.458	1.352	1.352	2.158	1.898	1.6	1.4
1376	M	14	F15d	2.0406	1.4136	7.098	4.81	1.066	0.962	5.252	3.198	4.9	3.4
1377	M	15	F15d	1.9494	0.9576	4.472	4.498	0.728	0.858	3.224	3.51	4.5	4.1
1378	F	21	F20d	2.4282	1.482	7.332	5.642	1.638	1.664	4.472	3.146	2.7	1.9
1379	F	5	F5d	1.254	1.0374	4.836	4.992	1.534	1.274	2.886	3.354	1.9	2.6
1380	F	5	F5d	2.28	0.8778	6.136	5.356	1.378	1.482	4.134	3.614	3	2.4
1381	M	8	F10d	2.166	1.1856	4.004	4.81	0.962	1.014	2.574	3.458	2.7	3.4
1382	F	8	F10d	1.3224	1.0716	5.096	5.2	1.326	1.196	3.224	3.588	2.5	3
1383	F	8	F10d	0.7068	1.0032	6.422	6.032	2.054	1.716	3.9	3.64	1.9	2.1
1384	F	21	F20d	1.6416	1.881	5.876	5.512	1.04	0.858	4.42	3.926	4.3	4.5
1385	M	7	F5d	1.368	0.9462	5.044	5.018	1.534	1.144	3.094	3.354	2	2.9
1386	M	8	F10d	2.679	1.5048	4.836	4.342	0.91	1.04	3.38	2.912	3.7	2.8
1387	F	5	F5d	0.9348	0.684	4.004	3.562	1.43	1.404	2.054	1.69	1.5	1.2
1388	M	7	F5d	1.4706	1.5732	4.316	3.9	1.43	0.598	2.574	2.834	1.8	4.8
1389	F	8	F10d	1.0602	0.6612	5.434	4.342	1.586	1.43	3.12	2.626	2	1.8
1390	F	12	F10d	1.5162	0.9234	5.902	4.42	1.17	1.014	4.264	3.042	3.7	3
1391	F	12	F10d	2.8272	1.4022	3.9	5.72	0.962	0.962	2.158	4.264	2.2	4.4
1392	F	5	F5d	0.9462	0.7524	3.952	3.874	1.742	1.69	1.846	1.846	1.1	1.1
1393	M	8	F10d	1.9836	1.4364	7.384	5.512	1.274	1.092	5.928	4.16	4.6	3.8
1394	F	20	F20d	1.6302	1.3452	4.966	2.86	0.962	0.78	3.484	1.586	3.6	2
1395	F	5	F5d	3.1236	0.7524	7.15	6.058	1.118	0.936	3.848	4.836	3.4	5.2
1396	M	6	F5d	2.052	0.8778	6.916	6.526	1.196	1.144	4.836	5.408	4	4.8
1397	F	9	F10d	1.0146	1.5048	5.434	4.836	1.508	1.222	3.536	3.068	2.3	2.5
1398	F	5	F5d	1.1514	1.7214	6.604	5.694	1.768	1.248	4.186	3.718	2.4	2.9
1399	F	5	F5d	0.7182	0.6954	4.966	4.316	2.236	2.132	2.418	1.82	1.1	0.9
1400	M	5	F5d	2.9412	1.7442	6.448	6.162	1.612	1.118	3.692	4.524	2.3	4
1401	F	5	F5d	0.8778	1.2198	7.046	7.046	2.912	2.834	3.536	3.978	1.2	1.4
1402	F	5	F5d	1.8012	1.4706	8.06	7.566	1.716	1.352	6.24	6.162	3.6	4.5
1403	M	5	F5d	1.197	0.9462	3.276	3.042	0.884	0.962	1.69	1.43	1.9	1.5
1404	M	7	F5d	2.1318	1.0602	5.876	4.29	1.43	1.118	3.952	2.938	2.8	2.6
1405	M	5	F5d	1.254	0.9804	4.758	4.524	1.352	1.196	3.25	2.964	2.4	2.5
1406	M	7	F5d	4.7196	1.0488	6.994	6.032	1.17	1.326	4.342	4.602	3.7	3.5
1407	F	5	F5d	0.6954	0.6726	6.136	6.006	2.704	2.392	3.094	3.302	1.1	1.4
1408	F	6	F5d	1.1742	0.912	7.462	6.708	2.418	2.496	3.926	4.316	1.6	1.7
1409	F	5	F5d	0.912	1.1172	4.576	4.81	1.586	1.196	2.73	3.328	1.7	2.8
1410	M	5	F5d	1.1856	1.6302	5.434	4.68	1.04	0.78	4.186	3.432	4	4.4
1411	F	7	F5d	1.5732	1.4364	7.644	6.318	1.924	1.196	5.174	4.524	2.7	3.8
1412	F	6	F5d	1.4022	1.0944	6.162	6.214	2.756	1.794	3.146	4.186	1.1	2.3
1413	F	5	F5d	1.2768	1.0374	6.5	5.668	2.054	1.612	3.9	3.822	1.9	2.4
1414	F	14	F15d	0.798	0.9804	5.2	4.004	1.482	1.378	3.484	2.236	2.3	1.6
1415	F	8	F10d	2.4966	1.482	5.902	5.798	1.17	0.988	3.952	4.316	3.4	4.4
1416	F	14	F15d	1.3794	1.3338	5.07	3.562	1.742	1.17	2.86	2.132	1.6	1.8
1417	F	14	F15d	1.7328	0.8664	5.434	3.51	1.092	0.78	3.848	2.34	3.6	3
1418	M	6	F5d	1.6416	1.0716	5.512	4.264	1.482	1.222	3.354	2.678	2.3	2.2
1419	F	8	F10d	3.3288	1.0602	9.126	8.762	2.054	1.924	6.76	6.76	3.3	3.5
1420	M	5	F5d	1.6644	1.425	5.226	3.692	1.196	1.092	3.328	2.21	2.8	2
1421	F	5	F5d	0.8094	0.798	4.784	4.888	1.768	1.482	2.886	3.302	1.6	2.2
1422	M	5	F5d	1.0944	1.2312	6.812	5.876	1.794	1.456	0.0676	3.796	181	2.6
F, female; M, male, F5d, fasting 5±2 days; F10d, fasting 10±2 days; F15d, fasting 15±2 days; F20d, fasting 20±2 days; TG, triglycerides, TC, total cholesterol; HDL-C, high-density lipoprotein; LDL-C, low-density lipoprotein, LDL/HDL, LDL-C/HDL-C ratio
