# Supplementary material for: Safety, health improvement and well-being during a 4 to 21-day fasting period in an observational study including 1422 subjects
Source: PLoS One. 2019 Jan 2;14(1):e0209353. doi: 10.1371/journal.pone.0209353 (PMC6314618; doi:10.1371/journal.pone.0209353)
Supplement: S7 Table — Changes of blood glucose and glycated haemoglobin. (XLSX) [file pone.0209353.s007.xlsx]

## Sheet: Tabelle1
S7 Table. Raw data of Fig 6. Changes of blood glucose and glycosylated haemoglobin (HbA1c).
patient number	sex	length of fast (days)	group	glucose (mmol/l) pre	glucose (mmol/l) post	HbA1c (mmol/mol) pre	HbA1c (mmol/mol) post
1	F	6	F5d	4.6065	3.4965	5.7	5.6
2	F	11	F10d	5.2725	4.218	4.6	4.5
3	F	6	F5d	4.995	3.774	5.5	5.4
4	F	6	F5d	4.9395	4.1625	5.6	5.4
5	F	5	F5d	5.3835	4.1625	5	4.6
6	F	6	F5d	4.8285	3.3855	5.1	5
7	F	9	F10d	5.3835	4.662	5.1	4.9
8	M	6	F5d	5.1615	3.996	5.4	5.2
9	M	8	F10d	6.216	4.773	5.3	5.2
10	M	6	F5d	7.2705	5.6055	5.5	5.4
11	F	9	F10d	4.551	5.4945	4.9	4.8
12	F	9	F10d	4.995	5.6055	5.4	5.2
13	F	8	F10d	5.9385	5.4945	5.5	5.4
14	F	9	F10d	4.551	7.4925	5.5	5.3
15	F	8	F10d	5.883	6.4935	5.4	5.4
16	M	8	F10d	7.215	7.548	6.2	5.8
17	F	8	F10d	4.8285	4.4955	5.7	5.4
18	F	6	F5d	4.3845	4.8285	5.6	5.5
19	F	5	F5d	5.772	5.106	5.1	5.2
20	M	5	F5d	4.773	3.8295	5.7	5.5
21	F	5	F5d	5.6055	6.438	5.6	5.6
22	M	5	F5d	5.883	4.3845	5.5	5.7
23	M	5	F5d	4.995	4.107	5.4	5
24	F	9	F10d	6.327	4.107	5.4	5.2
25	F	5	F5d	5.328	8.0475	5.5	5.4
26	M	5	F5d	5.1615	6.66	4.4	4.5
27	M	15	F15d	5.883	5.217	5.8	5.6
28	F	4	F5d	4.9395	4.329	5.1	5.1
29	F	8	F10d	6.9375	5.9385	4.7	4.7
30	M	17	F15d	7.6035	4.551	5	4.8
31	M	12	F10d	5.772	6.216	5.4	5.4
32	F	10	F10d	4.662	3.885	5	4.8
33	M	9	F10d	4.773	7.77	5.2	5.3
34	F	10	F10d	5.217	4.1625	5.6	5.3
35	F	6	F5d	5.4945	4.884	5.5	5.3
36	F	5	F5d	4.9395	4.329	5.9	5.7
37	M	7	F5d	5.106	3.441	5.4	5.1
38	F	6	F5d	5.106	4.995	5.4	5.2
39	F	8	F10d	4.4955	3.0525	4.9	4.7
40	F	14	F15d	5.4945	5.217	5.7	5.5
41	F	14	F15d	2.8305	3.219	4.9	4.8
42	M	8	F10d	4.107	3.2745	4.9	4.7
43	F	8	F10d	7.548	5.0505	6.6	6.4
44	F	15	F15d	5.217	5.1615	5.4	5.4
45	M	7	F5d	4.995	3.885	5.6	5.2
46	F	19	F20d	4.8285	3.996	5.5	5.1
47	M	8	F10d	4.9395	6.7155	5.2	4.9
48	F	10	F10d	5.1615	5.772	5.9	5.5
49	M	8	F10d	4.773	6.3825	5.3	5.3
50	M	9	F10d	4.884	4.995	5.4	5.1
51	M	5	F5d	5.4945	4.329	5.1	4.9
52	F	14	F15d	5.7165	5.439	5.3	5.3
53	F	14	F15d	5.0505	5.55	5.2	5.1
54	F	5	F5d	4.4955	4.9395	5.2	4.9
55	M	5	F5d	4.662	6.327	5.4	5
56	M	9	F10d	4.4955	4.662	5.4	5.1
57	M	5	F5d	4.44	4.2735	5.2	5.1
58	M	5	F5d	4.773	4.107	5.4	5.3
59	F	9	F10d	5.439	3.0525	5	4.8
60	M	14	F15d	4.773	4.0515	4.8	4.9
61	M	7	F5d	5.106	3.9405	5.6	5.5
62	M	8	F10d	7.6035	4.44	6.1	5.9
63	F	9	F10d	5.9385	4.329	4.9	4.5
64	F	14	F15d	4.7175	4.218	4.6	4.5
65	F	14	F15d	5.106	3.885	5.4	5.3
66	M	14	F15d	5.439	3.774	5.4	5.4
67	M	9	F10d	7.326	5.8275	6.9	6.6
68	F	14	F15d	4.9395	6.1605	5.2	5.2
69	M	14	F15d	4.4955	4.44	5	5
70	F	8	F10d	5.217	5.3835	5.4	5.2
71	M	5	F5d	4.884	5.883	5.4	5.3
72	F	14	F15d	4.6065	4.662	4.8	5
73	F	14	F15d	4.773	6.3825	4.8	4.9
74	M	8	F10d	5.2725	3.774	5.5	5.4
75	M	5	F5d	5.106	3.774	4.6	4.6
76	M	8	F10d	4.773	5.3835	5.5	5.3
77	F	5	F5d	5.7165	5.3835	6.1	5.9
78	F	5	F5d	4.9395	4.6065	5.9	5.6
79	M	6	F5d	5.772	4.8285	5.9
80	M	13	F15d	4.9395	3.1635	5.4	5.2
81	F	9	F10d	4.4955	4.8285	5.5	5.4
82	F	8	F10d	5.3835	4.7175	5.5	5.5
83	F	18	F20d	4.329	6.7155	4.3	4.5
84	F	10	F10d	4.107	3.552	4.3	4.3
85	M	5	F5d	4.44	3.552	4.7	4.5
86	M	4	F5d	4.551	4.1625	5.5	5.5
87	F	8	F10d	4.551	3.441	5	4.8
88	M	10	F10d	7.3815	8.6025	5.7	5.4
89	M	14	F15d	6.216	4.9395	6.5	6.3
90	F	8	F10d	4.7175	4.4955	5.5	5.4
91	F	5	F5d	5.4945	4.773	5.6	5.4
92	F	5	F5d	5.2725	4.9395	5.4	5.4
93	M	5	F5d	6.771	3.441	5.4	5.4
94	M	8	F10d	5.994	6.0495	6.4	6
95	F	6	F5d	10.0455	6.9375	7.3	7.1
96	F	13	F15d	4.8285	4.7175	5.2	5
97	M	8	F10d	5.106	5.217	5.5	5.3
98	F	7	F5d	4.8285	2.442	5.1	4.9
99	M	9	F10d	5.328	4.4955	5.1	4.8
100	F	9	F10d	5.439	4.2735	5.6	5.4
101	F	6	F5d	4.4955	3.0525	5.6	5.5
102	F	9	F10d	4.551	3.7185	4.9	4.9
103	F	9	F10d	4.6065	3.7185	4.8	4.6
104	F	13	F15d	6.771	3.885	6.2	5.8
105	M	13	F15d	4.995	3.552	5.5	5.4
106	F	5	F5d	8.7135	4.884	9.7	9.1
107	F	6	F5d	4.551	4.3845	4.8	4.9
108	F	5	F5d	5.106	5.106	5.4	5.4
109	M	14	F15d	4.9395	4.662	5.1	5.1
110	F	6	F5d	4.0515	4.0515	4.8	4.8
111	M	7	F5d	5.55	5.106	5.8	5.8
112	F	7	F5d	4.995	4.0515	5.2	5.1
113	M	6	F5d	5.7165	3.9405	5.6	5.5
114	M	5	F5d	5.439	3.6075	4.9	4.9
115	F	5	F5d	4.8285	3.7185	5.4	5.4
116	F	9	F10d	5.106	3.663	5.4	5.4
117	M	5	F5d	4.44	3.6075	4.7	4.7
118	M	7	F5d	5.3835	3.774	5.7	5.6
119	F	5	F5d	5.2725	4.1625	5.4	5.2
120	M	4	F5d	4.551	3.996	4.9	4.8
121	F	5	F5d	4.884	3.885	5.1	5
122	M	7	F5d	5.1615	6.9375	5.6	5.4
123	F	5	F5d	4.662	5.55	5.5	5.5
124	M	7	F5d	6.1605	6.4935	5.5	5.4
125	M	7	F5d	7.548	7.3815	6.7	6.5
126	M	14	F15d	7.326	4.662	6.3	5.9
127	F	4	F5d	4.995	4.218	5	4.9
128	F	7	F5d	5.439	4.995	5.5	5.5
129	F	5	F5d	4.773	3.885	5.4	5.2
130	F	14	F15d	5.772	5.2725	5.6	5.5
131	M	5	F5d	5.6055	4.0515	5.5	5.3
132	F	5	F5d	4.9395	4.884	5.2	5
133	M	14	F15d	5.0505	8.7135	5.4	5.3
134	F	10	F10d	4.3845	3.441	5.4	5.3
135	F	14	F15d	3.8295	3.8295	4.9	5
136	M	8	F10d	6.327	3.552	6	5.6
137	F	8	F10d	6.8265	4.9395	5.8	5.6
138	M	6	F5d	5.0505	6.105	5.4	5.3
139	M	5	F5d	4.995	4.0515	5.4	5.2
140	F	6	F5d	4.44	4.329	5.4	5.2
141	F	13	F15d	4.44	4.107	5.4	5.2
142	F	11	F10d	5.439	4.329	5.5	5.4
143	F	11	F10d	4.3845	4.662	5.2	5.3
144	F	10	F10d	4.7175	4.2735	5.8	5.8
145	M	21	F20d	5.9385	5.106	6	5.5
146	F	14	F15d	6.105	4.6065	6.2	6
147	M	5	F5d	4.995	3.885	5.6	5.5
148	F	6	F5d	5.217	3.6075	5.3	5.3
149	M	5	F5d	5.439	5.772	5.1	5.2
150	M	14	F15d	5.1615	4.218	5.2	5.1
151	F	10	F10d	5.772	4.3845	5.6	5.6
152	F	21	F20d	5.6055	4.773	5.6	5.3
153	M	8	F10d	5.0505	4.218	5.4	5.3
154	M	7	F5d	5.8275	4.329	5.2	5.4
155	F	6	F5d	4.773	3.885	5.4	5.4
156	M	6	F5d	5.55	3.6075	5.5	5.4
157	F	5	F5d	5.1615	4.7175	5	4.9
158	F	14	F15d	5.106	4.551	5.1	4.7
159	F	5	F5d	4.773	3.9405	4.8	4.8
160	F	5	F5d	5.1615	3.885	5.4	5.4
161	F	4	F5d	4.995	4.9395	5.3	5
162	F	9	F10d	5.6055	6.105	5.3	5.3
163	F	18	F20d	6.327	4.329	6	5.6
164	M	14	F15d	4.6065	4.2735	4.8	4.9
165	F	14	F15d	5.7165	4.107	5.5	5.1
166	F	14	F15d	4.7175	7.992	5.3	4.9
167	F	5	F5d	5.217	6.6045	5.8	5.6
168	F	6	F5d	4.884	3.2745	5.5	5.3
169	M	9	F10d	5.1615	8.0475	5.9	5.7
170	F	9	F10d	4.9395	3.885	5.4	5.3
171	M	8	F10d	5.772	3.441	6.1	5.9
172	F	6	F5d	4.8285	2.997	5.4	5.4
173	F	8	F10d	5.217	4.2735	5.6	5.4
174	F	14	F15d	4.7175	5.328	4.8	4.8
175	M	7	F5d	4.995	3.885	5.2	5.1
176	F	9	F10d	4.4955	3.441	5.4	5.3
177	F	4	F5d	4.44	4.6065	5.4	5.3
178	F	8	F10d	5.4945	5.0505	5.3	5.3
179	F	8	F10d	4.551	3.3855	5.4	5.1
180	F	14	F15d	8.1585	4.6065	6.3	6
181	M	14	F15d	5.7165	5.106	5.8	5.7
182	M	4	F5d	5.3835	4.329	5.7	5.4
183	M	4	F5d	5.1615	4.8285	5.4	5.2
184	F	6	F5d	3.774	4.218	5.2	5.1
185	M	7	F5d	4.44	4.1625	4.9	4.8
186	F	5	F5d	5.106	4.8285	5.4	5.5
187	F	5	F5d	4.7175	3.1635	5.1	5
188	M	19	F20d	5.1615	5.2725	5.8	5.8
189	F	7	F5d	5.3835	7.3815	5.3	5.2
190	M	6	F5d	4.7175	4.0515	5.2	5
191	F	6	F5d	4.662	4.662	5.2	5.2
192	F	6	F5d	4.995	4.7175	5.4	5.3
193	F	9	F10d	5.328	3.9405	5.4	5.3
194	M	5	F5d	5.772	4.3845	5.6	5.5
195	F	5	F5d	4.218	3.774	5.1	4.8
196	M	5	F5d	5.439	4.3845	5.6	5.4
197	M	9	F10d	6.1605	3.996	5.4	5.1
198	F	12	F10d	5.661	3.663	5.5	5.3
199	M	21	F20d	6.2715	3.33	5.5	5.4
200	M	10	F10d	4.773	3.552	5.5	5.4
201	F	5	F5d	5.328	3.663	5.4	5.4
202	F	13	F15d	5.4945	3.2745	4.4	4.3
203	F	6	F5d	3.441	2.997	5.3	5.1
204	M	6	F5d	5.661	4.8285	5.7	5.6
205	F	8	F10d	4.773	3.9405	5.4	5.4
206	F	8	F10d	5.55	6.7155	5.4	5.4
207	F	8	F10d	6.6045	5.7165	6.4	6.4
208	M	7	F5d	5.8275	4.8285	4.6	4.6
209	F	13	F15d	5.217	3.3855	5.8	5.6
210	F	9	F10d	4.8285	3.7185	4.6	4.3
211	F	10	F10d	4.8285	5.0505	5.3	5.1
212	F	14	F15d	5.106	3.774	5.4	5
213	F	14	F15d	5.0505	4.884	5.6	5.4
214	M	14	F15d	5.217	4.44	5.4	5.2
215	F	9	F10d	4.7175	4.2735	5.4	5.1
216	M	8	F10d	5.772	5.772	5.4	5.3
217	F	9	F10d	4.9395	4.551	5.7	5.6
218	M	7	F5d	5.772	4.3845	5.4	5.4
219	F	21	F20d	4.2735	4.9395	5.8	5.7
220	F	7	F5d	5.7165	2.775	5.6	5.7
221	F	15	F15d	5.4945	3.663	5.4	5.5
222	M	14	F15d	4.662	4.551	5.6	5.4
223	M	5	F5d	5.661	4.8285	5.4	5.4
224	M	5	F5d	4.6065	6.66	5.7	5.6
225	M	10	F10d	14.9295	4.551	8.8	8
226	F	11	F10d	4.9395	4.8285	5.1	4.9
227	M	11	F10d	5.3835	4.4955	5.2	5.3
228	M	12	F10d	5.439	3.1635	5.2	5.2
229	M	10	F10d	4.0515	2.886	5.1	5
230	F	10	F10d	4.662	3.9405	5.4	5.3
231	F	6	F5d	5.661	4.107	5.5	5.5
232	M	6	F5d	6.327	4.884	5.5	5.4
233	M	4	F5d	4.884	4.218	4.8	4.8
234	M	9	F10d	5.4945	4.551	5.6	5.6
235	M	5	F5d	4.9395	3.9405	5.4	5.3
236	F	10	F10d	4.4955	3.219	5	4.8
237	F	10	F10d	6.327	5.6055	5.6	5.6
238	M	6	F5d	5.2725		5.3
239	M	8	F10d	5.994	4.2735	5.1	4.9
240	M	11	F10d	4.8285	8.0475	5.3	5.3
241	M	5	F5d	5.7165	3.4965	6	5.8
242	F	5	F5d	4.8285	2.775	5.3	5.1
243	M	5	F5d	5.106	4.884	5.7	5.6
244	F	5	F5d	4.8285	5.6055	4.8	4.7
245	M	5	F5d	6.549	3.552	5.5	5.4
246	F	6	F5d	5.106	3.9405	5.4	5.3
247	F	8	F10d	7.77	7.77	5	5
248	M	5	F5d	5.1615	7.7145	5.7	5.7
249	M	9	F10d	4.9395	3.7185	5.3	5.2
250	M	9	F10d	5.328	4.1625	5	5.1
251	M	5	F5d	5.3835	4.6065	5.4	5.5
252	F	5	F5d	4.8285	7.77	5.3	5.3
253	F	9	F10d	5.0505	5.106	5.1	5
254	F	9	F10d	5.1615	4.4955	5	4.9
255	M	21	F20d	5.6055	4.7175	5.2	5
256	M	6	F5d	8.7135	3.7185	7.1	6.9
257	M	8	F10d	5.2725	4.329	5.4	5.4
258	F	8	F10d	5.4945	4.2735	5.6	5.4
259	F	12	F10d	6.438	4.2735	6.1	6
260	F	16	F15d	4.7175	4.107	5.1	4.8
261	F	5	F5d	6.105	4.551	5.2	5
262	F	14	F15d	5.328	7.7145	5.6	5.5
263	F	9	F10d	5.4945	5.994	5.4	5.4
264	F	9	F10d	5.217	4.329	4.8	4.9
265	M	14	F15d	4.4955	4.107	5.1	5
266	F	8	F10d	5.7165	4.9395	5.9	5.9
267	F	16	F15d	6.216	3.9405	5	4.8
268	F	14	F15d	4.773	5.106	5.4	5.2
269	F	9	F10d	6.105	3.996	5.8	5.4
270	F	8	F10d	5.6055	3.9405	6	5.7
271	M	8	F10d	5.217	3.885	5.5	5.4
272	M	8	F10d	5.3835	3.6075	5.4	5.2
273	F	6	F5d	4.7175	4.329	5.1	4.9
274	M	5	F5d	5.772	4.3845	5.3	5.1
275	M	8	F10d	5.772	4.1625	5.8	6
276	F	8	F10d	6.2715	5.0505	6.1	6.3
277	F	6	F5d		5.4945	5.4	5.2
278	M	13	F15d	7.8255	5.6055	5.7	5.4
279	M	8	F10d	5.772	4.773	5.6	5.7
280	F	8	F10d	5.106	3.6075	5.7	5.8
281	M	14	F15d	5.994	4.7175	6.4	5.9
282	F	14	F15d	7.7145	5.1615	6	5.6
283	M	14	F15d	5.661	3.6075	5.4	5.4
284	F	8	F10d	5.2725	4.8285	6.1	5.8
285	M	8	F10d	5.106	3.7185	5.3	4.9
286	M	6	F5d	5.3835	3.3855	5.2	5.1
287	M	6	F5d	4.884	3.33	4.6	4.8
288	F	6	F5d	4.6065	5.1615	5.5	5.4
289	F	5	F5d	5.4945	10.7115	5.3	5.2
290	M	14	F15d	5.994	5.217	6.2	5.8
291	F	14	F15d	6.2715	4.218	5.4	5.1
292	M	8	F10d	5.1615	3.663	5.5	5.4
293	M	6	F5d	4.551	3.9405	5.3	4.7
294	M	6	F5d	5.772	4.1625	5.5	5.1
295	F	5	F5d	4.7175	3.4965	5.6	5.1
296	M	5	F5d	5.106	3.33	5.4	4.9
297	M	13	F15d	5.661	3.4965	5.1	4.8
298	F	12	F10d	5.0505	6.549	5.4	5.2
299	M	8	F10d	4.3845	3.3855	5.1	4.9
300	M	10	F10d	5.1615	4.2735	4.8	4.5
301	F	5	F5d	5.3835
302	F	9	F10d	4.7175	2.9415	5.3
303	F	5	F5d	4.329	4.329	5.1	5.1
304	M	5	F5d	6.2715	4.2735	5.7	5.3
305	F	5	F5d	5.217	5.2725	5.4	5.3
306	F	4	F5d	5.328	4.107	5.4	5.1
307	M	8	F10d	4.995	3.6075	5.2	4.9
308	F	9	F10d	4.9395	4.995	5.4	5.4
309	M	8	F10d	7.992	4.773	6	5.7
310	M	8	F10d	5.1615	5.3835	5.1	4.9
311	M	8	F10d	4.9395	4.107	5.4	5.3
312	M	14	F15d	6.438	4.662	5.7	5.3
313	F	8	F10d	4.773	3.996	4.6	4.5
314	M	7	F5d	4.9395	4.9395	5.4	5.3
315	F	7	F5d	5.2725	5.106	6	6
316	F	8	F10d	4.995	3.885	5.4	5.2
317	F	5	F5d	7.215	4.0515	5.4	5.4
318	M	5	F5d	5.6055	4.662	6.3	5.7
319	M	5	F5d	4.551	5.661	5.3	5.1
320	F	5	F5d	7.3815	6.549	6.2	5.8
321	F	8	F10d	5.0505	6.216	5.4	5.4
322	M	8	F10d	4.662	6.438	5.4	5.3
323	M	5	F5d	4.3845	2.9415	4.9	5
324	M	7	F5d	4.884	4.8285	4.5	4.3
325	F	7	F5d	4.884	2.8305	5.4	5.1
326	F	7	F5d	5.0505	5.994	5.6	5.4
327	F	7	F5d	4.44	3.441	4.9	4.7
328	F	5	F5d	5.2725	4.329	5.3	5.2
329	F	12	F10d	4.773	4.329	4.9	4.8
330	M	5	F5d	5.883	4.8285	5.4	5.4
331	F	10	F10d	4.662	3.3855	4.7	4.5
332	F	9	F10d	4.4955	4.551	5.2	5.1
333	F	8	F10d	4.884	6.216	5	4.9
334	M	8	F10d	5.439	6.105	5.3	5.1
335	F	5	F5d	5.661	4.107	4.8	4.9
336	F	4	F5d	4.3845	5.661	4.8	4.8
337	M	5	F5d	5.7165	4.218	5.6	5.7
338	F	7	F5d	5.328	4.1625	5.4	5.4
339	F	8	F10d	5.2725	4.7175	5.4	5.4
340	M	7	F5d	5.1615	5.2725	5.4	5.4
341	F	6	F5d	4.9395	4.4955	5.1	5
342	F	5	F5d	5.0505	4.995	5.4	5.4
343	F	5	F5d	4.3845	4.4955	5.4	5.4
344	F	5	F5d	4.995	4.662	5.5	5.4
345	F	7	F5d	5.106	4.2735	5.3	5.3
346	F	8	F10d	4.773	5.883	5.4	5.4
347	M	8	F10d	6.8265	5.994	5.2	5.2
348	F	7	F5d	4.884	5.772	5.3	5.2
349	M	8	F10d	5.7165	4.551	5.8	5.6
350	M	5	F5d	4.662	6.66	4.9	4.8
351	M	5	F5d	4.3845	3.108	5	4.7
352	F	5	F5d	6.8265	8.436	6.1	5.8
353	F	8	F10d	5.106	3.885	5.4	5.4
354	F	8	F10d	4.9395	3.774	5.1	5
355	M	11	F10d	4.773	4.8285	5.4	5.4
356	M	6	F5d	5.661	4.0515	5.4	5.3
357	F	4	F5d	4.44	4.4955	5.4	5.4
358	F	8	F10d	5.106	3.885	5.4	5.3
359	M	6	F5d	8.325	6.66	6.8	6.5
360	F	5	F5d	5.106	3.996	5.3	5.2
361	F	5	F5d	3.552	7.9365	5.3	5.2
362	M	6	F5d	5.7165	5.7165	5.5	5.4
363	F	5	F5d	6.2715	2.997	4.6	4.6
364	F	8	F10d	4.995	3.7185	5.3	5.1
365	M	8	F10d	6.882	3.8295	6	5.8
366	F	5	F5d	4.7175	3.996	5.7	5.6
367	M	8	F10d	4.995	7.1595	5.6	5.4
368	M	14	F15d	5.6055	5.217	5.4	5.3
369	F	10	F10d	5.1615	2.4975	5.4	5.4
370	F	16	F15d	7.3815	4.44	5.4	5.1
371	F	8	F10d	4.884	2.6085	5.6	5.3
372	M	5	F5d	5.55	4.1625	5.2	5.2
373	F	4	F5d	4.662	5.772	5.6	5.5
374	M	5	F5d	4.884	3.774	5.1	5.1
375	F	4	F5d	5.55	5.0505	6	5.9
376	F	4	F5d	4.2735	4.107	5.5	5.4
377	F	5	F5d	5.4945	4.44	5.7	5.7
378	F	8	F10d	4.773	3.996	4.8	4.6
379	M	7	F5d	4.9395	3.9405	5.1	5.2
380	M	5	F5d	5.106	4.551	4.9	4.9
381	M	8	F10d	5.661	4.0515	5.8	5.8
382	F	8	F10d	5.217	4.218	5.7	5.9
383	F	5	F5d	5.217	3.996	5.2	5.2
384	M	8	F10d	7.0485	4.6065	6	5.8
385	M	7	F5d	5.0505	3.2745	5.1	5
386	M	6	F5d	5.328	3.3855	5.6	5.4
387	M	6	F5d	5.439	4.773	5.6	5.4
388	M	5	F5d	4.1625	2.331	4.8	4.7
389	F	11	F10d	5.8275	3.663	5.8	5.6
390	M	6	F5d	5.4945	5.3835	5	4.9
391	F	7	F5d	4.662	4.3845	5.2	5.2
392	M	5	F5d	5.328	3.996	5.4	5.4
393	F	6	F5d	6.771	6.549	5.3	5.2
394	F	6	F5d	4.662	2.7195	5.4	5.2
395	M	18	F20d	5.217	4.8285	5.4	5
396	F	5	F5d	4.884	2.997	5.2	5.1
397	M	5	F5d	5.3835	3.2745	5	4.7
398	F	8	F10d	4.662	4.662	6	5.9
399	F	8	F10d	9.102	5.661	7.1	6.7
400	F	8	F10d	4.329	4.3845	4.7	4.5
401	M	9	F10d	6.216	4.773	6	5.6
402	M	8	F10d	10.434	7.0485	10	9
403	F	8	F10d	5.328	5.2725	5.7	5.5
404	M	8	F10d	7.437	3.3855	5.2	5
405	F	9	F10d	4.9395	3.996	4.9	4.6
406	M	8	F10d	4.7175	5.439	5.2	5
407	F	6	F5d	5.439	3.33	5.3	5
408	F	8	F10d	4.9395	3.3855	5.3	5
409	M	9	F10d	6.438	5.2725	5.4	5.1
410	F	5	F5d	5.3835	4.1625	4.9	4.9
411	F	7	F5d	5.994	3.774	6.5	6.2
412	M	8	F10d	6.105	5.106	5.7	5.4
413	F	6	F5d	5.55	6.2715	5.5	5.3
414	F	10	F10d	4.995	4.1625	5.7	5.7
415	M	9	F10d	7.992	6.1605	6.8	6.3
416	M	7	F5d	4.6065	3.8295	5.2	5.1
417	M	5	F5d	5.0505	4.9395	5	4.9
418	F	6	F5d	4.995	8.769	5.5	5.4
419	F	5	F5d	4.8285	4.6065	5.3	5.2
420	F	5	F5d	4.773	3.885	5.3	5.1
421	M	16	F15d	4.662	3.885	5.3	5.1
422	F	5	F5d	5.2725	2.9415	5.2	5
423	F	5	F5d	5.217	3.552	5	5
424	F	7	F5d	5.7165	5.661	5.3	5.5
425	F	5	F5d	5.217	4.551	5.4	5.4
426	M	5	F5d	5.3835	3.8295	6	5.7
427	F	6	F5d	4.662	3.441	5.2	5
428	M	13	F15d	4.884	4.995	5.5	5.1
429	F	20	F20d	5.328	5.1615	5.3	5.3
430	F	8	F10d	3.996	4.218	5.6	5.2
431	F	11	F10d	5.217	4.2735	5.6	5.4
432	F	8	F10d	5.328	3.996	5.3	5.1
433	F	8	F10d	5.217	6.2715	5.1	5
434	F	8	F10d	4.6065	4.6065	5.3	5.2
435	M	10	F10d	3.996	2.9415	5.5	5.6
436	F	9	F10d	4.773	4.218	4.8	4.8
437	F	9	F10d	4.8285	6.216	5.4	5.5
438	F	10	F10d	5.8275	4.773	5.2	5.1
439	M	12	F10d	4.8285	4.2735	5.9	5.6
440	M	13	F15d	5.883	8.0475	5.1	5.1
441	M	4	F5d	11.988	7.2705	8.7	8.1
442	F	6	F5d	6.3825	4.4955	5.9	5.9
443	F	6	F5d	4.662	4.884	5.3	5.3
444	M	6	F5d	5.2725	4.7175	5.4	5.3
445	F	9	F10d	5.3835	8.214	5.1	4.8
446	M	11	F10d	5.7165	3.6075	5.2	4.8
447	F	6	F5d	6.105	4.1625	5.9	5.8
448	F	9	F10d	4.662	5.1615	5	4.9
449	F	6	F5d	4.662	4.2735	5	4.9
450	F	6	F5d	5.772	4.8285	5.3	5.2
451	M	8	F10d	6.8265	3.2745	4.8	4.8
452	M	9	F10d	5.217	4.662	5.2	5.4
453	M	9	F10d	4.8285	4.7175	4.8	4.6
454	F	6	F5d	5.0505	4.4955	4.9	4.8
455	M	7	F5d	5.772	5.217	5.4	5.3
456	M	6	F5d	4.4955	4.1625	5.4	5.4
457	F	6	F5d	4.8285	4.6065	5.1	5.3
458	F	8	F10d	5.6055	4.3845	5.3	5.1
459	F	6	F5d	5.2725	6.549	5.6	5.4
460	F	6	F5d	5.439	4.773	5.4	5.4
461	F	5	F5d	5.6055	2.886	5.9	5.5
462	F	10	F10d	5.106	5.439	5.5	5.4
463	F	6	F5d	5.328	5.2725	5.8	5.4
464	M	14	F15d	6.1605	4.4955	6.1	5.5
465	F	9	F10d	4.773	3.774	5.2	5.1
466	M	9	F10d	5.661	4.6065	5.5	5.4
467	M	7	F5d	5.328	4.218	5.4	5.4
468	F	7	F5d	5.55	5.217	5.5	5.5
469	F	9	F10d	6.66	4.995	6.5	6
470	M	9	F10d	7.4925	4.9395	5.3	5
471	M	6	F5d	4.8285	4.2735	5.1	4.9
472	F	5	F5d	4.6065	4.551	5.4	5.4
473	F	9	F10d	5.0505	6.549	5.1	5.1
474	M	6	F5d	11.655	9.435	7.5	7.4
475	M	6	F5d	4.551	4.44	5.1	4.8
476	F	5	F5d	5.0505	3.9405	5.2	4.9
477	M	6	F5d	5.439	3.774	5.3	5
478	F	5	F5d	4.8285	3.9405	5.2	4.8
479	F	5	F5d	5.8275	4.2735	5.3	5
480	M	9	F10d	5.1615	4.1625	5.4	5.3
481	M	6	F5d	4.8285	6.1605	5.2	5
482	M	9	F10d	4.3845	4.551	5.7	5.4
483	M	5	F5d	5.1615	3.996	5.6	5.4
484	F	6	F5d	5.661	4.218	5.9	5.6
485	M	6	F5d	4.995	4.1625	5.4	5.3
486	M	6	F5d	6.993	3.9405	5.9	5.6
487	F	8	F10d	4.44	6.549	5.4	5.2
488	F	5	F5d	5.0505	4.8285	5.7	5.5
489	F	8	F10d	4.3845	3.219	5	4.8
490	F	5	F5d	4.662	4.1625	5.4	5.3
491	F	5	F5d	5.2725	4.3845	5.5	5.2
492	F	8	F10d	4.9395	3.7185	5.7	5.4
493	F	8	F10d	4.8285	4.0515	5.9	5.8
494	F	5	F5d	4.9395	2.4975	5.4	5.3
495	F	8	F10d	5.0505	3.663	5.3	5
496	F	5	F5d	5.6055	3.0525	5.4	5.2
497	F	8	F10d	5.8275	4.44	5.2	5.1
498	F	5	F5d	5.883	4.4955	5.6	5.5
499	F	8	F10d	5.2725	4.6065	4.9	4.7
500	F	8	F10d	5.217	4.995	5.5	5.5
501	M	5	F5d	5.0505	3.2745	5.4	5.1
502	M	5	F5d	5.1615	3.2745	5.5	5.3
503	M	5	F5d	6.2715	4.0515	5.2	4.9
504	F	14	F15d	5.2725	6.4935	5.6	5.5
505	F	8	F10d	4.884	3.6075	5.2	5.1
506	F	8	F10d	5.994	4.995	5.7	5.4
507	M	14	F15d	6.105	5.55	5.4	5.4
508	F	6	F5d	5.0505	4.3845	5.5	5.3
509	M	5	F5d	4.7175	3.1635	5.6	5.5
510	F	15	F15d	5.1615	5.6055	5.9	5.7
511	M	5	F5d	6.66	6.438	5.6	5.3
512	M	5	F5d	5.328	4.4955	5.3	5
513	M	5	F5d	6.0495	4.4955	5.5	5.1
514	F	9	F10d	5.106	5.328	5.7	5.4
515	F	9	F10d	4.4955	5.8275	5.4	5.4
516	F	5	F5d	4.8285	4.44	4.6	4.6
517	F	6	F5d	4.884	6.327	6.2	6.1
518	M	8	F10d	6.771	7.215	6.2	6.1
519	M	5	F5d	5.6055	4.1625	5.3	5.2
520	F	5	F5d	5.217	4.551	5.7	5.5
521	F	9	F10d	8.0475	6.9375	6.3	6.2
522	F	8	F10d	4.551	4.329	5.2	5.1
523	M	8	F10d	5.0505	4.884	5.2	5.1
524	F	5	F5d	5.772	4.107	5.6	5.5
525	F	6	F5d	4.6065	4.9395	5.4	5.5
526	M	9	F10d	4.218	4.7175	5.4	5.3
527	M	14	F15d	5.217	4.4955	5.2	5.3
528	M	5	F5d	4.3845	6.1605	5.1	5
529	M	21	F20d	5.994	6.66	6.8	6.2
530	F	5	F5d	5.772	3.6075	5.2	5.2
531	M	8	F10d	4.884	3.7185	5.1	5.2
532	M	6	F5d	5.4945	4.551	5.4	5.4
533	F	14	F15d	5.106	4.6065	5.8	5.7
534	M	6	F5d	4.8285	4.884	5.3	5.4
535	M	9	F10d	5.2725	3.6075	5	4.8
536	F	5	F5d	4.8285	3.3855	5.1	5.1
537	M	14	F15d	7.2705	5.661	6.6	6.4
538	M	14	F15d	5.328	5.1615	5.3	5.4
539	M	8	F10d	4.662	4.107	5.2	5.1
540	M	6	F5d	6.66	3.3855	5.6	5.6
541	F	5	F5d	5.0505	5.328	5.4	5.4
542	F	5	F5d	5.9385	4.44	6	5.9
543	F	8	F10d	5.2725	4.44	5.2	5.2
544	M	6	F5d	6.549	4.2735	5	5
545	F	6	F5d	5.106	4.44	5.2	5.2
546	M	9	F10d	4.44	4.218	4.9	5
547	F	8	F10d	4.44	3.7185	4.7	4.7
548	F	5	F5d	5.0505	4.1625	5.2	5.2
549	M	5	F5d	5.0505	4.662	3.4	3.4
550	F	5	F5d	5.661	4.1625	4.8	4.7
551	F	5	F5d	8.9355	7.7145	5.6	5.5
552	M	5	F5d	9.102	9.213	6.5	6.6
553	F	14	F15d	5.4945	5.6055	5	5.1
554	M	14	F15d	8.3805	5.2725	6.9	6.8
555	M	8	F10d	3.885	3.4965	5.4	5.3
556	M	16	F15d	5.994	5.1615	5.5	5.6
557	F	19	F20d	5.106	5.2725	5.6	5.7
558	M	5	F5d	5.772	4.1625	5.5	5.5
559	F	5	F5d	5.0505	8.4915	5.1	5
560	M	8	F10d	13.4865	5.772	8.6	8.3
561	M	5	F5d	5.1615	5.6055	5.4	5.4
562	M	7	F5d	5.9385	5.4945	5.7	5.4
563	F	5	F5d	5.2725	3.108	5.4	5.3
564	F	8	F10d	4.551	4.107	5.4	5.4
565	F	8	F10d	4.773	4.9395	5.3	5.2
566	M	6	F5d	5.106	5.8275	5.2	4.9
567	F	9	F10d	4.884	4.551	5.4	5.3
568	F	5	F5d	5.2725	4.8285	5.7	5.7
569	F	5	F5d	5.328	4.6065	5.6	5.5
570	M	5	F5d	5.4945	4.7175	5.7	5.4
571	M	5	F5d	5.217	4.0515	4.9	4.8
572	F	5	F5d	4.218	3.4965	5.5	5.3
573	M	8	F10d	5.661	4.107	5.3	5.1
574	F	5	F5d	4.662	3.9405	5.9	5.9
575	M	8	F10d	7.77	5.3835	6.7	6.5
576	F	8	F10d	5.1615	7.7145	5.3	5.2
577	F	8	F10d	4.773	2.9415	5.1	5.3
578	F	8	F10d	4.329	3.4965	5.2	5
579	M	8	F10d	5.55	5.0505	4.9	4.8
580	F	8	F10d	5.4945	8.103	5.6	5.5
581	M	9	F10d	5.439	5.6055	5.4	5.2
582	M	5	F5d	6.216	4.773	5.3	5.4
583	M	6	F5d	3.4965	4.0515	5.1	5.1
584	F	5	F5d	4.9395	4.218	5.2	5.2
585	M	14	F15d	5.6055	3.663	5.7	5.4
586	M	11	F10d	4.3845	4.662	5.4	5.3
587	F	14	F15d	4.44	4.4955	4.9	4.6
588	M	11	F10d	9.102	5.883	7.1	7
589	F	8	F10d	5.106	4.0515	5.2	5
590	M	20	F20d	5.3835	5.0505	5.1	4.9
591	M	5	F5d	4.995	3.9405	5.5	5.4
592	M	9	F10d	6.3825	4.329	5.3	5.2
593	F	8	F10d	4.9395	4.1625	5.7	5.7
594	M	7	F5d	5.994	4.773	5.8	5.7
595	M	6	F5d	4.7175	3.441	5.3	5.3
596	F	14	F15d	4.2735	3.6075	5.3	5.1
597	M	14	F15d	6.216	4.7175	5.4	5.2
598	M	10	F10d	6.66	4.662	5.5	5.7
599	F	5	F5d	5.7165	4.44	5.8	5.7
600	M	9	F10d	5.0505	7.77	5.2	5.2
601	M	8	F10d	4.4955	3.9405	4.4	4.4
602	F	8	F10d	4.662	3.774	4.9	4.9
603	F	6	F5d	5.4945	5.439	5.4	5.3
604	F	6	F5d	4.662	4.8285	5.2	5.2
605	F	5	F5d	4.8285	5.883	5.6	5.6
606	F	14	F15d	5.2725	3.8295	5.8	5.6
607	F	20	F20d	5.106	4.1625	5	4.7
608	M	5	F5d	4.329	4.995	4.8	4.7
609	M	8	F10d	5.9385	4.995	5.8	5.4
610	M	5	F5d	4.6065	4.0515	5.2	5.2
611	F	9	F10d	4.884	3.774	5.2	5
612	F	5	F5d	4.7175	3.774	5.5	5.7
613	M	5	F5d	5.7165	3.885	5.8	5.8
614	M	21	F20d	5.772	5.106	5.5	5.4
615	F	21	F20d	5.439	7.659	5.4	5.4
616	M	8	F10d	6.0495	6.993	6.3	5.9
617	F	8	F10d	5.55	4.9395	5.8	5.4
618	F	8	F10d	5.328	5.3835	5.9	5.5
619	M	20	F20d	5.3835	3.3855	4.7	5.1
620	M	5	F5d	4.4955	6.4935	4.8	4.5
621	M	14	F15d	6.105	4.995	6.5	6.3
622	M	8	F10d	5.883	5.883	5.7	5.8
623	M	14	F15d	5.6055	4.3845	5.8	5.4
624	F	8	F10d	5.4945	7.326	5.4	5.4
625	F	10	F10d	4.7175	4.329	4.8	4.6
626	F	14	F15d	5.2725	3.441	4.4	4.4
627	M	5	F5d	4.884	3.774	5.5	5.3
628	F	14	F15d	5.0505	4.6065	5.8	5.5
629	M	5	F5d	6.216	5.2725	6.5	6.1
630	M	5	F5d	5.994	7.6035	5.3	5
631	M	8	F10d	5.4945	3.8295	5.4	5.1
632	F	5	F5d	4.4955	3.6075	5.8	5.4
633	F	6	F5d	5.0505	3.6075	5.7	5.3
634	F	5	F5d	4.773	4.9395	5.9	5.4
635	F	21	F20d	5.106	5.2725	6	5.5
636	M	6	F5d	5.6055	5.772	5.7	5.5
637	F	21	F20d	8.9355	7.0485	8.4	7.8
638	M	8	F10d	5.328	7.881	5.9	5.4
639	M	6	F5d	4.662	3.663	5.8	5.4
640	M	8	F10d	5.8275	5.217	6.1	5.6
641	F	5	F5d	4.9395	2.442	5.2	5.1
642	F	5	F5d	10.656	3.2745	5.3	5.3
643	M	5	F5d	7.4925	4.7175	5.7	5.4
644	M	8	F10d	4.7175	3.4965	5	4.8
645	F	6	F5d	4.995	4.662	4.9	4.8
646	M	6	F5d	5.883	4.995	6	6.3
647	M	5	F5d	6.66	3.663	4.9	4.8
648	F	8	F10d	4.7175	3.33	4.7	4.7
649	M	14	F15d	5.328	3.996	5.3	5.1
650	F	14	F15d	4.6065	4.107	5.3	5.1
651	F	5	F5d	5.0505	4.44	5.5	5.3
652	M	5	F5d	5.3835	4.329	5.4	5.4
653	F	18	F20d	6.105	4.218	5.9	5.7
654	M	6	F5d	7.548	3.996	7.3	6.9
655	M	8	F10d	5.772	3.7185	5.2	5.1
656	F	5	F5d	5.1615	6.882	5.4	5.4
657	F	10	F10d	6.549	4.6065	5.8	5.8
658	F	8	F10d	6.66	3.885	6.3	6.1
659	M	5	F5d	6.3825	4.107	5.7	5.7
660	F	5	F5d	4.9395	3.3855	5.4	5.4
661	F	8	F10d	5.4945	5.217	5.9	5.7
662	F	14	F15d	5.9385	4.995	5.8	5.5
663	M	5	F5d	4.0515	3.1635	5.3	5.3
664	F	5	F5d	4.7175	4.0515	5	4.9
665	F	8	F10d	4.662	2.664	5	4.7
666	M	5	F5d	6.438	5.1615	5.7	5.6
667	M	5	F5d	7.0485	6.9375	7.3	7.3
668	F	14	F15d	5.7165	6.0495	5.9	5.5
669	F	15	F15d	4.884	4.7175	5.3	4.9
670	F	7	F5d	4.884	4.9395	4.8	4.6
671	M	15	F15d	5.106	4.44	5.4	4.9
672	F	6	F5d	4.995	4.6065	5.3	5.1
673	M	8	F10d	6.7155	4.0515	6.1	5.8
674	F	14	F15d	4.329	3.663	5.4	5.3
675	M	6	F5d	4.662	3.7185	5.4	5.3
676	M	15	F15d	6.327	4.7175	6.3	6
677	F	6	F5d	4.9395	4.551	5.4	5.4
678	F	5	F5d	4.1625	4.44	5.1	5.2
679	M	5	F5d	5.328	3.6075	5.3	5.4
680	F	8	F10d	4.7175	5.772	4.9	5
681	F	8	F10d	5.2725	4.1625	5.6	5.5
682	F	5	F5d	5.328	6.8265	5.6	5.6
683	M	8	F10d	4.884	4.662	5	5
684	M	8	F10d	5.55	3.774	5.6	5.5
685	F	8	F10d	4.3845	4.107	5.2	5.1
686	M	8	F10d	5.328	4.0515	5.3	5.1
687	M	5	F5d	5.3835	5.2725	5.8	5.5
688	M	6	F5d	5.6055	5.661	5.8	5.7
689	F	5	F5d	5.4945	5.55	5.5	5.4
690	F	15	F15d	4.8285	2.9415	5	5
691	F	13	F15d	4.4955	3.663	5.1	4.9
692	F	7	F5d	4.551	4.0515	4.5	4.5
693	M	7	F5d	5.439	4.0515	5.4	5.5
694	F	7	F5d	5.2725	4.995	5.5	5.4
695	F	9	F10d	5.8275	4.773	5.8	5.6
696	M	9	F10d	4.8285	3.3855	5.8	5.5
697	F	5	F5d	4.3845	4.0515	5.4	5.3
698	F	10	F10d	4.551	4.3845	5.4	5.4
699	F	8	F10d	4.662	2.7195	5.2	5
700	F	8	F10d	6.3825	4.329	5.6	5.6
701	F	4	F5d	5.328	4.9395	5.4	5.4
702	F	5	F5d	5.328	5.217	5.7	5.6
703	M	8	F10d	5.2725	6.882	5.5	5.3
704	M	6	F5d	5.0505	4.44	5.5	5.4
705	M	5	F5d	4.329	3.33	5.4	5.4
706	M	8	F10d	5.1615	2.9415	5.2	5.1
707	F	9	F10d	5.0505	4.329	5.1	4.6
708	F	8	F10d	4.7175	2.886	5.4	5.1
709	M	8	F10d	4.884	4.218	5.4	5.1
710	F	5	F5d	6.216	4.884	6.1	6
711	F	9	F10d	4.662	4.6065	5.4	5
712	F	5	F5d	5.994	4.884	6	5.8
713	M	5	F5d	5.3835	4.551	5.8	5.4
714	F	8	F10d	4.773	5.439	5.7	5.4
715	F	4	F5d	7.548	4.662	5.6	5.2
716	F	14	F15d	5.2725	4.218	5.6	5.5
717	F	14	F15d	4.8285	4.7175	5.7	5.7
718	M	13	F15d	7.1595	4.107	6.4	6
719	F	8	F10d	5.4945	4.662	5.2	5.1
720	M	14	F15d	5.2725	4.551	5.7	5.6
721	F	15	F15d	5.7165	4.662	5.6	5.7
722	F	14	F15d	4.884	3.4965	5	4.9
723	M	9	F10d	7.4925	6.216	6.5	6.4
724	F	5	F5d	5.0505	4.7175	5.4	5.3
725	F	10	F10d	5.55	4.884	6	5.7
726	F	8	F10d	5.4945	4.884	5.5	5.4
727	M	9	F10d	5.106	3.6075	5.3	5.2
728	M	6	F5d	4.8285		5.4	5.3
729	M	6	F5d	10.1565	6.4935	11.9	10.8
730	M	5	F5d	8.436	7.548	8.1	7.8
731	F	6	F5d	5.106	4.7175	5.6	5.4
732	F	5	F5d	4.4955	4.551	5.1	5
733	F	5	F5d	5.2725	3.3855	5.9	5.6
734	M	8	F10d	5.7165	4.551	6	5.8
735	F	5	F5d	5.1615	4.107	5.3	5
736	F	5	F5d	4.662	3.8295	5.4	5.3
737	F	5	F5d	5.4945	7.7145	5.5	5.5
738	F	6	F5d	5.6055	3.663	5.3	5.2
739	M	4	F5d	8.0475	9.0465	7.4	7.1
740	M	9	F10d	5.0505	3.8295	5.4	5.4
741	M	8	F10d	5.2725	4.0515	5.8	5.7
742	F	5	F5d	4.3845	3.0525	5	5.1
743	F	8	F10d	5.9385	3.774	4.9	5
744	M	5	F5d	5.661	4.44	5.6	5.6
745	F	8	F10d	6.216	4.4955	5.4	5.9
746	F	5	F5d	4.8285	4.4955	4.8	4.9
747	F	14	F15d	5.1615	4.551	5.5	5.4
748	F	14	F15d	5.0505	4.107	5.1	5.4
749	F	5	F5d	4.995	3.441	5.5	5
750	M	5	F5d	6.2715	3.996	6.2	6.1
751	F	5	F5d	5.772	5.328	5.9	5.8
752	F	5	F5d	4.6065	4.329	5.1	5.2
753	F	5	F5d	4.9395	3.2745	5	4.9
754	M	10	F10d	4.9395	6.882	5.1	5
755	M	6	F5d	4.773	4.107	6.3	6
756	M	14	F15d	5.772	4.6065	5.5	5.3
757	M	5	F5d	5.3835	3.6075	5.1	5.2
758	M	10	F10d	5.7165	4.218	5.9	5.8
759	F	14	F15d	5.1615	4.4955	5.6	5.5
760	M	8	F10d	6.0495	4.3845	6.3	6
761	M	5	F5d	4.773	4.2735	5.3	5.1
762	F	8	F10d	4.8285	3.33	4.9	4.8
763	F	8	F10d	4.8285	4.995	5.7	5.6
764	M	9	F10d	4.773	6.0495	5.4	5.3
765	F	5	F5d	4.662	4.4955	5.4	5.2
766	F	8	F10d	4.44	2.8305	4.8	4.5
767	M	8	F10d	5.3835	4.107	5.4	5.3
768	F	8	F10d	4.1625	4.1625	5	4.7
769	M	5	F5d	9.4905	4.551	6.9	6.8
770	M	6	F5d	4.9395	3.663	5.1	4.8
771	F	5	F5d	3.9405	3.0525	4.8	4.7
772	M	5	F5d	5.7165	3.9405	5.5	5.3
773	F	8	F10d	5.1615	5.439	6	5.8
774	M	5	F5d	8.991	7.0485	7.9	7.6
775	M	9	F10d	5.2725	4.6065	5.8	5.5
776	M	8	F10d	5.1615	4.0515	4.7	4.6
777	F	8	F10d	4.995	4.2735	5.3	5.2
778	M	8	F10d	6.216	3.885	5.4	5.3
779	F	6	F5d	4.551	5.2725	4.9	4.7
780	F	9	F10d	4.662	4.6065	5.5	5.4
781	F	14	F15d	5.2725	4.218	6.4	6.1
782	F	8	F10d	5.439	3.0525	5.2	4.9
783	F	8	F10d	4.44	3.552	4.8	4.8
784	M	5	F5d	5.8275	3.219	5.7	5.5
785	F	5	F5d	4.0515	9.435	5.4	5.1
786	F	8	F10d	3.885	3.6075	5.7	5.4
787	M	8	F10d	5.4945	4.9395	6	5.8
788	F	5	F5d	4.1625	3.996	5.5	5.4
789	F	5	F5d	6.438	5.328	5.4	5.1
790	M	14	F15d	4.7175	3.885	4.9	4.9
791	F	5	F5d	5.439	4.329	5.7	5.5
792	F	14	F15d	6.2715	3.774	5.4	5.4
793	F	5	F5d	5.9385	3.3855	5	4.9
794	F	5	F5d	4.2735	3.663	5.1	5
795	F	5	F5d	4.218	3.7185	5.8	5.6
796	M	5	F5d	5.4945	5.883	5.3	5.3
797	F	8	F10d	4.9395	3.6075	5.5	5.5
798	M	9	F10d	4.44	3.774	5.4	5.4
799	F	14	F15d	4.884	3.8295	5.6	5.5
800	M	5	F5d	4.884	3.4965	5.4	5.4
801	M	8	F10d	5.1615	3.996	5.2	5.1
802	F	8	F10d	4.0515	3.1635	5	4.9
803	M	8	F10d	4.551	4.1625	5.2	5
804	M	8	F10d	4.9395	4.329	5.7	5.5
805	F	8	F10d	8.991	4.4955	5.8	5.6
806	F	5	F5d	4.551	6.438	5	5
807	F	5	F5d	4.551	7.104	5.4	5.2
808	M	5	F5d	6.327	6.216	5.6	5.4
809	F	8	F10d	4.44	3.2745	5.2	5
810	F	5	F5d	5.772	5.2725	5.6	5.6
811	M	5	F5d	5.55	4.995	5.7	5.6
812	M	8	F10d	6.8265	3.774	6.9	6.5
813	F	8	F10d	5.0505	3.3855	5.8	5.7
814	M	6	F5d	4.4955	3.441	5.3	5.3
815	F	6	F5d	4.551	3.0525	5.4	5.3
816	F	5	F5d	4.7175	2.8305	5.1	5.1
817	F	5	F5d	4.9395		4.9	5
818	F	5	F5d	4.44	7.0485	5.2	5.1
819	M	5	F5d	6.7155	4.8285	6.1	6
820	F	4	F5d	4.329	4.8285	5.4	5.4
821	F	14	F15d	4.7175	3.8295	5	4.6
822	F	15	F15d	5.106	4.3845	5.3	5
823	M	4	F5d	4.2735	6.0495	5.1	5.2
824	F	15	F15d	6.105	4.662	6.1	5.7
825	F	5	F5d	4.1625	3.8295	4.8	4.8
826	F	7	F5d	4.9395	4.1625	5.6	5.4
827	F	13	F15d	5.8275	3.9405	5.5	5.2
828	M	5	F5d	5.0505	3.885	5.8	5.6
829	F	5	F5d	5.661	3.441	5.5	5.4
830	F	5	F5d	4.6065	4.2735	5	4.8
831	M	5	F5d	4.7175	5.439	5.2	5.2
832	F	8	F10d	4.0515	4.4955	5.5	5.4
833	F	11	F10d	5.217	4.1625	5.4	5.2
834	F	8	F10d	5.772	4.662	5.4	5.2
835	F	13	F15d	4.7175	3.6075	5	4.6
836	F	15	F15d	4.995	4.551	5	4.8
837	F	5	F5d	4.773	6.9375	5.2	5.1
838	F	13	F15d	5.217	4.329	5.4	5.1
839	F	14	F15d	7.437	4.7175	5.4	5.2
840	F	10	F10d	4.329	4.44	5	4.9
841	M	5	F5d	5.106	3.6075	5.5	5.3
842	F	5	F5d	4.995	4.107	5.2	5
843	F	6	F5d	4.884	3.885	5.5	5.4
844	F	5	F5d	4.8285	3.7185	4.9	4.7
845	F	5	F5d	4.8285	4.4955	5.8	5.4
846	F	8	F10d	4.8285	3.33	5.1	4.8
847	M	10	F10d	5.106	5.106	5.3	5.2
848	F	8	F10d	4.662	3.1635	5.7	5.4
849	F	9	F10d	4.662	4.6065	5.5	5.4
850	F	8	F10d	4.9395	7.77	5.5	5.6
851	F	8	F10d	5.8275	5.7165	6.4	6.3
852	M	14	F15d	5.3835	3.7185	5.4	5.2
853	F	8	F10d	5.106	3.7185	5.4	5.4
854	M	14	F15d	5.7165	4.1625	5.8	5.4
855	F	5	F5d	2.997	3.441	5.6	5.5
856	F	5	F5d	4.3845	4.107	5.2	5.2
857	M	6	F5d	5.106	6.9375	5.4	5.5
858	M	5	F5d	4.9395	3.3855	4.9	4.8
859	M	8	F10d	6.993	5.883	5.7	5.5
860	F	5	F5d	5.1615	6.2715	5.8	5.7
861	M	5	F5d	5.2725	5.106	5.3	5.2
862	F	5	F5d	4.3845	3.108	5.4	5.4
863	M	8	F10d	4.2735	4.0515	5.5	5.4
864	M	7	F5d	4.2735	4.2735	5.1	5
865	F	6	F5d	6.438	3.7185	4.7	4.7
866	F	5	F5d	4.8285	3.33	5.4	5.2
867	F	5	F5d	4.9395	6.216	5.3	5.2
868	M	8	F10d	5.3835	4.2735	5.4	5.2
869	F	8	F10d	4.2735	4.7175	5.3	5.1
870	M	8	F10d	4.884	3.663	5	4.9
871	F	21	F20d	4.7175	4.1625	5.1	5
872	M	8	F10d	5.55	3.774	5.7	5.4
873	F	13	F15d	4.329	3.996	4.9	4.5
874	F	8	F10d	4.4955	5.0505	5.2	5.1
875	F	5	F5d	4.884	4.551	5.8	5.8
876	F	9	F10d	9.213	4.4955	6.9	6.3
877	M	8	F10d	5.2725	3.774	5.6	5.4
878	M	9	F10d	5.3835	3.885	5.4	5.2
879	F	8	F10d	5.6055	4.551	5.4	5.2
880	M	8	F10d	5.883	4.2735	5.1	4.9
881	F	21	F20d	4.662	4.995	5.4	5.3
882	M	21	F20d	4.7175	4.44	5.4	5.3
883	M	8	F10d	4.995	4.8285	5.6	5.5
884	M	15	F15d	5.0505	4.107	5.6	5.4
885	F	8	F10d	4.773	3.9405	5	4.9
886	F	6	F5d	5.217	4.1625	5.4	5.2
887	M	5	F5d	5.0505	3.8295	5.2	5.1
888	F	7	F5d	5.2725	6.105	5.9	5.6
889	F	14	F15d	4.6065	4.1625	5.2	5
890	F	5	F5d	4.6065	4.551	5.2	5
891	F	13	F15d	4.662	4.9395	5.5	5.4
892	F	8	F10d	4.551	4.995	5.4	5.1
893	F	19	F20d	4.662	3.774	5.2	4.9
894	F	8	F10d	4.8285	4.662	5.4	5
895	F	5	F5d	5.217	4.551	5.1	4.9
896	M	5	F5d	5.55	6.327	5.6	5.6
897	F	8	F10d	4.884	3.4965	5.2	4.9
898	M	8	F10d	13.5975	5.883	8.4	7.5
899	F	14	F15d	5.106	4.44	5.6	5.5
900	M	14	F15d	5.328	4.773	5.5	5.4
901	F	20	F20d	5.2725	5.439	5.9	5.8
902	M	13	F15d	5.217	4.995	5.6	5.5
903	F	9	F10d	5.0505	6.105	4.9	4.7
904	F	9	F10d	4.6065	5.0505	5.3	5.2
905	F	8	F10d	4.1625	4.0515	4.9	4.7
906	M	14	F15d	5.328	3.8295	4.4	4.3
907	M	8	F10d	5.217	3.885	5.4	5.2
908	F	8	F10d	5.439		5.3	5.3
909	M	5	F5d	5.772	4.8285	5.9	5.8
910	F	6	F5d	5.217	2.997	4.7	4.5
911	M	14	F15d	5.439	7.548	5.2	5.1
912	F	6	F5d	5.217	3.885	5.3	5.1
913	M	6	F5d	5.6055	3.774	5.5	5.4
914	M	14	F15d	4.995	4.329	5.1	5.2
915	F	14	F15d	4.6065	4.218	4.7	4.7
916	F	14	F15d	4.551	4.329	4.4	4.4
917	M	7	F5d	6.9375		5.2	5.1
918	M	12	F10d	5.439	4.551	5.5	5.5
919	M	21	F20d	5.217	6.2715	5.1	5
920	F	9	F10d	5.328	3.885	5.5	5.4
921	F	5	F5d	4.884	8.991	5.3	5.3
922	M	5	F5d	6.216	4.6065	5.8	5.6
923	F	5	F5d	4.4955	4.44	5.4	5.4
924	M	14	F15d	12.0435	8.2695	7.2	6.6
925	F	5	F5d	4.4955	3.663	5.1	5
926	M	9	F10d	7.3815	4.329	5.5	5.2
927	F	5	F5d	4.551	4.1625	4.9	4.7
928	F	6	F5d	5.328	6.327	5.7	5.7
929	F	8	F10d	4.1625	4.773	5.2	4.8
930	F	21	F20d	5.0505	4.3845	4.9	4.6
931	F	21	F20d	5.106	4.995	5.2	4.9
932	M	8	F10d	6.105	4.6065	5.4	5
933	F	9	F10d	4.884	4.8285	5.1	5.2
934	F	8	F10d	4.773	5.8275	5.5	5.4
935	M	4	F5d	4.773	3.219	5.4	5.4
936	F	8	F10d	4.4955	4.2735	5.3	5.3
937	F	9	F10d	4.44	3.552	5.2	5.1
938	F	11	F10d	8.4915	7.77	7.6	7.2
939	M	5	F5d	5.106	3.885	5.3	5.2
940	F	8	F10d	4.6065	3.996	5.2	5.2
941	M	5	F5d	5.0505	2.9415	5.4	5.3
942	F	6	F5d	4.44	2.886	5.7	5.7
943	M	6	F5d	4.662	5.328	4.9	4.8
944	M	5	F5d	4.995	4.9395	5.5	5.4
945	F	5	F5d	5.1615	3.6075	5.2	5.1
946	F	10	F10d	4.44	4.0515	4.7	4.7
947	M	8	F10d	5.0505	3.6075	5.5	5.5
948	F	8	F10d	4.995	3.33	5.1	5
949	F	8	F10d	4.995	4.107	5.3	5.3
950	M	9	F10d	5.3835	4.8285	5.9	5.9
951	M	7	F5d	4.9395	4.44	4.9	4.9
952	F	10	F10d	4.8285	5.439	5.4	5.5
953	F	5	F5d	4.773	4.551	5.4	5.3
954	M	8	F10d	5.439	4.329	5.4	5.4
955	F	7	F5d	5.7165	3.0525	5.7	5.6
956	F	8	F10d	4.662	7.326	5.5	5.4
957	F	8	F10d	4.551	3.552	5.5	5.5
958	M	12	F10d	4.9395	3.552	4.7	4.5
959	M	7	F5d	5.2725	5.328	6	8.2
960	M	5	F5d	5.217	5.994	5.4	5.3
961	F	5	F5d	4.107	3.1635	4.8	4.7
962	F	14	F15d	7.3815	3.7185	7.3	6.8
963	M	9	F10d	5.7165	3.33	5.7	5.7
964	F	5	F5d	4.4955	3.996	5	4.9
965	M	5	F5d	5.0505	3.6075	5.1	5.2
966	F	5	F5d	5.1615	4.107	5.4	5.4
967	M	17	F15d	6.327	4.9395	5.7	5.7
968	F	7	F5d	5.994	3.9405	6.2	5.9
969	M	5	F5d	5.217	4.1625	5.2	5.1
970	F	5	F5d	4.7175	4.9395	5.3	5.4
971	F	6	F5d	4.551	3.996	5.4	5.4
972	F	16	F15d	4.662	4.3845	5.1	5
973	F	7	F5d	5.994	4.6065	5.4	5.2
974	F	14	F15d	6.2715	4.9395	5.8	5.6
975	M	9	F10d	5.3835	3.441	5.1	5.1
976	M	8	F10d	5.994	4.218	6	5.7
977	M	7	F5d	5.661	4.6065	5.3	5.2
978	F	15	F15d	4.773	5.0505	5.7	5.6
979	F	14	F15d	5.6055	4.884	5.9	5.8
980	F	5	F5d	5.3835	3.4965	5.5	5.5
981	F	7	F5d	4.551	6.1605	4.5	4.4
982	M	8	F10d	5.2725	3.7185	5.4	5.3
983	F	15	F15d	4.8285	4.107	5.4	5.4
984	F	14	F15d	4.995	2.664	5.1	4.7
985	F	5	F5d	4.884	4.3845	5.5	5.4
986	F	9	F10d	4.8285	3.8295	5.1	5
987	F	5	F5d	5.3835	6.105	5.3	5.2
988	F	8	F10d	4.551	3.9405	5.3	4.8
989	F	5	F5d	4.884	3.7185	5.4	5.4
990	F	7	F5d	4.218	3.885	5.4	5.4
991	F	8	F10d	6.4935	4.884	5.8	5.7
992	M	5	F5d	4.6065	6.1605	5.2	5.3
993	M	13	F15d	3.885	4.2735	6.8	6.1
994	M	5	F5d	4.9395	4.329	5.7	5.6
995	M	5	F5d	4.662	4.4955	4.8	4.7
996	F	6	F5d	5.2725	3.7185	5.4	5.3
997	F	6	F5d	5.2725	4.329	5.3	5.2
998	F	5	F5d	4.8285	4.329	5.7	5.6
999	F	5	F5d	5.328	4.551	5.7	5.7
1000	F	8	F10d	4.6065	4.8285	5	5.1
1001	M	6	F5d	8.2695	8.547	6.4	6.2
1002	F	16	F15d	10.434	5.661	7.9	7
1003	F	6	F5d	5.217	4.44	5.1	4.8
1004	M	20	F20d	4.8285	3.6075	5.9	5.9
1005	M	8	F10d	4.662	8.103	6.2	6.1
1006	M	7	F5d	5.106	3.8295	5.4	5.4
1007	F	14	F15d	5.2725	4.4955	5.1	5.1
1008	M	5	F5d	5.3835	4.329	5.3	5.1
1009	F	6	F5d	4.3845	3.996	5.7	5.4
1010	M	6	F5d	4.4955	3.1635	5.3	5.2
1011	M	8	F10d	6.8265	5.55	5.6	5.5
1012	F	14	F15d	4.662	6.2715	5.2	5.1
1013	F	9	F10d	4.3845	4.107	5.7	5.4
1014	M	6	F5d	4.995	4.884	5.2	5.1
1015	F	6	F5d	5.217	3.663	5.3	5.2
1016	F	9	F10d	5.2725	4.3845	5.2	5
1017	F	9	F10d	3.996	3.2745	5.3	5
1018	F	5	F5d	5.0505	6.3825	5.6	5.4
1019	F	5	F5d	4.995	5.772	5.4	5.4
1020	M	8	F10d	5.9385	3.6075	5.5	5.4
1021	F	8	F10d	5.0505	4.218	5.4	5.1
1022	F	9	F10d	4.8285	4.662	5.4	5
1023	F	7	F5d	5.439	9.102	5.6	5.4
1024	F	14	F15d	4.9395	4.773	4.8	4.9
1025	F	14	F15d	4.8285	4.218	5.7	5.4
1026	F	9	F10d	4.995	5.3835	5.5	5.2
1027	F	8	F10d	4.7175	4.107	5.4	5.2
1028	F	8	F10d	4.4955	5.9385	5.4	5.1
1029	M	9	F10d	5.1615	4.0515	4.9	4.7
1030	M	6	F5d	5.883	4.662	5.3	5.1
1031	M	7	F5d	5.2725	6.7155	5.9	5.5
1032	F	8	F10d	5.3835	3.774	5.8	5.5
1033	F	6	F5d	4.3845	4.6065	5.7
1034	F	6	F5d	4.773	3.6075	5.4	5.2
1035	M	5	F5d	5.439	4.329	5.2	5
1036	F	6	F5d	4.107	3.6075	4.8	4.6
1037	F	5	F5d	4.3845	4.2735	5.5	5.4
1038	F	5	F5d	6.2715	4.995	5.4	5.3
1039	F	14	F15d	6.105	5.4945	5.7	5.5
1040	F	8	F10d	7.3815	7.659	5.3	5.1
1041	M	14	F15d	6.993	6.438	5.9	5.4
1042	F	5	F5d	5.0505	6.3825	4.6	4.4
1043	M	14	F15d	8.991	6.66	5.8	5.8
1044	M	8	F10d	7.326	4.884	7.3	7.1
1045	F	8	F10d	5.1615	3.774	5.5	5.4
1046	M	5	F5d	5.7165	3.8295	5.3	5.2
1047	F	8	F10d	4.7175	4.7175	5.1	5
1048	F	6	F5d	4.662	3.996	5	5
1049	M	6	F5d	6.4935	4.1625	5.9	5.7
1050	F	6	F5d	5.328	4.6065	5.4	5.4
1051	M	6	F5d	4.662	4.4955	4.5	4.4
1052	M	5	F5d	4.995	3.996	5.5	5.3
1053	F	6	F5d	5.106	3.663	4.6	4.5
1054	M	14	F15d	5.328	4.8285	5	5
1055	F	13	F15d	5.2725	5.0505	4.9	5
1056	F	5	F5d	5.2725	2.997	4.9	4.9
1057	M	8	F10d	4.773	5.3835	5.6	5.4
1058	F	10	F10d	4.7175	8.3805	4.6	4.5
1059	M	5	F5d	4.7175	3.885	5.4	5.5
1060	M	8	F10d	4.995	4.329	5.5	5.4
1061	M	7	F5d	4.9395	4.44	5.5	5.4
1062	M	14	F15d	6.4935	4.773	5.5	5.1
1063	M	9	F10d	4.44	4.2735	4.9	4.9
1064	F	6	F5d	5.6055	9.435	5	5.2
1065	M	15	F15d	5.994	4.6065	5.7	5.4
1066	M	14	F15d	4.9395	5.8275	5.4	5.1
1067	F	14	F15d	5.1615	3.3855	5.2	4.9
1068	F	14	F15d	5.8275	4.3845	5.3	5.1
1069	F	8	F10d	5.3835	7.9365	5.3	5.1
1070	F	13	F15d	5.217	3.441	5.3	4.8
1071	F	12	F10d	4.3845	2.886	5.3	5
1072	F	5	F5d	5.772	3.996	5.2	5.1
1073	F	14	F15d	4.995	4.551	4.9	4.6
1074	F	14	F15d	5.217	4.218	5.4	5
1075	F	9	F10d	5.328	4.1625	5.3	4.8
1076	F	10	F10d	7.4925	4.7175	6.5	6.1
1077	F	14	F15d	5.217	3.996	5.4	5.2
1078	F	8	F10d	5.106	4.107	5.7	5.5
1079	F	8	F10d	5.1615	6.882	5.5	5.4
1080	F	8	F10d	4.9395	4.218	5.1	5
1081	F	8	F10d	5.439	5.772	5.4	5.4
1082	F	8	F10d	4.6065	5.0505	5.3	5.3
1083	F	14	F15d	5.7165	4.2735	5.4	5
1084	F	13	F15d	4.884	4.329	5.5	5.2
1085	F	5	F5d	8.7135	6.66	7.1	6.5
1086	F	14	F15d	4.7175	3.1635	5.4	5.1
1087	F	5	F5d	5.106	4.662	5.4	5.1
1088	F	5	F5d	6.0495	4.4955	5.4	5.4
1089	M	8	F10d	5.55	5.0505	5.7	5.4
1090	M	9	F10d	12.21	4.551	9	7.5
1091	M	8	F10d	5.328	4.551	5	4.8
1092	M	11	F10d	9.657	5.55	8.6	6.6
1093	M	7	F5d	4.44	3.441	6	5.4
1094	F	8	F10d	5.1615	3.663	5.1	4.6
1095	M	14	F15d	7.77	5.328	7	6.2
1096	F	8	F10d	5.3835	6.105	5.2	5.2
1097	F	8	F10d	4.8285	8.991	5.6	5.4
1098	F	14	F15d	4.2735	6.882	5.4	5.1
1099	M	9	F10d	5.55	4.2735	5.4	5.1
1100	M	5	F5d	4.884	4.329	4.4	4.1
1101	F	7	F5d	5.3835	3.663	5.9	5.4
1102	F	8	F10d	4.995	4.1625	4.6	4.4
1103	M	8	F10d	4.6065	4.329	4.6	4.5
1104	F	14	F15d	10.434	5.7165	6.5	5.7
1105	F	8	F10d	4.995	5.106	5.5	5.3
1106	M	8	F10d	4.662	4.107	5.3	4.9
1107	F	5	F5d	4.551	4.551	5	4.9
1108	M	18	F20d	4.8285	4.44	5.3	5
1109	M	5	F5d	8.2695	5.994	7.5	6.9
1110	F	5	F5d	5.661	4.662	6.5	6.3
1111	M	8	F10d	6.105	4.551	5.8	5.2
1112	F	5	F5d	5.439	4.662	5.6	5.2
1113	F	8	F10d	6.771	4.218	5.3	5.1
1114	F	8	F10d	4.7175	4.3845	5.4	5.4
1115	M	5	F5d	4.44	3.219	5.4	5.9
1116	F	6	F5d	4.329	4.773	4.3	4.4
1117	M	5	F5d	5.439	2.886	4.9	4.9
1118	M	5	F5d	5.994	4.1625	5.4	5.4
1119	M	5	F5d	5.0505	4.3845	5.6	5.6
1120	M	8	F10d	4.44	4.662	5.1	5.2
1121	F	4	F5d	5.106	4.3845	5.4	5.4
1122	F	5	F5d	4.662	3.2745	5	5.5
1123	F	20	F20d	4.9395	4.4955	5.5	5.3
1124	F	18	F20d	5.772	4.773	5.5	5.2
1125	M	7	F5d	5.2725	4.7175	5.4	5.4
1126	F	9	F10d	5.1615	5.2725	5.5	5.5
1127	M	5	F5d	4.4955	5.1615	5	4.8
1128	M	12	F10d	6.549	4.9395	5.7	5.4
1129	F	8	F10d	4.1625	4.6065	5.1	5.2
1130	F	8	F10d	6.3825	4.8285	5.8	5.7
1131	F	4	F5d	4.329	7.659	5.3	5.2
1132	M	5	F5d	5.328	3.7185	5.4	5.4
1133	F	5	F5d	4.3845	4.884	5.4	5.5
1134	F	9	F10d	4.329	4.1625	4.9	4.7
1135	F	7	F5d	4.773	4.2735	5	5
1136	M	5	F5d	4.8285	3.6075	4.7	4.7
1137	M	12	F10d	4.884	3.996	5.3	5.3
1138	M	5	F5d	5.0505	3.7185	5.2	5.2
1139	F	13	F15d	4.8285	5.1615	5.3	5.2
1140	F	7	F5d	5.439	5.439	5.2	5.3
1141	F	6	F5d	5.8275	4.6065	5.2	5.2
1142	F	5	F5d	4.7175	2.553	5	5
1143	M	5	F5d	5.1615	4.0515	5.1	5.1
1144	F	5	F5d	5.6055	4.3845	5.1	4.9
1145	F	9	F10d	5.0505	4.4955	5.4	5.4
1146	M	8	F10d	4.884	4.3845	4.5	4.4
1147	F	8	F10d	4.44	4.995	5	4.7
1148	F	14	F15d	6.66	4.773	6.3	6.2
1149	F	5	F5d	5.328	4.107	4.8	4.7
1150	F	5	F5d	6.1605	4.107	5.2	5.1
1151	M	14	F15d	7.6035	4.995	6.4	6
1152	F	6	F5d	5.2725	4.218	5.2	5.1
1153	F	6	F5d	5.9385	4.44	5.3	5.2
1154	F	8	F10d	8.8245	5.883	7.5	7.2
1155	F	14	F15d	5.217	4.4955	4.9	4.6
1156	M	5	F5d	4.8285	5.3835	5	5
1157	F	5	F5d	4.7175	3.33	5.3	5.2
1158	F	5	F5d	4.8285	4.107	5.3	5.3
1159	F	5	F5d	6.6045	5.661	5.8	5.7
1160	M	5	F5d	6.327	3.3855	5.5	5.4
1161	F	5	F5d	4.107	3.885	5.1	4.9
1162	M	8	F10d	6.4935	3.885	5.4	5.1
1163	F	4	F5d	4.3845	3.2745	5.1	5.1
1164	M	4	F5d	5.6055	6.8265	5.3	5.3
1165	F	8	F10d	6.549	4.7175	5.4	5.4
1166	M	5	F5d	5.1615	4.329	5.2	5.3
1167	M	5	F5d	5.661	4.4955	5.6	5.4
1168	F	9	F10d	5.661	8.325	5.8	5.7
1169	F	8	F10d	4.995	4.4955	5.5	5.3
1170	F	5	F5d	5.106	4.44	5.6	5.4
1171	M	10	F10d	5.217	4.44	5.4	5.3
1172	F	8	F10d	5.1615	4.3845	5.1	5
1173	F	8	F10d	5.217	3.6075	4.6	4.6
1174	M	8	F10d	5.772	4.9395	5.7	5.5
1175	M	8	F10d	6.438	4.6065	5.4	5.3
1176	F	8	F10d	5.4945	4.773	5.3	5.2
1177	F	8	F10d	4.773	7.4925	4.9	5
1178	F	7	F5d	4.551	3.663	4.6	4.6
1179	M	8	F10d	5.7165	5.439	4.8	4.9
1180	M	7	F5d	6.216	5.439	5.7	5.6
1181	F	5	F5d	4.9395	6.2715	5.3	5.1
1182	M	5	F5d	5.1615	7.77	5.2	5.3
1183	F	5	F5d	4.6065	4.218	4.9	4.7
1184	M	6	F5d	6.882	5.4945	6.3	6.1
1185	F	5	F5d	6.105	5.4945	5.5	5.2
1186	M	5	F5d	5.106	6.2715	5.2	5.1
1187	F	5	F5d	5.3835	5.994	5.6	5.4
1188	F	5	F5d	5.106	2.997	5.2	4.9
1189	F	5	F5d	4.8285	3.9405	5.1	4.9
1190	F	5	F5d	4.773	3.33	5	4.7
1191	M	7	F5d	5.106	7.77	5.2	5.2
1192	M	5	F5d	6.438	3.7185	4.7	4.5
1193	F	5	F5d	4.2735	7.6035	5.4	5.1
1194	F	5	F5d	4.773	7.437	5.9	5.6
1195	F	8	F10d	4.1625	6.771	5	5.2
1196	F	7	F5d	4.551	4.6065		5.3
1197	M	8	F10d	6.7155	3.9405	5.7	5.9
1198	F	8	F10d	5.106	4.773	5.3	5.5
1199	F	7	F5d	5.328	3.7185	4.8	4.8
1200	M	5	F5d	5.0505	4.551	5.1	5.3
1201	F	9	F10d	6.105	5.1615	5.4	5.7
1202	F	8	F10d	4.551	4.107	3.2	3.2
1203	M	10	F10d	5.994	4.8285	5	5.4
1204	M	8	F10d	6.9375	4.1625	6	5.8
1205	F	8	F10d	4.884	3.996	5	5.2
1206	M	8	F10d	4.107	5.772	5	5.1
1207	F	15	F15d	5.106	5.2725	5	5
1208	M	16	F15d	5.661	3.774	5	4.8
1209	F	6	F5d	5.9385	5.3835	5.6	5.4
1210	F	5	F5d	4.6065	4.44	5.2	5.3
1211	M	7	F5d	6.4935	5.55	5.5	5.5
1212	F	8	F10d	4.995	7.77	4.6	4.8
1213	F	14	F15d	6.771	5.772	5.6	5.6
1214	F	5	F5d	4.3845	4.8285	5.1	5.4
1215	M	5	F5d	5.328	9.102	5.8	5.8
1216	F	8	F10d	4.9395	9.4905	5.1	5.1
1217	F	8	F10d	5.0505	3.774	4.8	4.7
1218	F	5	F5d	4.662	4.6065	5	5.4
1219	F	5	F5d	4.773	3.996	5	5.1
1220	F	5	F5d	5.439	4.6065	4.6	4.7
1221	F	5	F5d	5.0505	4.773	5.3	5.5
1222	F	4	F5d	5.439	6.327	6	6.1
1223	F	5	F5d	5.3835	3.996	5.6	5.5
1224	F	9	F10d	4.7175	4.7175	5.7	5.6
1225	M	9	F10d	4.773	3.996	5.3	5.2
1226	F	8	F10d	4.995	4.218	4.6	4.5
1227	F	9	F10d	4.4955	4.4955	5.1	5.2
1228	F	8	F10d	5.1615	5.106	5.6	5.4
1229	F	5	F5d	4.995	3.3855	4.7	4.7
1230	F	5	F5d	4.662	3.33	5.1	4.7
1231	F	5	F5d	4.8285	3.9405	5.2	5
1232	M	8	F10d	5.9385	3.8295	5.4	5.1
1233	F	5	F5d	4.4955	4.4955	5.2	5.1
1234	M	9	F10d	4.995	4.1625	4.9	4.6
1235	F	7	F5d	5.2725	3.3855	5.3	5.1
1236	F	9	F10d	5.3835	5.217	4.7	4.5
1237	M	8	F10d	5.772	4.3845	5.1	4.8
1238	M	14	F15d	4.995	3.4965	5.7	5.5
1239	F	8	F10d	4.551	3.885	4.9	4.9
1240	M	5	F5d	4.8285	5.1615	5.7	5.6
1241	M	5	F5d	5.2725	4.662	5.4	5.4
1242	M	8	F10d	5.994	4.2735	3.6	5.3
1243	M	5	F5d	5.55	5.328	5.7	5.4
1244	F	5	F5d	4.2735	4.107	5	5.4
1245	F	14	F15d	4.884	3.6075	5.4	5.3
1246	M	5	F5d	4.44	7.215	5	5.1
1247	F	5	F5d	4.3845	4.218	5.1	5.1
1248	F	5	F5d	5.1615	4.1625	5.7	5.6
1249	F	4	F5d	5.439	5.106	5.2	5
1250	F	5	F5d	4.9395	5.439	5.1	5
1251	F	5	F5d	5.3835	4.44	5.7	5.6
1252	F	5	F5d	4.329	3.552	5	5
1253	F	4	F5d	4.6065	7.437	5.5	5.4
1254	M	4	F5d	4.773	4.773	5.5	5.6
1255	F	14	F15d	4.995	4.0515	5.6	5.5
1256	F	4	F5d	4.107	4.551	4.8	4.9
1257	F	5	F5d	6.105	4.6065	5.5	5.4
1258	M	5	F5d	7.9365	6.9375	5.4	5.4
1259	F	8	F10d	4.329	4.3845	5.4	5.4
1260	F	8	F10d	5.439	4.995	5.6	5.7
1261	M	8	F10d	4.662	4.995	5.3	5.2
1262	M	8	F10d	7.8255	4.7175	7.3	7
1263	F	8	F10d	5.106	3.996	5.6	5.4
1264	M	8	F10d	4.995	4.1625	5.3	5.1
1265	M	13	F15d	5.217	3.996	5.4	5.4
1266	M	14	F15d	7.2705	4.1625	5.8	5.7
1267	M	14	F15d	4.995	3.6075	4.9	4.7
1268	M	9	F10d	4.773	3.663	4.9	4.5
1269	F	8	F10d	4.773	4.773	5.4	5.1
1270	F	14	F15d	4.4955	4.662	5.3	5.3
1271	M	6	F5d	5.328	7.7145	5.4	5.3
1272	M	5	F5d	5.6055	6.0495	5.4	5.3
1273	F	6	F5d	5.106	4.995	5	4.8
1274	M	5	F5d	5.883	3.774	5.3	5.1
1275	F	5	F5d	5.1615	4.773	5.5	5.4
1276	F	8	F10d	5.439	4.329	5	5
1277	F	11	F10d	4.662	4.107	5.6	5.4
1278	F	8	F10d	5.106	4.662	5.9	5.7
1279	F	14	F15d	4.44	7.77	5.2	5.1
1280	M	5	F5d	5.2725	3.3855	4.9	4.8
1281	F	5	F5d	6.2715	6.105	5.1	5.1
1282	M	8	F10d	5.0505	4.662	5.9	5.7
1283	F	6	F5d	5.0505	6.549	5	4.9
1284	F	9	F10d	4.329	5.4945	5.3	5.3
1285	M	7	F5d	5.55	6.1605	5.4	5.4
1286	M	5	F5d	4.6065	3.219	5.1	5.1
1287	F	5	F5d	5.4945	4.7175	5.5	5.5
1288	M	8	F10d	5.439	4.329	5.6	5.4
1289	F	8	F10d	6.216	5.9385	5.5	5.4
1290	F	8	F10d	5.328	3.885	5.4	5.4
1291	F	8	F10d	5.4945	4.107	5.7	5.6
1292	F	8	F10d	4.6065	4.107	5.4	5.4
1293	F	10	F10d	4.3845	6.771	5.4	5.4
1294	F	13	F15d	5.3835	5.3835	5.2	4.9
1295	F	14	F15d	5.994	4.218	5.9	5.6
1296	M	8	F10d	5.217	4.551	5.2	5
1297	F	9	F10d	3.996	3.4965	5.1	5.1
1298	M	8	F10d	6.0495	4.551	5.6	5.5
1299	F	21	F20d	11.0445	4.884	7.4	6.1
1300	F	5	F5d	5.217	3.552	4.2	4
1301	M	8	F10d	4.9395	3.7185	4	3.8
1302	M	8	F10d	5.328	5.9385	5.1	5
1303	F	8	F10d	4.7175	4.884	5.6	5.5
1304	F	8	F10d	4.995	4.4955	5	4.9
1305	M	8	F10d	5.6055	3.663	4.9	4.8
1306	M	8	F10d	4.551	4.3845	5.2	4.9
1307	F	9	F10d	4.6065	3.1635	5.7	5.5
1308	F	5	F5d	5.2725	5.106	5.3	5.2
1309	F	14	F15d	4.4955	4.7175	4.5	4.4
1310	F	5	F5d	5.4945	4.8285	5.4	5.1
1311	F	5	F5d	4.44	7.104	5.5	5.4
1312	M	14	F15d	11.1555	4.6065	5.6	5.4
1313	F	5	F5d	5.2725	7.437	5.3	5.2
1314	M	8	F10d	5.661	4.773	5.4	5.5
1315	F	8	F10d	5.772	5.106	5.3	5.3
1316	M	5	F5d	5.7165	5.106	5.4	5.4
1317	M	8	F10d	5.439	5.6055	5.5	5.5
1318	F	8	F10d	5.8275	6.0495	5.5	5.4
1319	F	5	F5d	5.661	5.328	5.6	5.5
1320	M	5	F5d	5.883	4.995	5.8	5.8
1321	F	8	F10d	4.9395	4.329	5	4.9
1322	M	8	F10d	4.662	3.9405	4.6	4.6
1323	F	8	F10d	5.6055	4.9395	5.6	5.6
1324	F	8	F10d	4.551	3.663	5.3	5.3
1325	F	8	F10d	4.8285	6.771	5.4	5.2
1326	M	8	F10d	4.44	3.8295	5.1	5.1
1327	F	10	F10d	5.3835	4.8285	5.2	5.1
1328	F	14	F15d	4.9395	4.2735	5.4	5.4
1329	F	7	F5d	5.3835	3.885	5.7	5.6
1330	M	8	F10d	4.44	3.33	5.2	5
1331	F	8	F10d	4.7175	9.324	5.3	4.9
1332	M	8	F10d	5.217	3.4965	4.7	4.5
1333	M	9	F10d	4.8285	4.551	5	4.7
1334	F	8	F10d	5.2725	5.439	5.3	5
1335	M	14	F15d	5.8275	3.996	5.9	5.4
1336	F	14	F15d	5.883	7.659	5.5	5.4
1337	F	15	F15d	5.8275	4.0515	5.8	5.5
1338	M	8	F10d	5.1615	4.218	5.4	5.4
1339	M	8	F10d	5.0505	3.4965	5.3	5
1340	F	5	F5d	5.106	4.44	5.4	5.2
1341	F	5	F5d	4.7175	3.996	5.1	4.7
1342	F	5	F5d	4.7175	3.441	5	4.8
1343	F	5	F5d	6.438	4.773	5.5	5.4
1344	M	8	F10d	5.4945	4.44	5.7	5.5
1345	F	8	F10d	5.106	3.2745	5.4	5.6
1346	M	8	F10d	5.328	4.551	5.6	5.4
1347	F	5	F5d	4.662	4.107	5	4.9
1348	M	5	F5d	5.328	3.3855	5.2	5
1349	M	5	F5d	5.217	4.2735	5.4	5.4
1350	F	8	F10d	4.9395	6.216	5	4.7
1351	M	8	F10d	5.994	6.438	5.5	5
1352	M	14	F15d	5.328	4.329	5.5	5.2
1353	M	8	F10d	5.661	3.774	5.4	5.4
1354	F	8	F10d	4.884	4.3845	5.4	5.3
1355	F	13	F15d	6.438	3.552	6.2	5.7
1356	F	13	F15d	5.8275	5.6055	5.9	5.4
1357	F	8	F10d	5.661	6.3825	5.3	5.3
1358	F	13	F15d	5.4945	7.7145	5.8	5.8
1359	M	5	F5d	5.4945	4.329	5.4	5.3
1360	M	5	F5d	4.7175	4.2735	5.9	5.8
1361	F	8	F10d	4.995	4.1625	5.4	5.1
1362	F	12	F10d	5.3835	3.774	5.4	5.2
1363	M	8	F10d	5.8275	3.996	5.5	5.3
1364	M	5	F5d	5.3835	3.774	5.3	5.2
1365	M	7	F5d	4.662	3.7185	5.2	5.1
1366	M	7	F5d	5.1615	4.2735	5.6	5.1
1367	M	14	F15d	11.7105	6.6045	7.9	7
1368	F	9	F10d	5.328	4.8285	5.5	5.3
1369	M	9	F10d	7.326	4.0515	6	5.7
1370	F	14	F15d	8.214	4.218	5.2	4.8
1371	F	8	F10d	4.773	4.1625	4.8	4.7
1372	M	8	F10d	9.879	4.1625	7.4	7.1
1373	M	16	F15d	5.7165	4.7175	5.7	5.4
1374	F	8	F10d	5.439	4.7175	5.3	5.2
1375	F	8	F10d	5.217	4.4955	5.1	5.1
1376	M	14	F15d	5.9385	4.662	5.4	5.4
1377	M	15	F15d	6.771	3.996	6.7	6
1378	F	21	F20d	5.772	5.6055	5.6	5.4
1379	F	5	F5d	5.439	5.0505	5.1	4.9
1380	F	5	F5d	5.3835	4.218	5.8	5.8
1381	M	8	F10d	9.7125	5.217	8.9	8.6
1382	F	8	F10d	7.77	4.1625	6.6	6.2
1383	F	8	F10d	4.662	6.4935	5.3	5.2
1384	F	21	F20d	6.105	4.9395	5.4	4.9
1385	M	7	F5d	4.8285	4.0515	5.3	5
1386	M	8	F10d	8.991	5.8275	7	6.6
1387	F	5	F5d	4.6065	6.8265	4.3	4.3
1388	M	7	F5d	6.549	5.994	5.4	5.5
1389	F	8	F10d	5.661	4.0515	5.6	5.4
1390	F	12	F10d	4.662	2.775	5.1	5.1
1391	F	12	F10d	8.7135	6.105	7.3	6.9
1392	F	5	F5d	4.107	4.218	4.8	4.6
1393	M	8	F10d	6.0495	4.8285	3.6	3.4
1394	F	20	F20d	4.7175	4.0515	5.1	4.6
1395	F	5	F5d	5.9385	4.884	5.4	5.2
1396	M	6	F5d	5.217	4.6065	5.6	5.5
1397	F	9	F10d	5.2725	5.1615	5.4	5.4
1398	F	5	F5d	4.6065	4.4955	5.3	5.4
1399	F	5	F5d	4.773	3.3855	5.2	5.1
1400	M	5	F5d	5.55	4.662	5.4	5.2
1401	F	5	F5d	5.106	2.997	5.1	4.9
1402	F	5	F5d	4.995	4.773	5.3	5.6
1403	M	5	F5d	4.44	3.219	4.6	4.4
1404	M	7	F5d	13.098	7.992	9	8.7
1405	M	5	F5d	5.217	4.551	5.4	5.1
1406	M	7	F5d	9.2685	5.8275	8	7.5
1407	F	5	F5d	4.8285	5.4945	5.4	5.3
1408	F	6	F5d	5.328	5.4945	5	4.9
1409	F	5	F5d	4.9395	2.9415	5.1	5.1
1410	M	5	F5d	5.439	3.3855	5.3	5.2
1411	F	7	F5d	4.884	3.9405	5.4	5.4
1412	F	6	F5d	5.106	3.552	4.7	4.7
1413	F	5	F5d	5.217	4.3845	5.7	5.7
1414	F	14	F15d	4.773	3.7185	4.9	4.8
1415	F	8	F10d	5.2725	8.769	4.8	4.7
1416	F	14	F15d	4.6065	4.8285	4.9	4.7
1417	F	14	F15d	5.772	3.8295	5.9	5.2
1418	M	6	F5d	5.2725	4.0515	5.2	5.1
1419	F	8	F10d	6.438	6.9375	5.7	5.5
1420	M	5	F5d	5.661	4.6065	4.9	4.8
1421	F	5	F5d	5.439	4.7175	4.8	4.6
1422	M	5	F5d	5.217	5.8275	5.9	5.8
F, female; M, male, F5d, fasting 5±2 days; F10d, fasting 10±2 days; F15d, fasting 15±2 days; F20d, fasting 20±2 days; glucose, blood glucose; HbA1c, glycosylated haemoglobin
