# Supplementary material for: Safety, health improvement and well-being during a 4 to 21-day fasting period in an observational study including 1422 subjects
Source: PLoS One. 2019 Jan 2;14(1):e0209353. doi: 10.1371/journal.pone.0209353 (PMC6314618; doi:10.1371/journal.pone.0209353)
Supplement: S8 Table — Baseline characteristics of the subjects. (XLSX) [file pone.0209353.s008.xlsx]

## Sheet: Tabelle1
S8 Table. Raw data of Table 1. Baseline characteristics of the subjects.
patient number	sex	length of fast (days)	group	age (years)	waist (cm) pre	weight (kg) pre	BMI (kg/m²) pre
1	F	6	F5d	57	96	79.5	28.5
2	F	11	F10d	67	84	63.4	23.8624
3	F	6	F5d	73	99
4	F	6	F5d	66	93	73.5	27.3275
5	F	5	F5d	43	69	51.3	21.0799
6	F	6	F5d	45	96	96.5	33.7873
7	F	9	F10d	62	116	103	39.2471
8	M	6	F5d	50	99	95.7	29.2116
9	M	8	F10d	55	95	83.5	25.7716
10	M	6	F5d	64	105	96.6	30.8341
11	F	9	F10d	74	86
12	F	9	F10d	66	99	91.4	28.526
13	F	8	F10d	69	117	87.9	36.1193
14	F	9	F10d	51	87	72.1	25.8525
15	F	8	F10d	59	94	87.2	29.8211
16	M	8	F10d	53	120	118	38.094
17	F	8	F10d	52	94	78	29.0006
18	F	6	F5d	64	78	70	26.0262
19	F	5	F5d	71	96	70.8	29.8533
20	M	5	F5d	49	85	79	23.0825
21	F	5	F5d	57	109	93.1	32.5969
22	M	5	F5d	66	104	94.5	29.8258
23	M	5	F5d	48	96	83.6	26.3856
24	F	9	F10d	68	79	68.2	28.0243
25	F	5	F5d	57	101	87.7	29.6444
26	M	5	F5d	58	96	78	24.0741
27	M	15	F15d	61	114	111.1	37.1212
28	F	4	F5d	45	82	69	23.8754
29	F	8	F10d	36	75	78.1	26.3994
30	M	17	F15d	67	118	104.3	33.5098
31	M	12	F10d	52	106	84.5	28.8978
32	F	10	F10d	19	82	84.4	30.2628
33	M	9	F10d	49	86	84.2	26.8761
34	F	10	F10d	54	85	68.3	23.9137
35	F	6	F5d	45	73	63.1	24.0436
36	F	5	F5d	46	87	60.5	21.4357
37	M	7	F5d	47	112	110	30.1527
38	F	6	F5d	68	72	57.6	22.2214
39	F	8	F10d	36	77	57.9	22.3371
40	F	14	F15d	60	92	86	30.8365
41	F	14	F15d	54	84	71.5	25.0341
42	M	8	F10d	31	104	98.9	29.5321
43	F	8	F10d	70	104	91.2	34.7508
44	F	15	F15d	64	90	62.4	24.6826
45	M	7	F5d	53	108	111.3	34.7367
46	F	19	F20d	55	118	122.3	43.3319
47	M	8	F10d	45	103	105.6	32.5926
48	F	10	F10d	80	90	70	26.3465
49	M	8	F10d	59	120	108.8	33.9565
50	M	9	F10d	34	101	93.6	29.5417
51	M	5	F5d	33	88	85.7	24.2474
52	F	14	F15d	61	91	73.4	26.0062
53	F	14	F15d	51	90	83.8	27.0532
54	F	5	F5d	55	74	67.2	22.9814
55	M	5	F5d	51	130	98.3	29.3529
56	M	9	F10d	91	105	91.4	27.899
57	M	5	F5d	46	100	106	27.0381
58	M	5	F5d	50	100	83	27.102
59	F	9	F10d	47	70	63.5	21.9723
60	M	14	F15d	25	90	67.7	24.2748
61	M	7	F5d	56	86	74.7	24.673
62	M	8	F10d	43	125	126.6	41.3388
63	F	9	F10d	25	94	83.3	32.5391
64	F	14	F15d	27	70	68.4	24.2347
65	F	14	F15d	64	78	56.3	21.9922
66	M	14	F15d	69	88	61.9	22.4633
67	M	9	F10d	66	120
68	F	14	F15d	68	100	84.6	33.4639
69	M	14	F15d	60	97	79.8	26.0571
70	F	8	F10d	47	123	93.7	38.0137
71	M	5	F5d	42	127	128.7	41.5483
72	F	14	F15d	27	92	94.5	31.5747
73	F	14	F15d	38	67	53.5	21.9839
74	M	8	F10d	44	97	78.8	25.439
75	M	5	F5d	51	80	69	22.7903
76	M	8	F10d	57	87	81.5	26.3107
77	F	5	F5d	72	102	76.1	29.7266
78	F	5	F5d	59	77	69.7	25.6015
79	M	6	F5d	51	105	95.5	30.1414
80	M	13	F15d	52	104	96.5	33.0016
81	F	9	F10d	48	85	74.7	26.1545
82	F	8	F10d	78	94	72.1	26.1649
83	F	18	F20d	56	71	52.9	19.4307
84	F	10	F10d	29	76	74.2	23.1578
85	M	5	F5d	42	90	81.2	23.9839
86	M	4	F5d	44	97	87.6	27.037
87	F	8	F10d	56	80	65	26.7094
88	M	10	F10d	78	135	122	38.0762
89	M	14	F15d	68	111	118	30.7164
90	F	8	F10d	77	83	62.9	22.5537
91	F	5	F5d	56	86	78.1	31.2851
92	F	5	F5d	62	90	71.4	25.6015
93	M	5	F5d	58	107	90.5	29.2162
94	M	8	F10d	80	120	99.3	32.4245
95	F	6	F5d	68	99
96	F	13	F15d	55	120	98.8	36.2902
97	M	8	F10d	48	130	136.4	40.2883
98	F	7	F5d	48	78	52.7	21.1104
99	M	9	F10d	83	119	96.3	32.1762
100	F	9	F10d	69	90	69	26.6193
101	F	6	F5d	50	96
102	F	9	F10d	47	88	74.4	27.3278
103	F	9	F10d	56	87	75.8	26.5397
104	F	13	F15d	76	97	83.7	31.5029
105	M	13	F15d	60	92	85.3	26.6221
106	F	5	F5d	55	120	104	35.5665
107	F	6	F5d	21	63	54.2	20.1517
108	F	5	F5d	65	107	85	35.3798
109	M	14	F15d	51	84	81.8	22.6593
110	F	6	F5d	59	76
111	M	7	F5d	71		91.3	30.8613
112	F	7	F5d	64		81.5	31.4417
113	M	6	F5d	46	110	119.7	33.8671
114	M	5	F5d	59	100	90.5	26.4427
115	F	5	F5d	59	66	55.3	21.0715
116	F	9	F10d	51	69	60.8	24.6663
117	M	5	F5d	28	94	74.9	23.3763
118	M	7	F5d	50	89	73	23.04
119	F	5	F5d	59	79	56	20.8209
120	M	4	F5d	33	93	102.6	28.1242
121	F	5	F5d	30	82	68.7	26.8359
122	M	7	F5d	59	99	112.4	35.0801
123	F	5	F5d	66	100	85.1	32.4265
124	M	7	F5d	64	96	77.7	25.9614
125	M	7	F5d	55	96	72.2	25.2792
126	M	14	F15d	46	132	125.1	42.2864
127	F	4	F5d	48	81	64.4	23.3706
128	F	7	F5d	67	107	89.1	33.1276
129	F	5	F5d	26	96	79.9	26.6965
130	F	14	F15d	66	123	104.9	37.6134
131	M	5	F5d	49	92	92.4	28.8381
132	F	5	F5d	62	80	64.8	24.0928
133	M	14	F15d	73	102	73	26.8136
134	F	10	F10d	38	78	64.6	23.4432
135	F	14	F15d	49	69	66.8	20.8483
136	M	8	F10d	60	132	116.8	39.4808
137	F	8	F10d	60	111	90	36.5126
138	M	6	F5d	53	125	125.6	34.0712
139	M	5	F5d	59	110	94.6	30.1957
140	F	6	F5d	36	76	64.6	25.2344
141	F	13	F15d	52	124	126.1	43.6332
142	F	11	F10d	44	102	135.6	47.4773
143	F	11	F10d	51	72	50.4	20.7101
144	F	10	F10d	56	88	77.8	28.9262
145	M	21	F20d	50	135	135.5	38.7486
146	F	14	F15d	73	100	75.4	29.4531
147	M	5	F5d	54	110	104.8	30.6209
148	F	6	F5d	35	84	71.1	24.8941
149	M	5	F5d	60	120	97.6	27.6143
150	M	14	F15d	49	148	156.5	45.2364
151	F	10	F10d	74	100	80.1	32.0862
152	F	21	F20d	59	112	118.6	41.5252
153	M	8	F10d	61	100	95.4	28.1782
154	M	7	F5d	58	114	100.9	32.9469
155	F	6	F5d	58	78	59.7	22.4698
156	M	6	F5d	62	102	89.7	29.6274
157	F	5	F5d	40	75	60	22.0386
158	F	14	F15d	63	90	68	26.2336
159	F	5	F5d	47	77	69.9	28.3581
160	F	5	F5d	60	77	64.4	24.2388
161	F	4	F5d	60	87	75.3	26.6794
162	F	9	F10d	59	82	67.2	24.3867
163	F	18	F20d	56	98	71.8	26.6954
164	M	14	F15d	60	91	83.1	25.0875
165	F	14	F15d	59	95	87	30.1038
166	F	14	F15d	53	94	82.1	28.077
167	F	5	F5d	58	86	81.9	30.4506
168	F	6	F5d	51	77	69.8	22.2797
169	M	9	F10d	80	100	102.9	27.6249
170	F	9	F10d	53	91	74.5	28.3874
171	M	8	F10d	57	100	84.9	27.4083
172	F	6	F5d	58	93	76.9	27.5736
173	F	8	F10d	46	89	80.8	26.9972
174	F	14	F15d	46	76	69.8	23.3219
175	M	7	F5d	76	101	78.6	26.8801
176	F	9	F10d	52		58.1	20.5853
177	F	4	F5d	60	70	51.3	19.3082
178	F	8	F10d	56	70	59.1	19.977
179	F	8	F10d	22	78	61.4	22.2819
180	F	14	F15d	60	95	70.6	27.2366
181	M	14	F15d	69	110	72	24.3375
182	M	4	F5d	62	96	89.3	27.258
183	M	4	F5d	44	88	87.7	27.0679
184	F	6	F5d	53	85	72.3	25.9242
185	M	7	F5d	50	111	115.8	33.115
186	F	5	F5d	76	86	64.1	24.1259
187	F	5	F5d	48	74	70	22.5981
188	M	19	F20d	67	127	120.4	38.8688
189	F	7	F5d	67	90	82.9	28.6851
190	M	6	F5d	30	80	74.3	24.5409
191	F	6	F5d	27	72	52.6	17.7799
192	F	6	F5d	44	90
193	F	9	F10d	63	71	62.7	22.2151
194	M	5	F5d	50	108	96.1	30.3308
195	F	5	F5d	51	66	59.6	22.71
196	M	5	F5d	59	97	98	28.327
197	M	9	F10d	50	125	124.4	34.4598
198	F	12	F10d	40	102	95.9	34.8019
199	M	21	F20d	68	110	92.9	31.4021
200	M	10	F10d	56	102	88.6	29.9486
201	F	5	F5d	62	88	66.2	24.3159
202	F	13	F15d	40	88	78.1	28.0039
203	F	6	F5d	55	68
204	M	6	F5d	75	114	100.8	30.0994
205	F	8	F10d	66	84	71.6	27.2824
206	F	8	F10d	58	81	66.2	25.8594
207	F	8	F10d	58	96	81.6	29.6124
208	M	7	F5d	62	137	149.7	38.5735
209	F	13	F15d	68	100	74.1	27.2176
210	F	9	F10d	45	80	70.3	24.0416
211	F	10	F10d	62	83	70	26.3465
212	F	14	F15d	55	90	74.6	25.2163
213	F	14	F15d	66	88	84.9	29.0346
214	M	14	F15d	80	110	97.7	30.1543
215	F	9	F10d	51	83
216	M	8	F10d	52	110	103.8	30.0035
217	F	9	F10d	57	86	67.8	26.1564
218	M	7	F5d	56	90	79.8	26.0571
219	F	21	F20d	52	97	99.1	35.5337
220	F	7	F5d	42	100	96.8	35.9905
221	F	15	F15d	58	115	95.3	31.842
222	M	14	F15d	46	135	135.6	46.9204
223	M	5	F5d	60	95	77	24.858
224	M	5	F5d	82	100	95.6	30.173
225	M	10	F10d	60	97	100.2	28.0507
226	F	11	F10d	46	90	77.9	30.0529
227	M	11	F10d	49	93	93.6	29.8765
228	M	12	F10d	66	105	79.8	26.6631
229	M	10	F10d	63		78.2	24.6812
230	F	10	F10d	72	78	60.6	25.5524
231	F	6	F5d	65	95	75.6	30.2836
232	M	6	F5d	77	120	100	31.5617
233	M	4	F5d	51	88
234	M	9	F10d	64	128
235	M	5	F5d	46	94	81.9	27.6839
236	F	10	F10d	31	75	64.3	24.8061
237	F	10	F10d	70	98
238	M	6	F5d	57	117	110.1	34.7494
239	M	8	F10d	63	101	92	30.0408
240	M	11	F10d	52	87	81	27.7008
241	M	5	F5d	43	85	70.6	23.3188
242	F	5	F5d	39	72	62	20.9573
243	M	5	F5d	65	108	96.7	25.6935
244	F	5	F5d	47	70	64.5	22.5832
245	M	5	F5d	44	92	83.6	27.9328
246	F	6	F5d	37	82	72	24.3375
247	F	8	F10d	60	77	61.8	26.7486
248	M	5	F5d	88	91
249	M	9	F10d	71	105	84.2	29.1349
250	M	9	F10d	51	99	103.9	30.6888
251	M	5	F5d	53	98	98.5	27.2853
252	F	5	F5d	42	74	57.2	20.2664
253	F	9	F10d	44	81	89.5	28.5678
254	F	9	F10d	57	83	76.5	31.0357
255	M	21	F20d	53	128	130.5	36.1496
256	M	6	F5d	79	94	86.7	25.8891
257	M	8	F10d	50	109	99.4	30.679
258	F	8	F10d	48	119	110.4	43.6692
259	F	12	F10d	60	98	87.5	32.9331
260	F	16	F15d	55	82	75.2	27.2899
261	F	5	F5d	45	115	145.5	46.4426
262	F	14	F15d	63	86
263	F	9	F10d	69	83	71.7	29.8439
264	F	9	F10d	35	90	76	26.2976
265	M	14	F15d	61	97	79.7	23.2871
266	F	8	F10d	71	85	70.6	29.0105
267	F	16	F15d	68	104	85.4	32.1427
268	F	14	F15d	68	64	50.4	18.9695
269	F	9	F10d	61	87	69	28.3531
270	F	8	F10d	59	90	77.9	27.6006
271	M	8	F10d	63	110	98.2	28.6925
272	M	8	F10d	61	95	84.5	25.5102
273	F	6	F5d	40	81	76.6	27.466
274	M	5	F5d	54	120
275	M	8	F10d	75	103	95.4	26.707
276	F	8	F10d	75	108	107	31.2637
277	F	6	F5d	61	96	86.2	30.5414
278	M	13	F15d	53	105	83.4	27.5466
279	M	8	F10d	77	100	76.8	23.7037
280	F	8	F10d	74	91	61.3	24.2475
281	M	14	F15d	61	123	120.8	37.284
282	F	14	F15d	73	102	92.7	34.4661
283	M	14	F15d	59	95	84.2	26.2788
284	F	8	F10d	60	87	63.5	24.8047
285	M	8	F10d	67	110	90.8	28.658
286	M	6	F5d	28	92	94.6	28.2481
287	M	6	F5d	29	84	82.8	24.4565
288	F	6	F5d	77	88	73.8	27.7767
289	F	5	F5d	71	65	53.5	22.5586
290	M	14	F15d	54	120	117.3	34.6467
291	F	14	F15d	68		76.5	27.1046
292	M	8	F10d	63	101	103	29.7722
293	M	6	F5d	54		95.4	27.2813
294	M	6	F5d	53	107	99.5	33.2453
295	F	5	F5d	50	69	59.2	22.0107
296	M	5	F5d	52	100	78.1	25.796
297	M	13	F15d	40	115	97.5	30.0926
298	F	12	F10d	59	104	98.1	36.9227
299	M	8	F10d	45	106	111.8	33.752
300	M	10	F10d	62	110	105.2	30.0838
301	F	5	F5d	75	92
302	F	9	F10d	28	77	65.2	22.5606
303	F	5	F5d	57	95
304	M	5	F5d	71	109
305	F	5	F5d	64	93	74.6	24.0832
306	F	4	F5d	65	71	59	21.6713
307	M	8	F10d	42	96	76	24.5351
308	F	9	F10d	59	74	63.8	20.8327
309	M	8	F10d	74	103	98.4	28.4426
310	M	8	F10d	56	100	83	29.0606
311	M	8	F10d	66	92	78.1	27.0242
312	M	14	F15d	61	144	145.4	43.8957
313	F	8	F10d	60	78	59.4	24.4083
314	M	7	F5d	82	112	84.4	26.9399
315	F	7	F5d	72	78	68.1	28.7148
316	F	8	F10d	65	101	89.9	36.4721
317	F	5	F5d	66	86	70.9	25.7294
318	M	5	F5d	51	91	84.9	25.915
319	M	5	F5d	65	115	100.9	35.3279
320	F	5	F5d	50	108	102.7	38.6541
321	F	8	F10d	64	78	76.2	25.1685
322	M	8	F10d	72
323	M	5	F5d	43	95	76.1	22.7239
324	M	7	F5d	45	101	101.3	31.6157
325	F	7	F5d	44	115	98.2	33.9792
326	F	7	F5d	44	80	68.6	24.3056
327	F	7	F5d	44	72	57.3	19.827
328	F	5	F5d	60	87	66.8	26.423
329	F	12	F10d	60	72	63.6	22.534
330	M	5	F5d	72	108	87.7	27.0679
331	F	10	F10d	41	79	61.7	23.5101
332	F	9	F10d	84	88	78.6	27.1972
333	F	8	F10d	30		78.1	28.3423
334	M	8	F10d	68	110	82.2	28.7805
335	F	5	F5d	27	82	73.2	24.7431
336	F	4	F5d	25	72	72.2	24.9827
337	M	5	F5d	79	87	77.9	25.1485
338	F	7	F5d	70	82	64	25.3155
339	F	8	F10d	62	80	72.7	22.191
340	M	7	F5d	68	115	106.8	32.963
341	F	6	F5d	62	74	54	21.6311
342	F	5	F5d	56	81	66.4	24.0964
343	F	5	F5d	53	86	73.4	24.2436
344	F	5	F5d	59	77	67	22.6474
345	F	7	F5d	52	105	107.3	39.8944
346	F	8	F10d	74	93	87.2	29.8211
347	M	8	F10d	77	112	100	31.9193
348	F	7	F5d	56	80	71.3	27.1681
349	M	8	F10d	61	120	112	34.5679
350	M	5	F5d	36	68	58.9	19.4544
351	M	5	F5d	37	74	65.4	21.6013
352	F	5	F5d	76	122	95	34.4753
353	F	8	F10d	63	80	57.8	22.2985
354	F	8	F10d	54	69	59.2	22.8386
355	M	11	F10d	79	94	73	23.8367
356	M	6	F5d	52	103	103.5	31.2462
357	F	4	F5d	55	76	48.1	19.2677
358	F	8	F10d	51	79	72.8	23.5021
359	M	6	F5d	60	118	95.5	33.8365
360	F	5	F5d	34	93	77.7	26.2642
361	F	5	F5d	61	79	61.8	21.8963
362	M	6	F5d	48	100	77.6	27.4943
363	F	5	F5d	56	84	71.6	28.3217
364	F	8	F10d	63	88	67.7	25.171
365	M	8	F10d	62	103	87.5	26.128
366	F	5	F5d	54	76	61	24.4352
367	M	8	F10d	58	112	111.7	29.679
368	M	14	F15d	75	110	98.5	28.1678
369	F	10	F10d	67	84	72.6	23.9794
370	F	16	F15d	49	87	65.2	26.4514
371	F	8	F10d	48	80	60.2	23.2244
372	M	5	F5d	40	91	75	26.8923
373	F	4	F5d	85	80	66.4	27.6379
374	M	5	F5d	58	100	81.4	25.6912
375	F	4	F5d	53	88	84.6	34.3219
376	F	4	F5d	28	72	73.8	24.9459
377	F	5	F5d	76	93	61.2	24.8286
378	F	8	F10d	52	76	71.2	25.2268
379	M	7	F5d	74	97	83.2	25.9667
380	M	5	F5d	73	97	63.4	24.1579
381	M	8	F10d	80	105	83.2	27.4805
382	F	8	F10d	77	80	61.7	22.9402
383	F	5	F5d	53	83	64.7	24.0556
384	M	8	F10d	56	94	75.2	26.0208
385	M	7	F5d	40	91	82.4	25.4321
386	M	6	F5d	64	120	99.3	32.0571
387	M	6	F5d	56	129	132.5	40.0012
388	M	5	F5d	25	103	103	29.7722
389	F	11	F10d	60	103
390	M	6	F5d	33	115	97.4	32.1707
391	F	7	F5d	52	73	60.5	21.1827
392	M	5	F5d	58	88	75.8	23.3951
393	F	6	F5d	59	87	77.9	30.4297
394	F	6	F5d	59	82	73.2	26.5641
395	M	18	F20d	66	136	149.7	41.0351
396	F	5	F5d	48	76	64.8	20.9194
397	M	5	F5d	52	111	100.7	31.0802
398	F	8	F10d	68	86	63.4	23.0077
399	F	8	F10d	57	112	83.3	30.9711
400	F	8	F10d	49	91	73.4	26.6367
401	M	9	F10d	52	130	120	39.6354
402	M	8	F10d	50	115	106.9	33.3635
403	F	8	F10d	71	112	86.3	31.6988
404	M	8	F10d	49	104	102.4	31.2567
405	F	9	F10d	58	80	66.6	23.8804
406	M	8	F10d	71	106	85.5	29.5848
407	F	6	F5d	32	81	69.7	26.8894
408	F	8	F10d	54	90	73.9	29.6026
409	M	9	F10d	58	141	153	45.6866
410	F	5	F5d	36	65	58.3	22.2146
411	F	7	F5d	69	77	58.6	23.7738
412	M	8	F10d	79	112	92.7	30.6183
413	F	6	F5d	57	87	71.9	26.4096
414	F	10	F10d	72	87	70.8	27.3138
415	M	9	F10d	67	119	123.2	43.6508
416	M	7	F5d	51	87	70	25.0995
417	M	5	F5d	41	90	80.5	25.9879
418	F	6	F5d	70	96	88.2	35.3309
419	F	5	F5d	60	78	73.7	27.7391
420	F	5	F5d	47	78	72.4	25.0519
421	M	16	F15d	63	95	82	26.1738
422	F	5	F5d	66	87	75.1	26.2946
423	F	5	F5d	34	69	66.9	21.5974
424	F	7	F5d	55	89	83.7	28.2923
425	F	5	F5d	59	80	57.4	23.8918
426	M	5	F5d	64	97	81.4	26.5796
427	F	6	F5d	54	90	74.8	27.4747
428	M	13	F15d	54	111	115.9	37.4161
429	F	20	F20d	67	97	84.3	30.5922
430	F	8	F10d	52	76	59.3	21.2629
431	F	11	F10d	74	80	66.4	24.3893
432	F	8	F10d	60	84	66.9	23.1488
433	F	8	F10d	45	84	70.3	26.1377
434	F	8	F10d	76	79
435	M	10	F10d	40	100	80.7	25.4703
436	F	9	F10d	52	73	56.2	22.5124
437	F	9	F10d	63	90	72.9	27.438
438	F	10	F10d	84	106	97	33.9624
439	M	12	F10d	70	93	79.2	28.0612
440	M	13	F15d	56	109	101.4	28.6895
441	M	4	F5d	55	130	119	37.1399
442	F	6	F5d	71	89	70.3	23.4889
443	F	6	F5d	58	73	69.3	25.4545
444	M	6	F5d	69	97	79.3	28.4341
445	F	9	F10d	37	94	66.3	26.2252
446	M	11	F10d	40	120	124.1	37.0569
447	F	6	F5d	48	75	59	19.2653
448	F	9	F10d	37	80	67.5	24.7934
449	F	6	F5d	50	93	91.2	36.9995
450	F	6	F5d	70	70	49.3	17.4674
451	M	8	F10d	48	99	86	27.143
452	M	9	F10d	68	91	81.6	27.2645
453	M	9	F10d	64	109
454	F	6	F5d	49	65	58	18.5132
455	M	7	F5d	55	119	114.8	32.8291
456	M	6	F5d	70	117	101.9	33.657
457	F	6	F5d	60	72	59.2	22.2816
458	F	8	F10d	71	90
459	F	6	F5d	33	83	74.4	26.3605
460	F	6	F5d	63	95	80.6	28.2203
461	F	5	F5d	60	82	67.7	24.2748
462	F	10	F10d	64	100	92.1	35.9766
463	F	6	F5d	58	86	77	30.4577
464	M	14	F15d	52	100	92	27.1739
465	F	9	F10d	67	70	53.2	19.7799
466	M	9	F10d	75	121	91.3	34.7889
467	M	7	F5d	65	101	74.8	27.1447
468	F	7	F5d	55	104	85.9	30.4351
469	F	9	F10d	74	94	73.6	27.7015
470	M	9	F10d	48	94	91.2	25.2632
471	M	6	F5d	68	101	90	29.0548
472	F	5	F5d	62	83	56.7	21.6049
473	F	9	F10d	57	65	54	19.8347
474	M	6	F5d	43	143	159.6	50.9432
475	M	6	F5d	33	117	138.5	42.7469
476	F	5	F5d	51	76	60.2	22.9386
477	M	6	F5d	52	100	88.4	27.284
478	F	5	F5d	41	90	90.5	30.5909
479	F	5	F5d	42		86.4	29.5476
480	M	9	F10d	60	108
481	M	6	F5d	45	100
482	M	9	F10d	55	119	113.5	32.8073
483	M	5	F5d	60	105	94.9	28.3377
484	F	6	F5d	53	72	59.7	24.22
485	M	6	F5d	61	99	82.8	27.6655
486	M	6	F5d	60	100	94.6	29.8573
487	F	8	F10d	63	78	53.1	22.102
488	F	5	F5d	60	79	61	22.4059
489	F	8	F10d	40	78	64.1	22.7112
490	F	5	F5d	58	88
491	F	5	F5d	67	90	65.5	24.0588
492	F	8	F10d	68	110	91.4	36.6127
493	F	8	F10d	72	88	60.1	26.7111
494	F	5	F5d	59	82	61
495	F	8	F10d	59	68	58	20.0692
496	F	5	F5d	57	85	81.5	30.6748
497	F	8	F10d	61	87	78	26.9896
498	F	5	F5d	77	89	78.5	33.9768
499	F	8	F10d	59	66
500	F	8	F10d	59	70	51.9	19.534
501	M	5	F5d	49	101	88.2	27.5272
502	M	5	F5d	58	96	69.6	22.7265
503	M	5	F5d	54	86	77.1	24.8902
504	F	14	F15d	66	115	74.2	30.1026
505	F	8	F10d	55	89	65.2	23.1009
506	F	8	F10d	60	94	73.5	27.6638
507	M	14	F15d	56	110	100.5	30.0099
508	F	6	F5d	57	85	64.3	25.7571
509	M	5	F5d	61	96	68.7	23.7716
510	F	15	F15d	46	80	66.7	25.4153
511	M	5	F5d	83	142	132.9	48.2291
512	M	5	F5d	58	106	88.5	30.6228
513	M	5	F5d	58	125	140.2	45.2608
514	F	9	F10d	57	85	75	28.578
515	F	9	F10d	41	61	41.5	17.4987
516	F	5	F5d	39	82	71.1	29.5942
517	F	6	F5d	78	88	58.6	24.0796
518	M	8	F10d	60	107	86	30.4705
519	M	5	F5d	62	118	94.3	30.4429
520	F	5	F5d	61	75	62.3	23.7388
521	F	9	F10d	72	112	103.7	37.1831
522	F	8	F10d	39	86	69.3	28.4763
523	M	8	F10d	65	109	101.4	30.6122
524	F	5	F5d	49	95	87.8	31.8624
525	F	6	F5d	74	69	62.5	21.3741
526	M	9	F10d	33	80	78.7	23.5003
527	M	14	F15d	45	100	99.3	26.3843
528	M	5	F5d	62	79	73.4	23.4288
529	M	21	F20d	65	112	101.8	30.0685
530	F	5	F5d	72	94	86	31.975
531	M	8	F10d	68	91	84.2	28.4613
532	M	6	F5d	56	88	76.2	24.05
533	F	14	F15d	52	78	67.1	22.9472
534	M	6	F5d	69	120	97	30.6148
535	M	9	F10d	40	93	81.2	27.7692
536	F	5	F5d	41	81	66.8	24.8364
537	M	14	F15d	61	108	95	29.6495
538	M	14	F15d	59	97	82.8	27.3484
539	M	8	F10d	49	108	97	29.9383
540	M	6	F5d	62	107	87.4	28.8678
541	F	5	F5d	61	86	81	32.0399
542	F	5	F5d	65	107	80.4	33.4651
543	F	8	F10d	65	95	86.2	32.0494
544	M	6	F5d	59	116
545	F	6	F5d	40	68	63.6	23.3609
546	M	9	F10d	23	84	96.4	26.9869
547	F	8	F10d	22	69	74.2	22.4007
548	F	5	F5d	78	71
549	M	5	F5d	75	97
550	F	5	F5d	40	98	83	29.7608
551	F	5	F5d	53	100	89	31.1614
552	M	5	F5d	62	110	98.1	31.3128
553	F	14	F15d	76	94	59.4	25.0464
554	M	14	F15d	68	120	129.5	33.7099
555	M	8	F10d	30	89	79.2	24.4444
556	M	16	F15d	77	96
557	F	19	F20d	54	107	90.7	34.9909
558	M	5	F5d	67	110	86	30.111
559	F	5	F5d	45	80	61.3	21.2111
560	M	8	F10d	66	130
561	M	5	F5d	73	90	75.2	24.8382
562	M	7	F5d	66	99	90.8	30.3385
563	F	5	F5d	63	80	49.7	22.6899
564	F	8	F10d	72	73	56	20.3223
565	F	8	F10d	52	84	63.9	22.1107
566	M	6	F5d	75	110	86.8	26.7901
567	F	9	F10d	54	90	79.4	30.6315
568	F	5	F5d	56	85	69	25.3444
569	F	5	F5d	54	94	90.5	28.887
570	M	5	F5d	56	93	94.4	28.499
571	M	5	F5d	59	82	80.7	23.8362
572	F	5	F5d	20	73	70.4	23.2527
573	M	8	F10d	38	88	76.9	25.6941
574	F	5	F5d	47	75	62.8	23.067
575	M	8	F10d	74	106	78.3	29.8354
576	F	8	F10d	73	94	82.3	32.5541
577	F	8	F10d	43	90	76.9	28.2461
578	F	8	F10d	36	62	51.2	19.5092
579	M	8	F10d	53	115	111	32.0846
580	F	8	F10d	81	102	73.4	28.3168
581	M	9	F10d	74	100	91.2	28.1481
582	M	5	F5d	57	100	107.4	29.1341
583	M	6	F5d	42	88	71.3	23.55
584	F	5	F5d	57	82	74.5	27.0359
585	M	14	F15d	66	114	94.6	29.8573
586	M	11	F10d	41	116	115	39.3283
587	F	14	F15d	51	89	68.1	25.9488
588	M	11	F10d	54	112	108.3	33.4259
589	F	8	F10d	33	74	60.4	23.3016
590	M	20	F20d	56	111	97.4	31.0894
591	M	5	F5d	50	97	88.7	27.0749
592	M	9	F10d	53	120	110.2
593	F	8	F10d	51	90	82.2	28.1112
594	M	7	F5d	50	105	99.8	30.4631
595	M	6	F5d	26	103	89.4	29.5283
596	F	14	F15d	69	71	54.9	21.4453
597	M	14	F15d	52	120	119.2	36.3847
598	M	10	F10d	60	110	96	26.8749
599	F	5	F5d	71	88	85	31.2213
600	M	9	F10d	67	103	89	26.8687
601	M	8	F10d	32	120	120.5	35.982
602	F	8	F10d	21	101	102.8	36.4229
603	F	6	F5d	63	88	69.9	25.6749
604	F	6	F5d	43	74	57.8	23.1533
605	F	5	F5d	43	100	102	35.2941
606	F	14	F15d	58	88	79.4	28.1321
607	F	20	F20d	18	85	80	31.6443
608	M	5	F5d	41	88
609	M	8	F10d	31	100	98.9	29.5321
610	M	5	F5d	76	110	91.4	30.8951
611	F	9	F10d	50	74
612	F	5	F5d	53	84	70.4	26.1749
613	M	5	F5d	53	130	103.6	35.0189
614	M	21	F20d	70	140
615	F	21	F20d	64	77	70.6	27.9261
616	M	8	F10d	74	105	83	30.4867
617	F	8	F10d	71	84	79.6	28.8866
618	F	8	F10d	55	79
619	M	20	F20d	63	115
620	M	5	F5d	49	100	82.6	27.5987
621	M	14	F15d	68	116
622	M	8	F10d	75	112	91.3	32.3484
623	M	14	F15d	44	125	115.8	38.6916
624	F	8	F10d	71	87	83.1	33.7133
625	F	10	F10d	22	110	92.2	34.2802
626	F	14	F15d	60	93	76.6	27.7979
627	M	5	F5d	56	120	116.4	35.1407
628	F	14	F15d	72	104	94.4	35.5301
629	M	5	F5d	58	119	116.4	36.7378
630	M	5	F5d	52	107	108.2	30.9417
631	M	8	F10d	63	92	91.5	27.9296
632	F	5	F5d	42	74	59.5	21.5924
633	F	6	F5d	54	81	70	23.6614
634	F	5	F5d	71	77	54.9	23.4525
635	F	21	F20d	74	96	71.2	28.5211
636	M	6	F5d	67	109	93.8	32.0782
637	F	21	F20d	80	102
638	M	8	F10d	69	102	82.5	28.8855
639	M	6	F5d	59	97	88.9	27.7457
640	M	8	F10d	68	99	83.2	30.1931
641	F	5	F5d	36	68	59.8	19.0877
642	F	5	F5d	39	67	61.1	19.951
643	M	5	F5d	56	130
644	M	8	F10d	57	90	82.6	20.65
645	F	6	F5d	35	79	74.9	28.1907
646	M	6	F5d	66	110
647	M	5	F5d	43	120	118.3	39.0739
648	F	8	F10d	44	96	92.2	33.0596
649	M	14	F15d	62	100	96.6	29.1631
650	F	14	F15d	60	75	56.6	21.044
651	F	5	F5d	65	76	56.1	22.1906
652	M	5	F5d	70	96	81	29.0437
653	F	18	F20d	51	110	93.9	34.9123
654	M	6	F5d	79	102	88.9	26.8385
655	M	8	F10d	51	104	98.6	29.4425
656	F	5	F5d	61	80	66.4	23.5261
657	F	10	F10d	78	74	59.7	23.3203
658	F	8	F10d	68	113	89.1	35.2439
659	M	5	F5d	59	105	87.4	29.543
660	F	5	F5d	50	89	81.6	27.2645
661	F	8	F10d	66	92
662	F	14	F15d	64	100	84.4	32.5605
663	M	5	F5d	58	95	77.6	27.8246
664	F	5	F5d	51	101	87	30.1038
665	F	8	F10d	46	68	63.1	21.8339
666	M	5	F5d	53	112	108	30.8845
667	M	5	F5d	48	102	89.3	31.2664
668	F	14	F15d	67	98	89.3	30.8997
669	F	15	F15d	61	85	75.5	28.7685
670	F	7	F5d	68	84	67.7	26.1178
671	M	15	F15d	62	107	106.7	30.189
672	F	6	F5d	41	71	66.1	22.0856
673	M	8	F10d	52	114	100.1	30.2198
674	F	14	F15d	48	90	72	26.7698
675	M	6	F5d	57	79	62.8	22.5178
676	M	15	F15d	59	120	109	34.792
677	F	6	F5d	46	87	69.3	24.8485
678	F	5	F5d	37	68	58.1	20.1038
679	M	5	F5d	40	94
680	F	8	F10d	35	84	67.9	24.3465
681	F	8	F10d	61	90	72.2	27.1745
682	F	5	F5d	58	107	99	36.8084
683	M	8	F10d	32	95	96.3	29.3947
684	M	8	F10d	61	115	89.8	29.6605
685	F	8	F10d	45	78	65.2	23.1009
686	M	8	F10d	52	92	80.6	24.8765
687	M	5	F5d	61	122	123.8	36.9674
688	M	6	F5d	72	101	82.75	24.9819
689	F	5	F5d	60	94	69	25.9701
690	F	15	F15d	31	90	79.6	30.3307
691	F	13	F15d	21	72	73.8	25.2385
692	F	7	F5d	40	80	68.25	24.1815
693	M	7	F5d	45	110	102.4	31.6049
694	F	7	F5d	86	80	54.1	22.8116
695	F	9	F10d	60	107	87.8	36.0782
696	M	9	F10d	60	130	112.6	38.0611
697	F	5	F5d	40	70
698	F	10	F10d	59	87	72.6	28.0082
699	F	8	F10d	49	79
700	F	8	F10d	65	108	107.7	37.2664
701	F	4	F5d	53	102	95	31.378
702	F	5	F5d	66	73	63	21.7993
703	M	8	F10d	32	105	93.3	29.7807
704	M	6	F5d	49	90	71.6	24.2023
705	M	5	F5d	39	96	86	27.4506
706	M	8	F10d	71	98	88.6	24.5429
707	F	9	F10d	57	80	54	21.3599
708	F	8	F10d	61	84	67.6	28.1374
709	M	8	F10d	59	89	78	23.0388
710	F	5	F5d	67	113	99	37.7229
711	F	9	F10d	59	79	56.1	20.8581
712	F	5	F5d	57	130	111.1	44.5041
713	M	5	F5d	56	96	87.4	29.2024
714	F	8	F10d	67	78	62	21.9671
715	F	4	F5d	66	72
716	F	14	F15d	46	89	76.6	28.4801
717	F	14	F15d	58	85	61.5	25.2712
718	M	13	F15d	76	109	96	30.9917
719	F	8	F10d	53	82
720	M	14	F15d	59	102	93	30.3673
721	F	15	F15d	63	90	68.1	26.6016
722	F	14	F15d	57	82	66.6	25.6935
723	M	9	F10d	67	118	123.6	43.7925
724	F	5	F5d	57	85	69.7	27.5701
725	F	10	F10d	62	95	79.3	30.9766
726	F	8	F10d	71	104	101	34.5405
727	M	9	F10d	52	81	70.1	22.6304
728	M	6	F5d	37	93	90.4	26.9939
729	M	6	F5d	57	120	103.2	34.0864
730	M	5	F5d	63	96
731	F	6	F5d	49	104	89.4	31.3014
732	F	5	F5d	45	65	60.5	18.6728
733	F	5	F5d	77	88	84.2	30.1911
734	M	8	F10d	49	115	104.7	33.0451
735	F	5	F5d	42	92	94.9	32.0782
736	F	5	F5d	28	72	58.9	21.8992
737	F	5	F5d	57	74	57.2	22.067
738	F	6	F5d	50	86	66	25.7812
739	M	4	F5d	49	103	93.6	31.274
740	M	9	F10d	44	106
741	M	8	F10d	69	104
742	F	5	F5d	36	64	52.5	21.0303
743	F	8	F10d	47	79	63	23.1405
744	M	5	F5d	68	104	95.6	31.2163
745	F	8	F10d	58	92	80	25.2493
746	F	5	F5d	53	72	51.7	19.6997
747	F	14	F15d	49	81	73.8	23.5564
748	F	14	F15d	64	80
749	F	5	F5d	53	72	50.2	21.1671
750	M	5	F5d	64	100	85.6	27.3229
751	F	5	F5d	55	80	59.85	22.8052
752	F	5	F5d	19	75	56.3	21.1901
753	F	5	F5d	44	88	84.6	27.9429
754	M	10	F10d	52	105	90.1	26.6127
755	M	6	F5d	82	105
756	M	14	F15d	53	103
757	M	5	F5d	42	88	77.1	24.8902
758	M	10	F10d	74	113	97.5	31.1213
759	F	14	F15d	70	85	56.2	23.6971
760	M	8	F10d	57	131	123.4	37.6667
761	M	5	F5d	43	106	94.2	28.4386
762	F	8	F10d	20	94	78	34.209
763	F	8	F10d	53	95	78.5	28.4874
764	M	9	F10d	45	107
765	F	5	F5d	50	88	66.4	22.1858
766	F	8	F10d	29	84	71.6	25.6732
767	M	8	F10d	57	103	91.8	29.9755
768	F	8	F10d	32	90	88.3	30.1973
769	M	5	F5d	71	100	78	28.306
770	M	6	F5d	55	101	86.2	27.828
771	F	5	F5d	22	81	68	26.2336
772	M	5	F5d	54	114	99	31.2461
773	F	8	F10d	59	99	85.4	32.1427
774	M	5	F5d	69	117	96.1	30.6745
775	M	9	F10d	76	112	110.5	29.3602
776	M	8	F10d	65	103	85.45	28.8839
777	F	8	F10d	69	70	54.9	21.4453
778	M	8	F10d	67	106	89	27.7769
779	F	6	F5d	43	67	54.8	18.7408
780	F	9	F10d	58	101	82.2	29.474
781	F	14	F15d	81	88	59.8	25.215
782	F	8	F10d	25	90	74.9	24.4571
783	F	8	F10d	49	76	70.05	23.9561
784	M	5	F5d	56	129	117.2	38.7105
785	F	5	F5d	73	75	54.7	20.0918
786	F	8	F10d	40	82	62.1	23.9574
787	M	8	F10d	62	100	91.2	29.4421
788	F	5	F5d	40	73	59.2	18.2716
789	F	5	F5d	52	95	76	30.8329
790	M	14	F15d	53	103	91.3	29.8122
791	F	5	F5d	69	94	69.1	28.7617
792	F	14	F15d	54	80	67.1	24.3504
793	F	5	F5d	31	90	69.6	25.5647
794	F	5	F5d	46	73	61.9	24.7957
795	F	5	F5d	52	65	69.1	21.5661
796	M	5	F5d	73		82.5	26.6335
797	F	8	F10d	52	98	80.1	28.3801
798	M	9	F10d	28	111	120.5	35.982
799	F	14	F15d	49	105	106.2	36.7474
800	M	5	F5d	51	97	78.5	23.9614
801	M	8	F10d	33	101	109.5	34.9516
802	F	8	F10d	28	70
803	M	8	F10d	51	86	67.7	23.9867
804	M	8	F10d	61	99	71.4	29.3393
805	F	8	F10d	74	97	66.3	24.9539
806	F	5	F5d	41	78	66.2	25.5391
807	F	5	F5d	39	73	60.4	23.3016
808	M	5	F5d	73	150	141.7	42.3124
809	F	8	F10d	50	84	74.3	26.9633
810	F	5	F5d	66	105	85.6	31.064
811	M	5	F5d	69	111	92.7	32.4568
812	M	8	F10d	70	100	75.7	28.4919
813	F	8	F10d	70	100	66.6	25.0668
814	M	6	F5d	55	107	83	29.0606
815	F	6	F5d	21	86	73.2	26.8871
816	F	5	F5d	32	70	57.5	24.5632
817	F	5	F5d	52	85	77.8	25.1162
818	F	5	F5d	65	96	71.5	29.3803
819	M	5	F5d	66	100	80	25.2493
820	F	4	F5d	40	94	82.1	29.4381
821	F	14	F15d	49	86	67.6	28.1374
822	F	15	F15d	62	87	80.2	32.5368
823	M	4	F5d	48	100	84.8	29.3426
824	F	15	F15d	60	94	91	37.3932
825	F	5	F5d	37	81	78.9	28.6326
826	F	7	F5d	47	69	53.2	20.5239
827	F	13	F15d	57	108	119.8	37.8109
828	M	5	F5d	57	114	101.1	35.8206
829	F	5	F5d	57	96	76.5	28.793
830	F	5	F5d	22	75	62.5	22.9568
831	M	5	F5d	52	95	95.7	24.1661
832	F	8	F10d	47	74
833	F	11	F10d	39	104	97.6	34.1725
834	F	8	F10d	62	89	74.8	26.1896
835	F	13	F15d	27		59.1	22.8
836	F	15	F15d	29		50.1	19.5703
837	F	5	F5d	47	60	51.3	19.0735
838	F	13	F15d	59	82	71.8	22.6613
839	F	14	F15d	25	78	58.2	22.7344
840	F	10	F10d	49	84	72.8	27.4004
841	M	5	F5d	52	120
842	F	5	F5d	36	71	51.4	19.1106
843	F	6	F5d	55	104
844	F	5	F5d	46	78	65.1	22.0051
845	F	5	F5d	61	83	72.8	26.7401
846	F	8	F10d	45	86	72.1	27.4729
847	M	10	F10d	58	94	98.6	30.0968
848	F	8	F10d	55	78	60	22.3081
849	F	9	F10d	68	84	73.7	28.0826
850	F	8	F10d	73	87	68.6	25.8196
851	F	8	F10d	63	85	66.2	24.0238
852	M	14	F15d	54	112
853	F	8	F10d	57	80	60	22.3081
854	M	14	F15d	58	125	118	33.7442
855	F	5	F5d	55	69	49.9	18.7813
856	F	5	F5d	24	89	68.4	26.3879
857	M	6	F5d	43	81	83.7	23.4316
858	M	5	F5d	38	100	95.4	27.5754
859	M	8	F10d	72	114	90.7	31.3841
860	F	5	F5d	59	89	79	29.3724
861	M	5	F5d	54	100	90.2	28.4686
862	F	5	F5d	43	86
863	M	8	F10d	79	79
864	M	7	F5d	45	78
865	F	6	F5d	44	70
866	F	5	F5d	47	77	81	25.565
867	F	5	F5d	56	82	65	26.3702
868	M	8	F10d	63	118	104.8	33.8326
869	F	8	F10d	49	80	74.8	26.8206
870	M	8	F10d	41	100	85	28.4005
871	F	21	F20d	56	89	71.8	30.2749
872	M	8	F10d	55	97	92	28.3951
873	F	13	F15d	50	102	91	30.7599
874	F	8	F10d	57	78	55.6	20.6722
875	F	5	F5d	58	72	46.6	18.4328
876	F	9	F10d	49	104	106.1	36.7128
877	M	8	F10d	59	94	78.8	26.9485
878	M	9	F10d	43	118	118.8	35.8652
879	F	8	F10d	62	100	93.6	34.8007
880	M	8	F10d	73	109	96.9	32.7542
881	F	21	F20d	58	81	58	22.3757
882	M	21	F20d	57	100	87.8	26.5065
883	M	8	F10d	75	120	111	32.0846
884	M	15	F15d	50	100	91.8	26.5349
885	F	8	F10d	34	79	70.5	24.684
886	F	6	F5d	33	100	95	31.378
887	M	5	F5d	31	99	91.6	32.8445
888	F	7	F5d	69	90	67.5	25.0967
889	F	14	F15d	21	100	112.2	37.4887
890	F	5	F5d	53	100	93.4	32.7019
891	F	13	F15d	67	79	71.5	25.6373
892	F	8	F10d	37	64
893	F	19	F20d	37	102	89.2	32.3704
894	F	8	F10d	42	99	84.1	28.4275
895	F	5	F5d	65	83	57.8	24.6914
896	M	5	F5d	69	100	77.8	26.9204
897	F	8	F10d	48	80	68	23.5294
898	M	8	F10d	51	118	116	35.0199
899	F	14	F15d	55	79	56.9	20.4023
900	M	14	F15d	57	89	69.6	24.6599
901	F	20	F20d	61	104	92.5	37.0534
902	M	13	F15d	82	103	86.5	27.3008
903	F	9	F10d	71	88
904	F	9	F10d	42	98	75	26.2596
905	F	8	F10d	28	73	62.3	24.0346
906	M	14	F15d	48	113	111.7	33.3542
907	M	8	F10d	53	110	91.5	29.539
908	F	8	F10d	47	73	58.7	20.3114
909	M	5	F5d	72	110	90.2	29.7926
910	F	6	F5d	42	91	77.5	27.4589
911	M	14	F15d	54	89	86.9	24.072
912	F	6	F5d	39	75	64	23.2254
913	M	6	F5d	55	103	101.3	31.972
914	M	14	F15d	62	84	75.3	24.8712
915	F	14	F15d	57	80	66.4	23.2485
916	F	14	F15d	24	68	62.3	22.8834
917	M	7	F5d	57	96	73.7	25.2043
918	M	12	F10d	50	111	108	34.0866
919	M	21	F20d	66	134	122.7	37.0426
920	F	9	F10d	50	88	87.4	30.9666
921	F	5	F5d	44	74	53.6	19.6878
922	M	5	F5d	67	107	98.7	31.5044
923	F	5	F5d	47	84	81.3	27.8034
924	M	14	F15d	66	120	94.9	32.8374
925	F	5	F5d	42	74	52.7	21.9355
926	M	9	F10d	50	131	129.9	37.1472
927	F	5	F5d	41	80	64.7	27.2812
928	F	6	F5d	60	88	77.1	28.666
929	F	8	F10d	51	87	64.3	25.1172
930	F	21	F20d	19	93	108.2	37.0028
931	F	21	F20d	24	95	105	35.4922
932	M	8	F10d	72	130	115	35.4938
933	F	9	F10d	46	69	56.5	21.2654
934	F	8	F10d	76	93	77.1	27.9794
935	M	4	F5d	62	99	85.1	26.5597
936	F	8	F10d	54	71	67.2	24.0955
937	F	9	F10d	51	79	66.3	22.9412
938	F	11	F10d	74	96	88.9	31.8764
939	M	5	F5d	70	117	91.4	35.261
940	F	8	F10d	56	83	67.5	23.3564
941	M	5	F5d	55	86	86	25.6801
942	F	6	F5d	60	88
943	M	6	F5d	37	80	78.9	23.56
944	M	5	F5d	67	109	86.4	29.8962
945	F	5	F5d	55	66	59.8	19.9806
946	F	10	F10d	26	72	57.6	20.1674
947	M	8	F10d	61	115	102.2	31.5432
948	F	8	F10d	54	85	67.2	27.6134
949	F	8	F10d	50	115	126.8	44.9263
950	M	9	F10d	76	111	97.8	29.2036
951	M	7	F5d	48	95	85.4	26.358
952	F	10	F10d	63	80	54.6	17.6265
953	F	5	F5d	43	82	64	25.6369
954	M	8	F10d	50	80	73.7	23.5245
955	F	7	F5d	66	93	78	26.9896
956	F	8	F10d	42	83	69.4	27.1094
957	F	8	F10d	52	78	61.1	22.9967
958	M	12	F10d	46	103	96.5	29.4558
959	M	7	F5d	65	116	96	30.9917
960	M	5	F5d	37	100	91.8	24.9023
961	F	5	F5d	23	68	63.4	23.8624
962	F	14	F15d	63	87	67.3	23.2872
963	M	9	F10d	70	120	98.6	34.1176
964	F	5	F5d	48	74	61.8	20.1796
965	M	5	F5d	49	104	94.4	29.1358
966	F	5	F5d	45	71	56.2	20.8953
967	M	17	F15d	54	109
968	F	7	F5d	20	96	94.4	33.4467
969	M	5	F5d	62	81	80.5	31.0559
970	F	5	F5d	70	94	77.2	29.7828
971	F	6	F5d	78	77	56.1	22.4724
972	F	16	F15d	30	100	81.3	30.9785
973	F	7	F5d	44	118	116.4	40.7549
974	F	14	F15d	57	91	88	30.4498
975	M	9	F10d	47	100	87.3	27.8656
976	M	8	F10d	58	150	144.1	52.9293
977	M	7	F5d	62	102
978	F	15	F15d	64	71
979	F	14	F15d	77	90	54.1	21.3995
980	F	5	F5d	59	78	64.8	23.8017
981	F	7	F5d	35	79	73	24.9649
982	M	8	F10d	35	107	81	26.7539
983	F	15	F15d	64	84	79.7	28.5776
984	F	14	F15d	54	76	50.2	21.1671
985	F	5	F5d	60	75	54.8	20.3748
986	F	9	F10d	55	66	61.5	19.6304
987	F	5	F5d	58	90	81.1	27.735
988	F	8	F10d	19	103	107.6	38.5815
989	F	5	F5d	67	97	74.9	26.2246
990	F	7	F5d	56	82	66.2	22.377
991	F	8	F10d	76	70	55.9	20.7838
992	M	5	F5d	30	92	94.8	29.2593
993	M	13	F15d	65	101	75.3	28.3413
994	M	5	F5d	67	91	66.8	25.4534
995	M	5	F5d	51	87	71.6	22.5982
996	F	6	F5d	50	83	71.4	26.8734
997	F	6	F5d	24	80	74	25.9095
998	F	5	F5d	72	80	76.6	28.1359
999	F	5	F5d	66	90	85.3	32.5027
1000	F	8	F10d	33	66	57.7	20.9392
1001	M	6	F5d	53	120	107.6	33.9604
1002	F	16	F15d	43	126	125.9	44.6074
1003	F	6	F5d	24	77	72.8	26.4189
1004	M	20	F20d	53	113	124.7	36.4354
1005	M	8	F10d	47	96	97.7	32.2698
1006	M	7	F5d	54	122	125.3	37.4153
1007	F	14	F15d	44	79	76.9	30.0391
1008	M	5	F5d	55	116	111	31.4056
1009	F	6	F5d	72	84	72.1	25.5456
1010	M	6	F5d	41	88	90.7	28.9508
1011	M	8	F10d	74	110	94.6	33.9202
1012	F	14	F15d	48	76	76.5	28.4429
1013	F	9	F10d	58	73	60.8	22.0642
1014	M	6	F5d	62	91	75.6	25.8541
1015	F	6	F5d	61	78	72.8	24.6079
1016	F	9	F10d	60	95	81.5	30.6748
1017	F	9	F10d	54	77	59.6	21.6287
1018	F	5	F5d	53	72	60.2	21.0777
1019	F	5	F5d	57	68	58.1	22.1384
1020	M	8	F10d	56	103	93.2	27.2316
1021	F	8	F10d	53	86	63.3	22.6971
1022	F	9	F10d	62	84	65.8	25.7031
1023	F	7	F5d	77	86	64.4	28.6222
1024	F	14	F15d	41	79	65	23.03
1025	F	14	F15d	36	105	110.4	43.6692
1026	F	9	F10d	48	85	71.7	26.3361
1027	F	8	F10d	54	93	74.3	27.9649
1028	F	8	F10d	53	113	93.6	34.3802
1029	M	9	F10d	32	110	112.6	30.8654
1030	M	6	F5d	64	107	87	29.4078
1031	M	7	F5d	32	105	94.4	31.1798
1032	F	8	F10d	65	95	84.4	36.0545
1033	F	6	F5d	66	70	48	18.9866
1034	F	6	F5d	64	64	55.9	19.8058
1035	M	5	F5d	62	93	87.7	26.1877
1036	F	6	F5d	39	80	79.8	25.1862
1037	F	5	F5d	43	75	61.9	25.1126
1038	F	5	F5d	63	86	65.3	25.1919
1039	F	14	F15d	73	90	67.1	27.9292
1040	F	8	F10d	71	125	115.1	49.8182
1041	M	14	F15d	63	96	93.1	30.0555
1042	F	5	F5d	60	77	66	22.571
1043	M	14	F15d	85	119	103.1	34.0534
1044	M	8	F10d	66	113
1045	F	8	F10d	65	90	72.8	29.9145
1046	M	5	F5d	53	128	124.5	38.8565
1047	F	8	F10d	50	80	69.6	26.1959
1048	F	6	F5d	20	85	82.6	33.5105
1049	M	6	F5d	53	120	109	35.5918
1050	F	6	F5d	55	81	67.1	29.4285
1051	M	6	F5d	27	79	69.8	23.5938
1052	M	5	F5d	47	106	96.2	29.3642
1053	F	6	F5d	41	69	57.6	23.0732
1054	M	14	F15d	48	118	104.5	34.1224
1055	F	13	F15d	23	64	55.4	21.1096
1056	F	5	F5d	20	81	74.5	28.7412
1057	M	8	F10d	47	130	122	37.6543
1058	F	10	F10d	42	82	68.9	25.6172
1059	M	5	F5d	49	92	71	24.281
1060	M	8	F10d	37	111	110.8	37.4527
1061	M	7	F5d	45	128	109.6	37.0471
1062	M	14	F15d	69	152	169.7	50.6734
1063	M	9	F10d	60	95	86.6	27.3324
1064	F	6	F5d	43	83	71.3	24.6713
1065	M	15	F15d	43	116	105.4	36.9035
1066	M	14	F15d	46	75	62.2	19.6314
1067	F	14	F15d	52	78	66.5	22.742
1068	F	14	F15d	60	102	101.9	35.678
1069	F	8	F10d	74	101	71.6	26.2994
1070	F	13	F15d	62	81	64	23.7954
1071	F	12	F10d	55	70	47.6	20.0708
1072	F	5	F5d	48	73	63.5	24.196
1073	F	14	F15d	38	98	96.8	34.2971
1074	F	14	F15d	30	106	110.2	38.5841
1075	F	9	F10d	55	86	72.2	28.559
1076	F	10	F10d	59	97	85.4	31.3682
1077	F	14	F15d	54	92	82.8	28.6505
1078	F	8	F10d	67	100	69.5	28.9282
1079	F	8	F10d	69	87	69.8	28.3176
1080	F	8	F10d	51	66	53.1	21.0039
1081	F	8	F10d	57	83	71.9	32.3859
1082	F	8	F10d	28	66	62.8	25.1562
1083	F	14	F15d	58	84	58.9	21.3747
1084	F	13	F15d	62	84	80.2	32.5368
1085	F	5	F5d	62	84	52.8	19.6312
1086	F	14	F15d	59	100	89.5	31.7106
1087	F	5	F5d	51	70	61.2	21.9441
1088	F	5	F5d	58	80	66.3	23.7728
1089	M	8	F10d	66	111	94.8	28.9368
1090	M	9	F10d	60	102	91.2	26.3614
1091	M	8	F10d	63	100	88.3	27.2531
1092	M	11	F10d	53	105	89	31.9122
1093	M	7	F5d	65	97	78.3	27.415
1094	F	8	F10d	40	79	76	25.1024
1095	M	14	F15d	58	89	74.4	22.2163
1096	F	8	F10d	58	84	66	25.7812
1097	F	8	F10d	72	72	56.5	24.7796
1098	F	14	F15d	36	99	93.2	35.0785
1099	M	9	F10d	43	111	113.4	34.6143
1100	M	5	F5d	31	98	80.8	27.9585
1101	F	7	F5d	56	76	68	25.5937
1102	F	8	F10d	41	74	57.6	21.157
1103	M	8	F10d	49	86	85.9	25.0986
1104	F	14	F15d	63	150	138.5	50.8724
1105	F	8	F10d	53	80	73.9	25.2727
1106	M	8	F10d	44	82	76	22.206
1107	F	5	F5d	37	86	85.2	28.1411
1108	M	18	F20d	60	107	86.1	26.5741
1109	M	5	F5d	70	114	96	31.7083
1110	F	5	F5d	72	80	59.1	23.0859
1111	M	8	F10d	61	106	99.5	27.8548
1112	F	5	F5d	63	92	72.8	28.7963
1113	F	8	F10d	55	108	96.3	38.5755
1114	F	8	F10d	29	74	64.9	22.7233
1115	M	5	F5d	45	100	83.5	27.8994
1116	F	6	F5d	42	72	57.8	21.4902
1117	M	5	F5d	47	100	92.4	30.5192
1118	M	5	F5d	54	110	100	33.4124
1119	M	5	F5d	55	130	116	35.8025
1120	M	8	F10d	75	95	80	24.6914
1121	F	4	F5d	67	127	70.7	22.8241
1122	F	5	F5d	58	84	85.2	32.4646
1123	F	20	F20d	45	75	59.2	24.641
1124	F	18	F20d	67	124	116.5	49.7672
1125	M	7	F5d	39	107	102	28.2548
1126	F	9	F10d	67	106	93.3	33.057
1127	M	5	F5d	34	97	94.4	30.8245
1128	M	12	F10d	63	120	111.5	38.1314
1129	F	8	F10d	68	98	87.9	31.8987
1130	F	8	F10d	75	97	76.9	29.3019
1131	F	4	F5d	57	80	65.7	24.7281
1132	M	5	F5d	68	101	96	27.1616
1133	F	5	F5d	59	85	77.4	28.7775
1134	F	9	F10d	60	70	59.9	20.014
1135	F	7	F5d	24	68	72	23.7812
1136	M	5	F5d	56	78	62.6	20.6764
1137	M	12	F10d	79	113	88.6	31.3917
1138	M	5	F5d	53	100	87.5	27.3088
1139	F	13	F15d	54	98	76.8	27.8705
1140	F	7	F5d	74	101	94.9	34.0278
1141	F	6	F5d	58	77
1142	F	5	F5d	39	67	60.5	19.3112
1143	M	5	F5d	63	110	93.9	30.6612
1144	F	5	F5d	45	87	70.9	26.0422
1145	F	9	F10d	59	102	82.5	26.9388
1146	M	8	F10d	42	110
1147	F	8	F10d	85	87	77.2	26.7128
1148	F	14	F15d	55	104	97.2	28.4003
1149	F	5	F5d	55	99	96.6	31.5429
1150	F	5	F5d	60	86	74.8	27.8108
1151	M	14	F15d	54	129	124.2	37.4955
1152	F	6	F5d	76	76	50.5	19.7266
1153	F	6	F5d	74	78	59	24.5578
1154	F	8	F10d	85	101	76.6	30.2994
1155	F	14	F15d	34	84	77.6	27.4943
1156	M	5	F5d	68	104	92.2	29.765
1157	F	5	F5d	63	83	54.7	20.8429
1158	F	5	F5d	63	85	69.9	23.9048
1159	F	5	F5d	60	112	85	34.9277
1160	M	5	F5d	60	123	114.4	38.6696
1161	F	5	F5d	57	85	68	24.093
1162	M	8	F10d	61	92	74.6	23.2827
1163	F	4	F5d	55	71	53.5	18.7318
1164	M	4	F5d	56	98	87.7	25.6245
1165	F	8	F10d	79	98	72	26.7698
1166	M	5	F5d	60	96	101.9	29.4543
1167	M	5	F5d	21	142	199.6	54.145
1168	F	9	F10d	72	83	68.6	28.1887
1169	F	8	F10d	35	94	99.2	37.3367
1170	F	5	F5d	51	100	92	30.0408
1171	M	10	F10d	72	90	75.5	25.5206
1172	F	8	F10d	52	90
1173	F	8	F10d	49	80
1174	M	8	F10d	77	112	103.8	32.396
1175	M	8	F10d	53	125	133	38.4438
1176	F	8	F10d	52	72	48.8	18.5947
1177	F	8	F10d	60	78	61	22.4059
1178	F	7	F5d	47	81	75.2	24.5551
1179	M	8	F10d	47	108	99	29.2415
1180	M	7	F5d	85	119
1181	F	5	F5d	54	87	66.7	23.6324
1182	M	5	F5d	55	92	79.7	25.1547
1183	F	5	F5d	48	80	68.1	27.2793
1184	M	6	F5d	62	120	105.8	34.9452
1185	F	5	F5d	60	77	67.2	23.5286
1186	M	5	F5d	61	85	81.7	22.8717
1187	F	5	F5d	63	90	86.4	32.1237
1188	F	5	F5d	39	83	84.7	33.5034
1189	F	5	F5d	59	72	64.7	22.3875
1190	F	5	F5d	60	79	68	24.677
1191	M	7	F5d	69	87	73.3	22.6235
1192	M	5	F5d	51	91	69.4	24.2989
1193	F	5	F5d	33	65	57.2	20.0273
1194	F	5	F5d	65	82	65.4	24.6152
1195	F	8	F10d	44	72	61.9	21.9317
1196	F	7	F5d	71	75
1197	M	8	F10d	60	104	95.7	30.2045
1198	F	8	F10d	60	73
1199	F	7	F5d	40	87
1200	M	5	F5d	69	100	78.4	26.5008
1201	F	9	F10d	62	108	93.2	32.2491
1202	F	8	F10d	70	78	60	22.0386
1203	M	10	F10d	62	104
1204	M	8	F10d	63	108	92.4	27.5911
1205	F	8	F10d	64	93	67.6	25.1338
1206	M	8	F10d	53	111	104.3	30.8069
1207	F	15	F15d	70	85
1208	M	16	F15d	70	108	94.7	32.386
1209	F	6	F5d	60	82	68.5	22.8875
1210	F	5	F5d	45	78	56	20.8209
1211	M	7	F5d	66	101	91.5	30.222
1212	F	8	F10d	48	80	67	22.3863
1213	F	14	F15d	73	87	68.5	26.7578
1214	F	5	F5d	54	76	53.4	23.7333
1215	M	5	F5d	73	91	76.4	26.436
1216	F	8	F10d	65	97	77.6	28.1608
1217	F	8	F10d	36	82	76.7	28.5173
1218	F	5	F5d	49	73	56	20.8209
1219	F	5	F5d	46	79	80.1	24.9992
1220	F	5	F5d	49	80	61.9	23.5863
1221	F	5	F5d	74	69	54.4	21.5181
1222	F	4	F5d	70	94	72.2	29.668
1223	F	5	F5d	78	84	69.9	27.6492
1224	F	9	F10d	66	89	62.7	23.312
1225	M	9	F10d	63	110
1226	F	8	F10d	50	107
1227	F	9	F10d	35	66	65.6	20.0238
1228	F	8	F10d	50	100	89.4	30.9343
1229	F	5	F5d	48	76	61	24.4352
1230	F	5	F5d	32	87	62.5	22.9568
1231	F	5	F5d	29	87	86.1	29.1036
1232	M	8	F10d	47	110	104.8	32.3457
1233	F	5	F5d	46	71	56.7	22.1484
1234	M	9	F10d	62	112	104.4	29.855
1235	F	7	F5d	38	78
1236	F	9	F10d	75	81	59.1	22.5194
1237	M	8	F10d	59	102	87.8	33.4553
1238	M	14	F15d	79	112	105.2	31.4133
1239	F	8	F10d	58	75	60.9	24.7069
1240	M	5	F5d	78	100	80.2	29.4582
1241	M	5	F5d	47	91	84.7	26.7327
1242	M	8	F10d	43	94	91	28.4011
1243	M	5	F5d	63	100	91.2	27.838
1244	F	5	F5d	62	80	58.3	20.6562
1245	F	14	F15d	56	84	68.3	25.0872
1246	M	5	F5d	69	99	80.2	25.5993
1247	F	5	F5d	75	88
1248	F	5	F5d	69	84	65.6	27.3049
1249	F	4	F5d	71	99	80.1	32.0862
1250	F	5	F5d	58	82	70.4	25.8586
1251	F	5	F5d	73	86	55.4	21.9137
1252	F	5	F5d	46	82	64.5	22.5832
1253	F	4	F5d	63	87	64.1	22.984
1254	M	4	F5d	65	86	65.9	19.8949
1255	F	14	F15d	65	76	60.8	21.542
1256	F	4	F5d	37	76	63.8	22.3382
1257	F	5	F5d	71	85	68.4	25.124
1258	M	5	F5d	74	140	137.5	41.0583
1259	F	8	F10d	58	64	54.2	21.7113
1260	F	8	F10d	56	97	76.4	32.637
1261	M	8	F10d	56	82	70	21.6049
1262	M	8	F10d	49	107	94.8	32.0443
1263	F	8	F10d	33	94	87.3	29.5092
1264	M	8	F10d	60	111	94.7	30.2276
1265	M	13	F15d	55	117	103	32.8769
1266	M	14	F15d	74	117	112.4	36.702
1267	M	14	F15d	62	103	104.1	28.5354
1268	M	9	F10d	33	110	112.4	32.4893
1269	F	8	F10d	46	122	167.3	60.7127
1270	F	14	F15d	22	73	53.8	22.1072
1271	M	6	F5d	45	109	99.7	33.7006
1272	M	5	F5d	60	94	85.8	29.0022
1273	F	6	F5d	66	110	94.7	33.553
1274	M	5	F5d	78	108	89.8	28.3424
1275	F	5	F5d	66	98	77	30.4577
1276	F	8	F10d	52	89	74	28.5483
1277	F	11	F10d	69	84	67.4	24.4593
1278	F	8	F10d	65	75	56.7	23.2988
1279	F	14	F15d	56	74	68.9	24.1238
1280	M	5	F5d	45	78	60.3	20.1477
1281	F	5	F5d	55	84	74.8	23.6081
1282	M	8	F10d	65	106	82.8	26.7304
1283	F	6	F5d	72	70	49.7	19.4141
1284	F	9	F10d	68	68	47.2	20.9778
1285	M	7	F5d	50	104	96.6	27.0429
1286	M	5	F5d	65	87	74.1	24.1959
1287	F	5	F5d	74	73	50.7	20.0546
1288	M	8	F10d	60	97	87.7	25.3498
1289	F	8	F10d	56	105	112.4	42.3049
1290	F	8	F10d	61	80	59.1	23.0859
1291	F	8	F10d	60	76	64.7	24.0556
1292	F	8	F10d	68	76	57.5	20.6174
1293	F	10	F10d	49	77	54	23.0681
1294	F	13	F15d	50	126	117.3	41.5604
1295	F	14	F15d	74	115	89.2	33.9887
1296	M	8	F10d	68	101	87.7	32.213
1297	F	9	F10d	37	92	86.3	28.5044
1298	M	8	F10d	62	119	109.8	34.6547
1299	F	21	F20d	60	114	98.5	37.0733
1300	F	5	F5d	38	72	65.2	22.8283
1301	M	8	F10d	55	93	87	28.7356
1302	M	8	F10d	44	107	91.4	28.2099
1303	F	8	F10d	57	78	59	21.6713
1304	F	8	F10d	57	82	64.1	24.4246
1305	M	8	F10d	61	87	78.4	23.4107
1306	M	8	F10d	59	105	101.2	30.5519
1307	F	9	F10d	61	92	65.8	26.358
1308	F	5	F5d	60	80	63.8	23.1529
1309	F	14	F15d	51	104	103.1	37.8696
1310	F	5	F5d	47	74	80.65	28.2378
1311	F	5	F5d	68	68	52	19.1001
1312	M	14	F15d	90	105	94	31.7739
1313	F	5	F5d	48	70	60.8	20.5516
1314	M	8	F10d	64	98	86.3	26.9342
1315	F	8	F10d	62	116	109.9	41.364
1316	M	5	F5d	47	89	73.8	24.9459
1317	M	8	F10d	64	100	88.5	28.2486
1318	F	8	F10d	60	102	78.95	30.4579
1319	F	5	F5d	59	104	84.7	30.0099
1320	M	5	F5d	63	90
1321	F	8	F10d	49	95	73.4	25.3979
1322	M	8	F10d	56	110	95.2	31.444
1323	F	8	F10d	49	110	107.4	35.8849
1324	F	8	F10d	43	139	152.7	52.8374
1325	F	8	F10d	45	83	69.6	23.5262
1326	M	8	F10d	48	96	82.4	25.4321
1327	F	10	F10d	70	90	66.4	26.5983
1328	F	14	F15d	53	86	70.1	25.1354
1329	F	7	F5d	75	96	83.2	28.7889
1330	M	8	F10d	59	101	89.3	29.1592
1331	F	8	F10d	61	76	62.8	23.067
1332	M	8	F10d	63	117	109	32.1952
1333	M	9	F10d	47	98	89.5	29.2245
1334	F	8	F10d	66	70	61.3	23.6488
1335	M	14	F15d	35	105	104.9	31.3237
1336	F	14	F15d	57	97	85.4	29.2056
1337	F	15	F15d	70	114	99.2	35.9994
1338	M	8	F10d	65	110
1339	M	8	F10d	53	105
1340	F	5	F5d	53	74	57.8	22.0241
1341	F	5	F5d	51	89	71.1	23.4839
1342	F	5	F5d	37		59	20.9042
1343	F	5	F5d	70	102	73.5	28.3554
1344	M	8	F10d	66	120	108	32.966
1345	F	8	F10d	54	80	70.2	25.1712
1346	M	8	F10d	52	91	87.8	26.8002
1347	F	5	F5d	33	70	66.4	24.0964
1348	M	5	F5d	51	94	95.1	26.3435
1349	M	5	F5d	48	97	89.4	30.9343
1350	F	8	F10d	66	89	67.4	25.6821
1351	M	8	F10d	70	120	100.3	31.6564
1352	M	14	F15d	61	100	93.2	30.4327
1353	M	8	F10d	40	98	85.3	28.8332
1354	F	8	F10d	69	91	65.8	25.3848
1355	F	13	F15d	54	108	85.7	31.8635
1356	F	13	F15d	66	104	76.6	31.0763
1357	F	8	F10d	55	98	90.3	30.1714
1358	F	13	F15d	68	104	78.7	30.3615
1359	M	5	F5d	48	108	105.8	31.5925
1360	M	5	F5d	55	105	112.5	34.7222
1361	F	8	F10d	44	97	93	30.7174
1362	F	12	F10d	49	100	82.6	28.5813
1363	M	8	F10d	65	111	102.4	33.8222
1364	M	5	F5d	47	94
1365	M	7	F5d	35	80	72.3	22.0689
1366	M	7	F5d	53	114	106.2	32.0613
1367	M	14	F15d	51	121	123.4	38.9471
1368	F	9	F10d	63	94	94.8	34.8209
1369	M	9	F10d	63	130	101.9	37.4288
1370	F	14	F15d	60	99	89	30.0838
1371	F	8	F10d	33	69	54.3	20.1889
1372	M	8	F10d	56	106	90.3	29.4857
1373	M	16	F15d	49	118	114.1	38.5681
1374	F	8	F10d	44	105	93.4	38.8762
1375	F	8	F10d	44	66	50	17.7154
1376	M	14	F15d	60	128	114.5	34.5671
1377	M	15	F15d	77	134
1378	F	21	F20d	75	104	74.8	30.7364
1379	F	5	F5d	24	96	111.4	38.5467
1380	F	5	F5d	47	89	71.1	28.1239
1381	M	8	F10d	58	99	85.8	25.3426
1382	F	8	F10d	40	72	62	20.2449
1383	F	8	F10d	59	89	79.8	26.0571
1384	F	21	F20d	63	113	106.2	36.3189
1385	M	7	F5d	34	100	93.8	29.275
1386	M	8	F10d	72	116	110.8	33.0855
1387	F	5	F5d	34	92
1388	M	7	F5d	58	130	120.6	35.2374
1389	F	8	F10d	55	107	95.9	33.1834
1390	F	12	F10d	47	100	89.2	32.3704
1391	F	12	F10d	61	129	100.2
1392	F	5	F5d	30	77	61.3	19.5665
1393	M	8	F10d	58	108	89.6	30.6419
1394	F	20	F20d	40	101	101.5	38.6755
1395	F	5	F5d	53	87	71.6	27.9687
1396	M	6	F5d	52	104	92.5	28.5494
1397	F	9	F10d	33	95	93.2	32.6319
1398	F	5	F5d	60	85	70.3	27.4609
1399	F	5	F5d	48	72	56.8	23.3399
1400	M	5	F5d	62	93	94.4	27.5822
1401	F	5	F5d	61	68	53.6	22.025
1402	F	5	F5d	54	75	58.2	22.7344
1403	M	5	F5d	51	92	80.9	24.694
1404	M	7	F5d	80	121	98.1	36.9227
1405	M	5	F5d	64	98	95.4	29.4444
1406	M	7	F5d	51	107
1407	F	5	F5d	64	79	74.9	25.3177
1408	F	6	F5d	50	69
1409	F	5	F5d	46	94	74.6	27.0721
1410	M	5	F5d	52	106	93.1	29.0565
1411	F	7	F5d	60	81	79	28.6689
1412	F	6	F5d	48	80	66.6	21.5005
1413	F	5	F5d	79	83	64.2	26.3807
1414	F	14	F15d	42	92	88.7	29.6368
1415	F	8	F10d	53	80	56.9	23.0841
1416	F	14	F15d	39	96	94.2	38.2166
1417	F	14	F15d	41	93	93.4	34.7264
1418	M	6	F5d	63	89	80	25.8264
1419	F	8	F10d	59	99	79.3	30.593
1420	M	5	F5d	48	84
1421	F	5	F5d	41	74	57.4	21.0836
1422	M	5	F5d	53	100	94.3	29.1049
F, female; M, male, F5d, fasting 5±2 days; F10d, fasting 10±2 days; F15d, fasting 15±2 days; F20d, fasting 20±2 days; waist, abdominal circumference
