# Supplementary material for: Safety, health improvement and well-being during a 4 to 21-day fasting period in an observational study including 1422 subjects
Source: PLoS One. 2019 Jan 2;14(1):e0209353. doi: 10.1371/journal.pone.0209353 (PMC6314618; doi:10.1371/journal.pone.0209353)
Supplement: S9 Table — Mild symptoms and adverse effects. (XLSX) [file pone.0209353.s009.xlsx]

## Sheet: Tabelle1
S9 Table. Raw data Table 2. Mild symptoms and adverse effects (AE).
				mild symptoms (self-reported)
				headache (0=no; 1=yes)																						sleep disturbance (0=no; 1=yes)																						bad breath (0=no; 1=yes)
patient number	sex	length of fast (days)	group	before	day 1	day 2	day 3	day 4	day 5	day 6	day 7	day 8	day 9	day 10	day 11	day 12	day 13	day 14	day 15	day 16	day 17	day 18	day 19	day 20	day 21	before	day 1	day 2	day 3	day 4	day 5	day 6	day 7	day 8	day 9	day 10	day 11	day 12	day 13	day 14	day 15	day 16	day 17	day 18	day 19	day 20	day 21	before	day 1
1	F	6	F5d	1	1	0	0	0	0	0	0	0	0													0	1	1	1	0	0	1	1	0	1													0	0
2	F	11	F10d		0	0	0	0	0	0	0	0	0	0	0	0	0										0	0	0	0	0	0	0	0	0	0	0	0	0										0
3	F	6	F5d	0	0	0	0	0	0	0	0															0	0	0	0	0	0	0	0															0	0
4	F	6	F5d		0	0	0	0	0	0	0	0	0														0	0	0	0	0	0	0	0	0														0
5	F	5	F5d	0	0	0	0	0	0	0																0	0	1	0	1	1	0																0	0
6	F	6	F5d	0	1	0	0	0	0	0	0															0	0	1	0	0	0	0	0															0	0
7	F	9	F10d	1	1	0	0	0	0	0	0	0	0	0												0	0	0	0	0	0	0	0	0	0	0												0	0
8	M	6	F5d	0	0	0	0	0	0	0	0															0	0	0	0	0	0	0	0															0	0
9	M	8	F10d
10	M	6	F5d				0																						0
11	F	9	F10d		0	0	0	0	0	0	0	0	0	0	0	0											0	0	0	0	0	0	0	0	0	0	0	0											0
12	F	9	F10d	0	0	0	0	0	0	0	0	0		0	0	0										0	0	0	0	0	0	0	0	0		0	0	0										0	0
13	F	8	F10d
14	F	9	F10d	0	0	0	0	0	0	0	0	0	0	0												0	0	0	0	0	0	0	0	0	0	0												0	0
15	F	8	F10d	1	1	0	0	0	0	0	0	0	0	0												0	0	0	0	0	0	0	0	0	0	0												0	0
16	M	8	F10d
17	F	8	F10d
18	F	6	F5d	0	0	0	0	0	0	0	0															0	1	0	0	0	0	0	0															0	0
19	F	5	F5d	0	0	0	0	0	0	0																0	0	0	0	0	0	0																0	0
20	M	5	F5d	1	0	0	0	0	0	0	0															0	0	0	1	0	0	0	0															0	0
21	F	5	F5d	1	0	0	0	0	0	1																0	0	0	0	0	1	0																0	0
22	M	5	F5d	1	1	1	1	0	1	1																0	0	0	0	0	0	0																0	0
23	M	5	F5d	0		1	1	0	0	0	0															0		0	0	0	0	0	0															0
24	F	9	F10d	0	0	0		0	0	0	0	0	0													0	0	0		0	0	0	0	0	0													0	0
25	F	5	F5d	1	1	0	0	0	0	0																0	0	1	1	1	1	1																0	0
26	M	5	F5d	0	0	0	0	0	0	0																0	0	0	0	0	0	0																0	1
27	M	15	F15d	1	1	1	0	0	0	0	0	0	0	0	0	0	0	0	0	0						0	0	0	0	0	0	0	0	0	0	0	0	0	0	1	1	1						0	0
28	F	4	F5d	0	1	1	0	0	1	0																1	1	1	1	1	1	1																0	0
29	F	8	F10d	0	0	0	0	0	0	0	0	1	0													1	1	1	1	0	0	1	0	0	0													0	0
30	M	17	F15d	0	0	0	0	0	0	0	0	0	0	0	0	0	0	0	0	0	0	0	0	0		0	0	0	1	0	0	0	0	0	0	0	0	0	0	0	0	0	0	0	0	0		0	0
31	M	12	F10d	0	0	0	0	0	1	1	0	1	1	0	0	0	0									0	0	0	0	0	0	0	0	0	1	0	0	0	0									0	0
32	F	10	F10d		0	0	0	0	0	0	0	0	0	0	0	0											0	0	0	0	0	0	0	0	0	0	0	0											0
33	M	9	F10d
34	F	10	F10d	0	1	0	0	0	0	0	0	0	0	0	0	0	0									0	0	0	0	0	0	0	0	0	0	0	1	0	0									0	0
35	F	6	F5d	0	0	0	0	0	0	0	0															1	1	0	0	1	0	0	0															0	1
36	F	5	F5d	0	0	0	0	0	0	0	0															0	0	0	0	0	0	0	0															0	0
37	M	7	F5d	0	0	0	0	0	0	0	0	0	0	0												0	0	0	0	0	0	0	0	0	0	0												0	0
38	F	6	F5d	0	0	0	0	0	0	0	0															0	0	0	0	0	0	0	0															0	0
39	F	8	F10d	1	0	1	0	0	0	0	0	0	0													1	1	1	1	1	1	1	1	1	1													0	0
40	F	14	F15d	1	1	0	0	0	0	0	0	0	0	0	0	0	0	0	0							0	0	0	0	0	0	0	0	0	0	0	0	0	0	0	0							0	0
41	F	14	F15d	1	0	0	0	0	0	0	0	0	0	0	0	0	0	0	0							0	0	0	1	1	0	1	0	0	1	0	0	0	0	0	0							0	0
42	M	8	F10d
43	F	8	F10d	0	0	0	0	0	0	0	0	0	0													1	0	1	1	0	1	0	1	1	1													0	0
44	F	15	F15d	1	1	1	0	0	1	1	0	0	0	0	0	0	0	0	0	0						1	1	1	1	1	0	0	0	0	1	1	1	1	1	0	0	0						0	0
45	M	7	F5d	1	0	0	0	0	0	0	0	0	0	0												0	0	0	0	0	0	0	0	0	0	0												0	0
46	F	19	F20d	0	1	0	0	0	0	0	0	0	0	0	0	0	0	0	0	0	0	0	0	0		0	0	0	0	0	0	0	0	0	0	0	0	0	0	0	0	0	0	0	0	0		0	0
47	M	8	F10d	0	0	0	0	0	0	0	0	0	0	0	0											0	0	0	0	0	0	0	0	0	0	0	0											0	0
48	F	10	F10d	0	0	0	0	0	0	0	0	0	0	0	0	0										1	0	0	0	0	0	0	0	0	0	0	0	0										0	0
49	M	8	F10d							0																						0
50	M	9	F10d	1	1	1	1	1	1	1	0	1	1	1	1											1	0	0	1	1	0	0	0	0	0	0	0											0	0
51	M	5	F5d	0	0	0	0	0	0	0	0															0	0	0	0	0	0	0	0															0	0
52	F	14	F15d	1	1	0	0	0	0	0	0	0	0	0	0	0	0	0	0	0						1	1	1	0	0	0	0	1	0	0	0	0	0	0	0	0	0						0	0
53	F	14	F15d	1	1	0	0	0	0	0	0	1	0	0	0	0	0	0	0	0						0	0	0	0	0	0	0	0	0	0	0	0	0	0	0	0	0						0	0
54	F	5	F5d	0	0	1	0	0	0	0																1	0	0	1	1	1	0																0	0
55	M	5	F5d	0	0	0	0	0	0	0																1	0	1	1	1	1	1																0	0
56	M	9	F10d	0	0	0	0	0	0	0	0	0	0	0	0											0	0	0	0	0	0	0	0	0	0	0	0											0	0
57	M	5	F5d	0	0	0	0	0	0	0	0															0	0	0	0	0	0	0	0															0	0
58	M	5	F5d		1	1	1	0	0	0	0	0	0														1	0	0	0	0	1	1	0	1														0
59	F	9	F10d
60	M	14	F15d	1	0	0	0	0	0	0	0	0	0	0	0	0	0	0	0	0						0	0	0	0	0	0	0	0	0	0	0	0	0	0	0	0	0						0	0
61	M	7	F5d	1	1	0	0	0	0	0	0	0	0													0	0	0	0	0	0	0	0	0	0													0	0
62	M	8	F10d	1	0	0	0	0	0	0	0	0	0													0	0	0	1	0	0	0	0	1	0													0	0
63	F	9	F10d	1	0	0	0	0	0	0	0	0	0	0												0	0	0	0	0	0	0	0	0	0	0												0	0
64	F	14	F15d	0	1	1	0	0	0	0	0	0	0	0	0	0	0	0	0							0	1	1	1	1	1	1	0	0	0	0	0	0	0	0	0							0	0
65	F	14	F15d	0	1	1	0	0	0	0	0	0	0	0	0	0	0	0	0	0						0	0	1	0	1	0	0	1	0	0	0	1	1	1	1	0	1						0	0
66	M	14	F15d	1	1	0	0	0	0	0	0	0	0	0	0	0	0	0	0	0						1	1	1	1	1	0	0	1	0	0	1	0	0	0	0	0	0						0	0
67	M	9	F10d	0	0	1	1	0	0	0	0	0	0	0	0	0	0									0	0	1	1	1	1	0	0	0	0	0	0	0	0									0	0
68	F	14	F15d	0	0	0	0	0	0	0	0	0	0	0	0	0	0	0	0	0						0	1	1	1	1	1	1	0	0	0	0	1	0	1	1	1	0						0	0
69	M	14	F15d	1	1		0	0	0		0	0	0	0	0	0	0	0	0	0						0	0		0	0	0		0	0	0	0	0	0	0	0	0	0						0	0
70	F	8	F10d	0	1	0	0	0	0	0	0	0	0													0	1	0	0	0	0	0	0	0	0													0	0
71	M	5	F5d	0	1	0	0	1	0	0																0	0	1	1	0	0	0																0	0
72	F	14	F15d	1	1	0	0	0	0	0	0	0	0	0	0	0	0	0	0							0	0	0	0	0	0	0	1	0	0	0	0	0	0	0	0							0	0
73	F	14	F15d	0	0	0	0	0	0	0	0	0	0	0	0	0	0	0	0	0						0	0	0	0	0	0	0	0	0	0	0	0	0	0	0	0	0						0	0
74	M	8	F10d	0	0	0	0	0	0	0	0	0	0	0												0	1	0	1	0	1	1	1	0	0	0												0	0
75	M	5	F5d	0	0	0	0	0	0	0																0	1	0	1	1	1	0																0	0
76	M	8	F10d
77	F	5	F5d	0	0	0	0	0	0	0																0	0	0	0	0	0	0																0	0
78	F	5	F5d	0	0	0	0	0	0	0																0	0	0	1	1	1	0																0	0
79	M	6	F5d
80	M	13	F15d
81	F	9	F10d	1	1	0	0	0	0	0	0	0	0	0	0	0	0									0	0	0	0	0	0	0	0	0	0	0	0	0	0									0	0
82	F	8	F10d	0	1	0	0	0	0	0	0	0	0													0	0	0	0	1	1	0	1	1	1													0	0
83	F	18	F20d	0	1	0	0	0	0	0	0	0	0	0	0	0	0	0	0	0	0	0	0	0	0	1	1	1	1	1	1	1	1	1	1	1	1	1	1	1	1	1	1	1	1	1	1	0	0
84	F	10	F10d
85	M	5	F5d	0	0	0	1	0	0	0																0	0	0	0	0	0	0																0	0
86	M	4	F5d	0	0	0	0	0	0	0																0	0	0	0	0	0	0																0	0
87	F	8	F10d	1	1	1	0	0	0	0	0	0	0	0												0	0	0	0	1	1	0	0	1	1	0												0	0
88	M	10	F10d	0	0	0	0	0	0	0	0	0	0	0	0											0	0	0	0	0	0	0	0	0	0	0	0											0	0
89	M	14	F15d	0	0	0	0	0	0	0	0	0	0	0	0	0	0	0	0	0						1	0	0	0	0	0	0	0	0	0	0	0	0	0	0	0	0						0	0
90	F	8	F10d	1	0	0	0	0	0	0	0	0	0	0												1	0	1	1	1	1	0	0	0	0	1												1	1
91	F	5	F5d
92	F	5	F5d	0	0	0	0	0	0	0																0	0	1	1	1	1	0																0	0
93	M	5	F5d	1	1	0	0	0	0	0	0															0	0	1	0	1	0	0	0															0	0
94	M	8	F10d	0	0	0	0	0	0	0	0	0	0	0	0	0	0	0	0	0	0					0	1	0	0	0	0	0	0	0	0	0	0	0	0	0	0	0	0					0	0
95	F	6	F5d		0	1	0	0	0	0	0	0															0	0	1	0	0	0	0	0															0
96	F	13	F15d	0	0	0	0	0	1	0	0	0	0	0	0	0	0	0	0							0	0	0	0	0	0	0	0	0	0	0	0	0	0	0	1							0	0
97	M	8	F10d	0	1	1	1	1	1	0	0	1	1													1	0	0	1	0	0	0	0	0	0													1	1
98	F	7	F5d	0	1	1	0	0	0	0	0	0	0	0												1	0	1	0	1	0	0	0	1	0	0												0	0
99	M	9	F10d	1	1	0	0	0	0	0	0	1	0	0	0	0	0									1	0	1	0	0	0	0	0	0	0	0	0	0	0									1	1
100	F	9	F10d	0	0	0	0	0	0	0	0	0	0	0	0		0									0	0	0	0	0	0	0	0	0	0	0	0		0									0	0
101	F	6	F5d		1	1	1	0	0	0	0	0															1	1	0	1	1	1	0	1															0
102	F	9	F10d
103	F	9	F10d	0	1	0	0	0	0	0	0	0	0	0	0	0										0	0	0	0	0	0	0	0	0	0	0	0	0										0	0
104	F	13	F15d	0	0	0	0	0	0	0	0	0	0	0	0	0	0	0	0							0	0	0	0	0	0	0	0	0	0	0	0	0	0	0	0							0	0
105	M	13	F15d	0	0	0	0	0	0	0	0	0	0	0	0	0	0	0	0	0						0	0	0	0	0	0	0	0	0	0	0	0	0	0	0	0	0						0	0
106	F	5	F5d	1	0	1	1	0	0	0																0	0	1	0	0	0	0																0	0
107	F	6	F5d
108	F	5	F5d	0	1	1	1	1	1	1																1	0	1	1	0	0	0																0	0
109	M	14	F15d	1	1	1	1	1	0	1	0	0	0	0	1	1	1	1	1	1						0	0	0	1	1	1	1	1	1	1	1	1	1	1	1	1	1						0	0
110	F	6	F5d		0	0	0	0	0	0	0	0	0														1	1	1	1	1	1	1	0	0														0
111	M	7	F5d	1	1	1	0	1	0	0	0	0														0	0	0	0	0	0	0	0	0														0	0
112	F	7	F5d	0	0	0	0	0	0	0	0	0	0	0												0	1	0	1	1	1	0	0	1	0	1												0	0
113	M	6	F5d	0	1	1	1	1	0	0	0	0	0	0												0	1	1	0	1	1	1	1	1	1	1												0	0
114	M	5	F5d	0	1	0	0	0	1	1																0	0	0	0	0	0	0																0	0
115	F	5	F5d	0	1	1	0	0	0	1																0	0	1	0	1	0	0																0	0
116	F	9	F10d	1	1	1	1	1	1	1	1	0	0	0	0	0										1	1	1	1	1	1	1	1	1	1	1	1	0										0	1
117	M	5	F5d	0	0	0	0	0	0	0																0	0	0	0	0	0	0																1	0
118	M	7	F5d	1	0	0	0	0	0	0	0	0														0	1	1	1	0	1	1	0	0														1	1
119	F	5	F5d	0	1	0	0	0	0	0	0															1	1	1	1	0	0	1	1															0	0
120	M	4	F5d	0	0	0	0	0	0	0																0	0	0	0	0	0	0																0	0
121	F	5	F5d	0	1	0	0	1	0	0	0															0	0	1	0	0	0	0	0															0	0
122	M	7	F5d
123	F	5	F5d	1	1	0	0	0	0	0																0	0	0	0	0	0	0																0	0
124	M	7	F5d	0	0	0	0	0	0	0	0	0	0													0	1	0	0	1	1	1	0	1	0													0	0
125	M	7	F5d
126	M	14	F15d	0	0	0	0	0	0	0	0	0	0	0	0	0	0	0	0	0						0	0	0	0	1	0	0	0	0	0	0	0	0	0	0	0	0						0	0
127	F	4	F5d	0	1	0	1	1	0	0																1	1	0	1	1	1	1																0	1
128	F	7	F5d	0	1	1	0	0	0	0	0	0	0													0	0	0	0	0	0	1	0	0	0													0	0
129	F	5	F5d	0	1	1	0	0	0	0	0															0	0	0	0	0	1	0	0															0	0
130	F	14	F15d	0	1	0	1	1	0	0	0	0	0	0	0	0	0	0	0	0						0	1	1	1	1	1	1	1	1	1	0	1	1	1	1	1	1						0	0
131	M	5	F5d	0	0	0	1	1	1	1	0															0	0	0	0	1	1	1	1															0	0
132	F	5	F5d	0	0	0	0	0	0	0	0															0	0	0	0	0	0	0	0															0	0
133	M	14	F15d
134	F	10	F10d	0	0	0	0	0	0	0	0	0	0	0	0	0	0	0								1	0	0	0	1	0	0	0	0	0	0	0	0	0	0								0	0
135	F	14	F15d		0	1	0	0	0	0	0	0	0	0	0	0	0	0	0	0	0	0	0	0	0		0	1	0	0	0	0	0	0	0	0	0	0	0	0	0	1	0	0	0	0	1		0
136	M	8	F10d	0	0	0	0	0	0	0	0	0	0	0												0	1	0	1	0	0	0	0	0	0	0												0	0
137	F	8	F10d	0	1	0	0	0	0	0	0															0	1	1	1	1	0	0	0															0	0
138	M	6	F5d	0	0	1	0	0	0	0	0	0	0													1	1	1	1	1	1	1	1	1	0													0	0
139	M	5	F5d	1	1	0	0	0	0	1																1	1	1	1	1	1	1																0	0
140	F	6	F5d	1	1	1	0	0	0	0	0	0	0													0	1	1	1	1	1	0	0	0	0													0	0
141	F	13	F15d	0	0	0	0	0	0	0	0	0	0	0	0	0	0	0	0							0	1	1	0	0	0	0	0	0	0	0	0	0	0	0	0							0	0
142	F	11	F10d	1	1	1	1	0	0	0	0	0	0	0	0	0	0									1	0	1	1	0	0	0	0	0	0	0	0	0	0									0	0
143	F	11	F10d	0	1	0	0	0	0	0	0	0	0	0	0	0	0									0	0	0	0	0	0	0	0	0	0	0	0	0	0									0	0
144	F	10	F10d	1	1	0	0	0	0	0	0	0	0	0	0	0										1	0	0	0	0	0	0	0	0	0	0	0	0										0	0
145	M	21	F20d	1	0	0	0	0	0	0	0	0	0	0	0	0	0	0	0	0	0	0	0	0	0	1	1	0	0	1	0	0	0	0	0	0	0	0	0	0	0	0	1	1	1	0	0	0	1
146	F	14	F15d	0	0	0	0	0	0	0	0	0	0	0	0	0	0	0	0							0	0	0	0	0	0	0	0	0	0	0	0	0	0	0	0							0	0
147	M	5	F5d	1	1	1	0	0	0	0																0	1	1	1	0	0	0																0	1
148	F	6	F5d	0	0	0	0	0	0	0	0	0	0													0	0	1	0	0	1	0	0	0	0													0	0
149	M	5	F5d	0	1	1	1	0	0	0	0															1	1	1	1	1	0	0	0															0	0
150	M	14	F15d	0	0	0	0	0	0	0	0	0	0	0	0	0	0	0	0	0						0	0	0	0	0	0	0	0	0	0	0	0	0	0	0	0	0						0	0
151	F	10	F10d	0	0	0	0	0	0	0	0	0	0	0	0	0	0									1	1	0	0	1	1	1	1	1	1	1	1	1	1									0	0
152	F	21	F20d	1	0	0	0	0	0	0	0	0	0	0	0	0	0	0	0	0	0	0	0	0	0	0	1	1	1	0	0	0	0	1	0	0	0	0	0	0	1	0	0	0	0	0	0	0	0
153	M	8	F10d	0	0	0	0	0	0	0	0	0	0	0												1	1	1	1	1	0	1	0	0	1	1												0	0
154	M	7	F5d	1	1	0	0	0	0	0	0	0														0	0	0	0	0	0	0	0	0														0	0
155	F	6	F5d	0	0	0	0	0	0	0	0	0	0													0	0	0	0	1	0	0	0	0	0													0	0
156	M	6	F5d	0	0	1	0	0	0	0	0	0	0													0	0	1	1	1	1	1	0	0	0													0	0
157	F	5	F5d	1	1	0	0	1	0	0	0	0														1	1	1	1	1	1	0	0	0														1	1
158	F	14	F15d	0	0	0	0	0	0	0	0	0	1	0	0	0	0	0	0	0						0	1	0	1	0	0	0	0	1	1	0	0	0	0	0	0	0						0	0
159	F	5	F5d	0	1	1	0	0	0	0																0	0	0	0	0	0	0																0	0
160	F	5	F5d	1	0	1	0	0	0	0																1	1	1	1	1	1	1																0	0
161	F	4	F5d	0	1	1	0	0	0	0																0	0	0	0	0	0	0																0	0
162	F	9	F10d	1	1	0	0	0	0	0	0	0	0	0	0											0	0	0	0	0	0	0	0	0	0	0	0											0	0
163	F	18	F20d	1	0	0	0	0	0	0	0	0	0	0	0	0	0	0	0	0	0	0	0			0	0	0	0	0	0	0	0	0	0	0	0	0	0	0	0	0	0	0	0			0	0
164	M	14	F15d	0	0	0	0	0	0	0	0	0	0	0	0	0	0	0	0	1						0	0	0	0	0	0	0	0	0	0	0	0	0	0	0	0	0						0	0
165	F	14	F15d	0	1	1	0	0	0	0	0	1	1	1	0	0	0	0	0	0						0	0	1	0	0	0	1	1	1	1	1	1	1	1	1	1	1						0	0
166	F	14	F15d	1	1	0	0	0	0	0	0	0	0	0	0	0	0	0	0	0						1	0	0	0	1	0	0	0	0	0	0	0	0	0	0	0	0						0	0
167	F	5	F5d	1	0	0	0	0	0	0																0	0	0	0	0	0	0																0	0
168	F	6	F5d	1	1	1	1	0	0	0	1	0	0	0												1	0	1	1	1	1	0	0	0	0	0												0	0
169	M	9	F10d	0	0	0	0	0	0	0	0	0	0	0	0	0										0	0	0	0	0	0	0	0	0	0	0	0	0										0	0
170	F	9	F10d	0	1	0	0	0	0	0	0	0	0	0	0	0										0	0	0	0	0	0	0	0	0	0	0	0	0										0	0
171	M	8	F10d	0	0	0	0	0	0	0	0	0	0	0												0	0	0	0	1	1	1	1	1	1	0												0	0
172	F	6	F5d	1	1	1	0	0	0	0	0															0	0	0	0	0	0	0	0															0	0
173	F	8	F10d	0	1	1	1	0	0	0	0	0	0													0	0	0	0	0	0	0	0	0	0													0	0
174	F	14	F15d	1	0	1	1	0	0	0	0	0	0	0	0	0	0	0	0							1	1	1	0	0	0	0	0	0	0	0	0	0	0	0	0							0	0
175	M	7	F5d	0	0	0	0	0	0	0	0	0	0													0	0	0	0	0	0	0	0	0	0													0	0
176	F	9	F10d	0	0	0	0	0	0	0	0	0	0													0	0	0	0	0	0	0	0	0	0													0	0
177	F	4	F5d	0	1	0	0	0	0																	0	0	0	0	0	0																	0	0
178	F	8	F10d	0	0	0	0	0	0	0	0	0	0													1	1	1	1	0	0	0	1	0	0													0	0
179	F	8	F10d	1	0	0	0	0	0	0	0	0	0													0	0	0	0	0	0	0	0	0	0													0	0
180	F	14	F15d	0	0	0	0	0	0	0	0	0	0	0	0	0	0	0	0							0	0	0	0	0	0	0	0	0	0	0	0	0	0	1	0							0	0
181	M	14	F15d	1	0	0	0	0	0	0	0	0	0	0	0	0	0									0	0	0	0	0	0	0	0	0	0	0	0	0	0									0	0
182	M	4	F5d	0	0	0	0	0	0	0																0	0	0	0	0	0	0																0	0
183	M	4	F5d	0	0	0	0	0	0	0	0															0	0	0	0	0	0	0	0															0	0
184	F	6	F5d	1	1	0	0	0	0	0	0	0														0	0	0	0	0	0	1	1	1														0	0
185	M	7	F5d	0	0	0	0	0	0	0	0	0	0													0	1	1	1	1	1	1	1	0	0													0	0
186	F	5	F5d	0	1	0	0	1	0	1																1	1	1	1	1	1	1																0	0
187	F	5	F5d	0	0	0	0	0	0	0																0	0	0	0	0	0	0																0	0
188	M	19	F20d	0	0	0	0	0	0	0	0	0	0	0	0	0	0	0	0	0	0	0	0	0	0	0	0	0	0	0	0	0	0	0	0	0	0	0	0	0	0	0	0	0	0	0	0	0	0
189	F	7	F5d
190	M	6	F5d	0	1	1	1	0	1	0	0															0	0	0	1	0	0	0	0															0	0
191	F	6	F5d	1	1	0	1	0	0	0	0															0	0	0	0	1	0	0	0															0	0
192	F	6	F5d
193	F	9	F10d	0	0	0	0	0	0	0	0	0	0	0												0	0	0	0	0	0	0	0	0	0	0												0	0
194	M	5	F5d	0	0	0	0	0	0	0	0															0	0	1	1	1	1	0	0															0	0
195	F	5	F5d	0	0	0	1	0	1	0	0															1	0	1	1	1	1	1	0															0	0
196	M	5	F5d	0	0	0	0	0	0	0																0	0	0	0	0	0	0																0	0
197	M	9	F10d		0	0	0	0	0	0	0	0	0	0	0	0	0										0	0	0	0	0	0	0	0	0	0	0	0	0										0
198	F	12	F10d	0	0	0	0	0	0	0	0	0	0	0	0	0	0									0	1	0	1	0	0	0	1	0	1	0	0	0	0									0	0
199	M	21	F20d	0	0	0	0	0	0	0	1	0	0	0	0	0	0	0	0	0	1	0	0	0	0	0	0	0	0	0	0	0	0	0	0	0	0	0	0	0	0	0	0	0	0	0	0	0	0
200	M	10	F10d
201	F	5	F5d	1	1	0	0	0	0	0	0	0	0													0	0	0	1	1	1	0	1	0	1													0	0
202	F	13	F15d	1	1	0	0	0	0	0	0	0	0	0	0	0	0	0								1	1	1	0	1	1	1	1	0	0	0	0	0	0	0								0	0
203	F	6	F5d		0	0	1	1	0	0	0	0	0	0	0												0	1	1	0	0	0	0	0	0	0	0												0
204	M	6	F5d	0	0	0	0	0	0	0	0	0														0	0	0	0	0	0	0	0	0														1	1
205	F	8	F10d	1	0	0	0	0	0	1	0	0	0													1	0	1	0	1	1	0	0	0	0													0	0
206	F	8	F10d				0																						0
207	F	8	F10d	1	1	0	0	0	1	1	1	0	0	0												0	0	0	0	0	1	1	1	0	0	0												0	0
208	M	7	F5d	0	0	0	0	0	0	0	0	0	0	0												1	0	0	0	0	0	0	0	0	0	0												0	0
209	F	13	F15d
210	F	9	F10d	0	0	1	0	0	0	0	0	0	0	0	0	0	0									0	0	0	0	0	0	1	0	1	0	0	1	0	0									0	0
211	F	10	F10d
212	F	14	F15d	1	0	1	0	1	0	1	1	1	1	0	0	0	0	0	1	0	0	0				1	0	1	1	1	1	1	1	1	1	1	1	1	0	0	1	1	0	0				0	0
213	F	14	F15d	1	1	1	0	0	0	0	0	1	0	1	0	0	0	0	0	0	1					0	0	0	1	1	1	0	1	1	1	1	0	0	0	0	0	0	0					0	0
214	M	14	F15d	0	0	0	0	0	0	0	0	0	0	0	0	0	0	0	0							0	0	0	0	0	0	0	0	0	0	0	0	0	0	0	0							0	0
215	F	9	F10d	0	0	0	0	0	0	0	0	0	0	0	0	0										0	0	0	1	1	0	1	0	1	0	0	0	0										0	0
216	M	8	F10d	0	0	0	0	0	0	0	0	0	0	0	0											0	0	0	0	0	0	0	0	0	0	0	0											0	0
217	F	9	F10d	1	1	0	0	0	0	0	0	0	0	0	0											1	1	0	1	0	0	0	0	0	1	1	0											0	0
218	M	7	F5d	0	0	0	0	0	0	0	0	0														0	0	0	0	0	0	0	0	0														0	0
219	F	21	F20d	0	0	0	0	0	0	0	0	0	1	1	0	1	1	1	1	0	0	0	0	0	0	0	0	1	1	0	0	0	0	0	0	0	0	0	0	0	0	1	0	0	0	0	0	0	0
220	F	7	F5d	0	0	0	0	0	0	0	0	0														1	1	1	1	1	1	1	1	1														0	0
221	F	15	F15d	0	0	0	0	0	0	0	0	0	0	0	0	0	0	0	0	0	0	0				0	0	0	0	0	0	0	0	0	0	0	0	0	0	0	0	0	0	0				0	0
222	M	14	F15d	1	0	0	0	0	0	0	0	0	0	0	0	0	0	0	0	0	0					0	0	0	0	0	0	0	0	0	0	0	0	0	0	0	0	0	0					0	0
223	M	5	F5d	0	0	0	0	0	0	0	0	0	0													0	0	0	0	0	0	0	0	0	0													0	0
224	M	5	F5d	1	0	0	1	0	0	0	0															0	1	1	0	1	1	1	1															0	0
225	M	10	F10d	0	0	0	0	0	0	0	0	0	1	0	0	0										1	0	1	1	1	1	1	1	1	0	1	0	1										0	0
226	F	11	F10d	0	0	1	0	0	0	0	1	0	0	0	0	0	0	0								0	0	1	1	1	1	1	1	0	0	1	1	1	0	0								0	1
227	M	11	F10d	0	0	0	0	0	0	0	0	0	0	0	0	0	0	0								0	1	1	0	0	1	0	0	0	0	0	0	0	0	0								0	0
228	M	12	F10d	0	0	0	0	0	0	0	0	0	0	0	0	0	0	0								0	0	0	0	0	0	0	0	0	0	0	0	0	0	0								0	0
229	M	10	F10d	1	1	0	0	1	0	0	0	0	0	0	0	0										0	0	0	0	1	1	1	1	1	1	1	1	1										1	0
230	F	10	F10d	0	1	0	0	0	0	0	0	0	0	0	0	0										0	1	1	1	1	1	1	1	1	1	0	0	0										0	0
231	F	6	F5d	0	0	1	0	0	0	0	0	0	0													0	0	0	0	0	0	0	0	0	0													0	0
232	M	6	F5d	0		0		0		0		0														0		0		0		0		0														0
233	M	4	F5d
234	M	9	F10d							0	0	0	0	0	0	0																0	0	0	0	0	0	0
235	M	5	F5d	1	0	0	0	0	0	0	0															0	0	0	0	0	0	0	0															0	0
236	F	10	F10d	1	1	1	0	0	0	0	0	0	0	0	0	0										0	1	0	0	0	0	0	0	0	0	0	0	0										0	0
237	F	10	F10d													0																						0
238	M	6	F5d	1	1	1	1	0	0	0	0	0														1	1	1	0	1	1	1	1	0														0	0
239	M	8	F10d	0	0	0	0	0	0	0	0	0	0	0	0	0	0									0	0	0	0	0	0	0	0	0	0	0	0	0	0									0	0
240	M	11	F10d	0	1	1	0	0	0	0	0	0	1	0	0	0	0	0								0	0	0	0	0	0	1	0	0	0	0	0	0	0	0								0	0
241	M	5	F5d	1	1	0	1	0	0	0	0	0	0													0	0	1	0	1	1	1	1	1	0													0	0
242	F	5	F5d	1	0	0	0	0	0	0	0	0	0													0	0	1	1	1	1	1	1	1	1													0	0
243	M	5	F5d	0	1		0	0	0	0	0															0	0		0	0	0	0	0															1	1
244	F	5	F5d	1	0	1	0	0	0	0																0	0	1	0	0	1	0																0	0
245	M	5	F5d	0	0	0	0	0	0	0																0	1	0	0	0	0	0																0	0
246	F	6	F5d	0	0	1	1	0	0	0	0	0	0													0	0	1	1	1	1	1	0	0	0													0	0
247	F	8	F10d	1	1	1	1	0	1	0	1	1	1	0												1	1	1	1	0	0	0	1	1	0	0												0	0
248	M	5	F5d
249	M	9	F10d
250	M	9	F10d	1	0	0	0	0	0	0	0	0	0	0	0											0	0	0	0	1	0	0	0	0	0	0	0											0	0
251	M	5	F5d	1	0	0	0	0	0	0																0	0	0	0	0	0	0																0	0
252	F	5	F5d	1	1	1	0	1	0	0																1	0	1	0	0	0	0																0	0
253	F	9	F10d	0	1	0	0	0	0	0	0	0	0	0	0	0	0	0								0	0	0	0	0	0	0	0	0	1	1	0	0	0	0								0	0
254	F	9	F10d	0	1	0	0	0	0	0	0	0	0	0	0											0	0	0	0	1	0	0	1	1	1	1	1											0	0
255	M	21	F20d	0	0	0	0	0	0	0	0	0	0	0	0	0	0	0	0	0	0	0	0	0	0	0	0	0	0	0	0	0	0	0	0	0	0	0	0	0	0	0	0	0	0	0	0	0	0
256	M	6	F5d	1	1	1	1	0	0	0	0															0	0	0	0	0	0	0	0															0	0
257	M	8	F10d	1	1	1	0	1	1	1	0	1	1													1	1	0	1	1	1	1	1	1	1													0	0
258	F	8	F10d	1	1	1	1	1	1	0	0	1	0													1	0	0	0	0	0	0	1	0	0													0	0
259	F	12	F10d	0	1	0	0	0	0	0	0	0	0	0	0	0	0									0	0	1	0	0	0	0	0	0	0	0	0	0	0									0	0
260	F	16	F15d	0	0	0	0	0	1	0	0	0	0	0	0	0	0	0	1	0	0	0				0	0	0	0	0	0	0	1	0	0	0	0	0	0	0	0	0	0	0				0	0
261	F	5	F5d	0	0	1	1	0	0	0	0	0	0													0	0	0	0	0	0	0	0	0	0													0	0
262	F	14	F15d		0	0	0	0	0	0	0	0	0	0	0	0	0	0	0								0	0	0	0	0	0	0	0	0	0	0	0	0	0	0								0
263	F	9	F10d	1	1	0	0	0	0	0	0	0	1	0	0	0	0									1	1	0	0	0	0	0	0	0	0	1	0	0	0									0	0
264	F	9	F10d	1	1	0	0	0	0	0	0	0	0	0	0	0	0									0	0	1	1	1	0	0	0	0	0	0	0	0	0									0	1
265	M	14	F15d	0	1	0	0	0	0	0	0	0	0	0	0	0	0	0	0							0	0	0	0	0	0	0	0	0	0	0	0	0	0	0	0							0	0
266	F	8	F10d	0	0	0	0	0	0	0	0	0	0	0												0	0	0	1	0	0	0	0	0	1	0												0	0
267	F	16	F15d	1	1	0	0	0	1	0	0	0	0	0	0	0	0	0	0	0	0					1	1	0	0	0	0	0	0	0	0	0	0	0	0	0	0	0	0					0	0
268	F	14	F15d	0	1	0	0	0	0	0	0	0	0	0	0	0	0	0	0	0						0	0	0	1	0	0	0	0	0	0	0	1	0	0	0	1	0						0	0
269	F	9	F10d	0	1	1	0	0	0	0	0	0	0	0												1	0	0	0	1	0	0	1	1	0	0												0	0
270	F	8	F10d	0	0	0	0	0	0	0	0	0	0	0												0	0	0	1	1	1	1	0	0	0	0												0	0
271	M	8	F10d	0	0	0	0	0	0	0	0	0	0	0												0	0	0	0	0	0	0	0	0	0	0												0	0
272	M	8	F10d	1	0	0	0	0	0	0	0	0	0	0	0											0	0	0	0	0	0	0	0	0	0	0	0											0	0
273	F	6	F5d	1	0	1	0	0	0	0	0															0	0	0	1	0	0	0	0															0	0
274	M	5	F5d			0	0	0	1	0	0	0	0															0	0	0	1	0	0	0	0
275	M	8	F10d	0	0	0	0	0	0	0	0	0	0													0	0	0	0	0	0	0	0	0	0													0	0
276	F	8	F10d	1	0	0	0	0	0	0	0	0	0													0	0	0	0	0	0	0	0	0	0													0	0
277	F	6	F5d	0	0	0	0	0	0	0	0															0	0	0	0	0	0	0	0															0	0
278	M	13	F15d	0	0	0	0	0	0	0	0	0	0	0	0	0	0	0	0							0	0	0	0	0	0	0	0	0	0	0	0	0	0	0	0							0	0
279	M	8	F10d	0	0	0	0	0	0	0	0	0	0													0	0	0	0	0	0	0	0	0	0													0	0
280	F	8	F10d	0	0	0	0	0	0	0	0	0	0													0	0	0	0	0	0	0	0	0	0													0	0
281	M	14	F15d	1	0	0	0	0	0	0	0	0	0	0	0	0	0	0	0	0						0	0	0	0	0	0	0	0	0	0	0	0	0	0	0	0	0						0	0
282	F	14	F15d	0	0	0	0	0	0	0	0	0	0	0	0	0	0	0	0	0	0					1	0	0	1	1	1	0	0	0	0	1	0	0	0	0	0	0	0					0	0
283	M	14	F15d	0	0	0	0	0	0	0	0	0	0	0	0	0	0	0	0	0	0					0	0	0	0	0	0	0	0	0	0	0	0	0	0	0	0	0	0					0	0
284	F	8	F10d	1	1	1	1	0	0	0	0	0	0	0												0	0	0	0	0	0	0	0	0	0	0												0	0
285	M	8	F10d	0	1	1	1	0	0	1	0	0	0	0												0	0	0	0	0	0	0	0	0	0	0												0	0
286	M	6	F5d	0	1	0	0	0	0	0	0															0	0	0	1	0	0	0	0															0	0
287	M	6	F5d	0	0	0	1	0	0	0	0															0	0	0	1	0	0	0	0															0	0
288	F	6	F5d	0	1	0	0	0	0	0	0	0	0													0	1	1	0	1	0	0	0	1	0													0	0
289	F	5	F5d
290	M	14	F15d	0	1	1	0	0	0	0	0	0	0		0	0	0	0	0	0	0	0				0	0	0	0	0	0	0	0	0	0		1	1	1	1	1	0	0	0				0	0
291	F	14	F15d	0	0	1	0	0	0	0	0	0	0	0	0	0	0	0	0	0						0	1	0	0	1	0	0	1	0	0	0	0	0	0	0	0	0						0	0
292	M	8	F10d	0	0	0	0	0	0	0	0	0	0	0												0	0	0	0	0	0	0	0	0	0	0												0	0
293	M	6	F5d	0	0	0	0	0	0	0	0	0	0													0	0	0	0	0	0	0	0	0	0													0	0
294	M	6	F5d	1	1	0	1	0	0	0	0	0	0													0	1	1	1	0	0	1	1	1	0													0	0
295	F	5	F5d	1	1	0	0	0	0	0																0	0	0	0	0	1	0																0	0
296	M	5	F5d	1	1	0	0	0	0																	0	0	0	0	1	0																	0	0
297	M	13	F15d	0	0	0	0	0	0	0		0	0	0	0	0	0	0	0	0						0	0	0	0	0	0	0		0	0	0	0	0	0	0	0	0						0	0
298	F	12	F10d	1	1	0	1	1	0	0	0	0	0	0	0	0	0	0								0	0	0	0	0	0	0	0	0	0	0	0	0	0	0								0	0
299	M	8	F10d	1	1	1	0	0	0	0	0	0	0													1	0	0	0	0	0	1	0	0	0													0	0
300	M	10	F10d	0	0	0	0	0	0	0	0	0	0	0	0											0	0	0	1	0	0	0	0	0	0	0	0											0	0
301	F	5	F5d
302	F	9	F10d	1	1	1	0	0	0	0	0	0	0	0	0											0	0	1	0	1	1	0	1	1	1	0	0											0	0
303	F	5	F5d		0	0		0	0	0	0	0															0	0		0	0	0	0	0															0
304	M	5	F5d			0																						0
305	F	5	F5d	0	0	0	0	0	0	0																0	0	1	0	1	1	0																0	0
306	F	4	F5d	0	1	0	0	0	0	0																0	0	0	0	1	0	0																0	0
307	M	8	F10d	0	1		0	0	0	0	0	0	0	0												0	0		0	0	0	0	0	0	0	0												0	0
308	F	9	F10d	0	1	1	0	0	0	0	0	0	0	0	0	0										0	0	0	1	1	0	1	0	1	1	1	1	1										0	0
309	M	8	F10d	0	0	0	0	0	0	0	0	0	0													0	0	1	0	0	0	0	0	0	0													0	0
310	M	8	F10d	0	0	0	0	0	0	0	0	0	0													0	0	0	0	0	1	1	1	1	1													0	0
311	M	8	F10d	0	0		0		0		0	0	0													0	0		0		0		0	1	0													0	0
312	M	14	F15d	0	0	0	1	1	0	0	0	0	0	0	0	0	0	0	0	0						0	0	1	0	1	1	1	1	0	0	0	0	0	0	0	0	0						0	0
313	F	8	F10d	1	0	0	0	0	0	0	0	0														1	1	1	1	0	0	0	1	0														0	0
314	M	7	F5d	0	0	0	0	0	0	0	0															0	0	0	0	0	0	0	0															0	0
315	F	7	F5d			0		0	0	0	0																	0		0	0	0	0
316	F	8	F10d	0	0	0	0	0	0	0	0	0	0													0	0	0	0	0	0	0	0	0	0													0	0
317	F	5	F5d	0	0	0	0	0	0	0	0															0	0	0	0	0	0	0	0															0	0
318	M	5	F5d	1	1	1	1	0	1	1																0	0	0	1	1	0	0																0	0
319	M	5	F5d	1	1	0	0	0	0	0																0	0	0	0	0	0	0																1	0
320	F	5	F5d	0	0	0	0	0	0	0																0	0	0	0	0	0	0																0	0
321	F	8	F10d	0	0	0	0	0																		0	0	0	0	0																		0	0
322	M	8	F10d		0	0	0	0	0		0	0	0	0													0	0	0	0	0		0	0	0	0													0
323	M	5	F5d	0	0	1	0	0	0	0	0															0	0	0	0	0	0	0	0															0	0
324	M	7	F5d
325	F	7	F5d	1	1	1	1	0				0	0	0												0	0	0	0	0				0	0	0												0	0
326	F	7	F5d
327	F	7	F5d	0	0	0	0	0	0	0		0														0	0	0	0	0	0	0		0														1	1
328	F	5	F5d	1	1	0	0	0	0	0	0															0	0	0	0	0	0	0	1															0	0
329	F	12	F10d	1	0	0	0	0	0	0	0	0	0	0	0	0	0	0	0	0						0	0	0	0	0	0	0	0	0	0	0	0	0	0	0	0	0						0	0
330	M	5	F5d	0	0	0	0	0	0	0	0															0	0	0	0	0	0	0	0															0	0
331	F	10	F10d	0	0	0	0	0	0	0	0	0	0	0	0	0	0									0	1	1	1	1	1	0	1	1	1	1	1	1	0									0	0
332	F	9	F10d	0	0	0	0	0	0	0	0	0	0	0	0											0	0	0	0	0	0	0	0	0	0	0	0											0	0
333	F	8	F10d	0	0	0	0	0	0	0	0	0	0	0	0											0	0	0	0	0	0	0	0	0	0	0	0											0	0
334	M	8	F10d	1	1	1	0	0	0	0	0	0	0	0												0	1	1	0	1	0	0	0	0	0	0												0	0
335	F	5	F5d		1	0	0	0	0	0	0																0	0	0	0	1	0	0																0
336	F	4	F5d	0	1	0	0	0	0	0																1	1	0	0	0	0	0																0	0
337	M	5	F5d	1	1	0	0	0	0	0																1	1	1	1	1	1	0																0	0
338	F	7	F5d	0	0	0	0	0	0	0	0	0	0	0	0											1	1	1	1	0	0	0	1	0	1	1	0											0	0
339	F	8	F10d	1	0	0	0	0	0	0	0	0	0													0	0	1	0	0	0	0	0	0	0													0	0
340	M	7	F5d	0	0	0	0	0	0	0	0	0	0													0	0	0	0	0	0	0	0	0	0													0	0
341	F	6	F5d	0	0	0	0	0	0	0	0	0	0	0												0	0	0	0	0	0	0	0	0	0	0												0	0
342	F	5	F5d	1	1	1	1	1	1	0	0															0	0	1	1	0	1	1	1															0	0
343	F	5	F5d	1	0	0	1	0	0	0	0															0	0	0	1	1	0	1	0															0	0
344	F	5	F5d	1	1	0	0	1	0	0	1															0	0	1	1	0	0	1	1															0	0
345	F	7	F5d	0	1	1	1	0	0	0	0	0	0													1	0	0	0	0	1	1	0	1	1													0	0
346	F	8	F10d	1	1	1	1	1	1	1	1	0	0													1	1	1	1	1	1	1	0	1	0													0	0
347	M	8	F10d	0	0	0	0	0	0	0	0	0	0													0	0	0	0	0	0	0	0	0	0													0	0
348	F	7	F5d	0	1	0	1	0	0	0	0	0	0													0	0	0	0	1	0	0	0	0	0													0	0
349	M	8	F10d
350	M	5	F5d	1	0	0	0	0	0	0																0	0	1	0	0	0	0																0	0
351	M	5	F5d	1	0	0	0	0	0	0																0	0	0	0	0	0	0																0	0
352	F	5	F5d
353	F	8	F10d	0	0	0	0	0	0	0		0														0	0	0	0	0	0	0		0														0	0
354	F	8	F10d	0	1	1	1	1	0	0	0	0	0													1	0	1	1	0	1	0	1	1	1													0	0
355	M	11	F10d	0	0	0	0	0	0	0	0	0	0	0	0	0										0	0	0	0	0	0	0	0	0	0	0	0	0										0	0
356	M	6	F5d	0	0	0	0	1	1	0	0	0	0	0												0	0	0	0	0	0	0	0	0	0	0												0	0
357	F	4	F5d	1	0	0	0	0	0	0	0															0	0	0	0	1	1	0	0															0	0
358	F	8	F10d	0	0	0	0	0	0	0	0	0	0	0												0	0	0	0	0	0	0	0	0	0	0												0	0
359	M	6	F5d		1	0	1	0	0	0	0																1	0	1	0	0	0	0																0
360	F	5	F5d	1	0	0	0	0	0	0	0															0	0	1	1	1	1	1	1															1	0
361	F	5	F5d	0	1	0		0	0	0	0															0	0	0		0	0	0	0															0	0
362	M	6	F5d	0	1	0	0	0	0	0	0	0	0													0	0	0	0	0	0	0	0	0	0													0	0
363	F	5	F5d	1	1	0	0	0	1	0	0															0	1	0	1	0	0	0	0															0	0
364	F	8	F10d	0	0	0	0	0	1	0	0	0	0	0												0	1	1	1	0	0	0	0	0	0	1												0	0
365	M	8	F10d	1	1	1		1	0	0	0	0	0	0												0	0	1		1	1	0	0	0	0	0												0	0
366	F	5	F5d	1	0	0	0	0	0	0																0	1	1	0	1	0	0																0	0
367	M	8	F10d		1	1	0	0	0	0	0	0	0	0	0												0	0	1	1	0	0	1	0	0	0	0												0
368	M	14	F15d	1	1	0	0	1	0	0	0	1	0	0		0	0	0	0							0	1	1	0	0	0	0	0	0	0	0		0	0	0	0							0	0
369	F	10	F10d	0	0	0	0	0	0	0	0	0	0	0	0	0	0	0								0	0	0	1	1	1	1	1	1	0	1	1	1	0	1								0	0
370	F	16	F15d	1	1	1	0	0	0	1	0	0	0	0	0	0	0	1	0	0	1	0	0			0	0	0	0	0	1	0	0	0	0	0	0	0	0	0	0	0	0	0	0			0	0
371	F	8	F10d	0	1	1	0	0	0	0	0	0	0	0												0	0	1	1	0	0	0	0	0	0	0												0	0
372	M	5	F5d	0	0	0	0	0	0	0	0															1	0	0	0	0	0	0	0															0	0
373	F	4	F5d
374	M	5	F5d	0	0	0	0	0	0	0	0															0	0	0	0	0	0	0	1															0	0
375	F	4	F5d	1	1	1	1	1	1	1																0	1	0	1	0	1	1																0	0
376	F	4	F5d	1	0	1	1	0	0	0																0	0	0	0	0	0	1																0	0
377	F	5	F5d	0	0	0	1	1	0	0	0	0	0													0	0	0	0	1	0	1	1	1	1													0	0
378	F	8	F10d	1	1	0	0	0	0	0	0	0	0	0												0	1	0	1	0	1	1	1	1	1	0												0	0
379	M	7	F5d	0	0	0	0	0	0	0	1		0	0												0	0	0	0	0	0	0	0		1	0												0	0
380	M	5	F5d	0	0	0	0	0	0	0	0															0	0	0	0	0	0	0	0															0	0
381	M	8	F10d		0	0		0	0	0		0	0														0	0		0	0	0		0	0														0
382	F	8	F10d		0	1	0	1	0	0	0	0	0														0	0	0	0	0	0	0	0	0														0
383	F	5	F5d	1	0	0	0	0	0	0	0															0	1	0	1	1	1	1	1															0	0
384	M	8	F10d	0	0	0	0	0	0	0	0	0	0													0	0	0	0	0	0	0	0	0	0													0	0
385	M	7	F5d	0	0	0	0	0	0	0		0	0													0	0	0	0	0	0	0		0	0													0	0
386	M	6	F5d
387	M	6	F5d	1	1	0	0	0	0	0	0	0	0													0	0	0	0	0	0	0	0	0	0													0	0
388	M	5	F5d
389	F	11	F10d	1	0	1	1	0	1	0	0	0	0	0	0	0										0	0	0	0	0	0	0	0	0	0	0	0	0										0	0
390	M	6	F5d	0	1	0	0	0	0	0	0															0	0	0	0	0	0	0	0															0	0
391	F	7	F5d		1	1	1																				0	0	0																				0
392	M	5	F5d	0	0	0	0	0	1	0																0	0	0	0	0	0	0																0	0
393	F	6	F5d	1	1	1	1	0	0	1	0	0	0													0	0	0	0	0	0	1	0	0	0													0	0
394	F	6	F5d	1	1	0	0	0	0	0	0	0	0													0	0	0	0	0	0	0	0	0	0													1	1
395	M	18	F20d			0	1	1	0	0	0	0	0	0		0	0			0	0	0	0	0	0			0	0	0	0	0	0	0	0	0		0	0			0	0	0	0	0	0
396	F	5	F5d	0	1	1	0	0	0	0	0															0	0	0	0	0	0	0	0															0	0
397	M	5	F5d	1	0	0	0	0	0	0																0	0	0	0	0	0	0																0	0
398	F	8	F10d
399	F	8	F10d	1	1	0	0	0	0	0	0	0	0	0												1	0	0	0	0	0	0	0	0	0	0												0	0
400	F	8	F10d	0	1	0	0	0	0	0	0	0	0													0	1	1	1	1	1	0	0	0	0													0	0
401	M	9	F10d	1	1	0	0	0	0	0	0	0	0	0												1	1	0	1	1	1	1	1	0	1	0												0	0
402	M	8	F10d
403	F	8	F10d	0	0	0	0	0	0	0	0	0	0													0	0	0	0	0	0	0	0	0	0													0	0
404	M	8	F10d
405	F	9	F10d	0	0	0	0	0	0	0	0	0	0	0	0											0	0	0	1	0	0	0	0	0	0	0	0											0	0
406	M	8	F10d	0	0	0	0	0	0	0	0	0	0													0	0	0	0	0	0	0	0	0	0													0	0
407	F	6	F5d
408	F	8	F10d
409	M	9	F10d
410	F	5	F5d	1	0	0	0	0	0	0																0	0	0	1	1	0	0																0	0
411	F	7	F5d	0	0	1	0	0	1	0	0	0	0	0												0	0	1	0	1	0	0	0	1	0	0												0	0
412	M	8	F10d	0	0	0	0	0	0	0	0	0	0	0												0	0	0	0	0	0	0	0	0	0	0												0	0
413	F	6	F5d	0	0	1	0	0	0	0	0	0	0	0												0	0	0	0	1	1	1	0	1	0	0												0	0
414	F	10	F10d
415	M	9	F10d	1	0	0	0	0	0	0	0	0	0	0	0											0	0	0	0	0	0	0	1	0	0	0	0											0	0
416	M	7	F5d	0	1	0	0	0	0	0	0	0	0													0	0	0	0	0	0	0	0	0	0													0	0
417	M	5	F5d	1	0	0	0	0	0	0	0															0	0	0	0	0	0	0	0															0	0
418	F	6	F5d	0	0	0	1	0	0	0	0	0	0													0	0	0	0	0	0	1	0	0	0													0	0
419	F	5	F5d	1	0	0	0	0	0	0																0	1	0	0	0	0	1																0	0
420	F	5	F5d	1	1	0	1	0	0	0																0	0	0	0	0	0	0																0	0
421	M	16	F15d	0	0	0	0	0	0	0	0	0	0	0	0	0	0		0	0	0	0				0	0	0	0	0	0	0	0	0	0	0	0	0	0		0	0	0	0				0	0
422	F	5	F5d	0	0	0	0	0	0	0																0	0	1	1	1	1	0																0	0
423	F	5	F5d	0	0	0	0	0	0	0																0	0	0	0	0	0	0																0	0
424	F	7	F5d
425	F	5	F5d	1	1	1	0	0	0	0																0	0	0	1	1	1	1																0	0
426	M	5	F5d	0	1	1	0	0	0	0																0	0	0	0	0	0	0																0	0
427	F	6	F5d	1	0	0	0	0	0	0	0															0	0	0	1	0	0	0	0															0	0
428	M	13	F15d	0	0	0	0	0	0	0	0	0	0	0	0	0	0	0								0	0	0	0	0	0	0	0	0	0	0	0	0	0	0								0	0
429	F	20	F20d	0	0	0	0	0	0	0		0	0	0												0	0	1	1	1	1	1		1	1	0												0	0
430	F	8	F10d	0	0	0	0	0	0	0	0	0	0	0												0	1	1	1	0	1	1	1	1	0	0												0	0
431	F	11	F10d	0	0	0	0	0	0	0	0	0	0	0	0	0	0									0	0	0	1	1	1	1	0	0	0	1	0	1	0									0	0
432	F	8	F10d	0	0	0	0		0			0														0	0	0	0		0			0														0	0
433	F	8	F10d	0	0	0	0	0	0	0	0	0	0													1	1	1	1	0	0	0	0	0	0													0	0
434	F	8	F10d
435	M	10	F10d	0	0	1	1	1	1	0																0	0	1	1	1	1	1																0	0
436	F	9	F10d	0	1	1	1	0	1	0	0	0	0	0												0	1	1	1	1	0	0	1	0	1	1												0	0
437	F	9	F10d	0	0	0	0	0	0	0	0	0	0	0	0											0	0	0	0	0	0	0	0	0	0	0	0											0	0
438	F	10	F10d	0	0	0	0	0	0	0	0	0	0	0	0	0										0	0	0	0	0	0	0	0	0	0	0	0	0										0	0
439	M	12	F10d		0	0	0	0	0	0	1	0	0	0	0	0	0	0									0	0	0	0	0	0	0	0	0	0	0	0	0	0									0
440	M	13	F15d			0	0		0	0	0	0	0	0	0	0	0	0	0	0								0	0		0	0	0	0	0	0	0	0	0	0	0	0
441	M	4	F5d	1	0	0	0	0	0																	0	0	0	0	0	0																	0	0
442	F	6	F5d		0	0	0	0	0	0	0																0	0	0	0	0	0	0																0
443	F	6	F5d		1	0	0		0	0	0	0	0														0	1	1		0	0	1	1	1														0
444	M	6	F5d	0	0	0	0	0	0	0	0	0	0													0	1	1	1	1	1	1	1	1	1													0	0
445	F	9	F10d
446	M	11	F10d
447	F	6	F5d	1	1	1	0	0	0	0	0															0	0	0	0	0	0	0	0															0	0
448	F	9	F10d		0	0	1	0	1	0		0	0	0	0												0	0	0	0	0	0		0	0	0	0												0
449	F	6	F5d	0	0	0	0	0	0	1	0															1	1	1	1	1	1	1	1															0	0
450	F	6	F5d
451	M	8	F10d	0	0	0	0	0	0	0	0	0	0													0	0	0	0	0	0	0	0	0	0													0	0
452	M	9	F10d		0	0	0	0	0	0	0	0	0	0	0	0	0										1	1	1	1	1	1	1	1	1	1	1	1	1										0
453	M	9	F10d
454	F	6	F5d	1	1	1	1	1	1	1		1	1													0	0	0	0	0	1	0		0	0													0	0
455	M	7	F5d	1	1	0		0	0	0	0															1	1	0		0	0	0	0															0	0
456	M	6	F5d	0	0	0	0		0	0	0															0	0	0	0		1	1	0															0	0
457	F	6	F5d	0	1	1	0	0	0	0	0															1	1	1	0	1	0	1	1															0	0
458	F	8	F10d		0	0	0	0	0	0	0		0	0	0	0											0	0	0	0	0	0	0		0	0	0	0											0
459	F	6	F5d
460	F	6	F5d	0	0	0	0	0	0	0	0	0	0													0	0	0	0	0	0	0	0	0	0													0	0
461	F	5	F5d	0	0	0	0	0	0	0	0															0	0	1	1	0	0	1	0															0	0
462	F	10	F10d	0	1	1	1	1	0	0	0	0	0	0	0	0										0	0	0	1	1	1	1	1	1	0	1	0	0										0	0
463	F	6	F5d	1	1	1	1	0	0	0																0	1	0	1	1	1	1																0	0
464	M	14	F15d	0	0	0	0	0	0	0	0	0	0	0	0	0	0	0	0	1		0				0	0	0	0	1	0	1	0	0	1	0	0	0	1	0	0	0		1				0	0
465	F	9	F10d	1	0	0	0	0	0	0	0	0	0	0	0											0	0	0	0	0	0	0	0	0	1	0	0											0	0
466	M	9	F10d
467	M	7	F5d	1	1	1	1	1	0	0	0	0														1	0	1	1	1	0	0	0	0														0	0
468	F	7	F5d		1																						1																						0
469	F	9	F10d		0	0	0	0	0	0	0	0	0	0	0	0	0										1	1	1	1	1	1	1	0	0	0	0	1	0										0
470	M	9	F10d	0	1	0	0	0	0	0	0	0	0	0												0	0	0	0	0	0	0	0	0	0	0												0	0
471	M	6	F5d	0	1	0	0	0	0	0	0															0	0	0	1	1	0	1	1															0	0
472	F	5	F5d	0	0	0	0	0	0	0	0															0	0	0	0	0	0	0	0															0	0
473	F	9	F10d
474	M	6	F5d		0	0		0	0	0	0	0	0														0	0		0	0	0	0	0	0														0
475	M	6	F5d		1	0	0	0	0	0	1	0															0	0	1	0	0	0	1	0															1
476	F	5	F5d	0	0	0	0	0	0	0	0															0	0	0	1	1	1	1	0															0	0
477	M	6	F5d	0	0	0	0	0	0	0	0	0														0	0	1	1	1	1	1	1	1														0	0
478	F	5	F5d	1	1	1	1	0	0	0	0															0	0	0	0	0	0	1	1															0	0
479	F	5	F5d	1	0	0	0	0	0		0															0	0	0	0	0	0		0															0	0
480	M	9	F10d	0	0	0	0	0	0	0	0	0	0	0	0	0	0									0	0	0	0	0	0	0	0	0	0	0	0	0	0									0	0
481	M	6	F5d		0	0	1	1	0	0	0	1	0														0	1	1	1	0	1	0	1	1														0
482	M	9	F10d	0	0	0	0	0	0	0	0	0	0	0												0	0	0	0	0	0	0	0	0	0	0												0	0
483	M	5	F5d	0	0	0	0	0	0	0																0	0	0	0	1	0	0																0	0
484	F	6	F5d	1	1	1	0	0	0	0	0															0	0	0	0	0	1	0	1															0	0
485	M	6	F5d		1	1	1	1																			0	0	0	0																			0
486	M	6	F5d	0	0	1	0	0	0	0	0	0	0													0	0	0	0	0	0	0	0	0	0													0	0
487	F	8	F10d
488	F	5	F5d	0	0	0	0	0	0	0																0	0	0	0	0	0	1																0	0
489	F	8	F10d	0	1	0	0	0	0	0	0	0	0	0												0	0	0	1	1	0	0	0	0	1	0												0	0
490	F	5	F5d	1	1	1	0	0	0	0																0	1	1	1	1	0	1																0	0
491	F	5	F5d	0	1	0	0	0	0	0	0															0	0	1	0	0	0	0	0															0	0
492	F	8	F10d	0	0	0	0	0	0	0	0	0	0	0												0	0	0	0	0	0	0	1	1	1	0												0	0
493	F	8	F10d	1	1	1	0	0	0	0	1															0	0	1	0	0	0	0	0															0	0
494	F	5	F5d	1	1	0	0	0	0	0	0															0	0	0	0	0	0	0	0															0	0
495	F	8	F10d	0	0	0	0	0	0	0	0	0	0	0												0	0	0	0	0	0	0	0	0	0	1												0	0
496	F	5	F5d		0	0	0	0	0	0																	0	0	0	0	0	0																	0
497	F	8	F10d	0	1	1	1	0	0	0	0	0	0													0	1	1	1	1	1	1	0	0	1													0	0
498	F	5	F5d
499	F	8	F10d	1	0	1	1	0	0	0	0	0	0	0	0											0	0	1	1	1	1	1	1	1	1	1	1											0	0
500	F	8	F10d	1	1	1	0	0	0	0	0	0	0													0	0	1	1	1	0	0	0	0	0													0	0
501	M	5	F5d	0	0	0	0	0	0	0	0															0	0	0	1	0	0	0	0															0	0
502	M	5	F5d
503	M	5	F5d	1	1	0	0	0	0	0																0	1	1	1	1	1	0																0	0
504	F	14	F15d	0	0	0	0	0	0	0	0		0	0	0	0	0	0	0	0						0	0	0	0	0	0	0	0		0	0	0	0	0	0	0	0						0	0
505	F	8	F10d	0	0	0	0	0	0	0	0	0	1	0												0	0	0	0	0	0	1	0	0	0	0												0	0
506	F	8	F10d	0	0	0	0	0	0	0	0	0	0													0	0	0	0	0	0	0	0	0	0													0	0
507	M	14	F15d	0	0	0	0	0	0	0	0	0	0	0	0	0	0	0	0	0						0	0	0	0	0	0	0	0	0	0	0	0	0	0	0	0	0						0	0
508	F	6	F5d	1	1	0	0	0	0	0	0															0	0	0	1	0	0	0	0															0	0
509	M	5	F5d
510	F	15	F15d	0	0	0	0	0	0	0	0	0	0	0	0	0	0	0	0	0	0	0	0	0		0	1	0	1	0	0	0	1	0	1	0	1	0	1	1	1	0	0	1	1	1		0	1
511	M	5	F5d
512	M	5	F5d	1	1		0	0	0																	0	0		0	0	0																	0	0
513	M	5	F5d
514	F	9	F10d	0	0	0	0	0	0	0	0	0	0	0	0											0	0	0	0	0	0	0	0	0	0	0	0											0	0
515	F	9	F10d	0	0	0	0	0	0	0	0	0	0	0												0	0	0	1	0	1	0	0	0	1	0												0	1
516	F	5	F5d	1	1	0	0	0	0	0																0	0	0	0	0	0	0																0	0
517	F	6	F5d	0	1	1	1	1	0	0	0															1	1	1	1	0	1	1	1															0	0
518	M	8	F10d	0	1	0	0	0	0	1	1	0	0	0												0	0	0	0	0	0	1	0	0	0	0												0	0
519	M	5	F5d	0	0	0	0	0	0	0	0	0														0	0	0	1	1	1	0	0	0														0	1
520	F	5	F5d	0	0	0	0	0	0	0																0	1	0	1	1	1	1																0	0
521	F	9	F10d	0	0	0	0	0	0	0	0	0	0	0	0											1	0	0	0	0	1	1	0	0	0	1	1											0	1
522	F	8	F10d	1	0	1	1	0	0	0		0	0													0	1	1	1	1	1	1		1	1													0	0
523	M	8	F10d		0	0	0			0																	0	0	0			0																	0
524	F	5	F5d	1	0	1	0	0	0	0																0	0	0	1	0	0	0																0	0
525	F	6	F5d
526	M	9	F10d	0	0	0	0	0	1	0	0	0	0	0	0											1	1	1	0	1	1	0	0	0	0	0	0											0	1
527	M	14	F15d
528	M	5	F5d
529	M	21	F20d		0	0	0	0	0	0	0	0	0	0	0	0	0	0	0	0	0	0	0	0	0		0	1	0	1	0	0	0	0	0	0	0	1	1	0	0	1	0	0	0	1	1		0
530	F	5	F5d
531	M	8	F10d	0	0	0	0	0	0	0	0	0	0	0												0	0	0	0	0	0	1	1	1	0	0												0	0
532	M	6	F5d	0	0	0	0	0	0	0	0	0	0													0	1	1	1	1	1	1	0	0	0													0	0
533	F	14	F15d	1	1	1	0	1	0	0	0	0	0	0	0	0	0	0	0	0						1	0	0	0	0	0	0	0	0	0	0	0	0	0	0	0	0						0	0
534	M	6	F5d		0	0	0	0	0	0	0																1	0	0	0	1	0	0																0
535	M	9	F10d							0	0	0	0	0	0	0	0															1	0	0	0	0	0	0	0
536	F	5	F5d
537	M	14	F15d	0	1	1	0	0		0	0	0	0	0	0	0	0	0	0							0	0	0	0	0		0	0	0	0	0	0	0	0	0	0							0	0
538	M	14	F15d
539	M	8	F10d			0	0	0	0	0	0	0	0	0														0	0	0	0	0	0	0	0	0
540	M	6	F5d	1	1	1	1	0	0	0	0															0	0	0	0	0	0	0	0															0	0
541	F	5	F5d		0	0	0	0	0	0	0	0															0	1	1	1	0	0	0	0															0
542	F	5	F5d	0	0	1	0	0	0	0	0	0														0	0	0	0	0	0	0	0	0														0	0
543	F	8	F10d		0	0	0	0	0	0	0	0	0	0	0	0											0	0	0	0	0	0	0	0	0	0	0	1											0
544	M	6	F5d
545	F	6	F5d	1	0	0	0	0	0	0	1															0	1	0	0	0	0	0	0															0	0
546	M	9	F10d	1	1	1	0	0	1	0	0	0	0	0	0											1	1	0	0	0	0	0	0	0	0	0	0											0	1
547	F	8	F10d
548	F	5	F5d	0	0	0	0	0	0	0																0	1	1	1	1	1	0																0	0
549	M	5	F5d
550	F	5	F5d	0	0	0	0	0	0	0	0	0	0													0	1	0	0	0	0	0	0	0	0													0	0
551	F	5	F5d	1	1	0	0	0	0	0																0	0	1	1	0	0	0																0	0
552	M	5	F5d	0	0	0	0	0	0	0																0	1	1	1	0	0	0																0	0
553	F	14	F15d	0	0	0	0	0	0	0	0															0	0	1	0	1	0	0	0															0	0
554	M	14	F15d	0	1	0	0	0	0	1	0	0	0		0	0	0	0								0	0	0	0	0	0	0	1	0	1		0	0	0	0								0	0
555	M	8	F10d	0	1	0	0	0	0	0	0	0	0	0												0	0	0	0	0	0	0	0	0	0	0												0	0
556	M	16	F15d		0	0	0	0	1	0	1	1	0	0	0	0	0	0	0	0	0	0	0	0			0	1	1	1	0	1	1	0	1	1	1	1	0	1	1	0	0	0	0	0			0
557	F	19	F20d
558	M	5	F5d	0	0	0	1	0	0	0	0	0	0													0	0	0	1	1	0	0	0	0	0													0	1
559	F	5	F5d	1	0	0	0	0	0	0	0															0	0	0	1	1	0	1	1															0	0
560	M	8	F10d		0	0	0	0	0		0	0	0	0													0	0	0	0	0		0	0	0	0													0
561	M	5	F5d	0	1	0	0	0	0	0	0															0	0	0	0	0	0	0	0															0	0
562	M	7	F5d
563	F	5	F5d	0	0	0	0	0	0	0	0	0	0	0												1	0	0	0	0	0	0	0	0	0	0												0	1
564	F	8	F10d	0	0	0	0	0																		0	0	0	1	0																		0	0
565	F	8	F10d		1	1	0	0	0	0	0	0	0	0	0	0											1	1	1	0	1	1	0	0	1	1	1	0											0
566	M	6	F5d
567	F	9	F10d	0	0	0	0	0	0	0	0	0	0	0	0	0										0	0	0	0	0	0	0	0	0	0	0	0	0										0	0
568	F	5	F5d
569	F	5	F5d
570	M	5	F5d
571	M	5	F5d	0	0	0	0	0	0	0	0															0	0	0	0	0	0	0	0															0	0
572	F	5	F5d	1	1	0	0	0	0	0	0															0	0	0	0	0	0	0	0															0	0
573	M	8	F10d
574	F	5	F5d	1	1	0	0	0	0	0	0															0	0	1	0	0	0	0	0															0	0
575	M	8	F10d	0	0	0	0	0	0	0		0	0													0	0	0	0	0	0	0		0	0													0	0
576	F	8	F10d	0	1	0	0	0	0	0	0	0	0													0	0	0	0	0	0	0	0	0	0													0	0
577	F	8	F10d
578	F	8	F10d
579	M	8	F10d	0	0	0	0	0		0	0	0	0													0	0	1	1	1		0	0	0	0													0	0
580	F	8	F10d		1	1	0	1	1	0	0	0	0	0	0												0	0	0	0	0	0	0	0	1	1	0												0
581	M	9	F10d	0		0	0	0	0	0	0	0	0	0	0	0	0									0		0	0	0	0	0	0	0	0	0	0	0	0									0
582	M	5	F5d	1	0	0	0	0	0	1																0	0	0	0	0	0	0																0	1
583	M	6	F5d
584	F	5	F5d	0	1	1	1	0	0	0																0	1	1	1	0	1	0																0	0
585	M	14	F15d	0	0	1	1	0	0	0	0	0	0	0	0	0	0	0	0							0	0	0	1	1	0	1	1	1	0	0	1	1	1	0	0							0	0
586	M	11	F10d
587	F	14	F15d	1	0	0	0	0	0	0	0	0	0	0	0	0	0	0	0							0	0	0	0	0	0	0	0	0	0	0	0	0	0	0	0							0	0
588	M	11	F10d	0	0	0	1	0	0	0	0	0	0	0	0	0										0	1	1	1	1	0	1	0	0	0	0	0	0										0	0
589	F	8	F10d
590	M	20	F20d		1	0	0	0	0	0	0	0	0	0	0	0	0	0	0	0	0	0	0	0	0		0	0	0	0	0	0	0	0	0	0	0	0	0	0	0	0	0	0	0	0	0		0
591	M	5	F5d	0	1	1	1	0	0	0																0	0	0	0	0	0	0																0	0
592	M	9	F10d	0	0	0	0	0	0	0	0	0	0	0	0	0										0	0	0	0	1	1	0	1	0	0	1	0	1										0	0
593	F	8	F10d	1	1	1	0		0	0	0	0	0													0	1	1	1		1	0	1	1	1													0	0
594	M	7	F5d
595	M	6	F5d
596	F	14	F15d	1	1	0	0	0	0	0	0	0	0	0	0	0	0	0		0	0					0	0	0	0	0	0	0	0	0	0	0	0	0	0	0		0	0					0	0
597	M	14	F15d	0	0	0	0	0	0	0	0	0	0	0	0	0	0	0	0	0	0	0	0	0		0	0	0	0	0	0	0	0	0	0	0	0	0	0	0	0	0	0	0	0	0		0	0
598	M	10	F10d	0	0	0	0	0	0			0	0													0	0	0	0	0	0			0	0													0	0
599	F	5	F5d
600	M	9	F10d	0	0	0	0	0	0	0	1	0	1	0												0	0	0	0	0	0	0	0	0	0	0												0	0
601	M	8	F10d	0	0	0	0	0	0	0	0	0	0													0	0	0	0	0	0	0	0	0	0													0	0
602	F	8	F10d
603	F	6	F5d	1	1	1	1	1	1	0	1	1	1													0	0	0	0	0	0	1	1	0	0													0	0
604	F	6	F5d
605	F	5	F5d
606	F	14	F15d	1	1	1	1	1	1	1	1	1	1	1	1	1	1	1	1	1	1					1	1	1	1	1	1	1	1	1	1	1	1	1	1	1	1	1	1					0	0
607	F	20	F20d	0	0	0	0	0	0	0	0	0	0	0	0	0	0	0	0	0	0	0	0	0	0	0	0	0	0	0	0	0	0	0	0	0	0	0	0	0	0	0	0	0	0	0	0	0	0
608	M	5	F5d	0	0	0	0		0	0	0	0														0	0	0	0		0	0	0	0														0	0
609	M	8	F10d	0	0	0		0	0		0	0	0													0	0	0		0	0		0	0	0													0	0
610	M	5	F5d	0	0	0	0		0	0	0	0														0	0	0	0		0	0	0	0														0	0
611	F	9	F10d
612	F	5	F5d	0	0	0	0	0	0	0																1	1	1	1	1	1	1																0	1
613	M	5	F5d	0	0	0	0	0	0	0																0	0	0	0	0	0	0																0	0
614	M	21	F20d	0	0	0	0	0	0	0	0	0	0	0	0	0	0	0	0	0	0	0	0	0	0	0	0	0	0	0	0	0	0	0	0	0	0	0	0	0	0	0	0	0	0	0	0	0	0
615	F	21	F20d	1	0	1	0	0	0	0	0	0	0	0	0	0	0	0	0	0	0	0	1		0	1	1	0	0	1	1	1	1	0	0	0	0	0	1	0	1	0	0	0	0		0	0	0
616	M	8	F10d
617	F	8	F10d	0	0	0	0	0	0	0	0	0	0	0												0	0	1	1	0	0	1	0	0	0	0												0	0
618	F	8	F10d	0	0	1	1	1	0	0	0															0	0	0	0	0	0	0	1															0	0
619	M	20	F20d	0	0	0	0	1	1	0	0	0	1	0	0	0	0	0	0	0	0	0	0	0	0	0	1	1	0	1	1	1	1	0	0	0	0	0	1	1	1	0	0	1	1	1	1	0	0
620	M	5	F5d	0	0	0	0	0	0	0	0															0	0	0	0	1	0	0	1															0	0
621	M	14	F15d
622	M	8	F10d
623	M	14	F15d	0	0	0	0		0																	0	0	0	0		1																	0	0
624	F	8	F10d	1	1	0		0	0				0													1	1	0		0	0				0													0	0
625	F	10	F10d
626	F	14	F15d
627	M	5	F5d		0																						0																						0
628	F	14	F15d	0	1	1	0	0	0	0	0	0	0	0	0	0	0	0	0	0						1	0	0	0	0	0	1	0	0	0	0	0	0	0	0	0	0						0	0
629	M	5	F5d	0	0	0		0	0	0																0	0	0		0	0	0																0	0
630	M	5	F5d	0	1	0	0	0	1	1																0	0	0	0	0	0	0																0	0
631	M	8	F10d	0	1	0	1	1	0	0	0	0	0	0												1	0	0	0	0	0	0	0	0	0	0												0	0
632	F	5	F5d
633	F	6	F5d	0	0	0	0	0	0	0	0	0	0													0	0	0	0	0	0	0	0	0	0													0	0
634	F	5	F5d	0	0	0	0	0	0																	0	0	0	0	0	0																	0	0
635	F	21	F20d	0	0	0	0	1	0	0	0	0	0	0	0	0	0	0	0	0		0	0	0	0	0	0	0	0	0	1	0	0	0	0	0	0	0	0	0	0	0		0	0	0	0	0	0
636	M	6	F5d	1	1	1	1	0	0	0	1															0	1	1	1	0	0	0	0															0	0
637	F	21	F20d	0	0	0	0	0	0	0	0	0	0	0	0	0	0	0	0	0	0	0	0	0	0	0	0	0	0	0	0	0	0	0	0	0	0	0	0	0	0	0	0	0	0	0	0	0	0
638	M	8	F10d	0	0	0	0	0	0	0	0	0	0													0	0	0	0	0	0	0	0	0	0													0	0
639	M	6	F5d	0	0	0	0	0	0	0	0	0	0													0	0	1	1	1	1	0	0	0	0													0	0
640	M	8	F10d	0	0	0			0	0		0														0	0	1			0	0		1														1	0
641	F	5	F5d	0	0	0	0	0	0	0	0															0	0	0	0	0	0	0	0															0	0
642	F	5	F5d	0	0	0	0	0	0	0																1	1	1	1	0	1	1																0	0
643	M	5	F5d	0		0	0																			0		0	0																			0
644	M	8	F10d	0	0	0	0	0	0	0	0	0	0	0												0	1	0	0	0	0	0	0	0	0	0												0	0
645	F	6	F5d
646	M	6	F5d
647	M	5	F5d		1	0																					0	0																					0
648	F	8	F10d	1	0	0	0	0	0	0	0	0	0	0	0											0	0	0	0	0	0	0	0	0	0	0	0											0	0
649	M	14	F15d	0	0	0	0	0	0	0	0	0	0	0	0	0	0	0	0	0	0					0	0	0	0	0	0	0	0	0	0	0	0	0	0	0	0	0	0					0	0
650	F	14	F15d	1	0	0	0	0	0	0	0	0	0	0	0	0	0	0	0	0						0	0	0	0	0	0	0	0	0	0	0	0	0	0	0	0	0						0	0
651	F	5	F5d	0	0	0	0	0	0	0	0	0														0	0	0	0	0	0	0	0	0														0	0
652	M	5	F5d
653	F	18	F20d	1	1	0	0	0	0	0	0	0	0	0	0	0	0	0	0	0	0	0	0	0	0	0	1	0	0	0	0	0	0	0	0	0	0	0	0	0	0	0	0	0	0	0	0	0	0
654	M	6	F5d	0	0																					0	0																					0	0
655	M	8	F10d	1	1	0	0	0	1	0	0	0	0	0												0	0	0	0	0	0	0	0	1	0	0												0	0
656	F	5	F5d	0	0	0	0	0	0	0	0															0	0	0	0	1	1	1	1															0	0
657	F	10	F10d	0	0	0	0	0	0	0	0	0	0	0	0	0	0									0	0	1	1	1	0	0	0	0	1	1	0	0	0									0	0
658	F	8	F10d	0	0	0	0	0	0	0	0	0	0													0	0	0	0	0	0	0	0	0	0													0	0
659	M	5	F5d	0	0	0	0	0	0	0	0	0														0	0	0	0	0	0	0	0	0														0	0
660	F	5	F5d	1	0	0	0	0	0	0	0	0														0	0	0	0	0	0	0	0	0														0	0
661	F	8	F10d	1	0	0	0	0	0	1	0	0	0	0	0	0										0	1	0	1	1	1	1	0	0	1	1	1	1										0	0
662	F	14	F15d
663	M	5	F5d	1	1			0	0																	0	0			0	0																	1	1
664	F	5	F5d	1	1	1	0	0	1	1	1															1	1	1	1	1	1	0	1															0	1
665	F	8	F10d	0	0	0	0	0	0	0	0		0		0											0	0	0	1	1	0	0	0		0		0											0	0
666	M	5	F5d		1																						0																						0
667	M	5	F5d	1	0	1	0																			0	0	0	0																			0	0
668	F	14	F15d		0					0	0	0	0	0	0	0	0	0		0	0						0					1	1	0	0	0	0	0	0	0		0	0						0
669	F	15	F15d	0	0	0	0	0	0	0	0	0	0	0	0	0	0	0	0	0	0	0	0	0	0	1	0	0	0	0	0	1	1	1	1	1	1	1	0	0	0	0	0	0	0	0	0	0	0
670	F	7	F5d	0	0	0	0		0	0	0	0	0	0	0											0	0	0	0		0	0	0	0	0	0	0											1	0
671	M	15	F15d	1	1	0	0	0	0	0	0	0	0	0	0	0	0	0	0	0	0	0	0			0	0	0	0	0	0	0	0	0	0	0	0	0	0	0	0	0	0	0	0			0	0
672	F	6	F5d	1	1	1	0	0	0	0	0	0	0	0												0	0	0	0	0	0	0	0	0	0	0												0	0
673	M	8	F10d	1	1	0	0	0	0	0	0	0	0	0	0	0										0	0	0	0	1	0	0	0	0	0	0	0	0										0	0
674	F	14	F15d	0	0	0	0	0	0	0	0	0	0	0	0	0	0	0	0	0						0	0	0	0	0	0	0	0	0	0	0	0	0	0	0	0	0						0	0
675	M	6	F5d					0	1	1																				0	0	0
676	M	15	F15d	0	0	0	0	0	0	0	0	0	0	0	0	0	0	0	0	0						0	0	0	0	1	1	1	0	0	0	0	0	0	0	0	0	0						0	0
677	F	6	F5d	0	0		0	0	0	0	0	0	0													0	0		0	1	0	0	0	0	0													0	0
678	F	5	F5d	0	0	0	0	0	0	0																0	0	0	0	0	0	0																0	0
679	M	5	F5d		0	0	0	0	0	0	0	0															0	0	0	0	0	0	0	0															0
680	F	8	F10d
681	F	8	F10d
682	F	5	F5d
683	M	8	F10d
684	M	8	F10d
685	F	8	F10d	0	0	0	0	0	1	0	0	0	0	0												0	0	0	0	0	0	0	0	0	0	0												0	0
686	M	8	F10d
687	M	5	F5d
688	M	6	F5d	0	0	1	0	0	0	0	0															0	0	0	0	0	0	0	0															0	0
689	F	5	F5d	0	0	1		0	0	1	0															0	0	0		0	1	1	0															0	0
690	F	15	F15d	1	1	1	0	0		0	0	0	0	0	0		0	1	0	0						0	0	0	1	0		0	0	0	0	0	0		0	0	0	0						0	0
691	F	13	F15d
692	F	7	F5d	1	1	1	0	0	0	0	0	0														0	0	0	0	0	0	0	0	0														0	0
693	M	7	F5d	1	0	0	0	0	0	0	0	0														1	0	1	1	1	0	1	0	1														0	0
694	F	7	F5d	0	0	0	0		0																	0	0	0	0		0																	0	0
695	F	9	F10d	0	0	0	0	1	1	0	0	0	0	0	0		0									0	0	0	0	1	0	0	0	0	0	0	0		0									0	0
696	M	9	F10d	0	0	0	0	0	0	0	0	0	0	0	0	0	0									0	0	0	0	0	0	0	0	0	0	0	0	0	0									0	0
697	F	5	F5d
698	F	10	F10d	1	0	0	0	0	0	0	0		0													0	0	1	1	0	1	0	0		0													0	0
699	F	8	F10d	0	0	0	0	0	0	0	0	0	0	0												0	0	0	1	1	1	1	1	0	0	0												0	0
700	F	8	F10d
701	F	4	F5d	1	1	1	0	0	0	0	0															0	0	0	1	0	0	1	0															0	0
702	F	5	F5d
703	M	8	F10d	0	0	0	0	0	0	0	0	0	0	0	0	0	0									0	0	0	0	0	0	0	0	0	0	0	0	0	0									0	0
704	M	6	F5d	1	1	1					1															0	0	0					0															0	0
705	M	5	F5d
706	M	8	F10d
707	F	9	F10d	0	1	0	0	0	0	0	0	0	0	0	0											0	0	0	0	0	0	0	0	0	0	0	0											0	0
708	F	8	F10d		0	0	1	0	0	0	0	0	0														0	0	0	0	0	0	0	0	0														0
709	M	8	F10d	0	0	0		0	0	0	0	0	0													0	0	0		0	0	0	0	0	0													0	0
710	F	5	F5d	0	0	0	0	0	0	0	0															0	0	0	0	0	0	0	0															0	0
711	F	9	F10d		1	1	1	1	1			1	0	0													1	1	1	0	1			0	0	0													1
712	F	5	F5d	0	0	0	0	0	0	0																0	0	0	0	0	0	0																0	0
713	M	5	F5d	0	1	1	0	0	0	0																0	0	0	0	0	0	0																0	1
714	F	8	F10d	0	0	0	0	0	0	0	0	0	0													0	0	0	0	0	0	0	0	0	1													0	0
715	F	4	F5d
716	F	14	F15d	0	0	0	0	0	0	0	0	0	0	0	0		0	0	0	0						0	0	1	1	0	0	0	0	0	0	0	0		0	0	1	0						0	0
717	F	14	F15d	1	0	1	0	0	0	0	0	0	0	0	0	0	0	0	0							0	0	1	0	1	0	0	0	0	0	0	0	0	0	0	1							0	0
718	M	13	F15d
719	F	8	F10d	1	1	0	1																			0	0	0	0																			0	0
720	M	14	F15d	0	0	0	0			0	0	0	0	0	0	0	0	0	0							0	0	1	0			1	1	1	1	1	1	1	1	1	0							0	0
721	F	15	F15d	0	1	0	0	0	0	0	0	0	0	0	0	0	0	0	0	0						0	0	0	1	0	0	0	0	0	0	0	0	0	0	0	0	0						0	0
722	F	14	F15d	1	1	1	1	0	1	0	0	0	0	0	0	0	0	0	0							1	0	1	1	1	1	0	1	0	0	0	1	0	0	0	0							0	0
723	M	9	F10d	0	0	0	0	0	0	0	0	0	0	0	0	0	0	0								0	0	0	0	0	0	0	0	0	0	0	0	0	0	0								0	0
724	F	5	F5d		0	1	1	0	0	0	0																1	1	1	1	1	1	1																0
725	F	10	F10d	0	0	0	0	0	0	0	0	0	0	0	0											0	1	0	0	1	0	0	1	0	0	1	1											0	0
726	F	8	F10d	0	1	0				0	0															0	0	0				0	0															0	0
727	M	9	F10d	0	0	0	0	0	0	0	0	0	0	0	0											1	1	0	1	0	0	0	1	0	1	0	1											0	0
728	M	6	F5d	0	1	0	0	0	0	0	0															0	0	0	0	0	0	0	0															0	0
729	M	6	F5d	1	0	1	1	0	0	0																0	0	1	0	1	1	0																0	0
730	M	5	F5d
731	F	6	F5d	1	0	1	0	0	0	1	0	0		0	0											1	1	1	1	1	1	1	0	0		0	0											1	1
732	F	5	F5d		0	0	0	0	0	0																	0	0	0	0	0	0																	0
733	F	5	F5d	0	0	0	1	0	0	0																0	0	0	0	0	0	1																0	0
734	M	8	F10d	1	0	1	1	1	0	0	0	0	0													1	0	1	1	1	1	1	1	1	1													0	0
735	F	5	F5d	0	1	0		0	0	0																0	0	0		0	0	0																0	0
736	F	5	F5d	1	0	0	0	0	0	0																0	0	0	0	0	0	0																0	0
737	F	5	F5d	0	1	1	0	0	0	0	0															0	0	1	0	0	0	0	0															0	0
738	F	6	F5d	0	0	0	0	0	0	0	0	0	0													0	0	0	0	0	0	0	0	0	0													0	0
739	M	4	F5d		0	0	0	0	0	0																	0	1	0	0	0	0																	0
740	M	9	F10d	1	1	1	1	1	1	0	0	0	0	0												0	0	0	0	0	0	0	0	0	0	0												0	0
741	M	8	F10d	0	0	0	0	0	0	0	0	0	0	0	0	0										0	0	0	0	0	0	0	0	0	0	0	0	0										0	0
742	F	5	F5d
743	F	8	F10d
744	M	5	F5d	1	0	0	0	0	0	0	0															0	0	0	0	0	0	0	0															0	0
745	F	8	F10d	0	0	0		0	0	0	0	0														0	0	0		1	1	0	0	0														0	0
746	F	5	F5d	0	0	0	0	0	0	0																0	0	1	0	0	1	0																0	0
747	F	14	F15d	0	1	0	0	0	0	0	0	0	0	0	0	0	0	0	0							0	0	1	1	1	1	1	1	1	0	0	0	0	0	0	0							0	0
748	F	14	F15d	0	1	0	0	0	0	0	0	0	0	0	0	0	0		0							1	0	0	0	0	0	0	0	0	0	0	0	0	0		1							0	0
749	F	5	F5d	1	1	1	1	1	1	0																0	0	0	0	0	0	0																0	0
750	M	5	F5d	0	0	0	0	0	0	0																0	0	0	0	0	0	0																0	0
751	F	5	F5d	1	1	0	0	0	0	0																0	0	0	0	0	0	0																0	0
752	F	5	F5d	0			0																			0			0																			0
753	F	5	F5d		0	0	1	1	0	0	0																0	0	1	1	0	0	1																0
754	M	10	F10d
755	M	6	F5d		0	0	0	0	0	0	0	0	0	0	0												0	0	0	0	0	0	0	0	0	0	0												0
756	M	14	F15d		0	0			0	0	0	0	0			0					0						0	0			0	0	0	0	0			0					0						0
757	M	5	F5d
758	M	10	F10d	0	0	0	0	0	0	0	0	0	0	0	0											1	1	1	0	1	0	0	0	0	0	1	1											0	0
759	F	14	F15d	1	1	0	0	0	0	0	0	0	0	0	1	0	0	0	0	0						0	0	0	0	0	0	0	0	0	0	0	0	0	0	0	0	0						0	0
760	M	8	F10d
761	M	5	F5d	1	1	1	0	1	0	1	0															1	1	0	0	0	0	1	0															0	0
762	F	8	F10d
763	F	8	F10d	0	0	0	0	0	0	0	0	0	0													1	1	1	1	1	1	1	1	1	1													0	0
764	M	9	F10d		0		0	0				0	0														0		0	0				0	0														0
765	F	5	F5d	0	1	1	1	0	1	1	0															0	0	0	0	0	0	0	1															0	0
766	F	8	F10d	1	1	1	1	1	1	1	1	1	1	1												0	0	0	0	0	1	1	1	1	1	1												0	1
767	M	8	F10d	0	0	0	0	1	1	0	0	0		1												0	0	0	0	0	0	0	0	0		0												0	0
768	F	8	F10d
769	M	5	F5d
770	M	6	F5d	0	0	0	1	0	0	0	0															0	0	0	0	0	0	0	0															0	0
771	F	5	F5d	1	1	1	0	0	0	0																1	0	1	1	1	1	1																0	0
772	M	5	F5d	0	0	0	0	0	0	0																0	0	0	0	0	0	0																0	0
773	F	8	F10d		0	0	0	0	0		0	0															0	0	0	0	0		0	0															0
774	M	5	F5d	1	1	0	0	0	1	1																0	0	0	0	1	0	0																1	0
775	M	9	F10d	0	0	0	0	0	0	0	0	0	0	0	0											1	0	0	0	0	0	1	1	1	1	1	1											0	0
776	M	8	F10d	0	0	1	0	0	0	0	0	0	0	0												0	0	0	0	1	0	0	0	0	0	0												0	0
777	F	8	F10d	0	1	0	0	0	0	0	0	0	0	0												0	0	0	0	1	1	1	0	1	1	1												0	0
778	M	8	F10d		0	0	0	0	0	0	0	0	0														0	0	0	0	0	0	0	0	0														0
779	F	6	F5d	0	1	0	0	0	0	0	0															0	0	0	0	0	0	0	0															0	0
780	F	9	F10d	1	0	0	0	0	0	1	0	0	0	0	0											0	0	0	0	0	0	0	0	0	0	0	0											0	0
781	F	14	F15d	0	0	0	0	0	0	0	0	0	0	0	0	0	0	0	0	0						0	0	0	0	0	0	0	0	0	0	0	0	0	0	0	0	0						0	0
782	F	8	F10d
783	F	8	F10d	1	1	0	0	0	0	0	0	0		0												0	0	0	1	0	0	0	0	0		0												0	0
784	M	5	F5d	0	0	0	0	0	0	0																0	0	0	0	0	0	0																0	0
785	F	5	F5d
786	F	8	F10d	0	1	1	0	0	0	0	0	0	0	0												1	0	0	1	0	0	0	1	0	0	0												0	0
787	M	8	F10d	0	0	0	0	0	0	0	0	0	0													0	0	0	0	0	0	0	0	0	0													0	0
788	F	5	F5d	0	0	0	0	0	0	0																0	0	0	0	0	0	0																0	0
789	F	5	F5d
790	M	14	F15d	1	1	0	0	0	0	0	0	0	0	0	0	0	0	0	0	0						0	0	0	0	0	0	0	0	0	0	0	0	0	0	0	0	0						0	0
791	F	5	F5d	0	0	0	0	0	0	0																0	0	0	0	0	0	0																0	0
792	F	14	F15d	0	0	0	0	0	0	0	0	0	0	0	0	0	0	0	0							0	0	0	0	0	0	0	0	0	0	0	0	0	0	0	0							0	0
793	F	5	F5d	1	1	1	1	0	1	1																1	1	1	0	0	0	0																0	0
794	F	5	F5d	1	0	0	0	0	0	0																0	1	0	0	0	0	0																0	0
795	F	5	F5d	0	1	0			0	0																1	1	1			1	1																0	0
796	M	5	F5d	0	0	0	0	0	0	0																1	1	1	1	0	0	1																0	0
797	F	8	F10d	0	1	0	0	0	0	0	0	0	0	0	0	0										0	0	0	0	0	0	0	0	0	0	0	0	0										0	0
798	M	9	F10d	1	1	1	0	0	1	1	0	0	0	0	0											1	0	0	0	0	0	0	0	0	0	0	0											0	0
799	F	14	F15d	0	0	0	0	0	0	0	0	0	0	0	0	0	0	0	0	0	0					1	1	1	1	1	1	1	1	1	1	1	1	1	1	1	1	1	1					0	1
800	M	5	F5d	0				0																		0				0																		0
801	M	8	F10d	0	1	1	1	0	0	1	0	0	0	0												0	0	0	0	0	0	0	0	0	0	0												0	0
802	F	8	F10d	0	0	0	0	0	0	0	0	0	0	0												1	0	1	1	1	1	1	1	0	1	0												0	0
803	M	8	F10d	1	1	1	1	0	0	0	0	0	0													0	0	1	1	1	1	1	1	1	1													0	0
804	M	8	F10d	0	1	1	1	1	1	1	1	0	0	0												1	1	0	0	0	0	0	0	0	0	0												0	0
805	F	8	F10d
806	F	5	F5d
807	F	5	F5d
808	M	5	F5d	0	0	0	1	0	0	0																0	0	0	0	0	0	0																0	0
809	F	8	F10d	1	0	0	0	0	0	0	0	0	0													1	0	1	1	0	0	1	1	1	0													0	0
810	F	5	F5d	0	0	0	0	0	0	0	0															0	0	0	0	0	0	0	0															0	0
811	M	5	F5d	0	0	0	0	0	0																	0	0	0	0	0	0																	0	0
812	M	8	F10d		0	0	1	0	1	0	0	0	1	0													0	0	0	0	0	0	0	0	0	0													0
813	F	8	F10d	1	1	1	0	0	0	0	0	0	0	0												0	0	0	1	1	0	0	0	0	0	0												0	0
814	M	6	F5d	1	0		0	0	0	0	0															1	0		0	1	0	1	0															0	0
815	F	6	F5d	1	0	1	0	0	0	0	0															1	1	1	0	0	0	0	0															0	0
816	F	5	F5d	1	1	0	0	0	0	0	0															0	0	0	0	1	1	1	0															0	0
817	F	5	F5d	1	1	1	0	0	0	0	0															0	0	0	0	0	0	0	0															0	1
818	F	5	F5d		0	0	0	0	0	0	0	0	0														0	0	0	0	0	1	0	1	0														0
819	M	5	F5d	0	1	1	1	0	1	1	1	1														0	0	0	0	0	0	0	0	0														0	0
820	F	4	F5d	0	0	0	1	0	0	0	0															0	0	0	0	0	0	0	0															0	0
821	F	14	F15d
822	F	15	F15d
823	M	4	F5d	1	1	0	0	0	0	0	0															0	0	1	1	1	1	0	0															0	0
824	F	15	F15d
825	F	5	F5d	0	1	0	1	0	0	0																0	0	0	0	1	0	0																0	0
826	F	7	F5d	0	0	0	0	0	0	0	0	0														0	0	0	0	0	0	0	0	0														0	0
827	F	13	F15d	1	1	0	0	0	0	0	0	0	0	0												0	1	1	1	1	1	1	1	0	0	1												0	0
828	M	5	F5d	0	0	0	0	0	0	0																0	0	0	0	0	0	0																0	0
829	F	5	F5d
830	F	5	F5d
831	M	5	F5d	0	0		0	0	0	0																0	0		0	0	0	0																0	0
832	F	8	F10d
833	F	11	F10d	0	0	0	0	0	0	0	0	0	0	0	0	0	0									0	0	0	0	0	0	0	0	0	0	0	0	0	0									0	0
834	F	8	F10d	0	1	0	0	0	0	0	0	0	0													0	0	0	0	0	0	0	0	0	0													0	0
835	F	13	F15d	1	1	1	1	1	1	0	0	0	0	0	0	0	0	0	0							0	0	1	1	1	1	0	1	1	1	0	1	1	1	1	1							0	0
836	F	15	F15d	0	0	0	0	0		0	0	0	0	0	0	0	0	0	0	0						0	0	1	0	0		0	0	0	0	0	0	0	0	1	1	0						0	0
837	F	5	F5d
838	F	13	F15d	0	0	0	0	0	0		0	0	0	0	0	0	0		0							0	0	1	0	0	1		1	1	1	0	0	0	0		0							0	0
839	F	14	F15d
840	F	10	F10d	0	1	0	0	0	0	0	0	0	0	0	0											0	0	0	0	0	0	0	0	0	0	0	0											0	0
841	M	5	F5d		1	0	0	0	0	0	0	0															0	0	0	0	0	0	0	0															0
842	F	5	F5d
843	F	6	F5d		0	0	1	0	0	0	0	0	0														0	0	1	1	1	1	1	1	1														0
844	F	5	F5d	1	1	1	0	0	0	0	0															0	0	0	0	0	0	0	0															0	0
845	F	5	F5d	0	0	0	0	0	0	0	0															0	0	0	0	0	0	0	0															0	0
846	F	8	F10d	1	1	1	0	0	0	0			0													0	0	0	0	0	0	0			0													0	0
847	M	10	F10d
848	F	8	F10d	0	0	0	0	0	0	0	0	0	0													0	0	0	1	0	1	0	0	0	0													1	1
849	F	9	F10d	1	1	1	0	0	0	0	0	0	0	0	0	0										0	0	0	0	0	0	0	0	0	0	0	0	0										0	0
850	F	8	F10d
851	F	8	F10d	0	0	0	0	0	0	0	0	0	0	0												0	0	1	0	0	0	0	0	0	0	0												0	0
852	M	14	F15d		0	0	0	0	0	0	0	0	0		0	0	0	0	0	0	0	0	0				0	0	0	0	0	0	0	0	0		0	0	0	0	0	0	0	0	0				0
853	F	8	F10d	1	1	1	0	0	0	0	0	0	0	0	0											0	0	0	0	0	0	0	0	0	0	0	0											0	0
854	M	14	F15d	0	0	0	0	0	0	0	0	0	0						0	0	0					0	0	1	0	0	0	0	0	0	0						0	0	0					0	0
855	F	5	F5d	1	1	0	1	0	0	0																0	1	0	1	1	0	0																0	0
856	F	5	F5d	0	0	0	0	0	0	0																0	0	0	1	0	1	0																0	0
857	M	6	F5d	1	0	1	0	0	0	0	0															1	1	1	1	1	0	0	0															0	1
858	M	5	F5d	0	0	0	0	0	0	0																0	0	0	1	1	1	0																0	1
859	M	8	F10d
860	F	5	F5d	0	0	0	0	0	0	0																0	0	0	0	0	0	1																0	0
861	M	5	F5d	1	0	0	0	0																		1	1	1	1	0																		0	0
862	F	5	F5d		0	1	0	0	0	0	0	0															0	0	0	0	0	0	0	0															0
863	M	8	F10d
864	M	7	F5d		0	0	0	0	0	0	0	0															0	0	0	0	1	0	0	0															0
865	F	6	F5d			0	1	0	0	0	0	0	0															0	1	0	0	0	0	0	0
866	F	5	F5d	1	0	0	0	0	0	0																0	0	0	0	0	0	0																1	1
867	F	5	F5d		1				0	0																	1				0	0																	0
868	M	8	F10d	1	0	0	0	0	0	0	0	0	0													0	0	0	0	0	0	0	0	0	0													0	0
869	F	8	F10d	0	1	0	0	1	0	0	0	0	0	0	0	0	0									0	0	1	0	1	1	1	1	1	1	1	1	0	0									0	0
870	M	8	F10d
871	F	21	F20d	0	1	1	0	0	0	0	0	0	0	0	0	0	0	0	0	0	0	0	0	0	0	0	1	1	0	0	0	0	0	0	0	0	0	0	0	0	0	0	0	0	0	0	0	0	1
872	M	8	F10d	0	0	0	0	0	0	0	0	0	0	0												0	0	0	0	0	0	0	0	0	0	0												0	0
873	F	13	F15d	1	1	0	0	1	0	0	0	0	0	0	0	0	0	0	0							0	0	1	1	0	0	0	1	0	0	1	0	1	1	0	0							0	0
874	F	8	F10d	1	0	1	0	0	0	0	0	0	0													1	0	0	1	1	1	1	1	1	1													0	0
875	F	5	F5d	1	0	0	0	0	0	0	0															0	0	0	0	0	0	0	0															0	0
876	F	9	F10d	1	0	0	0	0	0	0	0	0	0	0	0											0	0	0	0	0	0	0	0	0	0	0	0											0	0
877	M	8	F10d	0	1	1	0	0	0	0	0	0	0	0												0	0	1	1	1	0	1	0	1	0	0												0	0
878	M	9	F10d
879	F	8	F10d	0	0	0	0	0	0	0	0	1	0	0												1	1	1	1	0	1	1	1	1	0	1												0	0
880	M	8	F10d	0	0	0	0	0	0		0	0	0													0	0	0	0	1	0		1	1	1													0	0
881	F	21	F20d	1	0	0	1	0	1	0	0	0	0	0	0	0	0	0	0	0	0	1	0	1	0	0	0	0	1	1	1	1	0	0	0	0	0	0	0	0	0	0	0	0	0	0	0	0	0
882	M	21	F20d	0	0	0	0	0	0	0	0	0	0	0	0	0	0		0	0	0	0	0	0	0	0	0	0	0	0	0	0	0	0	0	0	0	0	0		0	0	0	0	0	0	0	0	0
883	M	8	F10d	0	0	0	0	0	0	0	0	0	0	0												0	0	0	0	0	0	0	0	0	0	0												0	0
884	M	15	F15d	0	1	0	1	0	0	0	0	0	0	0	0	0	0	0	0	0	0	0	0			0	0	0	0	0	0	0	0	0	0	0	0	0	0	0	0	0	0	0	0			0	0
885	F	8	F10d
886	F	6	F5d	0	0	0	0	0	0	1	0		0													0	0	0	0	0	0	0	0		0													0	0
887	M	5	F5d	0	0	0	0	0	0	0																0	0	1	1	1	1	1																0	0
888	F	7	F5d
889	F	14	F15d	0	0	0	0	0	0	0	0	0	0	0	0	0	0	0	0	0						0	0	0	0	0	0	0	0	0	0	0	0	0	0	0	0	0						0	0
890	F	5	F5d	1	1	1	0	0	0	0																1	1	1	0	0	0	0																0	0
891	F	13	F15d	0	0	0	0	0	0	0	0	0	0	0	0	0	0	0								0	0	0	0	0	0	0	0	0	0	0	0	0	0	0								0	0
892	F	8	F10d		1	1	1	1	1	1	1	0	0	0	0	0											0	1	1	0	1	0	0	0	0	0	0	0											0
893	F	19	F20d	1	0	0	0	0	0	0	0	0	1	0	0	0	0	0	0	0	0	0	0	0	0	0	0	0	0	0	0	0	0	0	0	0	0	0	0	0	0	0	0	0	0	0	0	0	1
894	F	8	F10d		0	0	0		0	0	0	0	0	0	0	0											0	0	0		0	0	0	0	0	0	0	0											0
895	F	5	F5d	0	1	1	1	1	1	0	0	0														0	1	1	1	0	1	0	0	0														0	0
896	M	5	F5d	1	0	1	0	0	0	0	1	0														0	0	0	0	0	0	0	0	0														0	0
897	F	8	F10d	0	1	1	1	1	1	1	0	1	1													1	1	1	1	1	1	1	0	0	1													0	0
898	M	8	F10d	0	0	0	0	0	0	0	0	0	0													0	0	0	0	0	0	0	0	0	0													0	0
899	F	14	F15d	0	0	0	0	0	0	0	0	0	0	0	0	0	0	0	0	0						0	0	0	0	0	0	0	0	0	0	0	0	0	0	0	0	0						0	0
900	M	14	F15d	0	0	0	0	0	0	0	0	0	0	0	0	0	0	0	0	0						0	0	0	0	0	0	0	0	0	0	0	0	0	0	0	0	0						0	0
901	F	20	F20d
902	M	13	F15d	0	0	0	0	0	0	0	0	0	0		0	0	0	0	0							0	0	0	0	0	0	0	0	0	0		0	0	0	0	0							0	0
903	F	9	F10d	0	0	0	0	0	0	0	0	0	0	0												1	0	0	0	1	1	1	1	1	1	1												0	0
904	F	9	F10d	0	0	0	0	0			0															0	0	0	0	0			0															0	0
905	F	8	F10d
906	M	14	F15d	0	1	1	1	0	0	0	0	0	0	0	0		0	0	0	0						0	0	0	0	0	0	0	0	0	0	0	0		0	0	0	0						0	1
907	M	8	F10d		1	0	0	0																			0	0	0	0																			0
908	F	8	F10d	1	0	0	0	0	0	0	0	0	0	0	0											0	0	0	1	1	0	0	0	0	0	0	0											0	0
909	M	5	F5d
910	F	6	F5d	1	1	1	1	0	0	0	0	0														0	0	0	0	0	0	0	0	0														0	0
911	M	14	F15d	0	1	1	1	0	0	0	0	0	0	0	0	0	0	0	0							1	0	0	0	1	1	0	0	0	1	0	0	1	0	0	0							0	0
912	F	6	F5d	1	0	0	1	0	0	0	0															0	0	0	1	1	1	1	1															0	0
913	M	6	F5d	0	0	0	0	0	0	0	0	0														0	0	0	0	0	0	1	1	0														0	0
914	M	14	F15d	0	0	0	0	0	0	0	0		0	0	0		0	0	0	0	0					0	0	0	0	0	0	0	0		0	0	0		0	0	0	0	0					0	0
915	F	14	F15d	0	1	1	1	1	1	0	0	0	1	0	0	0	0	0	0	0						1	0	0	0	0	0	0	0	0	0	0	0	0	0	0	0	0						0	0
916	F	14	F15d	1	1	0	0	0	1	0	0	1	0	0	0	0	0	0	0	1	1					0	0	0	0	0	1	0	0	0	0	0	0	0	0	1	1	1	0					0	0
917	M	7	F5d	0	0	0	0		0	0	0	0														0	0	0	0		0	0	0	0														0	0
918	M	12	F10d	0	0	0	0	1	0	0	0	0	0	0	0	0										0	0	0	0	0	0	0	0	0	0	0	0	0										0	0
919	M	21	F20d
920	F	9	F10d	1	0	0	0	0	0	0	0															0	0	0	0	0	1	1	0															0	0
921	F	5	F5d	0	0	0	0	0	0	0	0															0	0	0	1	0	0	0	0															0	0
922	M	5	F5d	1	1	0	0	0	0	0																0	1	1	0	0	0	0																0	1
923	F	5	F5d	1	0	1	0	0	0	0																0	0	0	0	0	0	0																0	0
924	M	14	F15d	0	0	0		0			0						0									0	0	0		1			0						0									0	0
925	F	5	F5d	0	0	0	0	0	0	0	0	0														0	0	0	0	0	0	1	0	0														0	0
926	M	9	F10d
927	F	5	F5d	1	1	0	0	0	0	0	0	0														0	0	0	0	0	0	0	0	0														0	1
928	F	6	F5d		0	1	1	0	0	0	0	0	0														1	0	0	0	0	0	0	0	0														0
929	F	8	F10d	1	1	1	0	0	0	0	0	0	0	0												0	0	0	0	0	0	0	0	0	0	0												0	1
930	F	21	F20d	0	0	0	0	0	0	0	0	0	0	0	0	0	0	0	0	0	0	0	0	0	0	0	0	0	0	0	0	0	0	0	0	0	0	0	0	0	0	0	0	0	0	0	0	0	0
931	F	21	F20d		0	0	0	0	0	0	0	0	0	0	0	0	0	0	0	0	0	0	0	0	0		0	0	0	0	0	0	0	0	0	0	0	0	0	0	0	0	0	0	0	0	0		0
932	M	8	F10d	1	1	0	0	0	0	0	0	0		0												0	0	0	0	0	0	0	0	0		0												0	0
933	F	9	F10d	0	0	0	0	0	0	0	0	0	0	0												0	0	0	0	0	0	0	0	0	0	0												0	0
934	F	8	F10d	0	0	0	0	0	0	0		0	0													0	0	0	0	0	0	0		0	0													0	0
935	M	4	F5d	1	0	0	0	0	0	0																0	0	0	0	1	1	0																0	0
936	F	8	F10d			0		0	0	0	0	0	0															1		1	0	1	0	0	0
937	F	9	F10d	1	0	0	0	0	0	0	0	0	0	0	0											0	1	1	0	0	0	0	0	0	0	0	0											0	0
938	F	11	F10d		1	1	0	0	0	0	0	0	0	0	0	0	0										0	0	1	0	0	0	0	0	0	0	0	0	0										0
939	M	5	F5d	0	0	0	0	0		0																1	1	1	1	1		0																0	0
940	F	8	F10d	1	1	1	0	0	0	0	0	0	0													0	0	0	0	0	0	0	0	0	0													0	0
941	M	5	F5d
942	F	6	F5d
943	M	6	F5d	0	0	0	0	0	0	0	0															0	0	0	0	0	0	0	1															0	0
944	M	5	F5d	0	1	0	0	0	0	0																0	0	1	1	1	1	1																0	0
945	F	5	F5d
946	F	10	F10d	0	0	0	0	0	0	0	0	0	0	0	0											0	0	0	0	0	0	0	0	0	1	1	0											0	0
947	M	8	F10d	0	0	0	1	1	0	0	0	0	0	0	0	0	0									0	0	0	0	0	1	1	1	1	1	1	0	1	1									0	0
948	F	8	F10d	1	0	1	0	0	0	0	0	0	0	0												1	0	0	0	0	0	0	0	0	1	0												0	0
949	F	8	F10d	0	0	0	1	1	0	0	0	0	0	0												1	1	1	1	1	1	1	1	1	1	1												0	0
950	M	9	F10d		0																						0																						0
951	M	7	F5d		0		0	0		0	0	0	0														0		0	0		0	0	0	0														0
952	F	10	F10d		0	1		1	1	1	1	1	1	1	1												0	0		0	0	0	0	0	0	0	0												0
953	F	5	F5d	1	1	0	0	0	0	0	0	0														1	1	0	0	0	0	0	0	0														0	0
954	M	8	F10d	0	0	0	0	0	0	0	0	0	0	0												0	0	0	0	0	0	0	0	0	0	0												0	0
955	F	7	F5d
956	F	8	F10d
957	F	8	F10d	1	0	1	0	0	0	0	0	0	0													1	1	1	1	1	0	0	1	1	1													0	0
958	M	12	F10d	1			1	0																		0			0	0																		0
959	M	7	F5d	1	1	1	1	1	0	0	0	0	0													0	0	0	0	1	0	0	0	0	0													0	0
960	M	5	F5d	1	1	1	1	1	0	0	0															0	0	0	0	0	0	0	0															0	0
961	F	5	F5d	1	0	0	0	0	0	0																0	0	0	0	0	0	0																0	0
962	F	14	F15d	0		0	0	0	0		0	0	0	0	0	0	0	0								0		0	0	0	0		0	0	0	0	0	0	0	0								0
963	M	9	F10d	0	0	0	0	0	0	0	0	0	0	0	0	0	0									0	1	0	0	0	0	0	0	0	0	0	0	0	0									0	0
964	F	5	F5d	1	1	0	0	0	0	0																0	0	0	0	0	0	0																1	0
965	M	5	F5d	0	0		0	0		0	0															0	0		0	0		0	0															0	0
966	F	5	F5d	1		0	0	0	0	0																0		0	0	0	0	0																0
967	M	17	F15d
968	F	7	F5d
969	M	5	F5d	0	1	0		0	0	0																0	0	0		0	0	0																0	0
970	F	5	F5d	1	1	1	0	0	0	0																0	0	1	1	1	0	0																0	0
971	F	6	F5d	0	1	1	1	0	0	0		0	0													0	0	0	0	0	0	0		0	0													0	0
972	F	16	F15d	0	0	0	0		0	0	0	0	0		0		1	0	0	1	0	0	0			0	0	0	0		1	0	0	0	0		0		0	1	1	1	1	1	0			0	0
973	F	7	F5d	1	1	1	1	0	0	0	0	0														0	0	0	1	0	0	0	0	0														0	0
974	F	14	F15d	1	1	0	0	0	0	0	0	0	0		0	1	0	0	0	1						1	1	1	1	1	1	0	0	0	1		0	0	0	0	1	1						0	0
975	M	9	F10d
976	M	8	F10d	0	1	1	1	1	0	0	1	1	0													0	0	0	0	0	0	0	0	0	0													0	0
977	M	7	F5d
978	F	15	F15d		0	0	0	0	0	0	0	0	0	0	0	0	0	0	0	0	0	0					0	0	0	0	0	0	0	0	0	0	0	0	0	0	0	0	0	0					0
979	F	14	F15d
980	F	5	F5d	1	0	0	0	0	0	0																0	0	0	0	0	1	0																0	0
981	F	7	F5d	1	1	0	0		0	0	0	0	1	0												0	0	1	0		0	0	0	0	0	0												0	0
982	M	8	F10d
983	F	15	F15d	1	1	1	1	0	0	0	0	0	0	0	0	0	0	0	0	0						0	0	0	0	1	0	0	0	0	0	0	0	0	0	0	0	0						0	0
984	F	14	F15d	1	0	1	0	0	0	0	0	0	0	0	0	0	0		0	0						0	0	0	0	0	0	0	1	0	0	0	0	0	0		0	0						0	0
985	F	5	F5d	1	0	0	0	0	0																	0	0	0	0	0	0																	0	0
986	F	9	F10d	0	0	0	0	0	0	0	0	0	0	0	0	0										0	0	0	1	0	0	0	0	0	0	0	0	0										0	0
987	F	5	F5d	1	0	0	0			0																1	1	1	1			1																0	0
988	F	8	F10d	0	0	0	0		0	0	0	0					0				0					0	0	0	0		0	0	0	0					0				0					0	0
989	F	5	F5d	1	1	0	0	0	0	0	0															0	0	0	1	1	1	1	1															0	0
990	F	7	F5d	1	1		0	0	0	0	0															0	0		1	0	1	1	0															0	1
991	F	8	F10d
992	M	5	F5d
993	M	13	F15d		0	0	0	0	0	0	0	0	0	0	0	0	0	0	0								0	0	0	0	1	1	1	1	1	1	1	1	0	0	0								0
994	M	5	F5d	0	0	0	0	1	0	0	0															0	0	0	0	0	0	0	0															0	0
995	M	5	F5d	0	0	0	0	0	0	0	0	0	0													0	0	0	0	0	0	0	0	0	0													0	1
996	F	6	F5d
997	F	6	F5d
998	F	5	F5d	0	1	1	0	0	0	0	0	0														0	0	1	1	1	1	1	1	1														0	0
999	F	5	F5d	1	1	1	1	0	0	1																1	0	0	0	1	1	0																0	0
1000	F	8	F10d	1	1		1	0																		0	0		1	0																		0	0
1001	M	6	F5d	0	0	1	0	0	0	0	0															0	0	0	0	0	0	0	0															0	0
1002	F	16	F15d	0	1	0	0	0	0	0	0	0	0	0	0	0	0	0	0	0	1	1				0	0	0	0	0	0	0	0	0	0	0	0	0	0	0	0	0	0	0				0	0
1003	F	6	F5d
1004	M	20	F20d	1	1	1	0		0	0	0	0	0	0	0	0	0	0	0	0	0	0	0	0	0	1	1	1	0		0	0	0	0	0	0	0	0	0	0	0	0	0	0	0	0	0	0	0
1005	M	8	F10d	1	1	1	0	0	1	0	0	1	0													0	0	0	0	0	0	0	0	0	0													0	0
1006	M	7	F5d		0	0	0	0	0	0	0	0															0	0	0	1	0	1	0	0															0
1007	F	14	F15d	1	1	0	0	1	0	0	0	0	0	0	0	0	0	0								1	1	0	0	1	0	1	1	1	1	1	1	1	1	0								0	0
1008	M	5	F5d	0	0	0	0	0	0	0																1	1	1	1	1	1	0																0	0
1009	F	6	F5d	0	0	0	0	0	0	0	0															0	0	1	1	1	1	0	0															0	0
1010	M	6	F5d	0	0	0	0	0	0	0	0															0	0	0	1	1	1	1	1															0	0
1011	M	8	F10d	0	0	0	0	0	0	0	0	0	0	0												0	0	0	0	0	0	0	0	0	0	0												0	0
1012	F	14	F15d	1	0	0	0	0	0	0	0	0	0	0	0	0	0	0	0	0						0	0	0	0	0	0	0	0	0	0	0	0	0	0	0	0	0						0	0
1013	F	9	F10d		0	0	0	0	0	0	0	0	0	0	0	0	0										0	0	0	0	0	0	0	0	0	0	0	0	0										0
1014	M	6	F5d	0	0	0	0	0	0	0	0															0	0	0	1	0	1	0	0															0	0
1015	F	6	F5d	0	0	0	0	0	0	0	0															0	0	0	0	1	0	0	0															0	0
1016	F	9	F10d				0		1	0		0			0	0													0		0	0		0			0	0
1017	F	9	F10d	0	0	0	0	0	0	0	0	0	0	0	0											1	0	0	1	1	1	0	0	0	1	1	1											0	1
1018	F	5	F5d	1	1	0	0	0	1		0															1	0	0	1	1	0		0															0	0
1019	F	5	F5d	1	0	0	0	0	0	0																0	1	1	1	0	0	0																0	0
1020	M	8	F10d	1	1	1	0	0	0	0	0	0	0	0												0	0	0	0	0	0	0	0	0	0	0												0	0
1021	F	8	F10d	1	1	0	0	0	0	0	0	0		0	0											0	0	0	0	0	0	0	0	0		0	0											0	0
1022	F	9	F10d	1	0	0	0	0	0	0	0	0	0	0	0	0										0	0	1	1	1	1	1	1	1	1	0	0	1										0	0
1023	F	7	F5d	0	0	0	0	0	0	0	0	0	0	0												0	0	0	0	0	0	0	0	0	0	0												0	0
1024	F	14	F15d	0	1	0	0	0	0				0	0	1	0	0	0	0							0	0	0	0	0	0				0	0	0	0	0	0	0							0	0
1025	F	14	F15d	1	1	1	0	0	0	1	0	0	0	0	0	0	0	0	0	0						0	0	0	0	1	1	0	0	0	0	0	0	0	0	1	0	0						0	0
1026	F	9	F10d	0	1	0	0	0	0	0	0	0	0	0												0	0	0	0	0	1	0	0	0	0	0												0	0
1027	F	8	F10d	0	0	0	0	0	0	0	0	0	0	0												0	0	0	0	0	1	1	1	1	1	1												0	0
1028	F	8	F10d	1	1	0	0	0	0	0	0	0														0	0	0	0	0	0	0	0	0														0	0
1029	M	9	F10d
1030	M	6	F5d	0	0	0	0																			0	0	0	0																			0	0
1031	M	7	F5d	0	0	0	0																			0	0	0	0																			0	0
1032	F	8	F10d		0	0	0		0	0	0	0	0														0	0	1		0	1	1	1	1														0
1033	F	6	F5d	1	1	1	1	0	0	0	0															1	1	1	1	0	1	1	1															0	0
1034	F	6	F5d	0	0	0	0	0	0	0	0															0	1	1	1	1	0	0	0															0	1
1035	M	5	F5d	0	0	0	0	0	0	0																0	0	0	0	0	0	0																0	0
1036	F	6	F5d	0	1	0	0	0	0	0		0	0													0	0	0	1	0	0	0		0	0													0	0
1037	F	5	F5d	0	0	0	1	0	0	0																0	0	0	0	0	0	0																0	0
1038	F	5	F5d	0	1	0	0	0	1	0																0	0	0	0	0	0	0																0	1
1039	F	14	F15d
1040	F	8	F10d
1041	M	14	F15d	0	0	0	0	0	0	0	0	0	0	0	0	0	0	0	0	0						0	0	0	0	0	0	0	0	0	0	0	0	0	0	0	0	0						0	0
1042	F	5	F5d	0	1	1	0	0	0	0																1	0	1	1	1	1	1																0	0
1043	M	14	F15d	1	1	1	0	0	0	0	0	0	0	0	0	0	0	0	0	0						1	0	1	1	1	1	1	1	1	1	1	1	1	1	1	1	1						0	0
1044	M	8	F10d		0	1	0	0		0		0		0													1	0	1	1		1		1		1													0
1045	F	8	F10d	0	1	1	1	1	0	0	1	0	1	1												0	0	1	1	1	1	0	1	1	1	1												0	0
1046	M	5	F5d
1047	F	8	F10d	0	1	0	0	1	0	0	1	0	0													0	0	0	0	1	0	0	0	1	0													0	0
1048	F	6	F5d
1049	M	6	F5d
1050	F	6	F5d
1051	M	6	F5d
1052	M	5	F5d
1053	F	6	F5d	1	1	1	0	0	0	0	0															1	1	0	1	0	0	1	0															0	0
1054	M	14	F15d	0	1	1	0	0	0	0	0	0	0	0	0	0	0	0	0	0						0	0	0	0	0	0	0	0	0	0	0	0	0	0	0	0	0						0	0
1055	F	13	F15d
1056	F	5	F5d
1057	M	8	F10d
1058	F	10	F10d
1059	M	5	F5d
1060	M	8	F10d
1061	M	7	F5d
1062	M	14	F15d	0	0	0	0	0		0		0														0	0	0	0	0		0		0														0	0
1063	M	9	F10d	1	0	0	1	0	0	0	0	0	0	0	0											0	1	1	0	1	0	1	1	1	1	0	0											0	0
1064	F	6	F5d	0	0	0	0	0	0	0	0	0														1	1	1	1	1	1	1	1	1														0	0
1065	M	15	F15d
1066	M	14	F15d	0	1	1	0	0	0	0	0	0	0	0	0	0	0	0	0	0						1	1	0	1	0	1	0	1	1	1	0	0	1	1	0	0	1						0	0
1067	F	14	F15d	0	1	0	0	1	0	0	0	0	0	0	0	0	0	0	0	0						0	1	0	1	0	0	1	0	0	0	0	0	0	0	0	0	0						0	0
1068	F	14	F15d	0	0	0	0	0	0	0	0	0	0	0	0	0	0	0	0	0						0	0	0	1	1	1	1	0	0	0	0	0	0	0	0	0	0						0	0
1069	F	8	F10d	0	0	0	0	0	0	0	0	0	0													0	0	0	0	0	1	1	1	0	0													0	0
1070	F	13	F15d		0	0	0	0	0	0	0	0	0	0	0	0	0	0	0	0							1	0	0	0	0	0	0	0	0	0	0	0	0	0	0	0							0
1071	F	12	F10d	0	0	0	0	0	0																	0	0	1	0	1	0																	0	0
1072	F	5	F5d	1	0	0	0	0	0	0	0															0	1	0	1	1	1	1	1															0	0
1073	F	14	F15d	1	1	0	0	0	0	0	0	0	0	0	0	0	0	0	0							0	0	0	0	1	1	1	1	1	1	1	1	0	0	0	0							0	0
1074	F	14	F15d	1	0	0	0	0	0	0	0	0	0	0	0	0	0	0	0	0						0	0	0	0	1	0	0	0	0	0	0	0	0	0	0	0	0						0	0
1075	F	9	F10d	1	1	1	1	0	0	0	0	0	0	0												1	1	1	1	1	1	1	0	0	0	0												0	0
1076	F	10	F10d		1	0	0	0	0	0	0	0	0	0													0	0	0	0	0	0	0	0	0	0													0
1077	F	14	F15d	0	1	0	0	0	0	0	0	0	0	0	0	0	0	0	0	0						1	1	1	1	1	1	1	1	1	1	1	0	1	1	1	0	1						0	0
1078	F	8	F10d	0	0	0	0	0	0	0	0	0	0	0												0	0	0	0	0	0	0	0	0	0	0												0	0
1079	F	8	F10d		1	0			0	0			0														0	1			0	0			0														0
1080	F	8	F10d
1081	F	8	F10d
1082	F	8	F10d
1083	F	14	F15d
1084	F	13	F15d	1	1	1	0	0	0	0	0	0	0	0	0	0	0	0								0	0	0	0	1	1	0	0	1	0	0	0	1	1	0								0	0
1085	F	5	F5d	1	0	0	0	0	0	0	0															0	0	0	0	0	0	0	0															0	0
1086	F	14	F15d	1	0	0	1	0	0	0	0	0	0	0		0	0	0	0	0						0	0	0	0	0	0	0	0	0	0	0		0	0	0	0	0						0	0
1087	F	5	F5d	1	0	0	1	0	0	0																1	1	0	0	0	1	1																0	0
1088	F	5	F5d	1	1	0	0	0	0	0																1	0	0	0	0	0	0																0	1
1089	M	8	F10d	0	0	0	0	0	0	0	0	0	0	0												0	0	0	0	0	0	0	0	0	0	0												0	0
1090	M	9	F10d
1091	M	8	F10d	0	0	0	0	0	0	0	0	0	0	0	0	0										0	0	0	0	0	0	0	0	0	0	0	1	0										0	0
1092	M	11	F10d
1093	M	7	F5d	0	0	0	0	0	0	0	0	0														0	0	0	0	0	0	0	0	0														0	0
1094	F	8	F10d	0	0	0	0	0	0	0	0	0	0	0												1	0	0	0	0	0	0	0	0	0	0												0	0
1095	M	14	F15d	0	0	0	0	0	0	0	0	0	0	0	0	0	0	0	0							0	0	0	1	0	0	0	0	0	0	0	0	0	0	0	0							0	0
1096	F	8	F10d
1097	F	8	F10d	0	0	0	0	0	0	0	0	0	0	0												0	0	0	0	0	0	0	0	0	0	0												0	0
1098	F	14	F15d	0	0	1	1	0	1	0	1	0	0	0	0	0	0	0	0	0						1	0	0	0	0	1	0	0	1	0	1	0	0	1	0	0	0						0	0
1099	M	9	F10d
1100	M	5	F5d
1101	F	7	F5d	0	0	0	0	0	0	0	0															1	0	1	1	0	0	0	0															0	1
1102	F	8	F10d	0	1	0	0	0	0	0	0	0	0													1	0	1	1	1	1	1	1	0	0													0	0
1103	M	8	F10d	1	0	0	0	0	0	0	0	0	0													0	1	0	0	1	0	0	1	0	0													0	0
1104	F	14	F15d	0	0	0	0	0	0	0	0	0	0	0	0	0	0	0	0	0						0	0	0	0	0	0	0	0	0	0	0	0	0	0	0	0	0						0	0
1105	F	8	F10d	0	0	0	0	0	0	0	0	0	0													0	0	0	0	0	0	0	0	0	0													0	0
1106	M	8	F10d	0					1	1																0					0	0																0
1107	F	5	F5d	0	0	0	0	0	1	0																0	0	0	0	0	0	0																0	0
1108	M	18	F20d	0	0	0	0	0	0	0	0	0	0	0	0	0	0	0	0	0	0	0	0	0		0	0	0	0	0	0	0	0	0	0	0	0	0	0	0	0	0	0	0	0	0		0	0
1109	M	5	F5d	1	1	1	1	0	0	0	0	0	0	0												0	0	0	0	0	0	0	0	0	0	0												0	0
1110	F	5	F5d	1	0		0		0	0	0															0	0		0		1	0	0															0	0
1111	M	8	F10d	0	0	0	1	0		1	0	0	0													0	0	0	0	0		0	0	0	0													0	0
1112	F	5	F5d
1113	F	8	F10d
1114	F	8	F10d
1115	M	5	F5d
1116	F	6	F5d	1	1	0	0	0	0	0	0	0	0													0	0	0	0	0	0	0	0	0	0													0	0
1117	M	5	F5d	0	1	0	0	0		0	0															0	0	0	0	0		0	0															0	0
1118	M	5	F5d	1	1	1	1	0	0	0	0															1	0	0	0	0	1	1	0															0	0
1119	M	5	F5d	1	1	0	0	0	0	0																0	0	0	0	1	1	0																0	0
1120	M	8	F10d	0	0	0	0	0	0	0	0	0	0													1	1	1	1	0	0	0	1	1	0													0	0
1121	F	4	F5d	0	0		0	0	0	0	0															0	0		0	0	0	0	0															0	0
1122	F	5	F5d	1	0	0			0	0																0	1	1			1	0																0	0
1123	F	20	F20d
1124	F	18	F20d	0	1	0	0	0	0	0	0	0	0	0	0	0	0	0	0	0	0	0	0			0	0	0	0	0	0	0	0	0	0	0	0	0	0	0	1	0	0	0	0			0	0
1125	M	7	F5d	0	0	0	0	0	0	0	0	0	0	0	0											0	0	0	0	0	0	0	0	0	0	0	0											0	0
1126	F	9	F10d
1127	M	5	F5d
1128	M	12	F10d	1	0				0																	0	0				0																	0	0
1129	F	8	F10d	0	1	1	1	1	0	0	1	0	1	0												0	0	0	0	0	0	0	0	0	0	0												0	0
1130	F	8	F10d	0	0	0	0	0	0		0	0	0	0												1	1	1	0	0	0		0	0	0	0												0	0
1131	F	4	F5d	0	1	0	0	0	0	0																0	0	0	0	0	0	0																0	0
1132	M	5	F5d	0	0	0	0	0	0	0																0	0	0	0	0	0	0																0	0
1133	F	5	F5d	1	1	1	0	0	0	0																0	0	0	0	0	0	1																0	0
1134	F	9	F10d	0	0	0	0	0	0	0	0	0	0	0	0											0	0	0	0	0	0	0	0	0	0	0	1											0	0
1135	F	7	F5d	1	0	0	0	0	0	0	0	0														0	0	0	0	0	0	0	0	0														0	0
1136	M	5	F5d	0	0	1	1	0	0	0																0	0	0	0	0	0	0																0	0
1137	M	12	F10d
1138	M	5	F5d
1139	F	13	F15d	1	1	1	1	1	1	1	1	0	0	0	0	0	0	0	0							0	1	1	1	0	1	0	0	0	0	0	0	0	0	0	0							0	0
1140	F	7	F5d	1	0	0	0	0	0	0	0	0														0	0	0	0	0	0	0	0	0														0	0
1141	F	6	F5d		0	1	0	1	1	0	0	0	0	0													0	0	0	0	0	0	0	0	0	0													0
1142	F	5	F5d	0	0	0	0	0	0	0	0	0	0													0	0	0	1	0	0	0	0	0	1													0	0
1143	M	5	F5d
1144	F	5	F5d	1	0	1	0	0		0	1	1	0													0	0	0	0	0		0	0	0	0													0	0
1145	F	9	F10d	0		0	0	0	0	0	0	0														0		0	0	0	0	0	0	0														0
1146	M	8	F10d	0	1	1	1	0	0	0	0	0	0	0	0											0	0	0	0	0	0	0	0	0	0	0	0											0	0
1147	F	8	F10d
1148	F	14	F15d	1	1	0	0	0	0	0	0	0	0	0	0	0	0	0	0	0						0	0	0	0	0	0	0	0	0	0	0	0	0	0	0	0	0						0	0
1149	F	5	F5d
1150	F	5	F5d	0	0		0	0	0	0	0	0	0	0												0	0		0	0	0	0	0	0	0	0												0	0
1151	M	14	F15d
1152	F	6	F5d
1153	F	6	F5d	1	0	0	0	0	0	0	0															1	1	1	1	1	1	1	1															0	0
1154	F	8	F10d	0	0	0	0	0			0	1	0	0												0	0	0	0	0			0	0	0	0												0	0
1155	F	14	F15d	0	1	1	0	0	0	1	0	0	0	0	0	0	0	0	0							1	1	1	0	0	0	0	0	0	0	0	0	0	0	0	0							0	0
1156	M	5	F5d
1157	F	5	F5d		0	0	0	0		0																	1	1	1	1		1																	1
1158	F	5	F5d	0	1	0	0	0	0	0	1															0	0	0	0	0	0	0	0															0	1
1159	F	5	F5d	0	1	0	0	1	0	0	0	0	0													1	0	0	0	0	0	0	0	0	0													0	0
1160	M	5	F5d	0	1	0	0	0	0	0	0	0	0													0	0	0	0	0	0	0	0	0	0													0	0
1161	F	5	F5d
1162	M	8	F10d	0	1	1	1	0	1	0	0	0	0	0												0	0	0	0	0	0	0	0	0	0	0												0	0
1163	F	4	F5d	1	1	0	0	0	0																	0	0	0	1	1	1																	0	0
1164	M	4	F5d
1165	F	8	F10d
1166	M	5	F5d	0	0	1	0	1	0	0																0	1	0	1	1	1	1																0	0
1167	M	5	F5d	0	0	0	0	0	0	0																0	0	0	0	0	0	0																0	0
1168	F	9	F10d	0	0	0		0	0		0	0	0	0		0										1	0	0		0	1		1	1	0	1		1										0	1
1169	F	8	F10d					0			0	0	0																	1			0	0	0
1170	F	5	F5d
1171	M	10	F10d	0	0	0	0	0	0	0	0	0	0	0	0											0	0	0	0	0	0	0	0	0	0	0	0											0	0
1172	F	8	F10d	0	1	0	0	1	0	0	0	0	0	0	0	0										0	0	0	0	0	0	0	0	0	0	0	0	0										0	0
1173	F	8	F10d		0	0	1	1	0	0	0	0	0	0	0	0											0	0	0	0	0	0	0	0	0	0	0	0											0
1174	M	8	F10d	0	0	0	0	0	0	0	0	0	0													0	0	0	0	0	0	0	0	0	0													0	0
1175	M	8	F10d	1	0	0	0	0	0	0	0	0	0													0	0	0	0	0	0	0	0	0	0													0	0
1176	F	8	F10d	0	0	0	0	0	0	0				0												1	1	1	1	1	1	1				1												0	0
1177	F	8	F10d
1178	F	7	F5d
1179	M	8	F10d
1180	M	7	F5d
1181	F	5	F5d	0	0	0	0	0	0	0	0	0	0													1	0	1	0	1	1	1	1	1	1													0	0
1182	M	5	F5d	1	1	0	0	0	0	0	0	0	0													1	0	0	0	1	0	0	0	0	0													0	0
1183	F	5	F5d	0	1	1	1	0	0	0																1	1	1	1	1	1	1																0	0
1184	M	6	F5d
1185	F	5	F5d	0	0	1	1	0	0	0																1	0	0	1	0	0	0																0	0
1186	M	5	F5d		1	1	0	0	0	0	0	0															0	0	0	0	1	1	1	1															0
1187	F	5	F5d	0	1	0	0	0	0	0	0															0	0	0	0	0	0	0	0															0	0
1188	F	5	F5d
1189	F	5	F5d	0	0		0	0		0																0	0		0	1		0																0	0
1190	F	5	F5d	0	0	0	0	0	0	0																1	1	1	1	1	1	1																0	0
1191	M	7	F5d		0	0	0	0	0	0	0	0	0	0	0												0	0	0	0	0	0	0	0	0	0	0												0
1192	M	5	F5d	0	1	0		0	0	0	0	0	0													0	0	0		0	0	0	0	0	0													0	0
1193	F	5	F5d	1	1	0	0	0	0	1																1	0	1	1	1	1	1																0	0
1194	F	5	F5d	0	0	1	0	0	0	0																0	0	0	0	0	0	0																0	0
1195	F	8	F10d	0	0	0	0		0	0	0	0	0													0	0	1	0		0	0	0	0	0													0	0
1196	F	7	F5d
1197	M	8	F10d	0	1	0	0	1	0	0	0	0	0	0	0	0										0	0	0	0	1	1	0	0	1	0	0	0	0										0	0
1198	F	8	F10d	0	0	0	0	0	0	0	0	0	0													0	0	0	0	0	0	0	0	0	0													0	0
1199	F	7	F5d
1200	M	5	F5d	0	0	0	0	0	0	0																0	0	1	1	1	1	1																0	1
1201	F	9	F10d	0	0	0	0	0	0	0	0	0	0	0	0											0	0	0	0	1	0	0	0	0	0	0	0											0	0
1202	F	8	F10d		0	0	0	0		0	0	0	0	0	0	0											0	1	0	0		1	1	1	1	1	1	0											0
1203	M	10	F10d		0	0	0	0	0	0	0	0	0	0	0	0	0										0	0	0	0	0	0	0	0	0	0	0	0	0										0
1204	M	8	F10d	0	1	0	1	1	0	1	0			0												0	1	0	1	1	1	1	1			0												0	0
1205	F	8	F10d	0	0	0	0	0	0	0	0	0	0	0												1	0	0	1	1	1	0	1	1	1	0												0	0
1206	M	8	F10d	0	0	0			0	0	0	0	0													0	0	0			0	0	0	0	0													0	0
1207	F	15	F15d			0	0	0	0	1	0	0	0	0	0	0	0	0	0	0	0	0	0					0	0	0	0	0	1	0	0	1	1	1	1	0	0	0	0	0	0
1208	M	16	F15d	0	0	0	0	0	0	0	0	0	0	0	0	0	0	0	0	0	0	0	0	0		0	0	0	0	0	0	0	0	0	0	0	0	0	0	0	0	0	0	0	0	0		0	0
1209	F	6	F5d	1	1	1	0	0	0	0	0															0	0	0	0	0	0	1	0															0	0
1210	F	5	F5d
1211	M	7	F5d
1212	F	8	F10d		1	0	0	0	0	0	0	0	0	0		0											0	0	0	1	0	0	0	0	0	0		0											0
1213	F	14	F15d	0	0	0	0	0	0	0	0	0	0	0	0	0	0	0	0	0						0	0	0	0	0	0	0	0	0	0	0	0	0	0	0	0	0						0	0
1214	F	5	F5d	0	1	0	0	0	0	0	0															0	0	0	1	1	1	1	1															0	0
1215	M	5	F5d
1216	F	8	F10d
1217	F	8	F10d
1218	F	5	F5d	0	1	1	0	0	0	0																0	0	0	0	0	1	0																0	0
1219	F	5	F5d	1	1	1	1	0	0	0																1	1	1	1	1	1	1																0	0
1220	F	5	F5d	0	0	0	0	0	0	0																0	0	0	1	1	1	1																0	0
1221	F	5	F5d	0	0	0	0	0	0	0																1	1	0	1	0	1	0																0	0
1222	F	4	F5d	0	0	0	0	0	0	0	0	0														0	0	1	0	1	1	1	0	0														0	0
1223	F	5	F5d	1	1	1	1	0	0	0																0	0	0	0	0	0	0																0	0
1224	F	9	F10d	0	0	0	0	0	1	0	0	0	0	0	0											1	0	0	0	0	0	0	1	0	0	1	0											1	0
1225	M	9	F10d		0	0		0	0		0	0	0	0		0											0	0		0	0		0	0	0	1		0											1
1226	F	8	F10d
1227	F	9	F10d	1	1	1	1	0	0	0	0	0	0	0												0	0	1	1	1	1	0	0	0	0	0												0	0
1228	F	8	F10d
1229	F	5	F5d	1																						0																						0
1230	F	5	F5d	0	0	0	0	0	0	0	0															0	0	1	1	1	1	1	0															0	0
1231	F	5	F5d	0	1	1		0	0	0	0															0	1	0		0	1	1	1															0	0
1232	M	8	F10d
1233	F	5	F5d	1	0	0	0	0	0	0																0	0	1	1	1	1	1																0	0
1234	M	9	F10d	0	0	0	0	0	0	0	0	0	0	0												0	0	0	0	0	0	0	0	0	0	0												0	0
1235	F	7	F5d
1236	F	9	F10d
1237	M	8	F10d
1238	M	14	F15d
1239	F	8	F10d
1240	M	5	F5d	0	0	0	0	0	0	0																0	0	1	1	0	0	0																0	0
1241	M	5	F5d
1242	M	8	F10d	0	0	0	0	0	0	0	0	0	0													0	0	0	0	0	0	0	0	0	0													0	0
1243	M	5	F5d			0	0	0	0	0	0																	0	0	0	0	0	0
1244	F	5	F5d	1	1	0	0	0	1	0																0	0	0	0	0	0	0																0	0
1245	F	14	F15d	1	1	1	1	0	1	1	1	1	1	1	1	1	0	0	0	0						0	0	0	0	0	0	0	0	0	0	0	0	0	0	0	0	0						0	0
1246	M	5	F5d		0		0	0	0	1																	0		0	0	0	0																	0
1247	F	5	F5d
1248	F	5	F5d	0	0	0	0	0	0	0																0	0	0	0	0	0	0																0	0
1249	F	4	F5d	1	0	0	1	0	0	0	0															0	1	0	1	0	0	0	0															0	0
1250	F	5	F5d	1	1		0	0	0	0	0															0	0		1	0	0	0	0															0	0
1251	F	5	F5d	0	1	1	0	1	1	1	1	0														0	0	0	0	0	0	0	0	0														0	0
1252	F	5	F5d	0	1	0	0	0	0	0																0	0	0	0	0	0	0																0	0
1253	F	4	F5d	0	1	0	0	0	0	0	0															0	0	0	0	0	0	1	0															0	0
1254	M	4	F5d	0	1	1	1	1	1	0	0															0	0	1	0	0	0	0	0															0	0
1255	F	14	F15d	0	1	1	1	1	0	0	0	0	0	0	0	0	0	0		0	1	0	0			0	1	1	1	1	1	1	1	1	1	1	1	1	1	1		1	0	0	0			0	0
1256	F	4	F5d				0		0			0																	1		0			0
1257	F	5	F5d	0	0	0	0																			0	0	0	0																			0	0
1258	M	5	F5d
1259	F	8	F10d	1	1	1	1	1	1	0	0	0	0	0	0											1	1	1	0	1	1	0	1	0	0	0	0											0	0
1260	F	8	F10d	1	0	0	1	1	0	0	0	0	0	0												0	0	0	0	0	0	0	0	0	0	0												0	0
1261	M	8	F10d	0	1	0	0	0	0	0	0	0														0	0	0	0	0	0	0	0	0														0	0
1262	M	8	F10d	0	0	0	0	0	0	0	0	0	0													0	0	0	0	0	0	0	0	0	0													0	0
1263	F	8	F10d	0	0	0	0	0	0	0	0	0	0													0	0	0	0	0	1	0	0	1	0													0	0
1264	M	8	F10d
1265	M	13	F15d				0		0		0	0	0	0	0		0	0	0										1		1		1	0	1	0	1		1	1	1
1266	M	14	F15d			0		0																				0		0
1267	M	14	F15d	1	1	1	1	1	0	0	0	0	0	0	0	0	0	0	0	0						1	1	1	1	1	1	1	1	1	1	1	1	1	1	1	1	1						0	0
1268	M	9	F10d
1269	F	8	F10d	1	0	0	1	1	0	0	0	0	0													0	0	0	0	1	1	0	1	1	1													0	0
1270	F	14	F15d	1	0		0	0	1	0	0	0	0	0	1	0	0		0	0						1	1		1	1	1	0	0	1	1	1	1	1	1		0	0						0	0
1271	M	6	F5d
1272	M	5	F5d	0	1		0	0			1	1														1	0		0	0			0	0														0	0
1273	F	6	F5d
1274	M	5	F5d		0	0	0	0	0	0	0	0	0														0	0	0	0	0	0	0	0	0														0
1275	F	5	F5d	0	1	1	1	0	0	0	0	0	0													0	1	1	1	0	0	0	0	0	0													0	1
1276	F	8	F10d	1	1	1	0	0	0	1	0	0	0													1	0	0	0	0	0	0	1	0	0													0	0
1277	F	11	F10d	1	0	1	0	0	0	0	0	0	0	0		0	0									0	0	0	0	0	0	0	0	0	0	0		0	0									0	0
1278	F	8	F10d	0	0	0	0	0	0	0	0	0	0	0												0	0	0	0	0	0	0	0	0	0	0												0	0
1279	F	14	F15d	1	1	0	0	0	0	0	0	0	0	0	0	0	0	0	0	0						0	0	0	0	0	0	0	0	0	0	0	0	1	0	0	1	1						0	0
1280	M	5	F5d	0	0	0	0	0	0	0																1	1	1	1	1	1	1																0	0
1281	F	5	F5d
1282	M	8	F10d	0	0	0	0	0	0	0	0	0	0													0	0	0	0	0	0	0	0	0	0													0	0
1283	F	6	F5d		1	0	0	0	0	0	0	0	0	0	0	0											1	1	1	1	1	1	1	1	1	1	1	1											0
1284	F	9	F10d	0	1	0	0	0	0	0	0	0	0	0	0	0										0	0	0	0	0	0	0	0	0	0	0	0	0										0	1
1285	M	7	F5d
1286	M	5	F5d		1	0	0	0		0																	0	1	1	1		0																	0
1287	F	5	F5d	0	0	0	0	0	0	0	0															0	0	0	0	0	0	0	0															0	0
1288	M	8	F10d	0		0	0	0	0	0	0	0	0	0												0		0	0	0	0	0	0	0	0	0												0
1289	F	8	F10d	1	1	1	0	0	0	0	1	0	0													1	1	1	0	0	0	0	1	1	1													0	0
1290	F	8	F10d	0	1	1	0	0	0	0	1	0	0		0											1	1	1	1	1	0	0	0	0	0		0											0	0
1291	F	8	F10d
1292	F	8	F10d	0	0	0	0	0	0	0	0		0	0												1	0	0	0	1	1	1	1		0	1												0	0
1293	F	10	F10d
1294	F	13	F15d	0	0	0	0	0	0	0	0	0	0	0	0	0	0	0	0	0						0	0	0	0	0	0	0	0	0	0	0	0	0	0	0	0	0						0	0
1295	F	14	F15d	0	0	0	0	0	0	0	0	0	0	0	0	0	0	0	0	0	0					1	1	1	1	1	1	1	1	1	1	1	1	1	1	1	1	1	1					0	0
1296	M	8	F10d
1297	F	9	F10d	0	1	0		0	0	0	0	0	0	0												0	0	0		0	0	0	0	0	0	0												0	0
1298	M	8	F10d	1	0	0	0																			1	1	0	0																			1	0
1299	F	21	F20d	0		0	0	0	0	0	0	0	0	0	0	0	0	0	0	0	0	0	0	0		0		0	0	0	0	0	0	0	0	0	0	0	0	0	0	0	0	0	0	0		0
1300	F	5	F5d
1301	M	8	F10d
1302	M	8	F10d		1	0	0	0	0	0	0	0	0														1	0	1	1	0	0	0	0	0														1
1303	F	8	F10d	0	0	1	0	0	0	0	0	0	0													0	0	1	0	1	1	1	0	0	1													0	0
1304	F	8	F10d	0	1	0	0	0	0	0	0	0	0	0												1	0	0	0	0	0	1	0	0	0	0												0	0
1305	M	8	F10d	0	0	0	0	0	0	0	0	0	0	0												0	0	0	1	1	1	1	1	1	1	1												0	0
1306	M	8	F10d	1	0	0	0	0	1	0	0	0	0													0	0	1	1	1	1	1	0	0	0													0	0
1307	F	9	F10d	1	1	0	0	0	0	0	0	0	0	0	0	0	0	0								0	0	0	0	0	0	0	0	0	0	0	0	0	0	0								0	0
1308	F	5	F5d	0	1	1	1	1	0	0	1	0	1													1	1	1	1	1	1	1	1	0	0													0	0
1309	F	14	F15d	0	1	0	0	0	0	0	0	0	0	0	0	0	0	0	0	0	0					0	0	0	0	0	0	0	0	0	0	0	0	0	0	0	0	0	0					0	0
1310	F	5	F5d
1311	F	5	F5d	0	0	0	0	0	0	0	0															1	0	0	0	0	0	0	0															0	0
1312	M	14	F15d
1313	F	5	F5d	0	1	0	0	0	0	0																1	1	0	1	1	1	1																0	0
1314	M	8	F10d	0	1		0				0	0														1	0		0				0	0														0	0
1315	F	8	F10d	1	0	0	0	0	0	0	0	0	0													0	0	0	0	0	0	0	0	0	0													0	0
1316	M	5	F5d	1	1	1	0	0	0	0																0	1	1	0	1	1	1																0	0
1317	M	8	F10d	0		0	0	1	1	0																0		0	0	1	0	1																0
1318	F	8	F10d
1319	F	5	F5d		0	0	0		0	0	0	0	0														0	0	0		1	0	0	0	0														0
1320	M	5	F5d
1321	F	8	F10d
1322	M	8	F10d
1323	F	8	F10d	1	1	1	1	0	0	0	0	0	0													1	0	0	0	1	1	0	0	0	0													0	0
1324	F	8	F10d	0	0	0	0	0	0	0	0	0														0	0	0	0	1	0	0	0	0														0	0
1325	F	8	F10d	1	1	1	1	1	0	1	1	0	1	1												0	0	0	0	0	1	1	1	0	1	1												0	0
1326	M	8	F10d	1	1	0	0	0	0	0	1	0	0	0												0	0	0	0	0	0	0	0	0	0	0												0	0
1327	F	10	F10d	0	1	0	0	0	0	0	0	0	0	0	0	0	0	0								0	0	0	0	0	0	0	0	0	0	0	0	0	0	0								0	0
1328	F	14	F15d	1	0	0	0	0	0	0	0	0	0	0	0	0	0	0	0							0	0	0	0	1	0	1	0	0	0	0	1	0	0	0	1							0	0
1329	F	7	F5d	0	0	0	0	0	0	0	0	0														0	1	0	0	0	0	0	0	0														0	0
1330	M	8	F10d
1331	F	8	F10d	0	0	0	0	0	0	0	0	0	0													1	0	0	1	1	0	0	1	0	1													0	1
1332	M	8	F10d		1	1	0	0	0	0	0	0	0														0	0	0	0	1	0	0	0	0														0
1333	M	9	F10d
1334	F	8	F10d	0	0	0	0	0	0		0	0			0	0	0									0	0	0	0	0	0		0	0			0	0	0									0	0
1335	M	14	F15d	0	0	0	0	0	0	0	0	0	0	0	0	0	0	0	0	0						0	0	0	0	0	0	0	0	0	0	0	0	0	0	0	0	0						0	0
1336	F	14	F15d	0	0	0	0	0	0	0		0	0				0	0	0	0						0	0	0	0	0	0	1		1	0				0	0	0	1						0	0
1337	F	15	F15d
1338	M	8	F10d		0	0	0	0	0	0	0	0	0	0	0	0											0	0	0	0	0	0	0	0	0	0	0	0											0
1339	M	8	F10d
1340	F	5	F5d	0	1	0	0	0	0	0																0	0	0	1	1	1	1																0	0
1341	F	5	F5d	0	1	0	0	0	0	1	0															0	0	0	0	0	0	0	0															0	0
1342	F	5	F5d	1	0		0	0	0	0	0	0														1	0		0	0	0	0	0	0														0	0
1343	F	5	F5d
1344	M	8	F10d	1	1	1	0	0	0	0		0														0	0	0	0	1	0	0		0														0	0
1345	F	8	F10d	0	1	0	0	0	0	0	0	0														0	0	0	0	1	0	0	0	0														0	0
1346	M	8	F10d	0	1	0	0	0	0	0	0	0	0													0	0	0	0	0	0	0	0	0	0													0	0
1347	F	5	F5d
1348	M	5	F5d	0	1	1		1	0																	0	0	0		1	1																	0	0
1349	M	5	F5d	1	1	1	1	0	0	0																0	0	1	1	1	0	0																0	0
1350	F	8	F10d	1	1	1	1	1	0	1	0	0	0	0	0											0	0	1	1	1	1	1	0	0	0	0	0											0	0
1351	M	8	F10d
1352	M	14	F15d	0	0	0	0	0	0	0	0	0	0	0	0	0	0	0		0	0					0	0	0	0	0	0	0	0	0	0	0	0	0	0	0		0	0					0	0
1353	M	8	F10d	0	0	0	0	0	0	0	0	0	0	0												0	0	0	0	0	0	0	0	0	0	0												0	0
1354	F	8	F10d
1355	F	13	F15d	0	0	0	0	0	0	0	0		0	0	0	0	0	0	0							0	0	1	0	1	0	0	0		0	0	0	0	0	0	0							0	0
1356	F	13	F15d	1	0	1	1	0	0	0	0	0	0	0	0	0	0	0								0	0	0	0	0	0	0	0	0	0	0	0	0	0	0								0	0
1357	F	8	F10d
1358	F	13	F15d	0	1	0	0	0	0	0	0	0	0	0	0	0	0	0								0	0	0	0	0	0	0	0	0	0	0	0	1	0	0								0	0
1359	M	5	F5d	0	0	1	1	0	1	0	1	0														0	0	0	0	0	0	0	0	0														0	1
1360	M	5	F5d	1	1	0	0	1	1	0																0	0	1	0	0	0	0																1	1
1361	F	8	F10d
1362	F	12	F10d	1	0	0	1	0	0	0	0	0	0	0	0	0	0									0	0	0	0	0	0	0	0	0	1	0	0	0	0									0	0
1363	M	8	F10d
1364	M	5	F5d			0	1		0	0				0														0	0		0	0				0
1365	M	7	F5d	1	1	0		0		0																0	0	1		0		0																0	0
1366	M	7	F5d		1	0	0	0	0	0	0																0	0	0	0	0	0	0																0
1367	M	14	F15d	0	1	0	0	0	0	0	0	0	0	0	0	0	0	0	0							0	0	0	0	0	0	0	0	0	0	0	0	0	0	0	0							0	0
1368	F	9	F10d	0	0	0	1	0	1	0	1	1	0	0												0	0	0	0	0	0	0	0	0	0	0												0	0
1369	M	9	F10d	0	0	0	0	0	0	0	0	0	0		0											0	0	0	0	0	0	0	0	0	0		0											0	0
1370	F	14	F15d	0	0	0	0	1	1	0	1	0	0	0	0	0	0	0	0	0	0					0	0	0	0	0	0	0	0	0	0	0	1	1	1	1	1	0	0					1	0
1371	F	8	F10d	0	1	1	1	0	0		0	0	0	0	0	0										0	0	1	1	1	0		0	0	0	0	0	0										0	0
1372	M	8	F10d	1	1	0	0	0	0	0	0	0	0	0												1	0	0	1	1	1	0	0	0	0	0												0	0
1373	M	16	F15d		0	1	0	0	0	0		0	0	0	0	0	0	0	0	0		0	0				1	1	1	1	1	1		1	1	1	1	1	1	1	1	1		1	1				0
1374	F	8	F10d
1375	F	8	F10d
1376	M	14	F15d	0	0	0	0	0	0	0	0	0	0	0	0	0	0	0	0	0	0					0	1	1	1	0	0	0	0	0	0	0	0	0	0	0	0	0	0					0	0
1377	M	15	F15d		0		0	0	0	0	0	0	0	0	0	0	0	0	0	0	0	0	0				0		0	0	0	0	0	0	0	0	0	0	0	0	0	0	0	0	0				0
1378	F	21	F20d	0	0	0	0	0	0	0	0	0	0	0	0	0		0	0	0	0	0	0	0		0	0	0	0	0	0	0	0	1	1	0	0	0		1	0	0	0	0	0	1		0	0
1379	F	5	F5d	0	0	0	0	0	1	0																0	0	0	0	0	1	0																0	0
1380	F	5	F5d	0	0	1	0	0	0	0	0	0	0													0	1	1	1	1	1	1	1	1	1													0	0
1381	M	8	F10d	0	0	0	0	0	0	0	0	0	0													0	0	0	0	0	0	0	0	0	0													0	1
1382	F	8	F10d	0	1	1	1	0	0	1	0	0	0													0	0	0	0	0	0	0	0	0	0													0	0
1383	F	8	F10d	1	0	0	0	0	0	0	0	0	0													1	0	0	0	1	0	0	0	0	0													0	0
1384	F	21	F20d	0	1	1	1	0	0	0	0	0	0	0	0	0	0	0	0	0	0	0	0	0	0	0	0	1	1	1	0	0	0	0	1	0	0	0	0	0	0	0	0	0	0	0	0	0	0
1385	M	7	F5d	0	1	1	1	1	1	0	1	1	1	1	1	1	1									0	0	0	0	1	0	0	0	0	0	0	0	0	0									0	0
1386	M	8	F10d	0	0	0	0	0	0	0	0	0	0	0												0	0	0	0	0	1	1	1	1	1	1												1	1
1387	F	5	F5d
1388	M	7	F5d	0	0	0	0	1	0	0	0	0	0	0	0	0	0									0	0	0	0	0	0	0	0	1	0	0	0	0	0									0	0
1389	F	8	F10d	0	1	1	1	0	0	0	0	0	0													0	0	1	1	1	0	0	0	0	0													0	0
1390	F	12	F10d	1	0	0	0	0	0	0	0	0	0	0	0	0	0	0								1	1	1	1	1	1	0	0	0	0	0	0	0	0	0								0	0
1391	F	12	F10d	1	1	0	0			0		0														0	0	1	1			0		1														0	0
1392	F	5	F5d
1393	M	8	F10d	0	1	0	0			0	0	0	0	0												0	0	0	0			0	0	0	0	0												0	0
1394	F	20	F20d	0	0	0	0	0	0	0	0	0	0	0	0	0	0	0	0	0	0	0	0	0	0	0	1	0	0	0	0	0	1	0	0	0	1	0	0	0	0	0	0	0	0	0	0	0	0
1395	F	5	F5d	1	1	1	1	0	0	0	0															1	1	1	1	1	0	0	0															0	0
1396	M	6	F5d
1397	F	9	F10d	0	1	0	0	0	0	0	0	0	0	0	0											0	1	0	1	1	1	1	1	1	1	1	1											0	0
1398	F	5	F5d	1	1	0	0	0	0	0	0	0	0													0	0	0	0	0	1	0	0	0	0													0	0
1399	F	5	F5d
1400	M	5	F5d	1		0	1	0	0	0	0	0	0													0		1	0	0	0	0	0	0	0													0
1401	F	5	F5d		1	0	0	0	0	0	0	0	0														0	0	0	1	1	0	0	0	0														0
1402	F	5	F5d	0	0	0	0	1	0	0																0	0	0	1	0	0	0																0	0
1403	M	5	F5d	0	0	0	0	0	0	0	0															0	0	0	1	1	1	0	0															0	0
1404	M	7	F5d
1405	M	5	F5d
1406	M	7	F5d
1407	F	5	F5d
1408	F	6	F5d
1409	F	5	F5d
1410	M	5	F5d
1411	F	7	F5d	1	1	1																				0	0	0																				0	0
1412	F	6	F5d	0	0	1		0	0	0		0														0	0	0		0	0	0		0														0	0
1413	F	5	F5d	0	0	0	0	0	0																	0	0	0	0	0	0																	0	0
1414	F	14	F15d
1415	F	8	F10d
1416	F	14	F15d
1417	F	14	F15d
1418	M	6	F5d
1419	F	8	F10d
1420	M	5	F5d		0	1	0	0	0	0	0	0	0														0	0	0	0	0	0	0	0	0														0
1421	F	5	F5d	1	1			0																		0	0			0																		0	0
1422	M	5	F5d	0	0	0	0	0	0	0																0	0	0	0	0	0	0																0	0
F, female; M, male, F5d, fasting 5±2 days; F10d, fasting 10±2 days; F15d, fasting 15±2 days; F20d, fasting 20±2 days; before, day before starting the fast; day 1-21, fasting day 1-21
[truncated: 410 more columns]
