# Supplementary material for: Safety, health improvement and well-being during a 4 to 21-day fasting period in an observational study including 1422 subjects
Source: PLoS One. 2019 Jan 2;14(1):e0209353. doi: 10.1371/journal.pone.0209353 (PMC6314618; doi:10.1371/journal.pone.0209353)
Supplement: S10 Table — Blood cells pre- and post-fasting. (XLSX) [file pone.0209353.s010.xlsx]

## Sheet: Tabelle2
S10 Table. Raw data of Table 3. Blood cells pre- and post-fasting.
patient number	sex	length of fast (days)	group	Leucocytes (103/µl) pre	Leucocytes (103/µl) post	Erythrocytes (106/µl) pre	Erythrocytes (106/µl) post	Haemoglobin (mmol/l) pre	Haemoglobin (mmol/l) post	Haematocrit (%) pre	Haematocrit (%) post	MCV (fl) pre	MCV (fl) post	MCH (pg) pre	MCH (pg) post	MCHC (g/dl) pre	MCHC (g/dl) post	Thrombocytes (103/µl) pre	Thrombocytes (103/µl) post
1	F	6	F5d	5.9	5.6	5.03	4.55	9.0666	8.3835	43	41	86	89	29	30	34	33	361	327
2	F	11	F10d	4.8	14.8	4.33	4.56	8.1972	8.694	39	42	91	92	31	31	34	33	337	307
3	F	6	F5d	4.2	4.3	4.88	4.85	8.7561	8.8803	43	42	88	87	29	30	33	34	161	162
4	F	6	F5d	5.7	5.1	4.94	4.55	9.5634	8.8182	45	42	91	91	31	31	34	34	217	200
5	F	5	F5d	5.5	5.7	4.48	4.78	7.1415	7.7625	35	38	79	80	26	26	33	33	298	253
6	F	6	F5d	4.7	6	4.7	4.64	8.7561	8.6319	42	41	89	88	30	30	34	34	294	266
7	F	9	F10d	5.1	5.6	4.65	4.78	8.9424	9.1287	42	43	91	90	31	31	34	34	249	241
8	M	6	F5d		6.2		5.31		10.0602		47		88		31		35		187
9	M	8	F10d	3.6	3.4	4.79	4.54	9.4392	8.8803	43	39	90	87	32	32	35	36	194	196
10	M	6	F5d	5.1	5.5	4.88	4.92	9.5013	9.7497	45	45	92	92	31	32	34	35	224	228
11	F	9	F10d	4.6	4.5	4.7	4.58	9.0666	8.9424	45	43	96	95	31	31	32	33	260	253
12	F	9	F10d	4.9	4.9	4.86	4.76	9.1908	9.0666	44	42	90	88	31	31	34	35	221	223
13	F	8	F10d	6.3	6.2	4.51	4.9	9.2529	9.6876	45	46	99	95	33	32	33	34	302	311
14	F	9	F10d	5.8	5.9	4.33	4.41	8.1972	8.4456	41	41	95	93	31	31	32	33	216	196
15	F	8	F10d	5.4	4	4.89	5.11	8.6319	9.1287	41	42	84	82	28	29	34	35	311	286
16	M	8	F10d	4.4	4.7	5.5	5.65	10.3086	10.557	48	47	87	84	30	30	35	36	174	214
17	F	8	F10d	6.3	5.7	5.1	5.29	9.1908	9.3771	44	45	86	84	29	29	34	34	254	240
18	F	6	F5d	6	10.9	4.64	4.85	8.1351	8.5698	41	42	88	87	28	29	32	33	285	259
19	F	5	F5d	4.2	4.3	5.01	5.15	9.315	9.5634	45	46	89	88	30	30	34	34	205	208
20	M	5	F5d	5	3.6	5	5.16	9.1908	9.4392	44	45	89	87	30	30	33	34	206	193
21	F	5	F5d	4.1	3.6	4.47	4.7	9.315	9.4392	43	46	97	98	34	32	35	33	168	166
22	M	5	F5d	5.3	5.6	5.26	5.58	9.8739	10.3086	48	50	91	90	30	30	33	33	239	244
23	M	5	F5d	6.4	5	5.17	5.24	9.936	9.9981	46	47	90	89	31	31	35	35	258	273
24	F	9	F10d	5.7	4	4.4	4.17	7.8246	7.5141	39	37	88	88	29	29	33	33	223	227
25	F	5	F5d	5.6	4.8	4.91	4.87	8.7561	8.6319	42	41	85	84	29	29	34	34	215	192
26	M	5	F5d	6	5.3	5.06	4.99	9.315	9.2529	44	42	86	84	30	30	35	36	195	196
27	M	15	F15d	6.6	5.2	4.95	5.15	9.315	9.6876	45	47	91	90	30	30	33	34	213	207
28	F	4	F5d	5.3	5.4	4.23	4.25	8.5077	8.5698	41	40	97	94	32	33	33	34	192	181
29	F	8	F10d	4.5	4.2	4.31	4.1	8.7561	8.3835	42	38	97	93	33	33	34	35	218	193
30	M	17	F15d	6.6	7.3	4.39	4.61	9.9981	9.9981	46	48	104	103	37	35	35	34	198	186
31	M	12	F10d	7.5	4.3	5.45	5.32	9.9981	9.8118	48	45	87	85	30	30	34	35	257	250
32	F	10	F10d	6.9	4.2	4.66	4.62	8.5698	8.694	40	40	86	87	30	30	35	35	396	378
33	M	9	F10d	6	4.5	4.94	4.88	9.4392	9.4392	45	44	92	90	31	31	34	35	231	226
34	F	10	F10d	5.1	6	4.47	4.06	8.4456	7.7004	40	36	90	88	30	31	34	35	301	258
35	F	6	F5d	6.1	5.1	4.31	4.41	6.831	7.1415	34	36	80	81	26	26	32	32	446	351
36	F	5	F5d	5.1	5.7	4.3	4.41	7.6383	8.1972	37	38	85	87	29	30	34	34	311	349
37	M	7	F5d	4.9	4.4	5.01	4.71	9.3771	8.8182	44	42	88	88	30	30	34	34	268	255
38	F	6	F5d	6.1	8.5	4.48	4.65	8.5698	8.8803	41	43	92	93	31	31	33	33	223	205
39	F	8	F10d	4.2	3.4	3.83	3.92	7.3899	7.5762	36	36	93	91	31	31	34	34	308	264
40	F	14	F15d	8.7	6.7	4.69	5.09	8.1972	8.8803	40	43	86	85	28	28	33	33	386	395
41	F	14	F15d	3.9	3.1	4.2	4.49	8.1972	8.7561	40	42	95	93	31	31	33	34	260	272
42	M	8	F10d	5.9	6.8	5.69	5.78	10.2465	10.4949	47	48	83	82	29	29	35	36	212	226
43	F	8	F10d	6.9	5.6	4.56	4.67	8.1351	8.3835	40	41	88	87	29	29	33	33	255	238
44	F	15	F15d	6.3	5.2	4.39	4.57	8.4456	8.694	40	40	91	87	31	31	34	35	286	338
45	M	7	F5d	5.9	5.7	5.22	5.32	9.6876	9.8118	46	46	87	86	30	30	34	34	208	198
46	F	19	F20d	6.7	5.2	4.62	5	8.7561	9.3771	42	44	91	88	31	30	33	34	294	273
47	M	8	F10d	7.1	5.9	4.1	4.08	9.1908	9.0666	41	42	100	103	36	36	36	35	349	330
48	F	10	F10d	6.8	5.3	4.85	4.91	8.5077	8.694	41	41	85	83	28	29	33	35	177	201
49	M	8	F10d	6.1	5.1	4.8	5	8.8803	9.2529	42	44	88	89	30	30	34	34	169	154
50	M	9	F10d	6.4	5.8	5.54	5.4	10.4328	10.2465	48	47	87	87	30	31	35	35	258	259
51	M	5	F5d	6.2	5.1	5.66	5.41	10.4949	10.2465	49	46	87	85	30	31	35	36	225	228
52	F	14	F15d	6.1	6.2	4.74	4.68	8.9424	8.8182	43	41	92	87	30	30	33	35	353	332
53	F	14	F15d	6.1	5.5	4.3	4.27	8.3835	8.3214	40	39	94	92	31	31	33	34	263	230
54	F	5	F5d	4.8	5	4.21	4.55	6.7068	7.2657	35	35	82	78	26	26	31	33	376	311
55	M	5	F5d	7.2	5.4	4.64	4.53	9.0666	8.8182	42	41	91	91	32	31	34	35	254	235
56	M	9	F10d	5.1	3.7	5.03	5	10.0602	9.936	46	46	92	92	32	32	35	35	164	173
57	M	5	F5d	9	8.4	5.25	5.09	10.2465	10.0602	48	46	91	90	31	32	35	35	233	251
58	M	5	F5d	6.3	5.8	5.31	5.45	9.8739	10.1223	46	48	87	87	30	30	35	34	227	217
59	F	9	F10d	6	7.1	4.07	4.44	7.8246	8.4456	37	40	92	91	31	31	34	34	234	197
60	M	14	F15d	7.1	4.4	5.13	5.16	9.2529	9.1287	42	42	82	80	29	29	35	35	208	176
61	M	7	F5d	5.2	5.4	5.06	5.45	9.6876	10.4328	45	47	90	87	31	31	34	36	223	203
62	M	8	F10d	8	6.6	4.96	5.27	9.936	10.0602	47	48	95	90	32	31	34	34	245	241
63	F	9	F10d	8	6.4	4.47	5.01	8.3214	8.9424	39	42	88	84	30	29	34	34	314	314
64	F	14	F15d	7.4	4.7	4.28	4.57	8.5698	8.7561	39	39	92	86	32	31	35	36	294	280
65	F	14	F15d	5.3	5.4	4.53	4.81	8.6319	8.8803	41	42	90	87	31	30	34	34	259	269
66	M	14	F15d	7	5	4.92	5.16	9.6876	9.7497	45	46	92	89	32	30	34	34	268	191
67	M	9	F10d	4.6	4.2	4.54	5.02	9.5634	9.8118	44	46	97	91	34	32	35	35	198	167
68	F	14	F15d	5.9	5	5.11	4.99	9.2529	9.0045	44	43	86	86	29	29	34	34	300	282
69	M	14	F15d	8.7	5.5	4.65	4.93	8.8182	9.315	41	43	89	88	31	30	34	35	272	250
70	F	8	F10d	6.5	5.7	5.12	5.23	8.8182	9.0045	42	42	82	80	28	28	34	35	300	286
71	M	5	F5d	7.4	8.4	5.33	5.56	9.7497	10.2465	49	50	91	90	30	30	32	33	258	309
72	F	14	F15d	5.5	5.1	4.14	4.59	8.2593	9.0666	39	42	95	91	32	32	34	35	296	232
73	F	14	F15d	5.4	4	4.68	4.56	8.694	8.4456	40	38	86	84	30	30	35	36	205	227
74	M	8	F10d	7.4	7.7	5.11	4.98	9.936	9.6255	47	45	91	89	31	31	34	35	325	274
75	M	5	F5d	6.3	5.6	5	4.73	9.5013	8.9424	42	38	84	81	31	30	36	38	281	305
76	M	8	F10d	6.4	4.8	5.35	5.14	9.8118	9.3771	46	44	86	85	30	29	34	35	172	167
77	F	5	F5d	6.9	5.1	4.77	4.83	8.8182	8.8182	43	43	89	89	30	29	33	33	240	242
78	F	5	F5d	6.4	5.9	4.72	4.69	8.8803	8.8182	43	42	90	89	30	30	34	34	162	146
79	M	6	F5d	8.2		5.26		9.1287		43		82		28		34		184
80	M	13	F15d	6.1	5.5	5.86	5.33	9.6876	8.9424	47	42	81	78	27	27	33	35	287	267
81	F	9	F10d	5.1	4.7	4.82	4.94	8.8803	9.1287	43	43	89	87	30	30	33	34	317	280
82	F	8	F10d	5.7	4.7	4.02	4.25	7.8246	8.1972	36	38	90	89	31	31	35	35	311	299
83	F	18	F20d	2.6	1.9	3.93	3.99	7.8867	8.0109	39	38	100	95	32	32	32	34	181	133
84	F	10	F10d	5.4	4.8	4.5	5.15	7.1415	8.0109	35	39	79	76	26	25	33	33	349	340
85	M	5	F5d	5.4	4.9	5.47	5.47	10.1844	9.936	46	45	84	83	30	29	36	35	232	231
86	M	4	F5d	5.5	3.7	5.18	5.18	9.5013	9.3771	44	44	86	85	30	29	35	34	294	279
87	F	8	F10d	4.8	4.3	5.12	5.16	9.315	9.1908	45	45	88	87	29	29	33	33	321	248
88	M	10	F10d	8.4	6.9	5.26	5.09	9.936	9.7497	48	46	91	90	30	31	33	34	206	212
89	M	14	F15d	5.7	5.9	4.18	4.67	8.0109	8.9424	39	43	94	93	31	31	33	33	163	151
90	F	8	F10d	4.7	3.1	4.46	4.4	8.5698	8.3835	41	40	92	91	31	31	34	34	173	129
91	F	5	F5d	5.6	5.9	4.27	4.53	7.7625	8.1351	37	39	88	87	29	29	33	33	319	334
92	F	5	F5d	4.8	4.3	5.23	5.32	9.5013	9.6876	44	45	85	84	29	29	35	35	256	248
93	M	5	F5d	5.9	7.4	4.87	5.05	9.7497	10.1223	45	45	92	90	32	32	35	36	202	211
94	M	8	F10d	6.4	6.4	4.9	4.94	9.6876	9.6876	44	44	89	89	32	32	36	36	197	183
95	F	6	F5d	6.4	6.6	4.42	4.65	8.4456	8.9424	41	43	92	92	31	31	34	34	273	285
96	F	13	F15d	6.8	6.1	4.43	4.8	8.1351	8.694	39	42	88	87	30	29	34	34	311	270
97	M	8	F10d	7.2	6.9	4.57	4.64	9.7497	9.5634	44	45	96	98	34	33	36	34	301	351
98	F	7	F5d	4.7	6.8	4.13	4.26	7.9488	8.1351	38	39	91	91	31	31	34	34	272	251
99	M	9	F10d	6.3	7.1	4.47	4.75	8.8803	9.2529	42	43	93	91	32	31	34	35	218	238
100	F	9	F10d	9.5	5.7	4.61	4.34	8.4456	7.8867	41	39	89	89	30	29	33	33	225	193
101	F	6	F5d	5.1	5.9	4.37	4.6	8.1972	8.6319	38	40	87	87	30	30	35	35	302	232
102	F	9	F10d	4.4	4.7	4.59	4.82	8.7561	9.0666	42	43	91	89	31	30	34	34	282	246
103	F	9	F10d	4.5	3.8	4.2	4.34	8.2593	8.4456	39	41	93	93	32	31	34	34	265	235
104	F	13	F15d	5	4.5	4.68	5.14	8.5077	9.1287	40	43	85	84	29	29	34	34	275	227
105	M	13	F15d	5	4.1	4.44	4.46	8.3214	8.3214	40	40	89	89	30	30	34	34	284	265
106	F	5	F5d	10	9.5	4.75	4.66	8.6319	8.5077	40	39	84	83	29	29	35	36	274	298
107	F	6	F5d	7.2	7	4.51	4.62	8.6319	8.8182	41	41	92	90	31	31	34	34	202	193
108	F	5	F5d	7	5.9	4.69	4.76	9.315	9.5013	44	45	95	94	32	32	34	34	315	315
109	M	14	F15d	4.4	3.1	5	4.67	9.7497	9.1287	46	41	92	88	31	32	34	36	200	183
110	F	6	F5d	4.6	3.9	4.12	4.31	7.6383	8.0109	36	37	88	86	30	30	34	35	175	184
111	M	7	F5d	7.7	7.2	5.21	5.46	9.9981	10.4328	48	50	93	91	31	31	33	34	215	188
112	F	7	F5d	4.1	4.1	4.26	4.32	8.2593	8.3214	40	40	94	93	31	31	33	33	214	183
113	M	6	F5d	4	3.4	5.08	4.95	9.6255	9.5013	45	44	89	89	31	31	34	35	192	192
114	M	5	F5d	3.5	3.9	4.82	4.66	9.7497	9.5634	45	43	92	92	33	33	35	36	156	148
115	F	5	F5d	6.9	6.9	4.19	4.02	7.8867	7.5141	38	36	91	89	30	30	33	34	393	408
116	F	9	F10d	4.9	4.3	4.75	4.86	8.5077	8.8803	41	42	86	85	29	29	33	35	245	222
117	M	5	F5d	6.3	6	5.06	5.18	9.0045	9.1287	43	42	84	82	29	28	34	35	265	264
118	M	7	F5d	4.7	4.1	6.86	6.81	9.5013	9.4392	47	46	68	68	22	22	33	33	248	220
119	F	5	F5d	4.8	4.7	4.79	4.63	8.5077	8.1972	41	39	85	84	29	29	34	34	295	277
120	M	4	F5d	4.8	3.9	5.71	6.14	9.7497	10.3707	45	48	79	78	28	27	35	35	183	197
121	F	5	F5d	6.5	7	4.49	5.05	8.1351	9.1287	38	42	85	82	29	29	34	35	368	424
122	M	7	F5d	5	4.6	5.15	5.37	9.936	10.3086	46	47	88	88	31	31	35	35	216	226
123	F	5	F5d	6.4	5.9	4.86	4.93	8.5077	8.6319	41	41	83	83	28	28	34	34	321	320
124	M	7	F5d	4.8	5.2	5.46	5.37	9.3771	9.315	44	44	81	82	28	28	34	34	186	191
125	M	7	F5d	8.6	6.2	5.83	5.64	10.557	10.1844	51	50	88	88	29	29	33	33	260	297
126	M	14	F15d	7.9	5.9	5.59	5.33	10.557	9.9981	49	47	88	89	30	30	35	34	214	189
127	F	4	F5d	2.5	2.5	4.62	4.79	8.5698	8.8182	40	41	87	86	30	30	34	35	191	203
128	F	7	F5d	5.5	4.5	4.87	4.94	8.6319	8.694	42	43	86	86	29	28	33	33	214	186
129	F	5	F5d	6.3	5.9	4.75	4.59	8.8182	8.5077	42	40	88	88	30	30	34	34	235	259
130	F	14	F15d	4	4.3	4.48	4.26	8.694	8.1972	41	39	92	91	31	31	34	34	216	209
131	M	5	F5d	4.3	3.8	5.46	5.34	10.1223	9.9981	47	46	86	87	30	30	35	35	192	184
132	F	5	F5d	4.5	4.4	4.1	4.2	8.1351	8.2593	39	40	95	95	32	32	34	33	338	338
133	M	14	F15d	3.3	3.2	4.46	4.46	8.9424	8.8182	41	40	92	89	32	32	35	36	266	205
134	F	10	F10d	5.3	5.1	5.3	5.29	7.0173	6.8931	36	35	67	66	21	21	32	32	275	271
135	F	14	F15d	4.7	3.5	4.53	4.74	8.694	9.0045	41	42	91	89	31	31	34	34	135	145
136	M	8	F10d	7.7	7.3	5.6	5.66	10.6191	10.7433	51	51	91	89	31	31	34	34	283	264
137	F	8	F10d	7.1	5.6	4.8	4.75	8.5077	8.4456	42	41	88	87	29	29	33	33	93	64
138	M	6	F5d	5.5	5.5	5.23	5.25	10.3707	10.3707	48	48	91	91	32	32	35	35	172	178
139	M	5	F5d	5	4.7	4.76	4.85	9.1287	9.315	43	44	90	90	31	31	34	34	218	213
140	F	6	F5d	5.8	4.7	3.97	4.25	7.3899	7.9488	36	38	90	89	30	30	33	34	212	228
141	F	13	F15d	7.3	5.5	5.23	5.5	9.0045	9.4392	43	45	83	82	28	28	34	34	262	241
142	F	11	F10d	8.9	4.8	4.53	4.69	8.7561	9.0045	42	43	92	92	31	31	34	34	213	224
143	F	11	F10d	6.2	5.6	4.71	4.91	8.8182	9.2529	43	44	92	90	30	30	33	34	293	184
144	F	10	F10d	5.8	4.8	5.74	5.61	7.5762	7.3899	37	36	64	64	21	21	33	33	238	203
145	M	21	F20d	2.9	2.6	4.44	4.6	9.1908	9.3771	44	45	99	97	33	33	34	34	59	42
146	F	14	F15d	5.8	5	4.52	4.56	8.5077	8.5698	42	43	93	93	30	30	33	33	266	237
147	M	5	F5d	9.4	6.4	4.73	5.22	8.9424	9.8739	42	46	88	87	30	31	35	35	217	225
148	F	6	F5d	7.7	7.6	4.55	4.79	7.7004	8.1351	38	40	84	83	27	27	33	33	229	230
149	M	5	F5d	5.5	5.2	5.22	5.27	10.1223	10.2465	48	48	93	91	31	31	34	34	271	262
150	M	14	F15d	5.2	4	4.68	4.98	9.1908	9.7497	44	46	93	91	32	32	34	35	187	151
151	F	10	F10d	7.7	5.3	4.59	4.61	8.7561	8.7561	42	42	92	91	31	31	34	34	329	288
152	F	21	F20d	7	4.9	4.85	4.76	9.1287	9.1287	45	43	93	90	30	31	33	34	271	214
153	M	8	F10d	6.3	5.3	5.2	5.3	9.7497	9.8739	47	46	90	86	30	30	34	35	90	21
154	M	7	F5d	5.3	6	4.87	4.87	9.0045	9.0045	41	41	84	84	30	30	35	35	259	246
155	F	6	F5d	5.9	5.6	4.93	5.25	9.1287	9.6255	44	47	90	89	30	30	33	33	417	427
156	M	6	F5d	5.6	5.7	4.81	4.91	9.6255	9.6876	44	45	91	91	32	32	35	35	188	186
157	F	5	F5d	4	4.7	3.79	3.94	7.3899	7.6383	36	36	95	91	31	31	33	34	279	289
158	F	14	F15d	4.2	4.4	4.37	4.51	7.9488	8.1351	37	37	85	82	29	29	34	35	186	193
159	F	5	F5d	4.9	4	4.13	4.17	7.9488	7.9488	38	37	91	89	31	31	34	34	286	291
160	F	5	F5d	4.8	5.1	4.24	4.28	7.452	7.3899	36	36	85	83	28	28	33	33	232	216
161	F	4	F5d	5	5	4.21	4.32	8.073	8.2593	39	40	93	92	31	31	33	34	239	240
162	F	9	F10d	8.5	6.6	4.38	4.68	8.073	8.6319	40	41	90	88	30	30	33	34	258	262
163	F	18	F20d	5.4	5.3	4.41	4.27	8.3835	8.1351	41	39	92	91	31	31	33	34	273	271
164	M	14	F15d	8	5.9	5.34	5.71	6.7689	7.2036	33	35	62	61	20	20	33	33	249	192
165	F	14	F15d	6.3	5.9	4.63	5	8.3214	8.9424	41	43	88	85	29	29	33	34	209	234
166	F	14	F15d	5.6	4.9	5.17	4.74	9.1908	8.4456	45	41	86	87	29	29	33	33	320	318
167	F	5	F5d	9.4	8	5.22	5.18	8.9424	8.9424	44	43	85	84	28	28	33	33	293	287
168	F	6	F5d	3.9	3.5	4.55	4.47	8.4456	8.3835	40	38	88	86	30	30	34	35	197	198
169	M	9	F10d	4.8	5.1	5.06	4.99	9.1287	9.0666	45	44	89	88	29	29	33	33	196	191
170	F	9	F10d	4.2	4.8	4.55	4.49	8.8182	8.6319	41	40	90	89	31	31	35	35	243	222
171	M	8	F10d	7.2	5.5	5.09	5.08	9.0045	9.0045	44	44	86	87	29	29	33	33	281	300
172	F	6	F5d	4.2	7.1	4.35	4.66	7.8867	8.3835	38	39	87	84	29	29	34	34	263	320
173	F	8	F10d	5.9	5.8	4.59	4.81	7.8246	8.1972	38	39	83	81	28	27	33	34	288	270
174	F	14	F15d	4.9	4.3	4.96	5.42	9.1908	9.8739	44	47	89	88	30	29	34	34	244	189
175	M	7	F5d	4.2	4.5	4.61	4.72	8.8182	9.1287	42	42	91	89	31	31	34	35	249	277
176	F	9	F10d	4.5	3.5	4.25	4.3	8.3835	8.5077	39	39	93	91	32	32	34	35	214	182
177	F	4	F5d	3.8	3.7	3.72	3.64	7.3899	7.2657	35	34	94	93	32	32	34	35	196	195
178	F	8	F10d	5.8	6	4.83	5.01	8.8803	9.1908	41	42	86	84	30	30	35	35	305	274
179	F	8	F10d	5.8	4.6	4.45	4.38	8.694	8.5698	42	40	94	92	32	32	34	34	235	200
180	F	14	F15d	8.9	7.3	4.31	4.62	8.2593	8.7561	40	42	92	91	31	31	34	34	294	250
181	M	14	F15d	7.3	7	4.75	4.9	9.4392	9.6876	46	46	96	94	32	32	33	34	245	230
182	M	4	F5d	6.8	6.2	4.96	4.75	9.1908	8.8803	43	41	87	87	30	30	34	35	245	229
183	M	4	F5d	6.5	8.4	4.78	5.06	8.9424	9.5013	42	43	89	86	30	30	34	35	233	241
184	F	6	F5d	6.2	7	4.87	5.12	9.0045	9.5013	43	45	88	87	30	30	34	34	258	255
185	M	7	F5d	8.1	6.1	5.55	5.61	10.2465	10.4328	46	46	82	82	30	30	36	37	190	211
186	F	5	F5d	5.5	4.9	4.84	4.77	8.3214	8.2593	41	40	85	83	28	28	32	34	298	205
187	F	5	F5d	4.8	7.6	4.46	4.86	8.3835	9.1908	40	43	91	88	30	31	33	35	261	258
188	M	19	F20d	7.7	7	4.93	5.17	9.4392	9.6255	44	45	89	88	31	30	35	34	302	297
189	F	7	F5d	9.9	7.6	4.63	4.79	9.0045	9.2529	43	44	92	91	31	31	34	34	301	355
190	M	6	F5d	8.2	8.4	5.08	5.18	10.2465	10.4328	47	47	93	91	33	32	35	36	203	207
191	F	6	F5d	7.6	5	3.96	4.22	7.7004	8.073	36	38	92	91	31	31	34	34	295	305
192	F	6	F5d	5.4	4.9	4.8	4.67	9.0666	8.8182	43	42	90	90	30	30	34	34	279	275
193	F	9	F10d	6.8	5.1	4.76	4.89	8.6319	8.8803	41	41	86	83	29	29	34	35	268	310
194	M	5	F5d	5.9	6.1	5.16	5.57	9.0045	9.5634	43	46	83	83	28	28	34	33	162	162
195	F	5	F5d	5.2	4.7	4.37	4.5	8.3835	8.6319	39	39	90	87	31	31	34	35	198	218
196	M	5	F5d	7.8	9.1	5.15	5.25	9.8118	9.9981	47	48	92	91	31	31	34	34	215	213
197	M	9	F10d	5.5	6.8	4.92	4.88	9.3771	9.315	44	43	89	89	31	31	35	35	257	260
198	F	12	F10d	6.5	2.8	4.6	4.56	7.9488	7.8246	37	37	81	80	28	28	35	34	296	237
199	M	21	F20d	5.7	4.7	4.4	4.11	8.8182	8.3214	42	39	96	95	32	33	34	34	254	277
200	M	10	F10d	4.8	7.7	4.83	5.05	9.6255	9.6876	44	45	90	90	32	31	36	34	260	268
201	F	5	F5d	6.2	8.4	4.41	4.46	8.3214	8.4456	41	41	92	92	30	31	33	33	359	328
202	F	13	F15d	3.5	4.1	4.3	4.13	7.9488	7.7004	38	36	88	86	30	30	34	35	201	240
203	F	6	F5d	5.7	5.9	4.63	5.21	8.1351	9.0666	38	44	83	84	28	28	34	33	256	281
204	M	6	F5d	5.7	6.1	5.33	5.55	9.5013	9.7497	45	47	85	85	29	28	34	34	197	191
205	F	8	F10d	7.3	6.6	4.67	5.11	8.9424	9.8118	43	46	93	90	31	31	33	34	315	315
206	F	8	F10d	5.8	5.6	4.33	4.64	8.8803	9.5013	41	44	95	94	33	33	35	35	267	261
207	F	8	F10d	7.1	4.4	5.06	5.38	9.1287	9.7497	43	45	85	84	29	29	34	35	245	230
208	M	7	F5d	4.2	4.3	4.56	4.63	9.6876	9.936	45	45	99	96	34	35	35	36	167	164
209	F	13	F15d	4.9	4.3	4.63	4.66	8.5077	8.5698	41	40	89	86	30	30	33	34	249	244
210	F	9	F10d	6.9	5.3	5.05	5.14	8.694	9.1287	42	43	84	84	28	29	33	34	389	308
211	F	10	F10d	5.9	5.6	4.66	4.73	8.9424	9.1287	43	42	92	89	31	31	34	35	255	262
212	F	14	F15d	4.9	3.6	5.14	5.11	8.7561	8.8182	42	43	83	84	27	28	33	33	292	274
213	F	14	F15d	5	4.1	4.38	4.73	8.3214	9.0045	41	43	93	90	31	31	33	34	226	240
214	M	14	F15d	5.7	5	4.37	4.7	8.6319	9.1287	42	45	96	95	32	31	33	33	233	234
215	F	9	F10d	6	5	4.69	4.75	8.3214	8.4456	41	41	88	86	29	29	33	33	171	172
216	M	8	F10d	5.1	4.8	5.19	5.18	9.7497	9.7497	45	44	87	86	30	30	35	35	216	237
217	F	9	F10d	6	4.3	4.2	4.25	7.5762	7.6383	37	37	88	87	29	29	33	33	324	328
218	M	7	F5d	4.6	4.5	4.77	4.91	8.9424	9.1908	44	45	92	92	30	30	33	33	210	186
219	F	21	F20d	5.9	4.3	4.7	5.3	8.073	9.0045	39	43	83	81	28	27	33	34	317	374
220	F	7	F5d	4.9	4.6	5.01	5.03	8.1351	8.1972	39	40	78	79	26	26	33	33	316	316
221	F	15	F15d	7.3	5.5	4.61	4.81	8.9424	9.315	43	45	93	93	31	31	34	34	208	144
222	M	14	F15d	8.9	6.2	5.12	5.51	8.694	9.315	43	46	84	83	27	27	33	33	203	183
223	M	5	F5d	6.7	5.2	5.05	5.06	9.6876	9.6876	46	46	92	92	31	31	34	34	243	240
224	M	5	F5d	7.5	5.6	4.49	4.41	8.1972	8.1972	40	40	90	90	29	30	33	33	110	89
225	M	10	F10d	5.1	4.7	5.1	5.07	10.1223	9.936	45	45	88	88	32	32	36	36	171	202
226	F	11	F10d	10	5.1	4.81	4.68	8.694	8.4456	41	39	85	84	29	29	34	35	275	264
227	M	11	F10d	4.7	3.8	5.66	5.41	10.3086	9.8739	49	46	86	85	29	29	34	35	226	196
228	M	12	F10d	6	5.5	4.96	4.79	9.8118	9.4392	46	44	92	92	32	32	35	35	237	227
229	M	10	F10d	6.6	6.5	4.61	4.73	9.0045	9.2529	43	42	93	89	32	32	34	35	240	218
230	F	10	F10d	4.2	4	4.61	4.74	8.4456	8.5077	40	41	86	87	30	29	34	33	266	230
231	F	6	F5d	4.6	5.7	4.31	4.76	8.2593	9.0045	39	42	90	89	31	31	34	34	263	254
232	M	6	F5d	6.3	7.1	4.81	5.03	9.315	9.5634	43	45	89	89	31	31	35	34	214	201
233	M	4	F5d	4.9	5.6	4.53	5.06	10.4328	11.4885	49	51	109	101	37	37	34	36	169	155
234	M	9	F10d	6.3	4.2	5.19	5.17	9.9981	9.8739	48	46	93	89	31	31	33	34	183	230
235	M	5	F5d	6.5	5.9	4.9	4.94	9.3771	9.2529	43	44	88	88	31	30	35	34	381	334
236	F	10	F10d	7.2	7.4	4.19	4.69	7.9488	9.0045	39	43	93	92	31	31	33	34	301	247
237	F	10	F10d	5.3	5.6	4.52	5.02	8.3835	9.0666	40	43	88	86	30	29	34	34	296	282
238	M	6	F5d	9.3		4.55		8.8182		43		94		31		33		290
239	M	8	F10d	9	5.9	5.21	5.02	9.936	9.5634	47	45	89	90	31	31	34	34	167	227
240	M	11	F10d	4.6	5.7	4.72	5.04	9.0045	9.5634	42	44	88	87	31	31	35	35	200	230
241	M	5	F5d	7.3	6.3	5.17	5.21	9.6876	9.5634	45	46	88	88	30	30	34	34	211	203
242	F	5	F5d	5.7	6.2	4.27	4.44	7.8246	8.1972	39	40	91	90	30	30	32	33	405	351
243	M	5	F5d	5	6.2	5.05	5.47	9.0045	9.6876	43	47	86	86	29	29	33	33	272	277
244	F	5	F5d	5.7	6.7	4.65	4.74	8.5077	8.694	41	41	88	87	30	30	34	34	195	218
245	M	5	F5d	8.4	7.8	4.62	5.11	9.6255	10.4949	45	49	97	96	34	33	34	35	214	247
246	F	6	F5d	5.4	5.1	4.55	4.69	8.1972	8.5077	40	40	87	86	29	29	33	34	270	291
247	F	8	F10d	4.2	4.7	4.82	4.8	9.5013	9.5013	43	43	90	89	32	32	36	36	294	292
248	M	5	F5d	5.4	5.3	4.63	4.67	9.0045	9.0666	43	44	94	93	31	31	34	34	189	184
249	M	9	F10d	5.3	4.7	4.81	4.62	9.5013	9.1287	45	43	94	94	32	32	34	34	185	157
250	M	9	F10d	7.8	9.4	4.92	5.13	9.5634	9.8739	45	46	91	90	31	31	34	34	205	181
251	M	5	F5d	7.3	7.4	5.03	5.53	9.1908	9.9981	45	48	89	86	29	29	33	34	273	290
252	F	5	F5d	4.2	2.8	4.47	4.62	8.3835	8.5698	40	41	90	89	30	30	33	34	174	158
253	F	9	F10d	4.7	4.7	4.84	4.72	8.9424	8.694	42	41	88	86	30	30	34	35	268	314
254	F	9	F10d	6.3	4.9	4.3	4.46	8.073	8.3835	40	41	94	91	30	30	32	33	290	300
255	M	21	F20d	3.2	2.2	4.86	4.97	9.315	9.315	43	44	89	88	31	30	35	34	133	130
256	M	6	F5d	5.7	6.2	4.68	4.39	9.4392	8.8803	44	41	93	94	33	33	35	35	177	203
257	M	8	F10d	5.9	4.1	4.71	4.97	9.315	9.6876	43	44	91	88	32	31	35	36	247	236
258	F	8	F10d	7.9	6	4.76	4.95	8.0109	8.2593	39	41	82	83	27	27	33	32	359	355
259	F	12	F10d	5.4	5.3	4.66	4.98	8.6319	9.1908	42	45	91	90	30	30	33	33	196	175
260	F	16	F15d	6	6.1	4.71	4.73	8.9424	8.8803	42	41	89	87	31	30	34	35	238	234
261	F	5	F5d	5	7.3	4.53	4.87	8.5698	9.315	40	42	88	86	31	31	35	36	222	257
262	F	14	F15d	4.1	4.2	3.7	4.33	6.8931	8.0109	34	38	91	88	30	30	33	34	298	279
263	F	9	F10d	4.8	8.1	4.93	4.81	9.6876	9.5013	45	44	92	92	32	32	34	35	285	273
264	F	9	F10d	5.2	4.7	4.38	4.19	8.8182	8.4456	41	39	94	93	32	33	35	35	262	262
265	M	14	F15d	5.4	6.5	4.79	4.84	9.2529	9.1908	44	43	91	90	31	31	34	34	196	249
266	F	8	F10d	4.8	4.9	4.2	4.43	8.1351	8.5077	39	41	92	92	31	31	34	34	134	137
267	F	16	F15d	5	4.6	4.47	5.25	8.694	9.8739	41	46	92	88	31	30	34	34	257	318
268	F	14	F15d	4.9	4.9	4.84	4.77	8.9424	8.694	43	42	89	88	30	29	33	34	219	217
269	F	9	F10d	4.3	3.6	4.13	4.58	7.9488	8.694	38	42	93	92	31	31	33	33	249	232
270	F	8	F10d	6.6	6.1	4.65	4.95	9.2529	9.8118	45	48	97	97	32	32	33	33	271	251
271	M	8	F10d	6.9	5.8	5.06	5.74	9.6876	10.9296	46	52	91	90	31	31	34	34	253	253
272	M	8	F10d	3.5	3.3	5.36	5.35	10.0602	9.936	47	48	88	89	30	30	34	34	164	158
273	F	6	F5d	8.9	7	4.36	4.31	8.1351	8.1351	39	39	89	89	30	30	34	34	283	308
274	M	5	F5d	5.4	5.2	5.23	5.63	10.4949	11.2401	49	54	94	95	32	32	35	34	268	249
275	M	8	F10d	6.8	7.9	5.29	5.27	10.2465	10.3086	48	48	91	91	31	32	34	35	283	270
276	F	8	F10d	8.5	7.7	4.38	4.27	8.3214	8.0109	41	40	93	93	31	30	33	33	236	252
277	F	6	F5d	5.6	4.4	5	5.15	8.8803	9.1287	42	43	84	83	29	29	34	34	213	151
278	M	13	F15d	5.3	5.2	4.93	4.77	9.3771	9.0666	44	42	89	89	31	31	34	35	243	220
279	M	8	F10d	5.6	4.4	4.86	5.02	9.2529	9.5634	44	46	90	91	31	31	34	34	189	172
280	F	8	F10d	6	6	4.55	4.58	8.3835	8.4456	40	40	87	87	30	30	34	34	216	177
281	M	14	F15d	6.6	8.9	4.87	5.38	9.0666	9.936	42	45	86	84	30	30	35	36	310	345
282	F	14	F15d	5.6	4.3	4.49	4.78	8.9424	9.315	42	43	93	91	32	31	35	35	186	171
283	M	14	F15d	4.8	3	5.32	5.2	9.7497	9.4392	49	47	91	90	30	29	32	33	277	269
284	F	8	F10d	8.1	5.8	4.25	4.51	8.1351	8.5698	39	41	92	91	31	31	34	34	241	279
285	M	8	F10d	5.6	5.6	4.78	4.84	9.0666	9.1908	44	45	92	92	31	31	33	33	176	173
286	M	6	F5d	5.3	6	5.63	5.67	10.3086	10.4949	48	48	85	84	30	30	35	36	164	175
287	M	6	F5d	5.2	3.9	5.47	5.48	10.1844	9.9981	48	46	87	85	30	29	34	35	252	224
288	F	6	F5d	5.3	6.6	4.58	4.43	8.8182	8.4456	43	41	94	93	31	31	33	33	243	247
289	F	5	F5d	6.3	5.1	4.77	4.65	8.7561	8.5077	42	41	88	88	30	30	34	34	252	213
290	M	14	F15d	7.4	5.8	5.48	5.24	10.3086	9.8118	48	45	87	86	30	30	35	35	263	241
291	F	14	F15d	4.7	3.9	5.13	5.01	9.6255	9.1908	44	43	86	85	30	30	35	35	211	221
292	M	8	F10d	6.3	4.2	4.91	4.84	9.5013	9.1908	44	44	89	90	31	31	35	34	174	171
293	M	6	F5d	6	5.6	5.13	5.16	10.3086	10.3086	47	47	92	91	32	32	35	36	213	216
294	M	6	F5d	4.7	6.3	4.63	4.75	8.4456	8.8803	42	42	91	88	29	30	32	34	231	224
295	F	5	F5d	4.8	5.3	4.39	4.68	8.1972	8.8803	42	43	95	93	30	31	32	33	222	230
296	M	5	F5d	8.5	6.5	4.71	4.78	9.2529	9.5013	44	45	93	93	32	32	34	34	235	218
297	M	13	F15d	5	3.9	4.99	5.15	9.315	9.3771	44	44	88	85	30	29	34	35	314	324
298	F	12	F10d	4.8	5.1	4.7	4.77	8.5698	8.7561	42	42	90	88	29	30	33	34	246	213
299	M	8	F10d	6.8	6	5.61	5.85	10.0602	10.3086	48	50	85	85	29	28	34	34	226	230
300	M	10	F10d	4.9	4	5.1	5.26	9.3771	9.4392	44	44	86	83	30	29	34	35	251	264
301	F	5	F5d
302	F	9	F10d	4.3		4.24		8.1351		39		93		31		33		203
303	F	5	F5d	4.9	4.2	4.97	4.81	9.315	8.9424	44	43	89	88	30	30	34	34	314	273
304	M	5	F5d	5.6	6.3	4.55	4.58	8.8182	8.8803	41	41	90	89	31	31	35	35	142	145
305	F	5	F5d	5.9	6.5	4.48	4.72	8.5077	8.8803	41	42	91	90	31	30	34	34	226	231
306	F	4	F5d	5.4	4.6	4.83	4.65	9.315	9.0666	44	42	91	90	31	31	34	35	365	309
307	M	8	F10d	5.5	3.7	5.07	4.84	9.8118	9.315	45	42	88	87	31	31	36	36	222	213
308	F	9	F10d	4.4	3.7	4.64	4.75	8.9424	9.1287	43	43	93	91	31	31	33	34	270	250
309	M	8	F10d	6.2	5.8	3.84	3.89	7.7004	7.8246	37	35	96	91	32	32	34	36	243	207
310	M	8	F10d	6	5.8	4.84	4.75	9.4392	9.1908	44	43	91	90	31	31	35	35	335	322
311	M	8	F10d	6.8	5.6	4.69	4.8	8.5698	8.694	40	41	86	86	29	29	34	34	191	159
312	M	14	F15d	5.2	4.5	4.59	4.83	8.694	8.9424	41	43	89	88	31	30	34	34	234	245
313	F	8	F10d	7.6	5.9	5.07	5.28	9.315	9.5013	44	45	86	85	30	29	34	34	271	277
314	M	7	F5d	6.5	5.3	5.22	5.35	8.9424	9.0666	45	45	85	85	28	27	32	32	155	141
315	F	7	F5d	7.1	6.8	4.59	4.73	7.8867	8.1351	40	40	86	85	28	28	32	33	230	197
316	F	8	F10d	6.7	5.6	4.25	4.33	7.8867	7.9488	38	38	90	89	30	30	33	33	260	249
317	F	5	F5d	6.5	6	4.46	4.62	8.3835	8.5698	41	42	92	91	30	30	33	33	213	224
318	M	5	F5d	7.3	5.6	5.37	5.23	9.6255	9.3771	47	45	88	86	29	29	33	34	311	299
319	M	5	F5d	4.4	4.5	4.27	3.91	8.8182	7.8867	42	38	98	96	33	33	34	34	160	197
320	F	5	F5d	6.3	5.5	5.1	5.04	9.2529	9.0666	45	44	89	88	29	29	33	33	253	229
321	F	8	F10d	3	2.6	4.56	4.48	9.1908	9.1287	44	42	95	94	33	33	34	35	179	163
322	M	8	F10d	5.6	3.8	5.8	5.15	10.557	9.3771	51	44	87	86	29	29	34	34	184	154
323	M	5	F5d	4.1	6	4.73	4.89	8.9424	9.1287	43	43	91	88	30	30	34	34	206	199
324	M	7	F5d	5.1	3	4.79	4.67	9.0666	8.8803	43	43	90	91	31	31	34	34	260	230
325	F	7	F5d	6.2	5.1	4.63	4.75	7.3899	7.6383	37	37	80	78	26	26	32	33	305	368
326	F	7	F5d	6.1	5.3	4.69	4.41	8.4456	7.9488	41	38	87	87	29	29	33	33	188	200
327	F	7	F5d	6.6	9.8	5.02	5.44	9.1908	9.8118	45	47	90	87	30	29	33	33	242	226
328	F	5	F5d	6.7	6	5.01	4.87	9.0045	8.8182	44	42	87	86	29	29	33	34	354	298
329	F	12	F10d	5.7	5.5	4.94	4.9	9.5013	9.4392	44	43	89	88	31	31	35	35	253	306
330	M	5	F5d	5	5.8	5.16	5.46	9.5013	9.936	46	49	90	89	30	29	33	33	167	159
331	F	10	F10d	6.4	4.8	4.74	5.08	9.1908	9.7497	43	45	92	89	31	31	34	35	235	292
332	F	9	F10d	5.9	4.7	4.54	4.41	8.5077	8.2593	41	40	91	91	30	30	33	33	265	241
333	F	8	F10d	5.9	4.9	4.69	4.62	8.8803	8.7561	42	41	89	90	31	31	34	34	202	216
334	M	8	F10d	6	5.7	4.84	4.9	9.4392	9.5013	45	45	92	91	31	31	34	34	251	245
335	F	5	F5d	7	6.2	4.76	4.6	8.1972	8.073	41	40	87	87	28	28	32	33	323	347
336	F	4	F5d	3.5	2.7	4.56	4.67	8.8803	9.1908	42	43	92	91	31	32	34	35	237	246
337	M	5	F5d	9.4	6.3	5	5.24	9.6876	10.1223	46	48	91	91	31	31	34	34	202	209
338	F	7	F5d	5.7	6.1	4.51	4.5	8.073	7.9488	39	39	86	86	29	28	34	33	252	266
339	F	8	F10d	4.4	4.8	5.15	5.37	8.8803	9.2529	43	45	84	83	28	28	33	33	244	251
340	M	7	F5d	5.6	4.4	4.97	5.07	9.315	9.4392	44	44	88	87	30	30	34	35	170	188
341	F	6	F5d	5	4.5	4.41	4.46	8.694	8.9424	42	42	96	95	32	32	33	34	253	271
342	F	5	F5d	4.4	4.5	4.37	4.43	8.4456	8.694	41	40	93	91	31	32	34	35	267	251
343	F	5	F5d	3.7	4.7	4.6	4.52	8.5698	8.4456	41	40	90	88	30	30	33	34	179	151
344	F	5	F5d	3.9	3.4	4.68	4.82	8.5077	8.9424	41	42	89	87	29	30	33	34	176	176
345	F	7	F5d	6	7.3	4.67	4.95	7.9488	8.5698	40	42	85	84	27	28	32	33	353	348
346	F	8	F10d	5	4.3	5.19	5.56	9.5634	10.1223	47	49	90	89	30	29	33	33	313	273
347	M	8	F10d	5.3	4.6	4.49	4.35	9.1287	9.0045	45	43	100	98	33	33	33	34	157	168
348	F	7	F5d	6.6	4.9	4.61	4.8	8.5077	8.8803	42	44	92	91	30	30	33	33	276	252
349	M	8	F10d	6.9	5.8	5.23	5.03	9.6255	9.315	46	44	89	88	30	30	34	34	175	165
350	M	5	F5d	3.8	3.1	4.7	4.6	9.0045	8.694	42	40	89	86	31	30	35	35	105	120
351	M	5	F5d	4.3	4.4	4.91	5.11	9.8118	10.1223	46	47	94	91	32	32	34	35	209	192
352	F	5	F5d	8.1	7.2	5.16	5.17	8.7561	8.7561	44	44	85	84	27	27	32	32	287	298
353	F	8	F10d	4.8	3.4	5.11	4.86	9.5634	9.1287	45	42	89	87	30	30	34	35	240	235
354	F	8	F10d	4	3.2	4.37	4.51	8.1351	8.5698	40	40	91	89	30	31	33	34	240	188
355	M	11	F10d	5.2	3.4	5.26	5.17	9.6876	9.6255	48	47	91	90	30	30	33	33	290	224
356	M	6	F5d	4.9	4.9	5.28	5.64	9.8739	10.557	46	49	87	87	30	30	35	35	202	238
357	F	4	F5d	4.5	5.7	4.92	4.94	8.8803	8.8803	43	43	88	86	29	29	33	34	292	328
358	F	8	F10d	4.9	5.2	4.42	4.39	8.2593	8.1972	40	39	91	89	30	30	33	34	201	204
359	M	6	F5d	7.4	6.9	5.25	5.32	9.4392	9.5634	46	47	88	88	29	29	33	33	258	287
360	F	5	F5d	5.2	4	4.66	4.74	8.2593	8.3835	41	41	88	86	29	29	33	33	259	232
361	F	5	F5d	4.7	5	4.1	4.25	8.073	8.5077	39	40	95	93	32	32	33	35	249	246
362	M	6	F5d	7.1	6.7	5.05	4.92	9.6255	9.5013	46	45	91	92	31	31	34	34	209	176
363	F	5	F5d	3.4	3.5	5.06	5.19	8.9424	9.1287	40	41	80	78	29	28	36	36	221	228
364	F	8	F10d	5	4.4	4.65	4.59	8.3214	8.2593	41	40	87	87	29	29	33	33	260	243
365	M	8	F10d	5.8	4.8	4.56	4.47	9.1908	9.1908	43	42	95	94	33	33	34	35	166	184
366	F	5	F5d	5.4	3.7	5.08	4.96	9.1908	8.9424	44	42	86	85	29	29	34	34	193	179
367	M	8	F10d	5	4	5.15	4.97	9.1908	8.8803	44	42	85	85	29	29	34	34	191	162
368	M	14	F15d	4.4	3.4	5.01	4.93	9.0666	8.8182	43	42	85	85	29	29	34	34	178	160
369	F	10	F10d	5.9	6	4.66	4.72	8.9424	9.0666	45	46	96	97	31	31	32	32	285	343
370	F	16	F15d	6.1	4.6	4.57	4.63	8.3835	8.4456	41	41	90	89	30	29	33	33	213	164
371	F	8	F10d	5.1	4.4	5.23	4.32	7.8246	6.6447	40	33	76	76	24	25	32	33	318	271
372	M	5	F5d	6.4	5.5	4.85	4.93	9.1287	9.3771	44	45	90	92	30	31	34	33	232	279
373	F	4	F5d	7	5.8	4.39	4.41	8.5077	8.6319	40	40	92	92	31	32	34	34	274	288
374	M	5	F5d	6	5.8	5.59	4.89	9.5013	8.3835	45	40	80	81	27	28	34	34	180	177
375	F	4	F5d	5.2	4.9	4.12	4.36	7.5141	8.1351	37	39	91	90	29	30	32	34	253	245
376	F	4	F5d	5	4.5	4.4	4.32	7.5762	7.5762	38	37	86	86	28	28	32	33	322	361
377	F	5	F5d	3.6	3.8	4.76	4.61	9.1287	8.8803	44	42	92	91	31	31	34	34	341	334
378	F	8	F10d	4.8	3.6	4.45	4.89	7.7004	8.3835	37	40	84	81	28	28	33	34	204	173
379	M	7	F5d	3.7	4	4.92	4.76	9.3771	9.2529	45	43	92	90	31	31	34	35	155	154
380	M	5	F5d	5.2	4.7	5.25	5	9.3771	9.0045	43	41	83	82	29	29	35	35	213	222
381	M	8	F10d	5.8	7.5	4.67	4.88	8.7561	9.1908	42	44	90	89	30	30	34	34	260	274
382	F	8	F10d	7	7.3	4.54	4.8	7.9488	8.5077	39	41	86	85	28	29	33	34	262	272
383	F	5	F5d	8.3	8	4.93	4.75	9.0666	8.8803	42	41	86	85	30	30	35	35	198	215
384	M	8	F10d	5.1	4.9	4.36	4.28	8.3835	8.2593	40	40	93	93	31	31	33	33	233	240
385	M	7	F5d	5.5	5.1	4.98	5.13	9.2529	9.6255	44	45	89	87	30	30	34	35	211	203
386	M	6	F5d	5.6	4.5	4.93	4.64	9.1908	8.8803	45	43	92	92	30	31	33	34	207	201
387	M	6	F5d	8.6	7.3	4.8	4.86	8.9424	9.0045	42	43	87	88	30	30	34	34	339	330
388	M	5	F5d	6.4	4.8	5.69	5.81	10.6191	10.7433	48	49	85	84	30	30	36	35	242	246
389	F	11	F10d	6	4.9	4.3	4.38	8.0109	8.2593	39	40	92	90	30	30	33	34	243	237
390	M	6	F5d	3.8	3.4	5	4.87	9.5013	9.1908	46	44	91	90	31	30	34	34	236	236
391	F	7	F5d	4.1	3.8	4.03	4.22	7.5762	7.8246	37	38	91	90	30	30	33	33	240	244
392	M	5	F5d	5.2	4.9	5.16	5.13	9.2529	9.2529	46	46	88	89	29	29	33	33	214	205
393	F	6	F5d	5.7	5.7	4.68	4.84	8.694	9.1287	42	43	90	89	30	30	33	34	190	183
394	F	6	F5d	6	5.9	4.24	4.43	7.7004	8.073	38	40	89	89	29	29	33	33	224	199
395	M	18	F20d	6.6	5.8	5.09	4.81	9.7497	9.1908	45	42	89	88	31	31	35	35	225	191
396	F	5	F5d	5	6.2	4.76	4.89	8.694	8.8803	41	42	86	86	29	29	34	34	270	248
397	M	5	F5d	7.2	8.4	5.57	5.8	10.3707	10.7433	48	50	86	87	30	30	35	34	284	292
398	F	8	F10d	5.6	5.1	4.6	4.67	8.4456	8.7561	40	39	87	84	30	30	34	36	295	304
399	F	8	F10d	7.5	6.9	5.05	5.12	8.6319	8.8182	42	42	83	83	28	28	33	34	355	386
400	F	8	F10d	5.1	3.2	4.25	4.29	9.0666	9.1287	42	42	99	98	34	34	35	35	170	222
401	M	9	F10d	8.6	6.9	5.22	5.45	9.936	10.2465	48	50	92	91	31	30	34	33	296	322
402	M	8	F10d	8.8	7.3	5.34	5.09	10.3707	9.8118	50	48	93	94	31	31	34	33	191	193
403	F	8	F10d	7.2	6.7	4.84	5.12	7.7625	8.3214	39	41	80	80	26	26	33	33	227	240
404	M	8	F10d	6.1	4.5	5.1	5.39	9.5634	9.9981	46	48	89	89	30	30	34	34	259	216
405	F	9	F10d	4.2	4.5	4.69	4.5	8.5698	8.3214	42	39	89	87	29	30	33	34	211	223
406	M	8	F10d	7.2	6.6	4.89	4.9	9.5634	9.5634	44	44	90	89	32	31	35	35	326	328
407	F	6	F5d	4.5	3.6	4.55	4.89	7.9488	8.5077	38	40	84	82	28	28	34	34	197	216
408	F	8	F10d	6.2	6.9	5.07	5.08	9.3771	9.5634	44	44	87	87	30	30	34	35	296	307
409	M	9	F10d	5.6	7.1	4.77	4.83	9.1287	9.2529	42	43	89	90	31	31	35	34	272	251
410	F	5	F5d	4.6	5.4	4.31	4.23	8.1351	8.0109	38	38	89	89	30	31	34	34	322	257
411	F	7	F5d	9.6	9.3	4.69	4.94	8.3214	8.694	41	42	87	86	29	28	33	33	211	230
412	M	8	F10d	6.9	6	5.33	5.06	10.1223	9.7497	49	46	92	91	31	31	33	34	259	238
413	F	6	F5d	5.1	5.6	4.77	4.94	8.7561	9.0666	42	42	88	86	30	30	34	35	229	232
414	F	10	F10d	4.1	4.2	4.86	4.55	9.3771	8.9424	46	42	94	91	31	32	33	35	229	248
415	M	9	F10d	9.9	6.9	5.65	5.55	9.3771	9.3771	47	45	82	82	27	27	33	33	272	308
416	M	7	F5d	4.6	3.5	5.08	5.37	9.1287	9.6876	44	45	86	84	29	29	34	35	264	278
417	M	5	F5d	4.5	4.7	5.29	5.01	10.2465	9.8118	46	43	88	85	31	32	36	37	224	210
418	F	6	F5d	4.4	4.1	4.45	4.92	8.3214	9.315	41	45	91	92	30	31	33	33	199	220
419	F	5	F5d	4.3	4.7	4.29	4.86	8.0109	9.0045	39	43	91	89	30	30	33	34	201	209
420	F	5	F5d	6	5.5	3.85	4.12	7.2657	7.7625	36	37	94	91	30	30	33	33	292	386
421	M	16	F15d	7	4.2	5.47	5.75	10.2465	10.4949	49	49	89	85	30	29	34	34	209	197
422	F	5	F5d	5.5	5.1	4.87	4.89	9.1287	9.0666	45	45	92	92	30	30	33	32	248	211
423	F	5	F5d	3.8	3.5	4.69	4.53	9.0666	8.7561	44	41	93	91	31	31	34	34	329	283
424	F	7	F5d	8.3	9.9	4.41	4.48	8.073	8.2593	40	40	90	89	30	30	33	33	223	289
425	F	5	F5d	6.8	6.9	4.45	4.7	8.3835	8.694	41	42	91	89	30	30	33	33	192	170
426	M	5	F5d	6.6	8	4.74	4.78	8.9424	9.0666	44	43	93	91	30	31	33	34	257	257
427	F	6	F5d	6.2	6.2	4.58	4.65	8.5077	8.5698	41	41	90	88	30	30	33	34	249	244
428	M	13	F15d	6.7	4.9	5.12	4.85	10.0602	9.6255	47	44	92	92	32	32	34	35	175	177
429	F	20	F20d	3.9	3.6	4.03	4.13	8.073	7.9488	39	37	97	90	32	31	33	35	193	236
430	F	8	F10d	9.4	9.4	4.46	4.55	7.0794	7.5141	37	38	83	83	26	27	31	32	651	776
431	F	11	F10d	3.3	2.7	4.08	4.28	7.6383	8.1351	38	39	92	91	30	31	33	34	306	251
432	F	8	F10d	9.2	6.5	4.85	4.75	8.8803	8.7561	43	41	88	87	30	30	34	34	225	261
433	F	8	F10d	4.9	4.3	4.4	4.45	8.5077	8.5698	40	40	91	89	31	31	34	35	243	254
434	F	8	F10d	6.4	4.3	4.24	4.34	8.0109	8.1351	39	40	91	92	30	30	33	33	237	299
435	M	10	F10d	5.9	6.2	4.35	4.63	8.694	9.0666	42	43	97	92	32	32	33	34	269	261
436	F	9	F10d	6.1	4.7	4.37	4.54	8.8182	9.1287	41	42	95	93	33	32	34	35	241	209
437	F	9	F10d	4.4	5.2	4.68	4.92	8.3835	8.7561	41	43	88	88	29	29	33	33	217	233
438	F	10	F10d	4.9	4.6	4.67	4.98	8.694	9.315	43	45	91	90	30	30	33	34	186	199
439	M	12	F10d	6	5	5.3	5.22	9.5634	9.4392	46	45	87	86	29	29	33	34	250	246
440	M	13	F15d	6.4	5.1	5.38	5.26	10.0602	9.9981	46	44	86	84	30	31	35	36	219	217
441	M	4	F5d	7.8	7.2	5.3	5.17	9.5634	9.4392	44	44	82	84	29	29	35	35	214	209
442	F	6	F5d	3.9	3.3	5.05	4.97	9.2529	9.1908	43	43	86	86	30	30	34	35	214	208
443	F	6	F5d	4.4	6.7	4.54	4.75	8.694	9.1287	41	42	91	89	31	31	34	35	244	235
444	M	6	F5d	7.7	7.1	4.68	4.98	9.3771	9.8118	44	46	94	92	32	32	35	34	248	233
445	F	9	F10d	6.4	5.6	4.48	4.29	8.5698	8.3835	40	39	89	90	31	32	35	35	264	264
446	M	11	F10d	6.1	4.4	5.37	5.03	10.1223	9.4392	46	42	86	84	30	30	35	36	270	274
447	F	6	F5d	4.1	3.5	4.39	4.99	8.2593	9.2529	39	43	88	86	30	30	35	35	209	227
448	F	9	F10d	5.3	4.1	4.36	4.47	8.2593	8.3214	38	40	88	89	31	30	35	34	288	254
449	F	6	F5d	6.9	5.3	4.84	5.05	8.9424	9.2529	41	42	85	82	30	30	35	36	232	275
450	F	6	F5d	5.8	5.3	4.83	4.85	9.0666	9.0045	44	43	91	88	30	30	33	34	264	224
451	M	8	F10d	5.9	6.1	5.33	5.69	10.2465	10.6812	47	50	88	87	31	30	35	35	251	265
452	M	9	F10d	4.6	4.9	4.55	4.47	9.1287	9.0045	44	42	96	95	32	32	34	34	239	224
453	M	9	F10d	5.6	3.5	5.92	5.7	10.6812	10.1844	47	45	80	80	29	29	36	36	168	163
454	F	6	F5d	5.1	3.7	4.62	4.51	9.0666	8.7561	43	40	92	90	32	31	34	35	258	258
455	M	7	F5d	6.7	5.2	5.31	5.23	9.5634	9.4392	46	45	86	85	29	29	34	34	298	287
456	M	6	F5d	7.2	6.2	5.31	5.61	10.0602	10.4328	47	49	88	88	31	30	35	34	256	258
457	F	6	F5d	3.3	2.8	4.92	4.95	9.1908	9.1287	44	44	90	89	30	30	34	33	207	199
458	F	8	F10d	4.2	5.3	5.15	4.63	9.4392	8.3835	46	41	89	88	30	29	33	33	247	220
459	F	6	F5d	5.6	4.3	4.53	4.5	8.4456	8.3835	41	39	90	87	30	30	34	34	175	200
460	F	6	F5d	4.4	4.2	4.93	4.69	8.9424	8.5077	44	41	88	88	29	29	33	33	215	185
461	F	5	F5d	5.3	6.1	4.67	4.4	8.7561	8.3214	43	40	92	91	30	31	33	34	220	193
462	F	10	F10d	7.5	6.4	4.81	5.04	8.8182	9.3771	43	45	90	90	30	30	33	33	276	278
463	F	6	F5d	5.6	5.1	4.68	4.6	8.5077	8.4456	41	39	87	85	29	30	34	35	284	270
464	M	14	F15d		5.3		5.15		9.3771		44		85		29		35		228
465	F	9	F10d	4.6	3.4	4.77	5.11	9.0045	9.5013	43	46	91	89	30	30	33	34	193	202
466	M	9	F10d	9.4	7.4	5.16	5.29	8.9424	9.0666	44	44	85	83	28	28	33	33	273	265
467	M	7	F5d	5.1	4.5	5.16	4.83	9.9981	9.3771	46	44	89	91	31	31	35	34	173	176
468	F	7	F5d	5.8	5.5	4.54	4.69	8.2593	8.3835	40	41	88	88	29	29	33	33	282	231
469	F	9	F10d	6.3	5.2	4.19	4.63	7.7625	8.6319	38	41	91	89	30	30	33	34	281	285
470	M	9	F10d	5.6	5.7	4.66	4.74	9.0666	9.0045	43	41	91	87	31	31	34	35	148	174
471	M	6	F5d	4.3	4.7	4.82	4.93	9.5013	9.6876	45	44	93	90	32	32	34	35	210	203
472	F	5	F5d	3.8	3.8	5.02	5.13	9.0045	9.2529	43	42	85	83	29	29	34	35	242	264
473	F	9	F10d	3.3	3.1	4.13	4.02	7.8246	7.6383	37	37	90	88	31	31	34	35	177	156
474	M	6	F5d	7.5	7.7	5.31	5.94	8.3214	9.2529	41	46	77	77	25	25	33	33	274	289
475	M	6	F5d	9.5	12.2	5.39	5.78	9.6876	10.3707	46	49	85	85	29	29	34	34	276	294
476	F	5	F5d	3.8	5	4.22	4.52	8.1351	8.5698	38	40	91	88	31	31	34	35	257	296
477	M	6	F5d	5.2	6.4	5.55	5.82	9.5634	10.1223	45	46	81	79	28	28	34	35	286	314
478	F	5	F5d	5.9	6.2	4.48	4.47	7.5762	7.5762	38	37	84	83	27	27	33	33	311	311
479	F	5	F5d	6.7	8.5	4.79	4.67	8.694	8.4456	41	39	85	83	29	29	35	35	272	241
480	M	9	F10d	8.4	7.6	5.35	5.5	9.936	10.1223	46	47	85	85	30	30	35	35	261	240
481	M	6	F5d	4.5	4.2	4.87	5	9.2529	9.5013	43	45	89	90	31	31	35	34	182	179
482	M	9	F10d	7.8	6.5	4.85	4.68	9.1908	8.8803	44	43	91	92	31	31	34	33	262	242
483	M	5	F5d	6.9	6.3	5.57	5.74	9.3771	9.5634	45	47	81	82	27	27	33	33	225	230
484	F	6	F5d	5	5.2	5	5.26	8.8803	9.3771	43	44	85	84	29	29	34	34	307	322
485	M	6	F5d	6.4	6	5.13	4.94	9.2529	8.8803	44	43	86	88	29	29	34	33	288	292
486	M	6	F5d	5.8	4.7	5.58	5.52	10.4949	10.3707	49	49	88	89	30	30	35	34	191	243
487	F	8	F10d	6.1	5	4.24	3.91	8.5698	7.9488	42	38	98	96	33	33	33	34	240	191
488	F	5	F5d	5.5	5.2	4.19	4.27	7.9488	8.073	39	40	93	93	31	30	33	33	281	244
489	F	8	F10d	3.9	3.9	4.69	4.59	8.073	7.9488	39	37	83	82	28	28	34	34	264	241
490	F	5	F5d	5.8	4.2	4.79	4.63	8.5698	8.3835	41	40	85	86	29	29	34	34	273	256
491	F	5	F5d	6.2	4.5	4.41	4.47	8.073	8.3214	39	39	88	88	30	30	34	34	207	228
492	F	8	F10d	4.4	3.3	4.32	4.35	8.694	8.7561	41	41	94	94	32	32	34	35	231	167
493	F	8	F10d	5.3	5.5	4.74	4.74	8.5698	8.6319	43	42	90	88	29	29	33	33	370	334
494	F	5	F5d	4.4	5	4.59	4.64	8.5077	8.6319	41	42	90	91	30	30	33	33	233	227
495	F	8	F10d	3.6	3.7	4.14	4.03	7.5762	7.452	37	35	88	87	30	30	33	34	254	196
496	F	5	F5d	5.2	9.3	4.46	4.51	8.3835	8.5077	41	42	93	92	30	30	33	33	255	238
497	F	8	F10d	4	3.9	4.48	4.69	8.1972	8.5698	41	42	91	89	30	29	32	33	312	308
498	F	5	F5d	5.5	4.8	4.28	4.26	8.1351	8.0109	41	40	96	95	31	30	32	32	264	266
499	F	8	F10d	4.3	3.7	4.56	4.38	9.1287	8.7561	45	42	98	95	32	32	33	34	217	221
500	F	8	F10d	5.4	4.4	4.81	4.84	8.5698	8.694	42	42	88	87	29	29	33	33	218	206
501	M	5	F5d	5.1	4.9	5.23	5.03	9.6876	9.3771	46	44	88	88	30	30	34	34	308	258
502	M	5	F5d	4.4	6	4.89	4.83	9.6255	9.6255	45	44	91	91	32	32	35	36	149	143
503	M	5	F5d	6.1	5	4.87	4.95	9.1287	9.3771	42	42	87	86	30	31	35	36	190	175
504	F	14	F15d	6.1	4.5	4.9	4.72	8.1351	7.9488	42	40	85	84	27	27	31	32	272	200
505	F	8	F10d	3.3	2.8	4.63	4.43	8.4456	8.1972	41	40	89	89	29	30	33	33	220	203
506	F	8	F10d	5.3	5.2	4.68	4.73	8.6319	8.7561	43	44	92	93	30	30	32	32	390	331
507	M	14	F15d	4.4	5.3	5.04	4.77	9.7497	9.3771	46	42	90	88	31	32	35	36	200	178
508	F	6	F5d	4.4	4.2	4.54	4.58	8.1351	8.4456	40	40	87	86	29	30	33	34	280	290
509	M	5	F5d	6.6	6.9	4.87	4.9	9.2529	9.3771	45	44	92	90	31	31	33	34	198	184
510	F	15	F15d	6.8	5.5	4.23	4.14	7.452	7.3899	36	35	86	85	28	29	33	34	248	171
511	M	5	F5d	7.4	11.8	4.26	4.68	8.6319	9.1908	40	44	95	94	33	32	35	34	175	196
512	M	5	F5d	6.1	5.5	5.44	5.09	10.0602	9.5013	47	44	86	87	30	30	35	35	193	188
513	M	5	F5d	6.3	6.2	6.97	6.64	9.0666	8.5698	44	42	64	63	21	21	33	33	253	247
514	F	9	F10d	6.3	5.9	4.77	4.73	9.0045	8.9424	44	43	91	90	30	30	33	34	276	164
515	F	9	F10d	8.5	4.2	4.12	4.41	6.1479	6.7068	32	34	77	77	24	25	31	32	295	308
516	F	5	F5d	6.6	7	4.59	4.53	8.8803	8.8182	41	40	90	89	31	31	35	35	208	205
517	F	6	F5d	12.6	11.3	4.1	4.54	7.8867	8.7561	38	41	92	91	31	31	34	34	270	266
518	M	8	F10d	7.3	8.1	5.26	5.01	9.315	8.9424	45	43	86	85	29	29	33	34	286	294
519	M	5	F5d	6.2	7.8	4.92	5.1	9.5013	9.8739	43	45	88	88	31	31	35	35	271	304
520	F	5	F5d	5.3	5.9	4.82	4.85	8.694	8.7561	43	43	89	88	29	29	33	33	260	275
521	F	9	F10d	7.7	6.7	4.63	4.54	8.5077	8.4456	41	41	89	90	30	30	33	33	271	276
522	F	8	F10d	3.9	3.3	4.68	5.13	7.0173	7.8246	36	39	77	76	24	25	31	32	209	214
523	M	8	F10d	4.1	4.4	5.26	5.63	9.5634	10.3086	44	47	84	84	29	30	35	35	141	187
524	F	5	F5d	8	7.7	5.12	5.13	9.5013	9.5634	46	45	90	89	30	30	33	34	323	307
525	F	6	F5d	3.8	3.1	4.37	4.86	8.2593	9.1287	40	42	92	87	30	30	33	35	224	221
526	M	9	F10d	7.8	6.7	5.02	5.12	9.5013	9.8739	46	46	91	90	31	31	34	35	232	204
527	M	14	F15d	7.1	4.2	5.12	5.27	9.8118	9.9981	45	46	89	87	31	31	35	35	217	222
528	M	5	F5d	4.7	5.3	5.68	5.84	10.1223	10.4949	48	48	84	83	29	29	34	35	164	180
529	M	21	F20d	8.2	4.8	5.75	5.28	10.3707	9.6876	50	47	87	88	29	30	34	34	258	274
530	F	5	F5d	5.5	7.4	5.07	4.95	9.315	9.315	46	44	90	89	30	30	33	34	185	195
531	M	8	F10d	5.6	4.8	5.05	4.67	9.8118	9.1908	44	41	88	88	31	32	36	36	168	179
532	M	6	F5d	5.6	4.6	5.26	5.01	9.6876	9.315	46	43	88	85	30	30	34	35	245	247
533	F	14	F15d	6.3	4.7	4.64	4.75	8.8182	8.9424	42	41	91	86	31	30	34	35	202	224
534	M	6	F5d	8.7	5.1	5.4	5.55	9.5013	9.8118	46	46	85	83	28	29	33	34	253	286
535	M	9	F10d	7.8	3.2	5.03	4.67	9.7497	9.0666	46	42	91	91	31	31	34	35	267	245
536	F	5	F5d	7.2	7.7	4.65	4.77	8.9424	9.1908	42	42	91	89	31	31	34	35	248	219
537	M	14	F15d	7.6	6.2	5.33	5.45	9.3771	9.6255	46	45	86	83	28	28	33	34	283	266
538	M	14	F15d	7.1	5.6	4.43	4.49	8.8182	8.8182	41	41	93	91	32	32	35	35	229	189
539	M	8	F10d	5.2	4.9	4.65	4.82	9.0666	9.315	43	44	93	92	31	31	34	34	210	172
540	M	6	F5d	10.1	10	5.2	5.37	10.3086	10.7433	47	48	90	90	32	32	35	36	262	289
541	F	5	F5d	5	5	5.07	5.06	9.2529	9.1908	42	42	83	84	29	29	35	35	242	251
542	F	5	F5d	7.4	6.8	4.84	4.57	8.694	8.3214	41	39	85	85	29	29	34	34	279	244
543	F	8	F10d	8.9	7.8	4.96	5.05	9.4392	9.5634	45	45	90	89	31	31	34	34	345	352
544	M	6	F5d	8.5	9.2	4.51	4.98	8.4456	9.315	40	45	89	91	30	30	34	33	175	200
545	F	6	F5d	5.7	4.8	4.94	4.75	8.7561	8.4456	42	41	85	85	29	29	33	34	208	195
546	M	9	F10d	5	4.9	5.17	5.57	9.9981	10.6812	46	49	89	87	31	31	35	35	176	154
547	F	8	F10d	5.4	6.3	4.34	4.48	8.3214	8.3835	40	41	92	91	31	30	34	33	232	226
548	F	5	F5d	6.8	5.9	4.71	4.76	9.1287	9.1908	41	41	88	86	31	31	36	36	217	207
549	M	5	F5d	4.4	5	4.9	5.12	9.3771	9.6255	42	44	86	86	31	30	36	35	174	170
550	F	5	F5d	5.4	4	4.54	4.52	8.8803	8.7561	42	41	91	91	32	31	35	34	338	318
551	F	5	F5d	7.4	7	4.76	4.54	9.0045	8.5698	41	39	86	86	31	30	35	35	188	210
552	M	5	F5d	7.1	7.5	4.58	4.38	9.315	8.7561	44	42	95	96	33	32	34	34	213	238
553	F	14	F15d	4.3	6.2	4.31	4.44	9.1908	9.2529	42	42	97	96	34	34	35	35	181	264
554	M	14	F15d	6.5	5.1	4.34	4.53	8.5077	8.694	40	42	93	93	32	31	34	33	186	182
555	M	8	F10d	5.9	4.9	4.79	4.7	9.1908	8.8803	42	41	89	87	31	30	35	35	246	236
556	M	16	F15d	7.6	5.9	4.86	4.88	9.0666	9.0666	42	42	87	85	30	30	35	35	279	268
557	F	19	F20d	5.3	3.4	4.62	4.6	8.6319	8.5698	42	41	91	89	30	30	33	34	253	222
558	M	5	F5d	5.2	4.7	4.81	4.64	9.315	8.8803	45	43	93	92	31	31	34	34	214	203
559	F	5	F5d	5.2	3.4	4.28	3.91	8.5698	7.7625	42	37	98	95	32	32	33	34	303	296
560	M	8	F10d	5.3	5.1	4.38	4.95	8.8803	9.8739	41	46	94	93	33	32	35	35	144	169
561	M	5	F5d	5.2	4.6	4.83	4.84	9.1908	9.1287	44	43	91	90	31	30	34	34	267	261
562	M	7	F5d	5.4	5.3	4.57	4.74	8.8803	9.1908	42	43	92	92	31	31	34	34	136	161
563	F	5	F5d	7.8	7.2	4.71	4.56	7.8246	7.6383	39	38	83	83	27	27	32	33	329	280
564	F	8	F10d	6.1	4.3	5.03	4.93	9.315	9.1287	44	42	88	86	30	30	34	35	357	371
565	F	8	F10d	9.4	6.6	4.5	4.65	8.3835	8.8182	41	43	92	92	30	31	33	33	318	281
566	M	6	F5d	7	4.4	4.57	4.2	8.6319	7.9488	41	36	90	86	30	31	34	35	234	214
567	F	9	F10d	5.1	3.7	4.86	4.43	9.315	8.5698	46	42	95	94	31	31	33	33	219	205
568	F	5	F5d	6.2	5.7	4.69	4.88	8.3214	8.5698	40	41	86	85	29	28	33	33	236	216
569	F	5	F5d	7.6	8	4.6	4.91	8.8182	9.3771	43	45	93	91	31	31	33	34	277	286
570	M	5	F5d	6.1	5.1	5.51	5.55	9.9981	9.936	47	47	86	85	29	29	34	34	277	251
571	M	5	F5d	4.6	4.1	4.99	4.97	9.315	9.2529	43	42	85	85	30	30	35	36	230	230
572	F	5	F5d	8.9	8.2	4.82	4.62	8.7561	8.3835	42	40	88	87	29	29	33	34	392	356
573	M	8	F10d	5.8	5.8	4.97	5.05	9.2529	9.3771	42	42	84	82	30	30	36	36	279	284
574	F	5	F5d	4.9	7.1	4.61	4.44	8.1972	7.9488	41	39	88	87	29	29	33	33	194	194
575	M	8	F10d	4.7	5.1	4.72	4.87	8.8182	9.1287	42	43	88	88	30	30	34	34	162	191
576	F	8	F10d	5.1	5.9	4.77	4.88	9.315	9.4392	45	46	95	95	31	31	33	33	234	245
577	F	8	F10d	4.8	8.2	4.54	3.79	8.8182	8.073	42	38	92	101	31	34	34	34	223	275
578	F	8	F10d	4.9	4.9	4.58	4.74	7.3278	7.5762	37	38	80	79	26	26	32	32	299	286
579	M	8	F10d	7.9	12.8	5.54	5.91	10.0602	10.557	48	50	86	85	29	29	34	34	191	248
580	F	8	F10d	5.4	4.5	4.5	4.29	8.5698	8.073	40	37	89	87	31	30	34	35	186	151
581	M	9	F10d	6.8	5.7	5.63	5.38	7.0794	6.7689	34	32	61	60	20	20	33	34	284	194
582	M	5	F5d	5	5	4.82	4.89	9.5634	9.6876	43	43	89	87	32	32	36	37	195	177
583	M	6	F5d	6.5	3.8	4.58	4.51	8.9424	8.7561	42	41	92	90	31	31	34	35	313	262
584	F	5	F5d	5.5	5.7	4.67	4.76	8.4456	8.5077	41	41	87	85	29	29	34	34	243	216
585	M	14	F15d	5.3	3.5	4.89	4.85	9.2529	9.2529	44	44	90	90	31	31	34	34	200	197
586	M	11	F10d	7.1	4.2	5.39	5.37	9.5013	9.4392	46	45	84	84	28	28	34	34	293	264
587	F	14	F15d	3.8	2.6	4.45	4.37	8.7561	8.5698	41	40	92	90	32	32	34	35	251	210
588	M	11	F10d	5.2	5.4	4.56	4.66	9.4392	9.5634	44	44	96	94	33	33	35	35	201	240
589	F	8	F10d	6.4	4.2	4.62	4.52	8.4456	8.3214	39	38	85	85	29	30	35	35	290	281
590	M	20	F20d	6.4	4.7	4.77	4.66	9.5634	9.3771	44	43	93	93	32	32	35	35	185	179
591	M	5	F5d	5.8	6.9	4.72	4.68	9.0045	8.8803	41	41	88	89	31	31	35	35	238	230
592	M	9	F10d	6.2	6.1	5.33	5.37	9.936	10.1844	47	47	88	87	30	31	34	35	231	260
593	F	8	F10d	4.6	4.5	4.56	4.63	8.5077	8.5077	40	41	89	88	30	30	34	34	212	207
594	M	7	F5d	5.7	4.6	5.11	4.99	9.2529	9.0666	44	42	86	84	29	29	34	35	222	210
595	M	6	F5d	7.2	5.9	4.97	5.06	9.1908	9.315	44	44	89	87	30	30	34	34	254	235
596	F	14	F15d	6	5.3	4.31	4.1	8.694	8.3214	42	39	97	96	33	33	33	34	436	393
597	M	14	F15d	6.2	5.7	5.12	4.84	9.8739	9.4392	46	43	90	88	31	31	35	36	245	242
598	M	10	F10d	8.1	6.3	4.47	4.58	9.3771	9.6255	44	44	98	96	34	34	35	35	259	274
599	F	5	F5d	7.7	6.7	5.28	5.29	10.0602	9.936	48	48	92	91	31	30	34	33	349	343
600	M	9	F10d	6.8	6.5	5.3	4.89	10.3707	9.6255	47	44	89	90	32	32	36	35	225	236
601	M	8	F10d	6.8	4.7	5.26	4.87	9.7497	9.0666	44	40	84	82	30	30	35	37	268	245
602	F	8	F10d	5.6	5.9	4.5	4.76	7.7004	8.2593	37	38	82	81	28	28	34	35	276	336
603	F	6	F5d	4.6	6.8	4.51	4.18	8.694	8.073	40	38	89	90	31	31	35	34	264	267
604	F	6	F5d	4.1	3.6	4.63	4.71	7.9488	8.1351	38	39	82	83	28	28	34	34	236	231
605	F	5	F5d	6.5	4.2	4.31	4.42	7.8867	8.073	38	39	87	87	30	29	34	34	298	257
606	F	14	F15d	6.7	5.3	5.07	5.07	9.1287	9.1287	43	43	85	85	29	29	34	34	373	307
607	F	20	F20d	5.9	4.4	5.14	5.08	8.8182	8.7561	42	41	82	81	28	28	34	34	226	176
608	M	5	F5d	5.1	5	5.65	5.35	10.3707	9.8739	49	45	87	85	30	30	34	35	251	236
609	M	8	F10d	6.9	7.1	4.98	4.84	9.315	9.0045	44	43	88	90	30	30	34	34	281	271
610	M	5	F5d	4.8	6	4.86	5.12	9.9981	10.4949	46	48	95	94	33	33	35	35	159	192
611	F	9	F10d	4.9	5.8	4.4	4.65	8.5077	8.9424	41	42	93	91	31	31	34	34	383	328
612	F	5	F5d	5.1	4.9	4.57	4.52	8.073	8.1351	40	39	87	87	28	29	33	33	331	320
613	M	5	F5d	9.4	6.9	4.84	4.7	9.4392	9.1287	44	42	90	89	31	31	35	35	196	200
614	M	21	F20d	5.5	5.4	5.13	5.13	9.6876	9.5634	46	45	90	87	30	30	34	35	224	183
615	F	21	F20d	3.5	3.4	5.04	4.97	7.9488	7.8867	40	39	80	79	25	26	32	32	337	299
616	M	8	F10d	6.4	5.1	4.35	4.36	8.3835	8.3214	41	41	94	93	31	31	33	33	192	200
617	F	8	F10d	5.2	4.5	4.69	4.68	8.5077	8.6319	42	41	89	87	29	30	33	34	213	227
618	F	8	F10d	5.8	5	4.21	4.13	8.073	7.9488	39	37	91	90	31	31	34	34	315	290
619	M	20	F20d	6.1	5.6	5.34	5.33	9.7497	9.5013	45	44	84	82	29	29	35	35	176	192
620	M	5	F5d	5.5	7.1	5.32	5.59	10.2465	10.7433	46	48	86	87	31	31	36	36	183	206
621	M	14	F15d	4	1.2	4.91	4.81	9.0666	9.0045	45	44	92	91	30	30	32	33	156	157
622	M	8	F10d	8.9	6.5	4.86	4.9	10.1223	10.0602	48	48	99	98	34	33	34	34	182	185
623	M	14	F15d	6.8	5.2	5.6	5.38	9.5013	9.1287	45	43	81	80	27	27	34	34	281	264
624	F	8	F10d	4.4	4.7	4.54	4.7	8.2593	8.5077	41	41	89	87	29	29	33	33	192	193
625	F	10	F10d	6.9	3.9	4.88	5.06	8.3835	8.8182	41	42	84	84	28	28	33	34	290	285
626	F	14	F15d	5.6	4.6	4.44	4.83	8.5698	9.5013	42	45	94	93	31	32	33	34	188	177
627	M	5	F5d	6.6	7.8	5.94	5.7	10.7433	10.557	50	48	84	83	29	30	35	36	241	227
628	F	14	F15d	4.7	3.9	4.23	4.44	8.073	8.5698	39	40	92	91	31	31	34	34	222	217
629	M	5	F5d	7.1	7.2	4.67	4.9	9.315	9.7497	42	43	90	88	32	32	36	36	157	187
630	M	5	F5d	4.8	7.5	4.66	4.45	9.4392	9.0666	42	40	90	89	33	33	36	37	164	153
631	M	8	F10d	5.2	5.1	4.8	4.71	9.6876	9.4392	45	44	94	93	33	32	35	35	177	166
632	F	5	F5d	4.4	4.1	4.29	4.14	7.8246	7.6383	38	37	88	88	29	30	33	34	253	244
633	F	6	F5d	4.2	5.1	4.57	4.49	8.694	8.3835	41	40	91	90	31	30	34	34	227	210
634	F	5	F5d	5	5	4.81	4.57	9.3771	8.8803	43	41	89	90	31	31	35	35	241	249
635	F	21	F20d	4.6	4.6	4.29	4.89	8.7561	9.7497	41	46	96	94	33	32	34	34	293	288
636	M	6	F5d	3.6	4	4.45	4.7	8.4456	8.9424	40	42	90	90	31	31	34	34	213	216
637	F	21	F20d	4	4.9	4.53	4.87	7.8246	8.3835	38	41	84	84	28	28	33	33	117	99
638	M	8	F10d	8.2	6.7	5.29	5.03	9.315	9.1287	43	43	82	84	28	29	35	35	211	163
639	M	6	F5d	6.3	6.3	5.3	5.48	9.8739	10.1844	46	47	86	86	30	30	35	35	225	234
640	M	8	F10d	7.8	7.5	4.42	4.32	8.7561	8.6319	41	41	93	95	32	32	34	34	220	256
641	F	5	F5d	6	6.7	4.06	4.19	7.8867	8.1972	38	38	94	92	31	32	33	34	216	216
642	F	5	F5d	3.3	3.5	4.15	4.39	8.1351	8.6319	40	42	96	95	32	32	33	34	234	264
643	M	5	F5d	6.9	7.9	4.74	4.76	9.936	10.1844	47	46	99	97	34	35	34	35	315	337
644	M	8	F10d	6.5	5.4	4.84	4.73	9.0045	8.694	42	40	86	85	30	30	35	35	171	214
645	F	6	F5d	5.6	4.2	4.76	4.91	8.8182	9.1287	42	43	87	88	30	30	34	34	220	230
646	M	6	F5d	7.6	4.2	4.89	4.81	9.2529	9.0045	44	44	90	91	31	30	34	33	293	157
647	M	5	F5d	6.9	6.5	5.27	5.12	10.2465	10.0602	48	47	91	91	31	32	35	35	316	303
648	F	8	F10d	4.3	4.1	4.96	4.79	9.1287	8.9424	42	40	84	83	30	30	35	36	243	229
649	M	14	F15d	4.3	4	4.43	4.48	8.6319	8.7561	39	40	89	88	31	32	35	36	186	181
650	F	14	F15d	4.9	5.1	4.49	4.96	8.1972	8.8182	39	43	88	87	29	29	34	33	249	263
651	F	5	F5d	6	6.4	4.53	4.99	8.5077	9.4392	40	42	87	85	30	31	35	36	263	283
652	M	5	F5d	6	4.7	4.39	4.53	8.3835	8.694	41	42	93	92	31	31	33	34	253	237
653	F	18	F20d	5.4	3.9	4.44	4.59	8.694	8.8803	41	42	92	91	32	31	34	34	283	209
654	M	6	F5d	5	4.8	4.39	4.49	8.9424	9.1287	42	42	96	94	33	33	34	35	178	194
655	M	8	F10d	5.7	5.3	5.44	5.21	9.5634	9.1287	44	42	82	81	28	28	35	35	218	227
656	F	5	F5d	6.8	7.7	4.41	4.11	8.5698	8.073	41	38	93	93	31	32	34	34	286	257
657	F	10	F10d	7.8	6.2	4.79	4.68	8.1972	8.1351	40	38	84	82	28	28	33	34	230	186
658	F	8	F10d	5.4	5	4.64	4.63	8.5077	8.5077	40	40	87	86	30	30	34	34	250	235
659	M	5	F5d	5.1	4.9	4.99	5.01	9.5634	9.1908	44	44	88	88	31	30	35	34	210	181
660	F	5	F5d	5.6	6	4.46	4.5	7.1415	7.2036	36	36	80	81	26	26	32	32	285	284
661	F	8	F10d	5.3	4.9	5.22	4.85	8.8182	8.2593	43	40	82	82	27	27	33	34	225	176
662	F	14	F15d	4.9	3.2	4.49	4.64	7.9488	8.1351	40	41	88	89	29	28	32	32	251	233
663	M	5	F5d	7.3	11.1	5.21	5.1	10.2465	9.9981	47	47	91	91	32	32	35	35	265	283
664	F	5	F5d	4.6	4.7	4.82	5.13	9.2529	9.7497	43	45	89	87	31	31	35	35	228	243
665	F	8	F10d	6.8	6.5	4.15	4.26	8.1351	8.2593	39	40	94	94	32	31	34	33	306	257
666	M	5	F5d	6.5	6.6	5.4	5.6	9.3771	9.6876	44	46	82	82	28	28	34	34	270	263
667	M	5	F5d	10.6	10.6	5.79	6.1	10.0602	10.557	47	50	82	82	28	28	34	34	243	267
668	F	14	F15d	10.3	5.6	5.18	5.44	9.1287	9.5634	43	46	83	84	28	28	34	34	302	270
669	F	15	F15d	4.7	3.3	4.61	4.57	8.8803	8.7561	43	42	93	92	31	31	33	34	217	154
670	F	7	F5d	3.2	2.2	4.22	4.61	7.8867	8.7561	39	41	91	88	30	31	33	35	167	153
671	M	15	F15d	5.9	4.1	5.3	5.14	10.0602	9.8118	46	45	87	88	31	31	35	35	200	200
672	F	6	F5d	5.8	4.8	4.42	4.16	8.1351	7.7625	38	35	86	84	30	30	35	36	276	267
673	M	8	F10d	6.9	4.7	5.06	4.95	9.7497	9.3771	44	43	87	88	31	31	36	35	256	258
674	F	14	F15d	5.6	6.2	4.77	5.06	8.6319	9.0045	42	44	87	86	29	29	34	33	229	187
675	M	6	F5d	4.1	5	4.24	4.35	7.7625	7.9488	36	37	86	86	30	29	34	34	208	236
676	M	15	F15d	6.7	6	5.6	5.25	9.8118	9.3771	46	44	83	84	28	29	34	34	249	258
677	F	6	F5d	4.2	4.8	4.45	4.77	7.3899	8.073	36	38	81	81	27	27	33	34	287	250
678	F	5	F5d	9.6	6.1	4.02	4.18	8.1351	8.5077	40	40	98	96	33	33	33	34	407	382
679	M	5	F5d	5.2	4.2	5.28	5.25	9.9981	9.8739	47	46	88	87	31	30	35	35	239	203
680	F	8	F10d	4.8	3.8	3.68	4.06	7.0173	7.5762	33	36	90	90	31	30	34	34	263	292
681	F	8	F10d	6.1	6.1	4.39	4.79	8.3835	8.9424	40	44	90	91	31	30	34	33	272	345
682	F	5	F5d	6.1	6.1	4.46	4.54	8.8182	9.0666	42	42	95	93	32	32	34	35	199	193
683	M	8	F10d	5.5	4	4.54	4.72	8.5077	8.694	39	41	86	86	30	30	35	35	228	224
684	M	8	F10d	7.6	6.5	5.04	5.23	9.0045	9.2529	42	45	84	86	29	29	34	33	251	274
685	F	8	F10d	6.4	4.1	5.01	4.86	7.7004	7.5141	39	37	77	76	25	25	32	33	193	200
686	M	8	F10d	4.3	4.3	4.59	4.62	9.0666	9.1287	42	42	92	91	32	32	35	35	296	275
687	M	5	F5d	9	7.5	4.75	4.94	8.9424	9.315	44	45	92	91	30	30	33	34	290	265
688	M	6	F5d	9.4	8.1	4.95	4.79	9.5634	9.4392	46	44	93	92	31	32	33	35	289	269
689	F	5	F5d	5	5.1	5.05	4.81	9.6876	9.1908	46	43	91	90	31	31	34	34	267	258
690	F	15	F15d	5.5	5.8	4.13	4.41	8.3214	8.8182	39	42	94	95	32	32	34	34	264	181
691	F	13	F15d	4	4.4	4.22	4.53	7.8246	8.3214	37	40	88	87	30	30	34	34	199	225
692	F	7	F5d	6.3	5	4.52	4.59	8.8182	8.9424	42	41	93	90	31	31	34	35	246	209
693	M	7	F5d	5.8	4.4	4.26	4.88	8.3214	9.3771	40	46	94	95	32	31	34	33	238	262
694	F	7	F5d	3.8	3.1	4.66	4.92	8.5077	8.8182	41	43	88	87	29	29	34	33	259	262
695	F	9	F10d	7.1	6	4.82	4.84	8.694	8.694	43	42	89	87	29	29	33	33	151	127
696	M	9	F10d	8.1	5.2	5.82	5.54	11.2401	10.6191	53	49	91	89	31	31	34	35	319	245
697	F	5	F5d	5.2	5.9	4.22	3.95	8.073	7.452	37	35	89	89	31	30	35	34	224	230
698	F	10	F10d	5.3	3.9	4.59	4.67	8.3835	8.5698	40	40	88	86	29	30	33	34	339	325
699	F	8	F10d	6.8	5.9	4.42	4.48	8.7561	8.8182	41	40	92	90	32	32	35	35	220	242
700	F	8	F10d	5.1	5.5	4.67	5.25	8.8182	9.7497	42	47	89	89	30	30	34	34	233	220
701	F	4	F5d	5.7	5.5	4.49	4.79	8.0109	8.5077	38	41	85	86	29	29	34	33	287	289
702	F	5	F5d	3.2	2.8	4.83	4.47	8.8803	8.2593	43	39	89	88	30	30	33	34	252	218
703	M	8	F10d	6.2	5.3	4.87	5.11	8.8803	9.315	41	43	84	83	29	29	35	35	293	330
704	M	6	F5d	5.8	4.7	4.88	4.72	8.694	8.4456	43	41	87	87	29	29	33	33	236	218
705	M	5	F5d	7.4	4.6	5.58	5.44	9.3771	9.1287	44	43	79	78	27	27	34	35	212	224
706	M	8	F10d	6.2	5.8	4.51	4.63	9.0666	9.3771	44	43	97	93	32	33	34	35	189	201
707	F	9	F10d	4.8	3.3	4.02	4.13	8.0109	8.1351	38	38	94	91	32	32	34	35	245	255
708	F	8	F10d	4.6	6.5	4.53	4.65	8.8182	9.0045	42	43	93	92	31	31	34	34	204	207
709	M	8	F10d	6.7	5.3	4.89	4.92	9.8739	9.936	46	46	94	94	33	33	35	35	260	234
710	F	5	F5d	6.4	5.8	5.08	5.03	9.2529	9.1908	44	43	86	86	29	29	34	34	281	264
711	F	9	F10d	4.6	6.1	4.83	4.88	8.5698	8.694	41	41	86	84	29	29	33	34	311	331
712	F	5	F5d	8.3	7.5	4.59	4.55	7.8246	7.7625	39	38	86	83	28	28	32	33	347	365
713	M	5	F5d	4.9	5.1	4.79	4.98	9.2529	9.6876	42	44	88	88	31	31	35	36	219	264
714	F	8	F10d	4	3.7	3.97	4.18	7.3899	7.7625	36	36	90	87	30	30	33	34	221	234
715	F	4	F5d	4.3	3.4	4.31	4.22	8.073	7.7625	38	37	89	88	30	30	34	34	351	342
716	F	14	F15d	9.1	6.9	5.05	5.15	8.8182	9.0666	43	44	85	85	28	28	33	33	159	159
717	F	14	F15d	5.1	2.9	5.12	4.83	9.1908	8.6319	44	40	86	83	29	29	34	35	307	318
718	M	13	F15d	6.8	4.8	4.76	4.45	9.315	8.6319	44	41	93	93	32	31	34	34	144	133
719	F	8	F10d	6.8	5.6	4.22	4.25	8.5077	8.6319	40	41	95	97	33	33	34	34	233	236
720	M	14	F15d	8.6	5.8	5.03	4.82	9.5013	9.0666	44	42	87	87	30	30	35	35	182	145
721	F	15	F15d	3.3	2.6	4.8	4.39	9.0045	8.2593	44	39	91	88	30	30	33	35	186	153
722	F	14	F15d	3.7	3.4	4.55	4.37	8.8803	8.4456	42	39	92	89	31	31	34	35	230	235
723	M	9	F10d	9.4	7.1	5.41	5.62	9.2529	9.5013	45	47	84	83	28	27	33	33	285	304
724	F	5	F5d	5.1	5.1	4.74	4.53	9.0666	8.5077	42	40	90	88	31	30	34	34	359	322
725	F	10	F10d	6.9	5.5	4.37	4.64	7.9488	8.3835	39	41	90	88	29	29	33	33	259	258
726	F	8	F10d	5.7	4.7	5.36	5.39	9.6876	9.8118	47	46	88	86	29	29	33	34	239	218
727	M	9	F10d	4.8	4.9	5.14	4.97	9.315	9.1287	43	41	84	83	29	30	35	36	238	192
728	M	6	F5d	3.3	3.2	4.95	4.94	9.0666	8.9424	42	41	84	82	30	29	35	36	217	217
729	M	6	F5d	6	5.6	4.77	4.99	8.8803	9.4392	43	46	90	92	30	31	33	33	157	185
730	M	5	F5d	7	7.6	5.22	5.38	9.2529	9.5013	44	44	84	82	29	28	34	35	275	293
731	F	6	F5d	7.3	6.4	4.87	5.09	8.3835	8.8803	42	44	86	86	28	28	32	33	294	302
732	F	5	F5d	6.1	4.5	4.38	4.88	7.9488	8.5698	37	40	85	83	29	28	35	34	227	228
733	F	5	F5d	5.8	4.1	3.73	3.6	6.8931	6.7068	34	33	91	91	30	30	33	33	121	136
734	M	8	F10d	7.5	6.9	5.02	5	9.5634	9.5634	44	44	88	87	31	31	35	35	290	296
735	F	5	F5d	5	4.9	4.38	4.4	8.0109	8.1972	38	38	87	86	30	30	34	35	265	281
736	F	5	F5d	7.4	6.1	4.42	4.54	8.0109	8.3214	38	39	86	86	29	30	34	34	342	310
737	F	5	F5d	5.9	6.7	4.39	4.44	8.694	8.6319	41	41	93	91	32	31	34	34	172	176
738	F	6	F5d	4.9	5.4	4.83	5.08	8.5077	8.8803	40	42	84	82	28	28	34	34	193	186
739	M	4	F5d	6.4	6.9	4.87	5.24	9.1908	9.8118	42	45	86	86	30	30	36	35	214	252
740	M	9	F10d	6.1	4.8	4.47	4.65	9.0045	9.2529	42	42	93	91	32	32	35	35	222	246
741	M	8	F10d	5.7	5.6	4.7	4.99	9.4392	9.9981	44	47	94	95	32	32	35	34	191	185
742	F	5	F5d	4.9	6.4	4.43	4.64	8.1972	8.5698	39	40	89	87	30	30	34	34	309	292
743	F	8	F10d	5.6	5.9	4.82	4.73	8.1351	8.0109	40	40	84	84	27	27	32	33	307	283
744	M	5	F5d	4.8	4.4	4.66	5	8.6319	9.1908	40	42	85	83	30	30	35	36	157	169
745	F	8	F10d	3.5	3.2	4.8	4.77	9.1287	9.0045	43	42	89	88	31	30	35	35	159	157
746	F	5	F5d	3.3	3.5	4.62	4.99	5.4648	5.9616	31	34	67	68	19	19	29	29	178	203
747	F	14	F15d	4.7	4.7	4.38	4.41	8.073	8.073	39	38	88	87	30	30	34	34	227	196
748	F	14	F15d	5	4.3	4.5	4.95	8.694	9.4392	41	44	91	88	31	31	34	35	243	222
749	F	5	F5d	4.8	11	4.64	4.62	8.7561	8.694	43	42	94	92	30	30	33	33	294	308
750	M	5	F5d	3.8	4.5	5.27	5.37	10.0602	10.1844	48	49	91	91	31	31	34	34	195	182
751	F	5	F5d	5.4	4.7	4.56	4.72	8.9424	9.0666	43	43	94	92	32	31	34	34	265	254
752	F	5	F5d	6.5	5.6	4.3	4.42	7.6383	7.8867	37	37	85	84	29	29	34	34	266	244
753	F	5	F5d	7.2	6.5	4.27	4.22	7.8867	7.6383	39	38	90	91	30	29	33	32	291	288
754	M	10	F10d	5.7	5.2	4.97	4.84	9.6876	9.5634	46	45	93	92	31	32	34	35	199	185
755	M	6	F5d	11.4	8.7	4.37	4.77	8.3214	9.0666	41	43	93	91	31	31	33	34	290	266
756	M	14	F15d	5.4	5	5.03	5.15	9.6876	9.8739	46	45	91	88	31	31	34	35	199	149
757	M	5	F5d	5.8	4.5	4.78	4.85	9.1908	9.2529	42	42	87	86	31	31	36	36	219	250
758	M	10	F10d	6.6	5.1	4.53	4.87	8.8803	9.5013	42	45	93	92	32	31	34	34	209	270
759	F	14	F15d	6.9	6.5	4.69	4.79	8.7561	8.8182	42	41	89	86	30	30	34	34	395	458
760	M	8	F10d	7.1	5.6	3.95	3.94	7.3278	7.1415	34	35	87	88	30	29	34	33	186	212
761	M	5	F5d	3.8	3.5	4.94	5.01	9.7497	9.8118	45	44	90	88	32	32	35	36	204	193
762	F	8	F10d	5.1	7.1	4.79	5.32	8.073	9.0666	39	42	82	80	27	27	33	35	194	284
763	F	8	F10d	4.2	4.4	4.39	4.56	8.5077	8.7561	41	42	93	92	31	31	34	34	291	300
764	M	9	F10d	6.4	5.9	5.48	5.41	9.9981	9.936	46	48	84	88	29	30	35	34	221	230
765	F	5	F5d	4.9	4.5	4.38	4.3	8.8803	8.7561	42	39	95	92	33	33	34	36	286	273
766	F	8	F10d	5.3	7	4.29	4.65	8.694	9.3771	40	43	93	91	33	33	35	36	228	233
767	M	8	F10d	6.2	5.4	5.13	5.12	10.1223	10.0602	47	47	91	91	32	32	35	35	212	191
768	F	8	F10d	5.9	4.1	3.77	3.94	7.6383	7.8867	37	38	97	96	33	32	34	34	206	208
769	M	5	F5d	7.8	6.7	4.6	4.52	9.0045	8.9424	42	42	91	92	32	32	35	35	281	287
770	M	6	F5d	5.5	3.9	4.75	4.45	9.1908	8.694	42	38	88	86	31	32	35	37	178	173
771	F	5	F5d	4.7	3.9	4.21	4.1	8.2593	8.0109	38	36	91	89	32	32	35	35	299	314
772	M	5	F5d	3.5	4	5.1	5.09	9.4392	9.4392	45	46	89	90	30	30	34	33	175	164
773	F	8	F10d	6.5	5.4	4.58	4.85	8.073	8.5698	39	42	85	86	28	29	33	33	285	266
774	M	5	F5d	5.9	6.1	4.76	4.61	9.2529	9.1287	44	42	92	92	31	32	34	35	253	223
775	M	9	F10d	6.8	7.3	5.11	4.93	9.8739	9.6255	45	43	88	87	31	31	36	36	187	227
776	M	8	F10d	6.9	6.2	5.15	5.05	10.4949	10.3707	47	46	92	90	33	33	36	37	172	153
777	F	8	F10d	5.3	4.7	4.81	4.61	9.0666	8.8182	43	41	90	89	30	31	34	35	257	224
778	M	8	F10d	6.1	5.5	4.49	4.31	8.8182	8.4456	41	38	90	88	32	32	35	36	221	202
779	F	6	F5d	4.2	3.7	3.98	3.74	7.7004	7.2036	38	35	96	95	31	31	33	33	168	138
780	F	9	F10d	5.2	4.8	4.77	4.74	9.1908	9.0045	44	42	92	89	31	31	34	34	214	195
781	F	14	F15d	5.1	5.2	4.7	4.97	7.8867	8.3835	39	41	83	83	27	27	33	33	228	218
782	F	8	F10d	6.4	6.1	4.72	4.71	9.0045	9.0045	43	42	91	88	31	31	34	35	191	190
783	F	8	F10d	3.9	3.6	4.26	4.47	8.6319	8.9424	41	41	95	92	33	32	34	35	156	148
784	M	5	F5d	8.1	6.9	5.92	6.01	10.557	10.7433	50	50	84	83	29	29	34	35	223	219
785	F	5	F5d	6.8	5.1	4.5	4.59	8.9424	9.0045	42	41	92	89	32	32	35	36	283	264
786	F	8	F10d	7.9	5.7	6.18	6.22	7.5762	7.7004	39	39	63	62	20	20	31	32	280	286
787	M	8	F10d	5.5	4.8	4.86	5.05	9.1908	9.6876	45	46	93	91	31	31	33	34	196	182
788	F	5	F5d	5.4	4.6	4.68	4.83	8.8182	9.0045	43	42	91	88	30	30	33	34	267	270
789	F	5	F5d	6.7	5	4.43	4.38	8.2593	8.1972	41	40	93	91	30	30	32	33	220	231
790	M	14	F15d	4.8	5.1	5.36	5.13	10.1223	9.6876	47	45	88	88	30	30	35	35	176	144
791	F	5	F5d	5.8	5.4	4.31	4.35	8.1351	8.1972	40	40	93	92	30	30	33	33	313	286
792	F	14	F15d	4.4	4.8	4.19	4	8.1972	7.7625	40	38	94	94	32	31	33	33	236	218
793	F	5	F5d	7.6	3.9	4.15	4.2	8.0109	8.1972	38	39	92	92	31	31	34	34	266	241
794	F	5	F5d	4.9	4.2	4.17	4.29	7.5141	7.7625	36	37	86	86	29	29	34	34	246	257
795	F	5	F5d	3.8	3.7	4.31	4.24	7.8867	7.8867	38	36	87	86	30	30	34	35	256	275
796	M	5	F5d	3.4	3.4	4.24	4.29	8.4456	8.6319	39	39	93	91	32	32	35	36	153	138
797	F	8	F10d	4.3	3.8	4.42	4.22	8.5077	8.073	41	39	92	93	31	31	34	33	279	232
798	M	9	F10d	8.1	6.2	5.1	5.21	9.2529	9.3771	43	44	85	84	29	29	35	35	246	242
799	F	14	F15d	6.4	5.2	4.76	4.97	8.694	9.1287	41	43	87	86	29	30	34	34	231	204
800	M	5	F5d	4.4	4.7	5.3	5.42	9.5634	9.7497	45	46	86	85	29	29	34	34	211	218
801	M	8	F10d	7.3	4.9	5.22	5.54	9.8739	10.3707	43	46	83	83	31	30	37	36	181	191
802	F	8	F10d	4.7	3	4.47	5.06	7.7625	8.8803	38	43	84	84	28	28	33	34	295	292
803	M	8	F10d	3.7	3.4	4.75	4.52	8.694	8.2593	40	38	85	83	30	29	35	36	186	192
804	M	8	F10d	7.9	6	6.96	7.03	8.073	8.073	40	40	57	57	19	19	33	32	307	343
805	F	8	F10d	8.2	5.3	4.22	4.49	7.6383	8.1351	38	40	90	89	29	29	32	33	285	277
806	F	5	F5d	5.9	3.7	4.27	4.12	7.5762	7.3278	37	35	86	85	29	29	33	34	188	194
807	F	5	F5d	5.1	4	4.68	4.44	8.0109	7.7625	39	37	83	84	28	28	33	34	294	264
808	M	5	F5d	7	6	5.17	4.88	10.4328	9.936	50	47	97	97	33	33	34	34	126	132
809	F	8	F10d	5.1	5.6	4.02	4.19	7.6383	8.073	38	38	95	91	31	31	32	34	204	204
810	F	5	F5d	3.3	3.1	4.53	4.79	8.5077	9.0045	43	45	94	93	30	30	32	33	218	212
811	M	5	F5d	5.5	6	4.93	4.89	9.1287	9.0666	43	42	87	86	30	30	34	35	145	133
812	M	8	F10d	5.3	4.4	4.42	4.3	8.1972	7.9488	39	37	88	87	30	30	34	34	200	183
813	F	8	F10d	5.6	5.7	4.93	4.82	8.6319	8.4456	41	40	84	83	28	28	34	34	306	297
814	M	6	F5d	7	7.5	5.08	5.26	8.9424	9.2529	42	44	83	83	28	28	34	34	189	183
815	F	6	F5d	7.5	6	4.92	4.7	9.1908	8.694	43	41	87	88	30	30	35	34	266	260
816	F	5	F5d	5.7	10.8	4.43	4.58	8.3214	8.6319	39	40	88	88	30	30	34	35	254	248
817	F	5	F5d	5.4	6.3	4.48	4.58	8.694	8.8182	40	40	89	87	31	31	35	36	240	249
818	F	5	F5d	5.4	3.9	4.69	4.32	9.5013	8.6319	43	42	92	97	33	32	35	33	203	188
819	M	5	F5d	7.7	7.2	5.18	5.15	10.0602	9.936	46	46	89	89	31	31	35	35	167	166
820	F	4	F5d	8.8	9.2	4.35	4.49	7.6383	7.8867	38	39	87	87	28	28	33	33	154	190
821	F	14	F15d	4.9	3.6	4.38	4.28	8.1351	8.073	40	38	90	88	30	30	33	34	336	278
822	F	15	F15d	6.6	4.4	4.71	5.01	8.1972	8.7561	40	42	84	84	28	28	33	34	241	252
823	M	4	F5d	5.8	6.4	5.57	5.3	9.8118	9.3771	48	45	86	86	28	29	33	33	194	173
824	F	15	F15d	9.8	6.2	4.75	4.89	8.1972	8.3835	39	41	83	83	28	28	34	33	280	222
825	F	5	F5d	5.5	3.7	4.9	4.65	9.1908	8.8803	43	40	87	87	30	31	35	36	213	215
826	F	7	F5d	4.3	3.6	4.32	4.38	8.073	8.1351	39	39	90	88	30	30	33	34	254	220
827	F	13	F15d	6.2	3.5	4.34	4.47	7.9488	8.1972	40	41	92	92	30	30	32	32	252	234
828	M	5	F5d	8.3	6.7	5.16	5.2	8.9424	9.1287	44	44	85	84	28	28	33	34	199	190
829	F	5	F5d	7.3	8.3	4.64	4.88	9.0045	9.315	43	44	93	91	31	31	34	34	236	236
830	F	5	F5d	8.6	6.7	4.37	4.6	8.073	8.5698	38	39	87	85	30	30	34	35	255	279
831	M	5	F5d	4.5	4.5	5.19	5.5	9.6255	10.3086	46	47	88	85	30	30	34	36	192	189
832	F	8	F10d	5.4	4	4.31	4.62	7.3278	7.8867	36	38	83	81	27	28	33	34	308	314
833	F	11	F10d	8.2	7	5.35	5.2	9.7497	9.6255	47	45	87	87	29	30	34	34	381	417
834	F	8	F10d	4.2	3.9	4.07	4.33	8.0109	8.4456	38	40	94	92	32	31	34	34	263	254
835	F	13	F15d	6.4	5	5.36	5.13	9.2529	9.1287	43	40	81	79	28	29	34	36	210	166
836	F	15	F15d	4.9	3.4	4.32	4.64	7.7004	8.4456	37	39	85	84	29	29	34	35	187	172
837	F	5	F5d	5.4	6.3	4.1	4.38	7.8867	8.5077	39	41	95	93	31	31	33	34	226	237
838	F	13	F15d	4.8	3.6	4.97	4.8	8.9424	8.7561	43	40	87	83	29	29	33	36	194	184
839	F	14	F15d	5.6	6.4	4.31	4.11	7.6383	7.5141	38	36	89	87	29	29	32	34	277	266
840	F	10	F10d	7.6	6.2	5.1	5.02	9.0666	9.0045	44	42	87	84	29	29	33	34	276	189
841	M	5	F5d	7.5	7.2	5.18	5.12	8.8803	8.9424	43	43	84	83	28	28	33	34	266	263
842	F	5	F5d	4.9	4.5	3.85	4.02	7.7004	7.9488	37	38	95	94	32	32	34	34	243	226
843	F	6	F5d	7.7	7.1	5.14	5.29	9.1908	9.315	43	44	84	83	29	28	34	34	235	251
844	F	5	F5d	5	4.3	4.23	4.1	7.8867	7.6383	37	35	87	86	30	30	34	35	212	183
845	F	5	F5d	6	4.8	4.6	4.58	8.1972	8.3835	40	40	87	86	29	30	33	34	259	274
846	F	8	F10d	5.6	6.1	4.14	4.41	8.073	8.5077	39	40	93	90	31	31	34	35	333	298
847	M	10	F10d	5.1	4.7	3.96	4.21	8.1351	8.5698	37	39	94	92	33	33	35	36	179	153
848	F	8	F10d	5.7	5.7	4.44	4.29	8.4456	8.1972	40	39	91	91	31	31	34	34	257	258
849	F	9	F10d	4	3.7	4.53	4.42	8.3835	8.1972	39	38	87	86	30	30	34	35	277	251
850	F	8	F10d	5.7	4.9	4.65	4.74	8.7561	8.5698	40	41	87	86	30	29	35	34	113	172
851	F	8	F10d	4.7	3.4	4.44	4.35	8.1351	7.9488	39	37	88	86	30	29	33	34	236	200
852	M	14	F15d	5	4	4.76	4.64	9.0045	8.8803	42	41	88	89	31	31	35	35	255	192
853	F	8	F10d	3.8	3.1	4.23	4.14	8.0109	7.7625	39	37	92	90	31	30	33	33	252	239
854	M	14	F15d	6.9	5	5.45	5.15	9.9981	9.5013	48	45	89	87	30	30	33	34	222	216
855	F	5	F5d	6.1	5.9	3.97	4.29	8.0109	8.5698	39	40	98	93	33	32	33	35	269	282
856	F	5	F5d	8.7	5.7	4.68	5.08	8.1972	8.7561	40	42	86	84	28	28	33	33	315	262
857	M	6	F5d	4.1	5.9	5.05	5.03	9.8118	9.6876	47	45	92	90	31	31	34	35	181	147
858	M	5	F5d	5.4	4.3	4.95	5.04	9.0045	9.1908	42	42	84	83	29	29	35	36	201	184
859	M	8	F10d	7.7	6.9	5.05	4.93	9.7497	9.6876	46	44	91	89	31	32	34	36	253	277
860	F	5	F5d	8.8	6.6	5.28	5.08	9.0666	8.8182	45	43	85	84	28	28	33	33	299	308
861	M	5	F5d	4.3	4.9	4.91	5.08	8.9424	9.4392	44	45	89	88	29	30	33	34	228	238
862	F	5	F5d	5.9	4.8	4.98	4.67	9.2529	8.8182	43	41	87	87	30	30	35	35	210	192
863	M	8	F10d	4.6	4.6	4.46	4.92	8.5077	9.3771	40	43	89	88	31	31	34	35	268	232
864	M	7	F5d	3.6	3.3	4.9	4.71	9.315	9.0045	43	41	87	87	31	31	35	36	210	219
865	F	6	F5d	5.1	5.4	4.06	4.03	8.073	7.9488	38	38	94	93	32	32	34	34	239	244
866	F	5	F5d	5.4	5.1	4.18	4.31	8.1972	8.6319	39	40	94	92	32	32	34	35	281	334
867	F	5	F5d	6.2	5.5	4.4	4.76	8.3835	9.0045	40	42	92	89	31	31	34	34	282	282
868	M	8	F10d	5.9	6.6	5.09	4.96	9.315	9.0666	44	43	87	87	30	29	34	34	203	190
869	F	8	F10d	5.1	4.4	4.5	4.64	8.4456	8.8182	41	41	91	89	30	31	33	34	298	260
870	M	8	F10d	6.8	8	5.26	5.52	9.6876	10.1223	45	47	86	85	30	30	35	35	279	283
871	F	21	F20d	5.2	3.6	4.41	4.54	8.0109	8.3214	39	40	88	87	29	30	33	34	237	218
872	M	8	F10d	6.7	6.2	4.77	4.56	9.0666	8.7561	43	42	91	92	31	31	34	34	317	346
873	F	13	F15d	6.3	4.8	4.31	4.33	8.2593	8.3214	40	40	93	92	31	31	33	34	236	229
874	F	8	F10d	4.4	4.7	4.62	4.62	8.694	8.6319	41	41	89	88	30	30	34	34	197	151
875	F	5	F5d	6.3	4.2	4.7	4.53	9.4392	9.315	47	44	99	98	32	33	33	34	260	237
876	F	9	F10d	10.4	6.6	4.81	5	8.3835	8.9424	41	43	85	86	28	29	33	34	309	300
877	M	8	F10d	7.9	7.3	4.81	4.79	9.315	9.2529	44	44	92	91	31	31	34	34	214	219
878	M	9	F10d	9.2	6.1	4.73	4.63	9.1908	9.0045	43	42	90	91	31	31	35	34	236	241
879	F	8	F10d	4.1	3.4	4.6	4.74	8.3214	8.5698	40	40	87	84	29	29	34	35	291	277
880	M	8	F10d	3.8	4.1	4.42	4.6	8.6319	9.0666	40	42	90	91	31	32	35	35	236	204
881	F	21	F20d	5.8	5	4.19	4.26	7.9488	8.1351	38	39	92	91	31	31	33	34	255	218
882	M	21	F20d	5.6	4.8	5.13	5.28	9.6876	9.8739	47	47	91	89	30	30	34	34	286	244
883	M	8	F10d	8	7.2	4.39	4.55	8.1972	8.5698	39	41	90	89	30	30	34	34	304	307
884	M	15	F15d	5.3	4.9	4.6	4.36	9.1908	8.8182	43	41	93	93	32	33	35	35	155	135
885	F	8	F10d	4	3.1	4.51	4.38	8.3214	7.9488	40	38	89	87	30	29	34	34	332	276
886	F	6	F5d	7.4	4.8	4.67	4.57	8.8803	8.694	43	41	91	90	31	31	34	34	388	396
887	M	5	F5d	8.6	5.7	5.2	5.14	9.5013	9.4392	44	43	84	84	29	30	35	35	224	195
888	F	7	F5d	5.1	7.1	4.44	4.33	8.5698	8.3214	41	40	92	91	31	31	34	34	279	253
889	F	14	F15d	7.8	5.3	4.76	4.62	8.3835	8.1972	40	38	84	82	28	29	34	35	400	315
890	F	5	F5d	4.9	5.9	4.67	4.84	8.9424	9.1287	42	43	90	89	31	30	34	34	261	244
891	F	13	F15d	4.9	3.9	4.8	4.95	9.0045	9.315	43	44	90	89	30	30	34	34	240	209
892	F	8	F10d	5.6	2.9	4	4.3	7.5762	8.1351	36	38	89	87	31	31	34	35	206	198
893	F	19	F20d	6.9	4.8	4.83	5.02	8.3835	8.6319	41	42	84	85	28	28	33	33	217	168
894	F	8	F10d	7.1	6.6	4.92	4.76	9.3771	9.1287	44	43	90	91	31	31	34	34	232	192
895	F	5	F5d	5.3	5.3	4.68	4.56	9.5634	9.1908	45	43	96	95	33	33	35	34	216	240
896	M	5	F5d	3.9	3.8	4.67	5.19	8.5698	9.3771	39	43	84	83	30	29	35	35	166	180
897	F	8	F10d	3.6	4.3	4.7	4.82	8.7561	8.9424	41	42	88	86	30	30	34	35	219	227
898	M	8	F10d	9.2	7	5.49	5.48	10.6812	10.6812	49	49	88	89	31	31	36	35	266	284
899	F	14	F15d	4.7	5.5	4.3	4.36	8.6319	8.7561	42	41	97	93	32	32	33	35	219	232
900	M	14	F15d	6.9	5	4.73	4.96	9.4392	9.8118	44	45	94	92	32	32	34	35	309	284
901	F	20	F20d	6.5	9.6	4.24	4.52	6.9552	7.5141	35	38	83	83	26	27	32	32	380	385
902	M	13	F15d	7.5	6	4.93	4.8	9.5634	9.2529	45	43	91	89	31	31	34	35	200	223
903	F	9	F10d	6.5	6.3	4.14	3.74	8.0109	7.2036	39	35	95	94	31	31	33	33	304	292
904	F	9	F10d	8.2	6.1	4.54	4.18	8.5077	7.8867	41	37	90	88	30	30	34	34	194	220
905	F	8	F10d	6.9	5.1	4.36	4.62	7.8246	8.3214	39	41	89	88	29	29	33	33	307	260
906	M	14	F15d	6.1	5.3	5.57	5.42	10.0602	9.5634	45	44	81	81	29	28	36	35	204	239
907	M	8	F10d	6.1	7.2	4.93	4.92	9.3771	9.3771	45	44	91	89	31	31	34	35	195	181
908	F	8	F10d	5.9	6.2	4.37	4.34	8.9424	8.8803	42	40	95	92	33	33	35	36	202	175
909	M	5	F5d	7.3	7.9	5.91	6.04	10.3086	10.4328	50	51	85	85	28	28	33	33	196	184
910	F	6	F5d	4.3	4.4	4.65	4.6	8.0109	8.0109	39	39	84	85	28	28	33	33	198	183
911	M	14	F15d	4.3	3.9	4.63	4.77	8.6319	9.0666	41	42	89	89	30	31	34	35	183	209
912	F	6	F5d	5.1	4.2	4.36	4.22	7.8246	7.5762	38	36	87	86	29	29	33	34	204	159
913	M	6	F5d	6.5	4.7	5.55	5.3	9.6876	9.315	45	44	82	82	28	28	34	35	264	257
914	M	14	F15d	3.7	4.5	4.24	4.26	8.8182	8.7561	41	41	97	96	34	33	34	35	222	184
915	F	14	F15d	5.4	4.9	4.36	4.4	8.0109	8.1351	38	38	87	86	30	30	34	35	255	218
916	F	14	F15d	6.4	6.3	4.41	4.59	8.1972	8.5077	38	40	87	87	30	30	34	34	247	244
917	M	7	F5d	4.9	5.5	4.83	4.88	9.0045	9.1287	42	42	87	86	30	30	34	35	168	160
918	M	12	F10d	8.8	7.3	5.24	5.39	9.0666	9.3771	45	45	86	83	28	28	33	34	237	261
919	M	21	F20d	5.7	5	4.48	4.63	9.0666	9.3771	42	43	94	94	33	33	35	35	190	179
920	F	9	F10d	5.2	4	5.68	5.61	9.7497	9.5634	45	44	80	79	28	28	35	35	244	220
921	F	5	F5d	5.4	5.3	4.32	4.34	8.1351	8.1972	40	39	92	89	30	30	33	34	331	315
922	M	5	F5d	8	6.9	4.87	5.15	8.8803	9.5634	43	45	89	87	29	30	33	34	223	226
923	F	5	F5d	6.3	4.6	4.68	4.5	8.3214	8.073	40	39	86	86	29	29	33	34	283	260
924	M	14	F15d	7.8	9	5.56	5.37	10.0602	9.8739	48	46	87	86	29	30	34	34	227	230
925	F	5	F5d	4.9	5	4.54	4.69	8.1351	8.3835	40	41	89	87	29	29	33	33	221	256
926	M	9	F10d	5.8	5.6	4.79	4.94	9.8118	10.1223	47	48	98	97	33	33	34	34	144	176
927	F	5	F5d	6.1	4.4	4.7	4.47	9.0045	8.6319	42	40	90	90	31	31	34	35	231	219
928	F	6	F5d	6.1	8.2	5.07	4.83	9.2529	8.9424	44	42	86	87	29	30	34	34	222	213
929	F	8	F10d	5.9	5.1	4.16	4.18	8.2593	8.3214	40	40	97	96	32	32	33	33	394	343
930	F	21	F20d	6.9	5.7	5.07	5.58	8.5077	9.3771	42	44	82	79	27	27	33	34	252	220
931	F	21	F20d	5.1	5.4	5.01	5.39	8.2593	9.0666	40	42	80	78	27	27	33	35	247	211
932	M	8	F10d	6.7	5.3	4.7	4.71	8.9424	9.0666	43	43	92	90	31	31	33	34	222	237
933	F	9	F10d	5.3	4.8	4	4.4	7.1415	7.8867	36	38	89	86	29	29	32	34	266	278
934	F	8	F10d	8.7	8.2	4.23	4.32	8.3214	8.5698	40	40	94	92	32	32	34	35	280	294
935	M	4	F5d	6.9	5.4	5.6	5.51	10.6191	10.3707	51	50	90	90	31	30	34	34	204	186
936	F	8	F10d	5	4.5	4.2	4.54	8.1351	8.7561	39	41	92	91	31	31	34	34	305	345
937	F	9	F10d	8.8	7.9	4.48	4	8.6319	7.8246	42	37	93	91	31	32	34	35	281	253
938	F	11	F10d	12.6	8.4	4.55	4.6	8.0109	8.1351	40	41	88	89	28	29	32	32	364	313
939	M	5	F5d	6.8	6	4.79	4.73	9.0666	9.0045	44	42	91	89	31	31	34	34	178	207
940	F	8	F10d	4.8	5.4	4.19	4.49	8.5077	9.0666	40	41	95	90	33	33	34	36	287	291
941	M	5	F5d	5.2	6.1	4.8	5.11	8.8803	9.5013	41	44	85	85	30	30	35	35	173	205
942	F	6	F5d	10.4	9.7	5.19	4.81	9.3771	8.8182	45	43	87	89	29	30	34	33	283	263
943	M	6	F5d	3.8	4.9	4.92	4.54	9.1287	8.5077	43	38	86	84	30	30	35	36	267	255
944	M	5	F5d	6.3	5.5	5.45	5.13	9.5634	9.1287	46	42	84	82	28	29	34	35	205	199
945	F	5	F5d	4.2	4.5	4.34	4.6	8.3214	8.8182	40	40	91	87	31	31	34	36	196	207
946	F	10	F10d	7.7	5.5	4.43	4.76	8.1351	8.7561	40	42	91	89	30	30	33	33	212	207
947	M	8	F10d	7.4	8.2	5.03	5.17	9.8739	10.1223	47	48	94	92	32	32	34	34	266	285
948	F	8	F10d	4.7	4.5	4.23	4.44	8.2593	8.3835	38	39	89	88	31	30	35	35	217	249
949	F	8	F10d	6.9	5.5	4.94	4.73	8.9424	8.4456	44	42	88	88	29	29	33	33	290	267
950	M	9	F10d	6.2	7.6	5.22	5.12	9.1908	9.0666	45	43	86	84	28	29	33	34	194	178
951	M	7	F5d	6	6.6	5.45	5.67	9.5013	9.8118	45	46	83	81	28	28	34	34	267	284
952	F	10	F10d	4.3	3.6	4.74	4.87	8.8803	9.1287	43	44	91	91	30	30	33	33	180	196
953	F	5	F5d	6.3	3.5	4.34	4.04	7.7004	7.2036	38	35	87	86	29	29	33	33	350	307
954	M	8	F10d	4	3.5	4.75	5.27	9.1287	10.1223	43	47	90	90	31	31	35	35	186	174
955	F	7	F5d	8.9	5.6	4.58	4.47	8.3835	8.2593	41	40	90	90	30	30	33	33	319	318
956	F	8	F10d	16.1	8.5	4.68	4.8	7.2657	7.7004	37	38	78	80	25	26	32	32	359	269
957	F	8	F10d	4.7	3.8	4.29	4.6	7.9488	8.5077	39	41	91	89	30	30	33	33	187	189
958	M	12	F10d	5.7	6.1	5.18	5.15	9.7497	9.7497	46	45	89	87	30	31	34	35	209	204
959	M	7	F5d	6.6	4.3	5.12	5.28	9.2529	9.5013	42	43	83	81	29	29	35	36	237	229
960	M	5	F5d	5.7	5.6	5.14	5.29	9.6255	9.936	47	46	91	88	30	30	33	35	232	199
961	F	5	F5d	6	5.4	4.53	4.4	8.6319	8.3835	40	39	88	88	31	31	35	35	234	230
962	F	14	F15d	5.4	5.5	4.71	5.03	8.2593	8.7561	40	42	85	84	28	28	33	34	238	247
963	M	9	F10d	7.9	5.9	5.31	5.3	10.1223	9.9981	51	48	96	90	31	30	32	34	206	176
964	F	5	F5d	3.9	4.4	3.65	4.02	7.452	8.1972	37	39	102	96	33	33	32	34	192	212
965	M	5	F5d	6.1	5.9	4.86	5.02	9.315	9.7497	43	44	88	87	31	31	35	36	277	229
966	F	5	F5d	6.1	6.1	4.87	4.78	8.8182	8.6319	44	41	90	86	29	29	33	34	442	402
967	M	17	F15d	6.1	4.9	5.4	5.25	9.6876	9.4392	47	45	87	86	29	29	33	34	273	276
968	F	7	F5d	9	7.3	4.83	4.92	8.073	8.1972	39	40	82	82	27	27	33	33	227	213
969	M	5	F5d	5.9	6	4.77	4.47	9.315	8.8182	43	41	90	92	31	32	35	35	210	197
970	F	5	F5d	5.4	5.3	4.63	4.65	8.5698	8.7561	40	39	87	83	30	30	34	37	240	282
971	F	6	F5d	3.7	4.4	4.67	4.99	8.2593	8.8182	40	42	86	85	29	29	33	34	226	201
972	F	16	F15d	6	4.7	4.81	4.91	8.9424	9.0666	43	42	88	85	30	30	34	35	183	173
973	F	7	F5d	5.8	4.6	4.63	4.91	8.5698	9.0045	41	43	88	88	30	30	34	34	249	245
974	F	14	F15d	4.8	3.8	4.05	4.13	8.3835	8.4456	39	39	97	95	33	33	34	35	254	240
975	M	9	F10d	7.5	6.7	5.19	5.12	9.5013	9.3771	44	43	85	85	30	30	35	35	208	215
976	M	8	F10d	7.6	5.6	5.03	4.93	8.6319	8.4456	43	41	85	82	28	28	33	34	192	190
977	M	7	F5d	3.6	4.4	4.6	4.4	9.2529	8.7561	43	41	93	92	32	32	35	35	127	141
978	F	15	F15d	5.4	5.6	4.23	4.38	8.1351	8.5077	40	40	93	91	31	31	33	34	268	285
979	F	14	F15d	5	4.3	4.4	4.58	7.8867	8.3214	38	38	87	84	29	29	33	35	334	328
980	F	5	F5d	6.1	4.8	4.29	4.58	7.8867	8.3835	39	41	90	90	30	30	33	33	230	251
981	F	7	F5d	7	3.7	4.06	4.1	7.8246	7.7625	38	37	92	90	31	31	34	34	156	191
982	M	8	F10d	7	7	5.22	5.16	9.5013	9.5634	46	45	88	87	29	30	34	34	313	309
983	F	15	F15d	4.6	4.7	4.62	4.66	8.8803	9.0045	42	42	91	90	31	31	34	35	230	221
984	F	14	F15d	4.3	4	4.62	4.62	8.5077	8.5698	42	41	91	89	30	30	33	33	255	239
985	F	5	F5d	4.1	4.4	4.42	4.59	8.3835	8.694	41	42	93	91	31	31	33	34	266	274
986	F	9	F10d	4.3	5	4.7	4.69	9.0666	9.0666	44	43	94	92	31	31	33	34	103	77
987	F	5	F5d	5.5	4	4.74	4.64	8.8803	8.694	42	40	88	87	30	30	35	35	244	227
988	F	8	F10d	9.4	5.8	4.62	5.03	8.8182	9.4392	42	45	90	89	31	30	34	34	272	234
989	F	5	F5d	3.6	4	4.28	4.2	8.0109	7.9488	39	37	91	88	30	31	33	35	226	224
990	F	7	F5d	3.9	3.4	4.13	4.45	7.8246	8.4456	38	40	93	90	31	31	33	34	169	151
991	F	8	F10d	5.9	6.1	4.63	4.83	8.9424	9.4392	43	44	93	91	31	32	33	35	208	190
992	M	5	F5d	7.5	7.7	5	5.34	9.7497	10.4328	46	48	92	90	31	32	34	35	227	251
993	M	13	F15d	6.2	4.7	4.88	4.57	8.5698	8.1351	41	39	84	85	28	29	34	34	268	270
994	M	5	F5d	6.6	5.1	5.44	5.25	9.8118	9.4392	46	45	85	85	29	29	34	34	195	197
995	M	5	F5d	5.8	6.2	4.88	4.66	9.315	8.9424	46	43	95	93	31	31	33	33	237	233
996	F	6	F5d	4.9	5.6	4.25	4.29	8.4456	8.6319	40	40	94	94	32	32	34	34	244	241
997	F	6	F5d	5.7	5.2	4.61	4.64	8.9424	9.0666	44	42	94	91	31	32	33	34	120	90
998	F	5	F5d	6.5	6.3	5.17	5.09	9.5013	9.4392	47	46	91	90	30	30	33	33	322	297
999	F	5	F5d	6.7	5.4	4.5	4.41	8.4456	8.2593	41	40	90	91	30	30	34	33	277	256
1000	F	8	F10d	3.8	3.4	4.45	4.51	8.694	8.694	40	40	90	88	32	31	35	35	258	248
1001	M	6	F5d	4.1	3.9	5.02	5.11	9.7497	9.936	44	44	88	86	31	31	36	37	151	160
1002	F	16	F15d	6.9	4.3	4.48	4.94	8.4456	9.2529	40	44	90	88	30	30	34	34	229	195
1003	F	6	F5d	5.2	5.3	4.67	5.23	8.0109	8.8803	38	42	82	80	28	27	34	34	399	391
1004	M	20	F20d	5.3	5.4	5.48	6.2	9.5634	10.6812	47	51	86	82	28	28	33	34	140	158
1005	M	8	F10d	6.1	4.6	5.81	5.93	9.1908	9.4392	42	42	72	71	26	26	35	36	253	277
1006	M	7	F5d	7.1	6.7	5.36	5.37	9.936	10.0602	47	46	88	86	30	30	34	35	238	224
1007	F	14	F15d	7.1	6.6	4.34	4.75	8.073	8.7561	38	41	87	87	30	30	35	34	279	246
1008	M	5	F5d	4	4.1	5.05	5.08	9.1287	9.315	43	43	85	85	29	30	34	35	216	209
1009	F	6	F5d	7.8	6.9	4.58	4.64	8.8182	9.0045	43	43	93	92	31	31	33	34	214	217
1010	M	6	F5d	5.4	5.7	4.85	5.07	9.1287	9.6255	43	45	89	88	30	31	34	35	209	186
1011	M	8	F10d	5.6	6.4	4.75	4.72	8.8182	8.8182	43	42	91	90	30	30	33	34	211	270
1012	F	14	F15d	6.8	5.6	4.86	4.92	8.5077	8.694	41	41	84	83	28	29	34	34	313	305
1013	F	9	F10d	4.3	3.6	4.27	3.99	8.2593	7.7625	39	36	91	91	31	31	34	34	317	303
1014	M	6	F5d	7.1	6.6	4.76	4.57	9.0666	8.694	43	41	91	90	31	31	34	34	296	280
1015	F	6	F5d	5.6	4	4.1	4.07	7.9488	7.9488	37	36	91	89	31	31	34	35	205	197
1016	F	9	F10d	4.4	3.7	4.5	4.83	8.8182	9.2529	42	44	92	91	32	31	34	34	233	243
1017	F	9	F10d	4	3.9	4.46	4.4	8.5077	8.4456	41	40	91	91	31	31	34	34	226	215
1018	F	5	F5d	4.1	3.1	4.78	4.64	8.7561	8.694	43	41	89	88	30	30	33	34	161	135
1019	F	5	F5d	3.8	3.7	4.47	4.57	8.2593	8.3835	40	40	89	87	30	30	34	34	172	168
1020	M	8	F10d	4.1	3.7	5.2	5.03	9.8118	9.5013	46	45	89	89	30	30	34	34	187	163
1021	F	8	F10d	8.1	7.6	4.4	4.41	8.694	8.7561	43	43	97	96	32	32	33	33	259	256
1022	F	9	F10d	6.1	5.9	4.85	4.95	8.8803	9.0045	42	42	86	85	30	29	35	35	229	236
1023	F	7	F5d	4.7	4.2	4.98	4.83	8.694	8.4456	43	40	86	83	28	28	33	34	259	237
1024	F	14	F15d	4.3	2.4	4.39	4.73	8.3835	8.9424	39	41	90	88	31	30	34	35	210	172
1025	F	14	F15d	6.3	5.8	4.86	5.41	7.9488	8.7561	39	43	79	80	26	26	33	33	213	201
1026	F	9	F10d	3.9	4	4.54	4.32	8.4456	8.073	42	39	91	89	30	30	33	34	264	251
1027	F	8	F10d	4.9	3.6	4.79	5.19	9.0666	9.8118	44	45	91	87	31	30	33	35	183	174
1028	F	8	F10d	5.4	4	4.58	4.52	8.6319	8.4456	40	40	88	88	30	30	35	34	306	299
1029	M	9	F10d	5.8	8.1	5.3	5.45	9.7497	9.8739	45	45	85	82	30	29	35	36	274	293
1030	M	6	F5d	5.6	6.7	5.07	5.23	9.4392	9.7497	44	45	86	86	30	30	35	35	243	245
1031	M	7	F5d	6.7	4.6	5.54	5.46	9.5013	9.3771	45	44	80	80	28	28	34	35	219	194
1032	F	8	F10d	6.7	6.1	4.77	4.88	8.5698	8.8803	42	42	89	87	29	29	33	34	226	196
1033	F	6	F5d	6.6		4.61		8.8182		42		91		31		34		233
1034	F	6	F5d	5.6	4	4.73	4.78	8.8803	9.0666	44	43	92	90	30	31	33	34	260	230
1035	M	5	F5d	5.5	5.1	4.94	5.14	9.5634	9.936	43	44	87	85	31	31	36	37	224	235
1036	F	6	F5d	7	5.5	5	4.98	9.315	9.3771	44	43	89	87	30	30	34	35	291	251
1037	F	5	F5d	6.8	5.6	4.66	4.8	8.7561	9.0045	42	43	91	90	30	30	33	34	294	279
1038	F	5	F5d	5.2	4.8	4.19	4.26	8.1351	8.2593	39	39	94	92	31	31	33	34	248	237
1039	F	14	F15d	6.3	4	4.38	4.63	8.8182	9.3771	42	44	95	94	32	33	34	35	204	236
1040	F	8	F10d	6.4	4.2	4.32	4.59	9.0666	9.6876	43	45	101	99	34	34	34	34	187	191
1041	M	14	F15d	3.8	3	3.97	4.03	8.6319	8.6319	39	40	99	98	35	35	35	35	102	120
1042	F	5	F5d	3.5	3.2	4.35	4.38	8.5077	8.5077	39	40	91	90	32	31	35	35	216	220
1043	M	14	F15d	4.2	4.8	4.31	4.6	8.8182	9.1908	42	44	97	95	33	32	34	34	178	208
1044	M	8	F10d	7.4	7.3	5.08	5.06	9.4392	9.315	45	45	89	89	30	30	34	33	187	194
1045	F	8	F10d	6.4	7.5	4.6	4.81	8.4456	8.9424	42	43	91	90	30	30	33	33	304	291
1046	M	5	F5d	6.9	5.6	5.09	5.09	9.8118	9.7497	46	46	90	91	31	31	34	34	236	236
1047	F	8	F10d	5	3.4	4.43	4.64	8.6319	9.0045	41	42	93	90	31	31	34	35	330	325
1048	F	6	F5d	5.4	5.4	4.18	4.45	6.8931	7.3899	33	35	80	79	27	27	33	34	279	259
1049	M	6	F5d	5.7	5.8	4.8	5.02	8.6319	9.2529	42	43	88	85	29	30	33	35	297	296
1050	F	6	F5d	6.4	5	4.8	4.88	8.3835	8.5077	40	40	83	83	28	28	34	34	360	334
1051	M	6	F5d	5.4	4.3	4.69	4.8	8.9424	9.1908	42	41	89	86	31	31	35	36	291	268
1052	M	5	F5d	8.3	6.5	5.45	5.79	10.3086	10.9296	49	52	90	90	31	30	34	34	215	216
1053	F	6	F5d	6.4	5.6	4.19	4.42	7.8246	8.2593	38	39	90	88	30	30	33	34	273	258
1054	M	14	F15d	8	5.4	5.36	5.34	9.6255	9.6876	46	46	86	87	29	29	34	34	264	253
1055	F	13	F15d	4.9	4.1	4.23	4.29	8.0109	8.0109	39	38	92	89	31	30	33	34	336	207
1056	F	5	F5d	6.9	9.6	4.46	4.41	8.3835	8.3214	40	39	89	89	30	30	34	34	393	383
1057	M	8	F10d	5.8	5.2	5.43	5.21	9.8118	9.4392	46	43	85	83	29	29	34	35	222	203
1058	F	10	F10d	5.4	6.1	4.42	4.28	8.1972	7.8867	39	36	88	85	30	30	34	35	316	263
1059	M	5	F5d	12.1	8.2	5.82	5.55	10.557	10.2465	50	47	85	85	29	30	34	35	265	248
1060	M	8	F10d	5.6	3.9	5.7	5.25	9.8739	9.1287	45	42	80	79	28	28	35	35	256	247
1061	M	7	F5d	8	5.7	5.57	5.38	9.6255	9.5013	48	46	86	85	28	28	32	34	328	302
1062	M	14	F15d	6.4	4.7	5.28	5.52	9.9981	10.2465	47	48	88	87	31	30	35	34	184	168
1063	M	9	F10d	5.1	5.5	4.82	5.05	9.0045	9.5634	43	44	89	88	30	31	34	35	196	205
1064	F	6	F5d	4.9	4.8	4.12	4.69	8.3835	9.4392	39	43	94	93	33	32	35	35	233	223
1065	M	15	F15d	8.8	6.7	5.17	5.27	9.8118	9.9981	47	46	91	88	31	31	34	35	281	282
1066	M	14	F15d	4	2.9	4.91	4.71	9.2529	9.0045	44	42	90	90	30	31	34	34	196	186
1067	F	14	F15d	4.3	3	4.32	4.23	8.5077	8.3835	40	39	92	92	32	32	34	35	296	245
1068	F	14	F15d	4.9	4.1	4.68	4.66	9.1908	9.0666	43	42	93	89	32	31	34	35	251	257
1069	F	8	F10d	4.3	4	5.24	5.06	9.2529	9.0045	43	42	83	83	28	29	34	35	192	208
1070	F	13	F15d	6.4	4.2	4.69	4.62	9.8118	9.6255	47	46	101	99	34	34	33	34	234	204
1071	F	12	F10d	5.2	3.9	4.51	4.78	8.5077	9.0045	42	43	93	90	30	30	33	34	330	325
1072	F	5	F5d	4	4.4	3.61	3.63	7.7004	7.7625	37	37	103	101	34	34	33	34	264	292
1073	F	14	F15d	6.9	4.2	4.69	4.67	8.8182	8.694	42	41	90	87	30	30	34	34	213	181
1074	F	14	F15d	7.7	4.5	4.88	4.91	8.8803	8.9424	43	42	88	86	29	29	34	34	259	232
1075	F	9	F10d	4.9	3.9	4.69	5.02	8.5698	9.2529	41	43	86	86	29	30	34	35	269	266
1076	F	10	F10d	5.9	4.5	4.59	4.7	9.1287	9.4392	44	45	96	95	32	32	33	34	233	246
1077	F	14	F15d	3.6	3.4	5.48	5.25	9.8118	9.3771	46	43	84	83	29	29	34	35	207	162
1078	F	8	F10d	5.2	4.7	5.31	5.66	9.5634	10.1844	46	48	87	84	29	29	33	35	292	291
1079	F	8	F10d	6.3	4.9	5.06	5.38	8.073	8.5077	40	42	79	78	26	26	33	33	186	189
1080	F	8	F10d	3.2	2.8	4.58	4.44	8.6319	8.3214	42	40	91	90	30	30	33	34	384	214
1081	F	8	F10d	7.3	5.8	5.07	5	9.315	9.1908	43	43	85	86	30	30	35	34	235	229
1082	F	8	F10d	6.7	5.9	4.98	4.88	8.073	7.8867	39	38	78	77	26	26	33	34	225	174
1083	F	14	F15d	6.1	3.8	4.52	4.36	8.8182	8.3835	42	39	92	90	31	31	34	35	342	301
1084	F	13	F15d	4.6	4.3	4.74	4.84	8.8182	8.9424	43	43	90	89	30	30	33	33	294	255
1085	F	5	F5d	5.8	4.7	4.65	4.96	8.4456	8.8182	40	41	87	83	29	29	34	35	215	224
1086	F	14	F15d	6.2	6	4.28	4.57	8.1351	8.5698	39	40	90	87	31	30	34	35	185	185
1087	F	5	F5d	8.9	5.6	4.37	4.27	8.1351	7.8867	39	38	90	89	30	30	33	33	316	256
1088	F	5	F5d	5.9	4.4	4.36	4.59	8.3214	8.8803	39	40	90	86	31	31	34	36	214	218
1089	M	8	F10d	9.2	8.8	5.13	5.16	9.8739	9.8739	45	47	88	92	31	31	35	34	326	384
1090	M	9	F10d	5.7	4.4	5.02	4.94	9.8739	9.7497	43	43	85	87	32	32	37	36	208	201
1091	M	8	F10d	7.6	6.9	5.03	4.73	10.4328	9.8739	49	45	97	94	33	34	34	36	243	226
1092	M	11	F10d	6.1	3.8	4.33	3.96	8.5698	7.8867	39	37	89	94	32	32	36	34	235	247
1093	M	7	F5d	5.8	4.8	5.32	5.48	9.936	10.0602	48	50	91	91	30	30	33	32	216	206
1094	F	8	F10d	6.5	6.3	4.6	4.43	8.694	8.3835	42	40	91	90	30	31	34	34	240	274
1095	M	14	F15d	4.6	4.4	5.34	5.3	9.3771	9.2529	44	43	83	81	28	28	34	35	197	195
1096	F	8	F10d	6.2	4.8	4.34	4.28	8.9424	8.8182	41	41	95	95	33	33	35	35	276	260
1097	F	8	F10d	7.3	5.8	4.72	4.62	8.6319	8.5077	41	40	86	86	29	30	34	35	253	260
1098	F	14	F15d	10	6.2	4.89	5.1	8.6319	9.0666	42	43	86	84	28	29	33	34	242	233
1099	M	9	F10d	5.7	4.2	5.84	5.64	10.3086	10.2465	49	47	83	83	28	29	34	35	200	184
1100	M	5	F5d	7.5	8	5.19	5.32	9.5634	9.936	44	43	84	81	30	30	35	37	298	320
1101	F	7	F5d	5.3	3.5	4.56	4.84	7.9488	8.4456	39	42	86	86	28	28	33	33	209	225
1102	F	8	F10d	6.4	5	4.1	4.26	8.073	8.3835	39	40	96	93	32	32	33	34	357	333
1103	M	8	F10d	5.2	5	4.75	4.97	9.2529	9.6876	43	43	91	87	31	31	35	36	224	209
1104	F	14	F15d	9.7	5.7	4.71	4.7	9.1908	9.315	45	44	95	93	31	32	33	34	243	213
1105	F	8	F10d	6.4	4.7	4.61	4.5	8.3835	8.2593	39	37	84	83	29	30	35	36	267	241
1106	M	8	F10d	5.3	4.1	5	4.94	9.8739	9.7497	46	44	91	90	32	32	35	35	237	212
1107	F	5	F5d	5	6.1	4.56	4.96	8.4456	9.1287	40	42	88	85	30	30	34	35	180	167
1108	M	18	F20d	4.7	3.3	4.88	4.84	8.694	8.7561	42	42	86	86	29	29	33	34	244	228
1109	M	5	F5d	6.2	6.4	4.92	4.75	9.6255	9.315	45	43	90	90	32	32	35	35	246	246
1110	F	5	F5d	5.2	4.4	4.33	4.13	7.8867	7.5762	38	36	88	87	29	30	33	34	263	245
1111	M	8	F10d	7.8	6	4.65	4.87	9.5634	10.0602	45	46	97	94	33	33	34	36	235	262
1112	F	5	F5d	6.3	7.6	4.89	4.8	9.0045	8.8182	44	43	89	89	30	30	33	33	299	276
1113	F	8	F10d	8.4	7.3	5.05	5.1	8.8182	8.9424	42	43	83	84	28	28	34	34	270	244
1114	F	8	F10d	4	4.1	4.71	5.15	8.0109	8.8182	40	43	85	83	27	28	32	33	234	206
1115	M	5	F5d	6.3	5.4	4.77	4.62	9.1287	8.8182	43	42	91	91	31	31	34	34	241	232
1116	F	6	F5d	5.8	4.8	4.59	4.35	9.0666	8.6319	42	39	91	89	32	32	35	36	248	229
1117	M	5	F5d	6.6	5.2	5.12	5.26	9.6255	9.8739	46	46	89	88	30	30	34	34	183	175
1118	M	5	F5d	9.7	7.7	5.32	5.44	9.8739	9.9981	46	47	86	86	30	30	35	34	181	176
1119	M	5	F5d	7.6	6.9	6.24	6.33	9.1287	9.2529	44	44	70	70	24	24	34	34	200	212
1120	M	8	F10d	7.3	7.4	5.04	4.91	9.6876	9.5634	46	45	91	91	31	31	34	34	213	214
1121	F	4	F5d	5.1	4.5	4.62	4.99	8.3214	9.0045	39	43	85	85	29	29	34	34	275	289
1122	F	5	F5d	6.4	7.2	5.87	6.19	7.0173	7.5762	35	37	60	60	19	20	32	33	291	306
1123	F	20	F20d	5.2	3.3	4.55	4.13	7.452	6.831	36	33	79	79	26	27	34	34	333	274
1124	F	18	F20d	8.6	5.5	4.73	4.97	8.2593	8.5077	41	42	86	85	28	28	33	33	274	236
1125	M	7	F5d	10.1	7.1	5.47	5.33	10.9917	10.7433	53	51	97	96	32	33	33	34	305	305
1126	F	9	F10d	4.5	4.2	5.04	5.47	9.3771	9.9981	45	48	90	88	30	29	33	34	200	180
1127	M	5	F5d	8.1	6.8	4.5	4.67	9.5013	9.8739	45	45	99	97	34	34	34	35	257	249
1128	M	12	F10d	5.8	4.6	5.34	5.51	8.9424	9.3771	43	45	81	81	27	27	33	34	316	199
1129	F	8	F10d	4.8	4	4.93	5.06	9.2529	9.4392	44	44	89	86	30	30	34	35	286	259
1130	F	8	F10d	6.2	6.7	5.13	5.17	8.8182	9.0045	44	43	85	84	28	28	33	33	290	272
1131	F	4	F5d	5.1	4	4.5	4.35	8.3214	8.0109	40	38	88	87	30	30	34	34	236	228
1132	M	5	F5d	6.6	6.3	4.41	4.47	9.1908	9.1908	43	43	97	95	34	33	35	35	206	199
1133	F	5	F5d	8	9.7	5.26	5.28	9.1908	9.1287	44	44	84	83	28	28	34	34	284	287
1134	F	9	F10d	3.5	3.9	4.91	5.01	9.0666	9.1908	42	42	86	83	30	30	35	35	221	199
1135	F	7	F5d	5	4	4.63	4.63	8.1972	8.1351	40	39	86	85	29	28	33	33	343	351
1136	M	5	F5d	5.7	6.1	4.42	4.71	8.8182	9.315	40	42	91	89	32	32	35	36	260	292
1137	M	12	F10d	8.4	8.1	4.88	5.13	9.0045	9.3771	44	44	90	85	30	29	33	35	236	193
1138	M	5	F5d	3.9	4.5	4.9	5.25	9.3771	9.9981	44	46	89	88	31	31	35	35	175	176
1139	F	13	F15d	5.1	3.7	4.73	4.82	8.9424	9.1908	43	43	91	90	30	31	34	34	318	274
1140	F	7	F5d	3.9	3.6	5.24	5.22	9.5013	9.5013	45	45	87	86	29	29	34	34	257	226
1141	F	6	F5d	5	3.6	4.67	5.1	7.8867	8.5698	40	43	86	85	27	27	32	32	247	249
1142	F	5	F5d	6.2	5.7	4.5	4.65	8.6319	8.9424	42	43	92	92	31	31	33	34	280	250
1143	M	5	F5d	6.9	7.6	5.23	5.43	9.8739	10.3086	47	47	89	87	30	31	34	35	246	278
1144	F	5	F5d	4.8	4.2	4.33	4.5	8.5698	9.0666	39	41	90	90	32	32	36	36	170	160
1145	F	9	F10d	5.8	5.5	4.12	4.23	8.073	8.2593	39	39	93	91	32	31	34	35	291	281
1146	M	8	F10d	5.8	5.1	5.34	5.27	9.7497	9.6255	44	42	82	79	29	29	36	37	153	208
1147	F	8	F10d	5.5	6	4.28	4.39	8.1972	8.5077	39	39	92	89	31	31	34	35	277	289
1148	F	14	F15d	7.3	4.1	4.68	4.67	8.5077	8.5077	41	40	87	85	29	29	34	34	323	312
1149	F	5	F5d	5.1	3.4	4.76	4.83	9.1287	9.3771	42	43	89	88	31	31	35	35	189	233
1150	F	5	F5d	6.3	5.1	4.93	4.76	9.2529	9.0045	44	42	90	87	30	31	34	35	182	175
1151	M	14	F15d	5.9	6.7	5.68	6.08	10.3707	10.9917	49	53	87	87	29	29	34	34	181	182
1152	F	6	F5d	6	5.8	4.23	4.4	8.073	8.3835	38	39	91	88	31	31	34	35	231	233
1153	F	6	F5d	3.8	3.8	4.26	4.7	8.3214	9.0045	39	43	92	91	32	31	34	34	129	147
1154	F	8	F10d	6.4	5.6	3.97	4.17	6.831	7.2657	34	36	86	86	28	28	32	33	241	195
1155	F	14	F15d	6.5	3.4	4.52	4.57	8.7561	8.8803	41	41	91	89	31	31	34	35	176	157
1156	M	5	F5d	4.8	4.6	4.78	4.94	9.5013	9.8739	44	45	92	91	32	32	35	36	182	181
1157	F	5	F5d	4.9	3.3	5.04	5.32	9.1287	9.7497	43	44	85	83	29	30	35	36	282	234
1158	F	5	F5d	4	4.7	5.1	4.98	9.4392	9.1908	44	43	87	86	30	30	35	35	303	309
1159	F	5	F5d	9	8.9	4.8	4.96	8.694	8.8182	42	43	87	86	29	29	34	33	128	110
1160	M	5	F5d	7.1	7.4	5.51	5.72	10.4949	10.8675	50	50	90	88	31	31	34	35	303	322
1161	F	5	F5d	6.3	6.3	5.22	5.11	9.7497	9.5013	45	43	86	85	30	30	35	35	210	215
1162	M	8	F10d	5.5	4.6	4.68	4.69	9.1287	9.1908	42	41	89	87	31	32	35	36	188	201
1163	F	4	F5d	4.5	5.8	4.55	4.67	8.694	8.8803	41	42	91	89	31	31	34	34	233	234
1164	M	4	F5d	4.7	4	5.1	5.25	9.5634	9.8118	45	46	89	88	30	30	34	34	188	196
1165	F	8	F10d	7	7.3	4.47	4.58	8.6319	8.7561	41	41	91	89	31	31	34	35	187	231
1166	M	5	F5d	5.6	3.6	5.52	5.21	10.4949	10.0602	48	45	87	86	31	31	35	36	210	195
1167	M	5	F5d	8.2	7.4	5.12	5.14	9.4392	9.6255	46	45	89	88	30	30	33	34	344	311
1168	F	9	F10d	4.7	4.5	4.35	4.19	8.5698	8.3835	40	38	92	92	32	32	35	35	148	131
1169	F	8	F10d	6.4	6.6	5.73	5.61	6.9552	6.9552	35	35	61	62	20	20	32	32	297	290
1170	F	5	F5d	6.2	6.1	4.81	5.08	7.7625	8.2593	38	40	79	80	26	26	33	33	332	370
1171	M	10	F10d	4.3	4	4.91	5.17	9.2529	9.6876	44	46	90	90	30	30	34	34	122	116
1172	F	8	F10d	7.3	6.1	5.05	4.9	9.7497	9.315	45	43	90	88	31	31	35	35	214	188
1173	F	8	F10d	5	3.9	4.2	4.57	8.2593	8.9424	38	41	91	90	32	32	35	35	190	199
1174	M	8	F10d	12.9	13.1	4.57	4.83	8.6319	9.0666	41	44	90	91	30	30	34	33	202	168
1175	M	8	F10d	5.9	4.1	5.18	5.1	9.6876	9.5634	45	45	87	88	30	30	35	35	170	142
1176	F	8	F10d	4.8	3.7	4.56	4.52	8.694	8.6319	42	41	91	90	31	31	34	34	144	113
1177	F	8	F10d	3.8	2.7	4.19	3.94	8.5077	7.8867	41	37	97	94	33	32	34	34	229	195
1178	F	7	F5d	7.5	6.1	4.82	4.85	9.2529	9.315	43	42	88	87	31	31	35	36	170	180
1179	M	8	F10d	4.2	4.4	4.97	4.85	10.3707	9.9981	47	45	95	92	34	33	36	36	148	153
1180	M	7	F5d	5.9	5	5.69	5.73	10.4949	10.557	52	52	91	90	30	30	33	33	228	240
1181	F	5	F5d	7.6	6.9	4.98	4.9	9.5634	9.4392	46	44	91	90	31	31	34	34	241	215
1182	M	5	F5d	5.3	4.4	5.15	4.71	9.5634	8.8182	45	40	87	86	30	30	34	35	307	261
1183	F	5	F5d	4.2	3.3	4.01	4.5	7.7004	8.694	37	41	93	91	31	31	33	34	187	169
1184	M	6	F5d	6.1	4.8	5.4	5.41	9.1908	9.1287	42	43	78	79	27	27	35	35	205	206
1185	F	5	F5d	9.2	7.6	3.95	3.88	7.5762	7.5762	36	36	91	92	31	31	34	34	259	260
1186	M	5	F5d	5.8	4.7	5.04	4.85	9.1908	8.9424	44	42	87	87	29	30	34	34	226	176
1187	F	5	F5d	4.7	4.3	4.95	4.91	9.0666	9.1287	44	43	88	88	30	30	34	34	289	265
1188	F	5	F5d	6.2	5.7	4.91	4.86	8.6319	8.6319	41	41	83	84	28	29	34	34	213	196
1189	F	5	F5d	5.3	4.3	3.95	4.19	7.8246	8.2593	37	39	94	93	32	32	34	34	244	231
1190	F	5	F5d	6	4.7	4.63	4.71	8.3214	8.3835	39	40	85	84	29	29	34	34	297	259
1191	M	7	F5d	5.6	4.6	4.03	4.33	8.2593	8.8803	39	41	97	94	33	33	34	35	242	237
1192	M	5	F5d	3.5	4	4.57	4.54	9.4392	9.315	43	42	94	92	33	33	36	36	151	162
1193	F	5	F5d	5.7	4.1	4.41	4.39	7.7625	7.7004	38	37	86	85	28	28	33	33	235	214
1194	F	5	F5d	6.1	6.3	4.94	4.59	8.9424	8.5077	44	40	89	88	29	30	33	34	243	222
1195	F	8	F10d	6.1	5.2	4.23	4.24	8.1351	8.073	37	38	88	89	31	31	35	35	300	292
1196	F	7	F5d		5.2		4.65		8.7561		41		88		30		35		216
1197	M	8	F10d	5.9	4.9	5.43	5.41	10.3086	10.2465	47	47	87	88	31	31	35	35	222	207
1198	F	8	F10d	4.8	3.5	5.01	4.78	8.9424	8.5077	41	40	82	83	29	29	35	35	237	180
1199	F	7	F5d	6.3	4.6	4.98	4.84	9.0045	8.694	41	40	83	83	29	29	35	35	236	208
1200	M	5	F5d	5	4.8	4.56	4.56	8.9424	9.0666	41	41	90	89	32	32	35	36	226	222
1201	F	9	F10d	5.2	4.4	4.52	4.68	9.0045	9.315	42	43	92	92	32	32	35	35	252	251
1202	F	8	F10d	4.8	3.9	4.38	4.33	8.2593	8.1351	38	38	87	87	30	30	35	35	292	269
1203	M	10	F10d	5.8	4.4	4.24	4.06	8.7561	8.5077	41	40	98	99	33	34	34	34	259	267
1204	M	8	F10d	5.7	5.1	4.62	4.63	9.315	9.4392	44	44	95	94	33	33	34	35	195	182
1205	F	8	F10d	4.2	4	4.79	4.77	8.8182	8.694	42	42	88	87	30	29	34	34	268	232
1206	M	8	F10d	4.3	3.5	5.06	5.18	9.6876	9.8739	45	46	90	88	31	31	34	35	175	179
1207	F	15	F15d	5.6	4.2	4.25	4.37	7.8867	8.1972	37	37	87	85	30	30	34	36	225	243
1208	M	16	F15d	7.5	6.3	5.32	5.55	9.5013	9.936	46	48	86	86	29	29	33	34	310	290
1209	F	6	F5d	4.7	5.1	4.36	4.7	8.5698	9.0666	39	41	90	88	32	31	35	35	215	232
1210	F	5	F5d	5.7	4.1	4.52	4.72	8.5077	8.8182	40	42	89	89	30	30	34	34	166	152
1211	M	7	F5d	5.2	4.4	4.32	4.37	8.694	8.694	41	41	95	95	32	32	34	34	125	129
1212	F	8	F10d	5.4	4.3	4.35	4.62	8.2593	8.7561	38	39	88	85	31	31	35	36	193	187
1213	F	14	F15d	5.2	7.7	3.88	3.96	7.6383	7.7004	38	38	97	95	32	31	33	33	177	147
1214	F	5	F5d	4.9	3.7	4.23	4.25	7.8246	7.8246	38	38	90	89	30	30	33	33	296	291
1215	M	5	F5d	5.1	4	4.59	4.45	9.0666	9.0045	42	41	92	92	32	33	35	35	192	196
1216	F	8	F10d	5.3	5.4	4.39	4.68	8.1972	8.6319	40	40	90	86	30	30	33	35	188	211
1217	F	8	F10d	7.8	7.5	4.32	4.77	7.8867	8.8182	38	40	87	85	29	30	34	35	233	230
1218	F	5	F5d	4.5	4.4	4.49	5.14	8.3214	9.4392	38	43	85	84	30	30	35	35	242	241
1219	F	5	F5d	5.9	6.3	4.2	4.45	8.1351	8.5698	39	42	93	94	31	31	34	33	204	239
1220	F	5	F5d	5.7	4.8	4.32	4.41	8.5698	8.694	40	41	92	92	32	32	35	34	183	195
1221	F	5	F5d	4.9	4.8	4.61	4.76	8.7561	8.9424	42	43	91	90	31	30	34	34	310	305
1222	F	4	F5d	6.4	6.1	4.68	4.81	8.3835	8.6319	40	41	86	86	29	29	33	34	212	227
1223	F	5	F5d	7.6	5.5	4.51	4.95	8.8803	9.6876	41	44	91	89	32	32	35	36	224	254
1224	F	9	F10d	5.5	3.6	4.51	5.03	8.4456	9.4392	41	45	90	89	30	30	34	34	285	300
1225	M	9	F10d	7.7	6.4	4.77	4.73	9.3771	9.3771	43	43	91	90	32	32	35	35	206	199
1226	F	8	F10d	5.5	4.1	4.26	4.24	8.3214	8.3835	38	38	90	90	32	32	35	36	240	248
1227	F	9	F10d	5.4	4.1	4.22	4.15	8.6319	8.3835	41	40	97	95	33	33	34	34	140	121
1228	F	8	F10d	5.5	5.5	5.08	5.09	8.8803	8.8803	42	42	84	82	28	28	34	34	275	280
1229	F	5	F5d	6.3	7.3	4.18	4.27	8.1972	8.3835	39	40	94	93	32	32	34	34	317	317
1230	F	5	F5d	6.6	8.1	4.14	4.24	7.8867	8.0109	37	37	89	88	31	30	34	35	314	349
1231	F	5	F5d	7.5	6.3	4.56	4.45	7.7625	7.7004	37	36	81	80	27	28	34	35	273	252
1232	M	8	F10d	6.5	6	5.12	4.93	9.2529	9.0666	44	42	85	86	29	30	34	35	288	267
1233	F	5	F5d	5	4.6	4.68	4.82	9.315	9.6255	45	45	96	94	32	32	34	34	228	223
1234	M	9	F10d	5.2	4.6	5.06	5.16	9.315	9.5634	44	42	86	82	30	30	34	36	231	256
1235	F	7	F5d	6.2	5.8	4.35	4.63	8.3835	8.8803	39	40	90	87	31	31	35	36	234	236
1236	F	9	F10d	7.6	6.8	4.2	4.55	8.6319	9.2529	40	42	96	93	33	33	35	35	327	289
1237	M	8	F10d	5.3	5.4	5.15	4.94	10.0602	9.6876	46	44	90	89	32	32	35	36	147	150
1238	M	14	F15d	6.2	5.4	4.68	5.13	9.0666	9.936	45	48	96	94	31	31	33	33	217	157
1239	F	8	F10d	6.9	7.1	4.64	4.58	8.3214	8.2593	40	39	87	85	29	29	33	34	332	302
1240	M	5	F5d	5.3	5.9	4.77	5.03	9.1287	9.5013	43	44	90	88	31	30	34	35	178	201
1241	M	5	F5d	8.7	6	5.23	5.24	9.4392	9.3771	45	45	86	85	29	29	34	34	284	293
1242	M	8	F10d	4.4	3.3	5.8	5.75	9.936	9.7497	46	45	79	79	28	27	35	35	210	226
1243	M	5	F5d	7.1	5.8	4.95	4.7	9.2529	8.8182	44	41	89	87	30	30	34	35	206	214
1244	F	5	F5d	4.1	3.4	4.93	4.68	9.2529	9.0666	43	42	88	89	30	31	34	35	227	260
1245	F	14	F15d	7.6	5.5	4.52	4.64	8.5698	8.8182	42	42	93	91	31	31	33	34	235	210
1246	M	5	F5d	3.9	4.5	4.44	4.75	8.8182	9.5013	41	43	93	90	32	32	35	36	168	164
1247	F	5	F5d	5.2	5.2	4.41	4.21	8.073	7.7004	41	39	92	91	30	30	32	32	252	228
1248	F	5	F5d	6.4	5.7	4.69	4.56	8.7561	8.5077	43	41	91	90	30	30	33	33	272	259
1249	F	4	F5d	6.7	6.2	4.86	4.71	9.1908	9.0045	45	43	93	91	31	31	33	34	210	212
1250	F	5	F5d	3.6	4.7	4.28	4.27	8.1972	8.1972	39	38	92	90	31	31	34	35	250	225
1251	F	5	F5d	5.5	6.9	4.5	4.61	8.3214	8.5077	39	40	87	86	30	30	34	35	349	338
1252	F	5	F5d	6.1	6	4.77	4.93	9.0045	9.1287	42	44	89	88	30	30	34	34	335	346
1253	F	4	F5d	4.4	6.4	5.03	4.63	9.1908	8.694	42	39	84	84	29	30	35	36	223	211
1254	M	4	F5d	7.6	6.8	5.49	5.43	10.9296	10.8054	52	51	94	94	32	32	34	34	203	170
1255	F	14	F15d	4.7	4.1	4.04	4.21	7.8246	8.0109	37	40	92	94	31	31	34	33	224	176
1256	F	4	F5d	6.2	4.5	4.5	4.28	8.6319	8.3214	41	38	90	89	31	31	34	35	329	324
1257	F	5	F5d	6.2	5.5	4.83	4.84	8.6319	8.6319	42	42	86	86	29	29	33	33	294	295
1258	M	5	F5d	5.9	6.6	5.04	5.23	9.9981	10.3086	47	47	93	90	32	32	35	35	119	128
1259	F	8	F10d	5.1	4.7	4.17	4.46	7.9488	8.3835	38	40	91	90	31	30	34	34	288	308
1260	F	8	F10d	6.1	4.4	4.76	5.1	9.0045	9.5634	42	44	88	87	31	30	35	35	274	287
1261	M	8	F10d	4.9	4.1	4.69	4.31	9.2529	8.6319	45	41	96	96	32	32	33	34	239	226
1262	M	8	F10d	8.2	7.3	5.05	5.31	8.7561	9.1908	41	44	82	83	28	28	34	34	261	283
1263	F	8	F10d	8.3	6.7	4.28	4.29	7.8867	7.9488	38	38	88	88	30	30	34	34	307	329
1264	M	8	F10d	5.3	4.6	4.7	4.81	9.1287	9.3771	42	43	90	89	31	31	35	35	234	212
1265	M	13	F15d	3.9	3.6	4.54	4.81	9.0666	9.4392	42	44	91	92	32	32	35	35	208	241
1266	M	14	F15d	5	4	4.57	4.3	9.315	8.694	43	41	94	94	33	33	35	35	133	128
1267	M	14	F15d	6.5	4.5	6.17	5.83	11.2401	10.6191	49	47	80	81	29	29	37	36	191	162
1268	M	9	F10d	6	5	5.43	5.25	9.7497	9.4392	45	43	82	82	29	29	35	35	262	266
1269	F	8	F10d	8.5	7.2	4.81	4.96	8.5698	9.0045	42	43	87	87	29	29	33	34	263	253
1270	F	14	F15d	7.5	7.8	4.87	5.08	8.8803	9.2529	42	44	87	86	29	29	34	34	253	209
1271	M	6	F5d	6.5	5.6	5.25	5.07	9.2529	8.8803	45	44	86	86	28	28	33	33	265	240
1272	M	5	F5d	7.1	8.2	4.86	4.77	9.3771	9.1908	44	44	91	92	31	31	34	34	220	221
1273	F	6	F5d	7.6	5.7	4.39	4.7	7.8246	8.3835	37	40	85	85	29	29	34	34	245	213
1274	M	5	F5d	5.8	4.9	4.73	4.76	9.1908	9.1908	43	43	90	90	31	31	35	35	189	185
1275	F	5	F5d	4.5	5.9	4.27	4.54	8.2593	8.694	39	41	92	90	31	31	34	34	262	279
1276	F	8	F10d	7.3	7.3	5.06	5.28	9.2529	9.5634	45	47	90	89	29	29	33	33	246	227
1277	F	11	F10d	4.7	3.5	5.35	5.28	9.4392	9.1908	45	45	85	84	28	28	34	33	182	165
1278	F	8	F10d	4.1	4.8	4.79	4.78	8.694	8.6319	41	41	86	85	29	29	34	34	236	258
1279	F	14	F15d	5.4	4.2	4.8	4.76	8.8182	8.8182	42	40.9	88	85.9	30	29.8	34	34.7	223	212
1280	M	5	F5d	6.9	5.7	5.51	5.32	10.1223	9.7497	47	45	85	85	30	30	35	35	190	238
1281	F	5	F5d	4.2	3.7	4.54	4.45	8.1972	8.1972	39	38	86	84	29	30	34	35	228	241
1282	M	8	F10d	7.4	6.2	5.2	5.25	9.5634	9.5634	47	47	90	89	30	29	33	33	235	214
1283	F	6	F5d	1.9	1.6	4.07	4.09	7.8246	7.7004	37	37	90	89	31	30	34	34	49	39
1284	F	9	F10d	4.5	3.9	4.21	4.19	8.6319	8.5077	40	40	96	94	33	33	35	35	269	277
1285	M	7	F5d	4.9	4.7	4.75	4.71	8.7561	8.7561	41	41	87	88	30	30	34	34	209	198
1286	M	5	F5d	3.7	3.5	4.55	4.71	8.7561	9.1287	42	44	93	92	31	31	33	34	238	231
1287	F	5	F5d	4.7	4.3	4.03	4.17	7.7625	8.0109	37	38	92	92	31	31	34	34	304	303
1288	M	8	F10d	9.5	4.9	5.19	5.33	9.9981	10.1844	47	48	90	90	31	31	34	34	238	159
1289	F	8	F10d	5	6.5	4.54	5.23	8.3835	9.6255	41	45	91	86	30	30	33	34	266	251
1290	F	8	F10d	4.5	4.5	4.54	4.74	9.0045	9.2529	42	42	93	89	32	31	35	35	229	215
1291	F	8	F10d	7.6	8.8	4.79	4.78	8.8182	8.8803	43	42	90	89	30	30	33	34	278	270
1292	F	8	F10d	4.8	4.1	4.44	4.47	8.2593	8.1972	39	39	88	87	30	30	34	34	250	247
1293	F	10	F10d	7.3	4.9	5.08	5.13	9.1287	9.1287	44	43	87	84	29	29	33	34	327	273
1294	F	13	F15d	5.7	5.2	4.29	4.74	7.9488	8.7561	38	41.8	90	88.2	30	29.7	33	33.7	323	343
1295	F	14	F15d	8.4	5.7	4.96	4.89	9.4392	9.315	45	43.9	90	89.8	31	30.7	34	34.2	341	278
1296	M	8	F10d	6.5	4.9	5.52	5.44	9.8739	9.8118	47	46	86	85	29	29	34	34	199	148
1297	F	9	F10d	6	6.4	4.61	4.66	8.1351	8.073	39	39	84	83	28	28	34	34	229	209
1298	M	8	F10d	8.4	6.4	4.83	4.71	8.9424	8.694	43	42	89	88	30	30	33	34	374	346
1299	F	21	F20d	4.9	4.5	4.89	5.16	9.0045	9.5013	42	44.4	86	86	30	29.7	35	34.5	213	222
1300	F	5	F5d	4.1	4.2	4.66	4.29	9.1908	8.5698	42	38	91	88	32	32	35	37	184	237
1301	M	8	F10d	7.6	5.9	4.54	4.3	9.7497	9.1908	45	42	99	98	35	34	35	35	263	242
1302	M	8	F10d	5.9	4.9	5.97	5.84	10.1844	9.936	48	46	80	79	28	27	34	35	187	195
1303	F	8	F10d	6.3	5.6	4.04	3.85	8.1351	7.7625	40	36	99	95	32	33	33	34	265	280
1304	F	8	F10d	3.9	3.4	4.53	4.3	8.7561	8.3835	41	37	90	86	31	31	35	37	253	262
1305	M	8	F10d	5	4.4	4.89	4.77	9.3771	9.315	45	43	92	90	31	31	34	35	173	160
1306	M	8	F10d	4.9	4.4	4.57	4.64	9.0666	9.1908	42	42	93	91	32	32	35	35	188	188
1307	F	9	F10d	6.1	7.6	4.8	4.66	9.1908	8.9424	45	42	94	90	31	31	33	34	306	296
1308	F	5	F5d	3.3	3.1	4.61	4.51	8.9424	8.6319	42	41	91	90	31	31	34	34	223	217
1309	F	14	F15d	5	3.8	4.72	4.85	9.8118	9.8739	46	45	97	92.8	34	32.8	35	35.3	171	134
1310	F	5	F5d	5	4.1	4.63	4.68	8.3835	8.4456	40	39	87	84	29	29	34	35	264	252
1311	F	5	F5d	4.2	3.5	3.99	4	8.1351	8.1351	38	37	95	92	33	33	35	36	226	216
1312	M	14	F15d	5.4	4.9	4.21	4.36	9.1287	9.315	43	43.1	103	98.9	35	34.4	34	34.8	123	132
1313	F	5	F5d	5.3	4.4	4.44	4.02	8.9424	8.1351	41	36	91	90	32	33	36	36	184	152
1314	M	8	F10d	7	5.2	4.99	5.25	9.1287	9.5013	42	44.7	85	85.1	30	29.1	35	34.2	206	205
1315	F	8	F10d	5.3	5.1	4.69	4.94	9.315	9.6876	43	45	92	91.1	32	31.6	35	34.7	218	181
1316	M	5	F5d	5.1	4.6	4.99	5.24	9.0045	9.5013	45	45	89	86	29	29	33	34	217	191
1317	M	8	F10d	5.5	6.6	4.24	4.38	8.5077	8.7561	39	40.8	93	93.2	32	32.2	35	34.6	222	245
1318	F	8	F10d	4.6	6.3	4.87	4.96	8.8182	8.8803	41	41.3	84	83.3	29	28.8	35	34.6	212	282
1319	F	5	F5d	6.9	8.4	4.6	4.83	9.315	9.6876	44	50	96	104	33	32.3	34	31.2	265	333
1320	M	5	F5d	6.4	5.8	4.7	4.97	8.9424	9.0045	41	44.8	87	90.1	31	29.2	35	32.4	140	142
1321	F	8	F10d	7.9	7.7	4.17	4.23	9.5634	9.5634	43	44.4	103	105	37	36.4	36	34.7	301	317
1322	M	8	F10d	4.3	4.6	5.46	5.5	10.4328	10.4328	48	48	87	87.3	31	30.5	35	35	168	162
1323	F	8	F10d	6.5	6.5	4.45	4.39	7.8867	7.8246	38	37.9	86	86.3	29	28.7	33	33.2	285	263
1324	F	8	F10d	6.4	5.4	4.72	4.67	8.694	9.2529	40	39.9	85	85.4	30	31.9	35	37.3	296	283
1325	F	8	F10d	4	5	4.28	4.48	7.5762	8.1351	37	38.2	87	85.3	29	29.2	33	34.3	235	194
1326	M	8	F10d	5.6	5.6	5.29	5.29	9.6255	9.7497	45	45	85	85.1	29	29.7	35	34.9	181	176
1327	F	10	F10d	5.9	5.3	4.46	4.37	8.4456	8.2593	41	39.7	91	90.8	31	30.4	34	33.5	304	284
1328	F	14	F15d	8.4	7.4	4.39	4.56	8.2593	8.694	40	42	92	92.1	30	30.7	33	33.3	282	333
1329	F	7	F5d	5.5	4.6	5.02	4.88	9.2529	9.0666	44	42.8	88	87.7	30	29.9	34	34.1	230	200
1330	M	8	F10d	5.2	5.9	5.31	5.38	10.1844	10.2465	50	49.6	93	92.2	31	30.7	33	33.3	147	139
1331	F	8	F10d	4.8	6.2	4.7	4.83	8.8803	9.1908	44	45.3	93	93.8	30	30.6	33	32.7	171	234
1332	M	8	F10d	5.9	3.8	4.15	4.01	8.4456	7.7625	38	37.1	91	92.5	33	31.2	36	33.7	156	166
1333	M	9	F10d	5.4	4.2	5.58	5.25	9.8118	9.2529	44	42	79	80	28	28.4	36	35.5	130	137
1334	F	8	F10d	4.7	5	4.34	4.52	8.1972	8.5077	39	39.4	89	87.2	30	30.3	34	34.8	221	195
1335	M	14	F15d	12.2	8.2	5.02	5.13	8.2593	8.2593	41	41.9	82	81.7	27	25.9	32	31.7	257	274
1336	F	14	F15d	7	6.1	4.81	4.59	9.0666	8.4456	44	42	91	91.5	30	29.6	34	32.4	241	243
1337	F	15	F15d	7.7	6.1	4.52	4.88	8.8803	9.1908	42	45.5	94	93.2	32	30.3	34	32.5	236	259
1338	M	8	F10d	7.4	7.1	5.01	5.26	9.1287	9.4392	43	44.4	86	84.4	29	28.9	34	34.2	213	216
1339	M	8	F10d	6.4	4.9	5.03	5.26	9.5013	9.936	43	44.9	86	85.4	30	30.4	35	35.6	197	215
1340	F	5	F5d	4.6	5.1	3.88	4.17	7.6383	8.073	35	38.4	91	92.1	32	31.2	35	33.9	258	275
1341	F	5	F5d	5.1	4.4	4.56	4.6	8.4456	8.5077	41	41.2	89	89.6	30	29.8	34	33.3	227	259
1342	F	5	F5d	6.4	5.5	4.17	3.94	8.2593	7.8867	40	37.4	95	94.9	32	32.2	34	34	293	259
1343	F	5	F5d	5.6	4.7	4.35	4.38	8.073	8.2593	39	39	89	89	30	30.4	34	34.1	227	229
1344	M	8	F10d	6.9	5.4	4.85	4.8	8.5077	8.5698	45.6	43.1	94	89.8	28.2	28.8	30	32	244	240
1345	F	8	F10d	5	5.1	4.55	4.55	8.5698	8.7561	42.9	42.5	94.3	93.4	30.3	31	32.2	33.2	216	170
1346	M	8	F10d	4.9	5.6	5.35	5.63	9.3771	10.1223	47.6	47.8	89	84.9	28.2	29	31.7	34.1	298	344
1347	F	5	F5d	8.6	6.6	4.62	4.49	8.3835	8.073	39.4	38.3	85.3	85.3	29.2	29	34.3	33.9	307	227
1348	M	5	F5d	6.6	6	4.51	4.64	9.0045	9.1287	42.3	44.1	93.8	95	32.2	31.7	34.3	33.3	233	216
1349	M	5	F5d	6.2	6.7	4.82	5.27	9.5634	10.3707	43.7	47.7	90.7	90.5	32	31.7	35.2	35	214	246
1350	F	8	F10d	7.3	5.8	4.52	4.33	8.694	8.1351	39.5	38.4	87.4	88.7	31	30.3	35.4	34.1	308	290
1351	M	8	F10d	5.2	4.9	5.38	5.37	10.1223	9.9981	47.3	48.4	87.9	90.1	30.3	30	34.5	33.3	171	170
1352	M	14	F15d	5.5	3.5	5.21	5.22	9.5013	9.5634	45.6	46.2	87.5	88.5	29.4	29.5	33.6	33.3	212	207
1353	M	8	F10d	3.9	3.9	5.08	5.18	9.5634	9.7497	44	44.9	87	86.7	30	30.3	35	35	244	230
1354	F	8	F10d	4.4	3.2	4.73	5.1	8.4456	8.8182	41.7	44.4	88.2	87.1	28.8	27.8	32.6	32	174	212
1355	F	13	F15d	6.6	4.7	4.6	4.55	8.4456	8.1972	39.5	38.9	85.9	85.5	29.6	29	34.4	33.9	267	286
1356	F	13	F15d	6.3	6.5	4.94	5.21	8.3214	8.694	42	44.4	85	85.2	27.1	26.9	31.9	31.5	303	404
1357	F	8	F10d	9.9	10.9	4.45	4.88	8.2593	8.7561	39.6	43.6	89	89.3	29.9	28.9	33.6	32.3	278	293
1358	F	13	F15d	7.4	6	4.78	4.71	9.1908	8.8182	43.4	43.6	90.8	92.6	31	30.1	34.1	32.6	328	298
1359	M	5	F5d	5.9	4.4	5.51	5.49	10.1223	9.8739	47.2	48.2	85.7	87.8	29.6	29	34.5	33	219	231
1360	M	5	F5d	6.4	5.3	4.97	4.99	9.0045	9.0045	43.4	44.1	87.3	88.4	29.2	29.1	33.4	32.9	201	187
1361	F	8	F10d	7.4	6.9	4.45	4.28	8.5077	8.2593	40	38.6	91	90.2	31	31.1	34	34.5	284	270
1362	F	12	F10d	7.4	6.3	5.07	5.01	9.0045	8.8803	43.5	42.3	85.8	84.4	28.6	28.5	33.3	33.8	315	268
1363	M	8	F10d	8.8	6	4.69	4.95	9.0666	9.4392	43	45.1	92	91.1	31	30.7	34	33.7	206	213
1364	M	5	F5d	7.4	7.2	5.07	4.97	9.3771	9.0666	44.9	42.7	88.6	85.9	29.8	29.4	33.6	34.2	255	214
1365	M	7	F5d	3	2.3	5.27	5.26	9.315	9.5013	45.8	44.2	86.9	84	28.5	29.1	32.8	34.6	144	138
1366	M	7	F5d	7.8	6.1	5.33	5.63	9.8118	10.3707	47.2	50.4	88.6	89.5	29.6	29.7	33.5	33.1	148	177
1367	M	14	F15d	8.2	7.8	5.13	5.27	9.0666	9.315	42.5	42.8	82.8	81.2	28.5	28.5	34.4	35	254	322
1368	F	9	F10d	3.4	2.9	3.71	4.11	6.9552	7.7004	34.4	37.3	92.7	90.8	30.2	30.2	32.6	33.2	206	210
1369	M	9	F10d	8.2	8.7	5.46	6.19	9.315	10.3707	45.8	50.6	83.9	81.7	27.5	27	32.8	33	304	337
1370	F	14	F15d	6.5	4.9	4.89	4.36	9.4392	8.3835	44.6	40.8	91.2	93.6	31.1	31	34.1	33.1	293	295
1371	F	8	F10d	4.6	3.7	4.42	4.23	8.5077	8.1351	40	38.7	90.5	91.5	31	31	34.3	33.9	394	369
1372	M	8	F10d	5.9	5.6	5.29	5.35	9.4392	9.6876	44.8	45.4	84.7	84.9	28.7	29.2	33.9	34.4	269	293
1373	M	16	F15d	11	7.3	5.36	5.13	9.9981	9.6876	48.6	45.6	90.7	88.9	30	30.4	33.1	34.2	259	240
1374	F	8	F10d	6.4	7.6	4.62	4.65	8.5698	8.694	43.7	42.7	94.6	91.8	29.9	30.1	31.6	32.8	277	258
1375	F	8	F10d	5	4.4	4.3	4.34	8.0109	8.2593	39	39.4	90.7	90.8	30	30.6	33.1	33.8	288	213
1376	M	14	F15d	5.5	4.2	4.54	4.57	8.8803	8.8803	43.3	43	95.4	94.1	31.5	31.3	33	33.3	304	318
1377	M	15	F15d	8.9	8.8	4.97	5.74	8.073	9.1287	39.5	44.7	79.5	77.9	26.2	25.6	32.9	32.9	384	363
1378	F	21	F20d	6.4	4.1	4.49	4.81	8.1972	8.6319	39.7	42.2	88.4	87.7	29.4	28.9	33.2	32.9	338	319
1379	F	5	F5d	6.2	5	3.69	3.87	7.0173	7.3899	32.9	35.3	89.2	91.2	30.6	30.7	34.3	33.7	260	296
1380	F	5	F5d	6.7	6.9	4.92	5.18	8.694	9.2529	41.7	43.5	84.8	84	28.5	28.8	33.6	34.3	278	279
1381	M	8	F10d	6	6.5	5.13	5.62	9.5013	10.2465	45.3	49.5	88.3	88.1	29.8	29.4	33.8	33.3	218	227
1382	F	8	F10d	5.9	6.4	4.42	4.65	8.3214	8.8182	41	43.1	92.8	92.7	30.3	30.5	32.7	32.9	388	395
1383	F	8	F10d	4	3.5	4.69	4.87	8.4456	8.8182	42.4	43.3	90.4	88.9	29	29.2	32.1	32.8	209	204
1384	F	21	F20d	5	4.7	4.66	5	8.3835	9.0666	39.7	42.3	85.2	84.6	29	29.2	34	34.5	361	275
1385	M	7	F5d	7.1	7.2	5.42	5.42	10.6191	10.6812	48.9	48.7	90.2	89.9	31.5	31.7	35	35.3	268	271
1386	M	8	F10d	6.3	6.7	5.18	5.56	10.6191	11.3643	49	52.1	94.6	93.7	33	32.9	34.9	35.1	148	140
1387	F	5	F5d	4.6	5.1	4.97	4.92	9.3771	9.2529	44	43	88.5	87.4	30.4	30.3	34.3	34.7	405	456
1388	M	7	F5d	6.9	6.4	4.15	4.02	8.9424	9.0045	42.2	39.2	102	97.5	34.7	36.1	34.1	37	161	188
1389	F	8	F10d	6.1	4.6	4.46	4.58	8.3214	8.3835	39.2	39.7	87.9	86.7	30	29.5	34.2	34	259	198
1390	F	12	F10d	8.3	5.7	4.95	4.76	8.694	8.4456	43	41	86.9	86.1	28.3	28.6	32.6	33.2	313	323
1391	F	12	F10d	6.4	5.7	4.52	4.57	8.2593	8.6319	40.6	40.7	89.8	89.1	29.4	30.4	32.8	34.2	260	251
1392	F	5	F5d	4.4	4.7	4.05	4.36	7.9488	8.5077	36.8	39.6	90.9	90.8	31.6	31.4	34.8	34.6	230	231
1393	M	8	F10d	8	6.3	6.17	5.93	10.8054	10.3707	49.4	48.8	80.1	82.3	28.2	28.2	35.2	34.2	284	295
1394	F	20	F20d	10.1	5.8	4.97	4.87	8.8182	8.8803	42.7	40.1	85.9	82.3	28.6	29.4	33.3	35.7	267	187
1395	F	5	F5d	5.2	5.9	5	4.81	9.2529	8.8182	45.1	43.2	90.2	89.8	29.8	29.5	33	32.9	287	251
1396	M	6	F5d	5.4	4.3	5.47	5.79	9.7497	9.9981	46.1	49.3	84.3	85.1	28.7	27.8	34.1	32.7	269	220
1397	F	9	F10d	6.5	4.4	4.86	4.62	8.694	8.2593	42.7	40.9	87.9	88.5	28.8	28.8	32.8	32.5	395	321
1398	F	5	F5d	6.9	8.4	4.87	4.65	8.9424	8.4456	44.8	42	92	90.3	29.6	29.2	32.1	32.4	336	290
1399	F	5	F5d	5.3	4.9	4.42	4.15	7.8867	7.452	38.2	36.6	86.4	88.2	28.7	28.9	33.2	32.8	214	250
1400	M	5	F5d	5.7	5	5.15	5.17	9.3771	9.2529	45.5	46.6	88.3	90.1	29.3	28.8	33.2	32	337	372
1401	F	5	F5d	4.5	5.5	4.45	4.33	8.3835	8.073	40.6	39.5	91.2	91.2	30.3	30	33.3	32.9	192	209
1402	F	5	F5d	4.3	4.3	4.87	4.76	9.1287	8.9424	44	43	90.3	90.3	30.2	30.3	33.4	33.5	356	323
1403	M	5	F5d	5	4.3	4.62	4.49	9.1287	8.8803	42.5	40.9	92	91.1	31.8	31.8	34.6	35	216	203
1404	M	7	F5d	8.6	7.5	4.58	4.57	8.5077	8.5077	40.4	40.4	88.2	88.4	29.9	30	33.9	33.9	165	169
1405	M	5	F5d	6.8	6	4.04	4.38	8.2593	8.8803	38.5	42	95.3	95.9	32.9	32.6	34.5	34	232	262
1406	M	7	F5d	5.7	5.5	5.63	5.71	9.8739	10.0602	46.7	48.5	82.9	84.9	28.2	28.4	34	33.4	251	262
1407	F	5	F5d	5	5.8	4.26	4.52	7.7625	8.1972	37.7	39.8	88.5	88.1	29.3	29.2	33.2	33.2	385	392
1408	F	6	F5d	3.9	3.9	4.94	4.92	8.8182	8.8182	43.9	42.7	88.9	86.8	28.7	28.9	32.3	33.3	319	284
1409	F	5	F5d	5.2	6.1	4.07	4.23	8.0109	8.2593	37.6	39.5	92.4	93.4	31.7	31.4	34.3	33.7	298	278
1410	M	5	F5d	8.2	6.8	5.21	5.13	9.6255	9.6255	46.8	45.6	89.8	88.9	29.8	30.2	33.1	34	377	350
1411	F	7	F5d	5.9	5.9	4.68	4.65	8.3835	8.2593	41	41.3	87.6	88.8	28.8	28.6	32.9	32.2	267	222
1412	F	6	F5d	6.3	6.3	5.35	5.23	8.5077	8.5698	44.2	43.1	82.6	82.4	25.6	26.4	31	32	412	373
1413	F	5	F5d	4.4	5.9	4.44	4.61	8.3835	8.9424	41.1	42.7	92.6	92.6	30.4	31.2	32.8	33.7	318	277
1414	F	14	F15d	5.5	4.5	4.36	4.65	7.9488	8.694	39.3	41.2	90.1	88.6	29.4	30.1	32.6	34	286	245
1415	F	8	F10d	6.5	5.4	4.23	4.14	8.5077	8.2593	40.7	38.7	96.2	93.5	32.4	32.1	33.7	34.4	231	215
1416	F	14	F15d	6.9	6.2	4.29	4.54	8.0109	8.4456	37.4	39.2	87.2	86.3	30.1	30	34.5	34.7	318	365
1417	F	14	F15d	6.7	4.5	4.89	4.81	7.3899	7.3899	38.7	38.1	79.1	79.2	24.3	24.7	30.7	31.2	309	232
1418	M	6	F5d	4.8	5.2	4.88	4.8	9.1908	9.315	44.3	43.3	90.8	90.2	30.3	31.3	33.4	34.6	245	263
1419	F	8	F10d	6.6	4.7	4.91	4.75	8.8803	8.8803	43.8	43.3	89.2	91.2	29.1	30.1	32.6	33	352	283
1420	M	5	F5d	4.9	5.8	5.58	5.64	10.1844	10.2465	47.4	48.5	84.9	86	29.4	29.3	34.6	34	341	352
1421	F	5	F5d	4.6	5.1	3.98	4.34	7.6383	8.3214	37.5	40.2	94.2	92.6	30.9	30.9	32.8	33.3	356	405
1422	M	5	F5d	7.4	6.4	5.2	5.13	9.6876	9.6876	46.2	46.2	88.8	90.1	30	30.4	33.8	33.8	238	237
F, female; M, male, F5d, fasting 5±2 days; F10d, fasting 10±2 days; F15d, fasting 15±2 days; F20d, fasting 20±2 days; MCV, mean cell volume; MCH, mean corpuscular haemoglobin; MCHC, mean corpuscular haemoglobin concentration
