# Supplementary material for: Safety, health improvement and well-being during a 4 to 21-day fasting period in an observational study including 1422 subjects
Source: PLoS One. 2019 Jan 2;14(1):e0209353. doi: 10.1371/journal.pone.0209353 (PMC6314618; doi:10.1371/journal.pone.0209353)
Supplement: S11 Table — Blood parameters pre- and post-fasting. (XLSX) [file pone.0209353.s011.xlsx]

## Sheet: Tabelle2
S11 Table. Raw data of Table 4. Blood parameters pre- and post-fasting.
patient number	sex	length of fast (days)	group	INR pre	INR post	Quick (%) pre	Quick (%) post	PTT (sec) pre	PTT (sec) post	GOT (µkat/l) pre	GOT (µkat/l) post	GPT (µkat/l) pre	GPT (µkat/l) post	GGT (µkat/l) pre	GGT (µkat/l) post	AP (µkat/l) pre	AP (µkat/l) post	CRP (mg/l) pre	CRP (mg/l) post	ESR 1h pre	ESR 1h post	ESR 2h pre	ESR 2h post	Uric acid (µmol/l) pre	Uric acid (µmol/l) post	Urea (mmol/l) pre	Urea (mmol/l) post	Creatinine (µmol/l) pre	Creatinine (µmol/l) post	Na (mmol/l) pre	Na (mmol/l) post	K (mmol/l) pre	K (mmol/l) post	Ca (mmol/l) pre	Ca (mmol/l) post	Mg (mmol/l) pre	Mg (mmol/l) post
1	F	6	F5d	0.99	1.07	102	90	30	31	0.30006	0.30006	0.3334	0.28339	0.90018	0.55011	1.45029	1.26692	0.89	6.1	8	8	16	16	303.45	493.85	3.507	2.6386	70.72	68.952	140	138	4.4	4.5	2.4	2.42	0.97	1.01
2	F	11	F10d	1.04	1	94	99	34	35	0.5001	0.43342	0.40008	0.51677	0.30006	0.20004	1.18357	1.1669	0.21	8.4	8	3	16	6	285.6	357	2.0541	2.004	58.344	57.46	138	140	4.3	4.3	2.46	2.48	0.91	0.92
3	F	6	F5d	0.95	0.96	108	106	32	30	0.26672	0.58345	0.28339	0.41675	1.01687	0.78349	1.41695	1.46696	2	6.3	6	8	14	16	386.75	642.6	5.6279	2.7054	69.836	65.416	142	141	4.9	4.9	2.36	2.37	0.92	0.89
4	F	6	F5d	0.97	1.12	105	84	33	34	0.60012	0.98353	0.90018	0.93352	0.75015	0.51677	1.65033	1.46696	0.49	1	2	10	4	18	422.45	535.5	5.177	4.0581	76.024	75.14	139	139	4.7	4.8	2.42	2.39	0.9	0.86
5	F	5	F5d	1.01	1.11	98	85	36	38	0.23338	0.30006	0.21671	0.25005	0.08335	0.05001	0.73348	0.81683	0.03	0.12	6	8	12	12	220.15	327.25	3.4402	3.1229	58.344	63.648	139	140	4.3	4.3	2.33	2.37	0.87	0.89
6	F	6	F5d	1.01	1.04	98	93	30	30	0.35007	0.51677	0.58345	0.56678	0.75015	0.48343	0.91685	0.90018	4.8	13.8	8	18	16	26	374.85	684.25	2.5551	2.5217	75.14	69.836	140	140	4.1	4.4	2.32	2.3	0.86	0.91
7	F	9	F10d	1.03	1.1	96	87	32	31	0.43342	0.65013	0.6668	0.81683	0.21671	0.15003	1.51697	1.65033	3.5	2.2	8	12	18	22	428.4	481.95	6.3794	2.2712	63.648	68.068	143	140	4.7	5	2.47	2.41	0.83	0.84
8	M	6	F5d	0.9	0.97	118	104	32	32	0.51677	0.53344	0.60012	0.68347	0.40008	0.38341	0.65013	0.63346	0.3	1.6	4	18	6	26	428.4	612.85	4.9933	4.1082	71.604	81.328	138	138	4.7	5.1	2.3	2.38	0.94	0.91
9	M	8	F10d	0.97	1.06	105	91	27	29	0.35007	0.51677	0.35007	0.45009	0.5001	0.35007	0.51677	0.48343	0.48	0.3	2	8	4	16	470.05	725.9	4.676	4.5424	74.256	84.864	141	137	4.3	4.3	2.25	2.39	0.86	0.82
10	M	6	F5d	1.01	1.02	98	97	29	30	0.40008	0.85017	0.90018	1.63366	0.65013	0.63346	1.21691	1.1669	0.56	0.37	6	8	12	14	470.05	559.3	6.4295	5.4275	94.588	112.268	139	134	4.4	4.5	2.38	2.41	0.88	0.94
11	F	9	F10d	0.84	0.94	134	110	32	32	0.35007	0.45009	0.28339	0.36674	0.20004	0.10002	1.10022	1.03354	0.56	1.2	24	6	34	18	243.95	327.25	3.8243	2.5551	56.576	60.996	139	138	4.3	4.2	2.37	2.4	0.94	0.82
12	F	9	F10d	1.04	1.14	94	82	33	34	0.26672	0.40008	0.28339	0.43342	0.20004	0.20004	1.11689	1.11689	4.9	3.6	32	24	52	42	285.6	422.45	5.4776	3.3567	73.372	83.98	141	141	4.6	4.2	2.29	2.45	0.89	0.77
13	F	8	F10d	0.93	1.04	111	94	31	34	0.28339	0.40008	0.26672	0.40008	0.38341	0.30006	1.03354	1.05021	4.1	8.2	34	38	58	62	327.25	386.75	3.841	3.3567	65.416	67.184	138	136	5.8	4.7	2.57	2.63	0.86	0.89
14	F	9	F10d	2.22	1.59	34	52	33	31	0.3334	0.38341	0.3334	0.45009	0.11669	0.10002	1.01687	0.91685	2.5	3.9	22	19	36	38	327.25	434.35	5.1937	3.2565	59.228	67.184	143	138	4.5	4.5	2.24	2.39	0.93	0.9
15	F	8	F10d	0.99	1.11	101	85	29	32	0.36674	0.55011	0.40008	0.70014	0.31673	0.31673	1.46696	1.31693	5.4	10	12	8	20	14	243.95	374.85	2.9726	1.2191	57.46	60.112	132	132	4.4	4.3	2.31	2.21	0.78	0.78
16	M	8	F10d	0.95	1.06	109	91	31	31	0.55011	0.68347	0.96686	1.15023	0.56678	0.51677	1.01687	1.15023	1.2	2.2	6	6	10	12	446.25	1035.3	3.8076	4.7428	63.648	86.632	142	140	4.7	4.4	2.42	2.62	0.92	0.92
17	F	8	F10d	1.04	1.11	93	85	34	37	0.36674	0.41675	0.46676	0.55011	0.1667	0.1667	1.30026	1.26692	0.32	2.6	12	6	20	12	333.2	410.55	5.5611	3.507	60.112	66.3	142	138	4.1	4.3	2.3	2.38	0.86	0.85
18	F	6	F5d	0.99	1.07	102	90	34	35	0.21671	0.5001	0.23338	0.43342	0.21671	0.23338	1.45029	1.53364	1.8	28	22	18	38	32	315.35	529.55	4.3587	4.6426	65.416	63.648	141	139	4.4	4.7	2.41	2.47	0.89	0.88
19	F	5	F5d	0.96	0.98	106	104	31	30	0.43342	0.6668	0.55011	0.80016	0.31673	0.31673	1.25025	1.31693	4.5	3.3	24	10	34	20	232.05	232.05	5.0768	3.1563	75.14	79.56	144	140	4.1	4.6	2.44	2.45	0.93	0.98
20	M	5	F5d	0.95	0.99	109	101	32	33	0.45009	0.60012	0.51677	0.45009	0.68347	0.55011	0.76682	0.85017	0.36	0.82	16	6	22	12	333.2	464.1	5.1603	3.3066	83.096	99.892	140	137	4.5	4.3	2.41	2.55	0.87	0.92
21	F	5	F5d	0.99	1.13	102	83	34	33	0.31673	0.71681	0.36674	0.88351	0.43342	0.3334	1.41695	1.3336	6.9	6	18	10	32	24	351.05	493.85	3.9746	2.4883	65.416	60.112	139	137	4.5	3.9	2.44	2.44	0.76	0.73
22	M	5	F5d	0.99		102		31		0.43342	0.48343	0.51677	0.45009	0.35007	0.25005	0.85017	0.90018	6.4	3.6	20		30		380.8	595	6.4796	7.849	90.168	105.196	139	137	4.5	5.3	2.31	2.33	0.76	0.79
23	M	5	F5d	0.89	1.01	120	98	30	32	0.56678	0.76682	0.96686	0.95019	1.8337	1.30026	1.25025	0.95019	0.33	1	2	8	4	16	380.8	523.6	5.1102	4.7261	73.372	90.168	141	137	4.4	4.2	2.35	2.52	0.88	0.96
24	F	9	F10d	1.01	1.15	98	81	32	36	0.20004	0.38341	0.36674	0.51677	0.23338	0.1667	0.75015	0.58345	0.64	1.1	20	14	38	24	267.75	404.6	4.9098	2.6219	59.228	65.416	141	139	3.9	4.3	2.3	2.41	0.84	0.85
25	F	5	F5d	0.94	1.1	110	87	30	32	0.56678	1.03354	0.96686	1.36694	0.40008	0.36674	0.86684	0.98353	10.4	11.9	8	10	18	20	357	428.4	5.4609	3.6072	64.532	57.46	142	138	4.5	3.9	2.31	2.2	0.81	0.75
26	M	5	F5d	0.99	1.14	101	82	31	34	0.23338	0.60012	0.48343	0.88351	0.21671	0.35007	0.85017	0.95019	0.04	0.13	6	4	10	8	339.15	440.3	5.344	5.5444	73.372	76.908	141	138	4.6	4.1	2.41	2.34	0.86	0.86
27	M	15	F15d	1.05	1.18	93	78	29	32	0.45009	0.70014	0.45009	0.55011	0.8335	0.40008	0.93352	0.90018	1.8	2.3	10	4	20	12	398.65	547.4	4.0915	1.9038	82.212	82.212	140	138	4.7	4.5	2.41	2.45	0.91	0.95
28	F	4	F5d	1	1.12	99	84	32	34	0.38341	0.53344	0.46676	0.43342	0.43342	0.3334	0.81683	0.86684	1.8	3.6	10	12	22	22	232.05	285.6	4.1082	3.0561	61.88	63.648	141	142	4.4	4.2	2.25	2.42	0.88	0.9
29	F	8	F10d	0.95	1.04	108	95	30	32	0.18337	0.18337	0.30006	0.30006	0.18337	0.21671	0.90018	0.88351	0.1	5.5	6	8	10	16	333.2	464.1	3.507	2.2712	73.372	82.212	139	132	4.3	4	2.22	2.25	0.84	0.81
30	M	17	F15d	0.96	1.19	106	77	32	39	1.20024	0.60012	0.88351	0.6668	3.15063	1.41695	0.70014	0.80016	13.8	23	30	48	62	64	529.55	612.85	4.1583	2.9058	71.604	76.024	139	139	4.2	4.3	2.22	2.35	0.88	0.84
31	M	12	F10d	0.93	1.08	111	89	31	35	0.48343	0.76682	0.80016	1.30026	0.78349	0.45009	1.45029	1.53364	15.3	18.9	14	18	38	36	398.65	743.75	4.4422	3.7074	84.864	79.56	140	136	4.6	4.2	2.36	2.4	0.98	0.93
32	F	10	F10d	1.06	1.22	91	75	35	37	0.21671	0.25005	0.1667	0.21671	0.13336	0.10002	0.73348	0.86684	1.2	0.36	10		20		351.05	583.1	3.3066	1.3694	59.228	56.576	142	141	4.4	4.3	2.41	2.53	0.82	0.84
33	M	9	F10d	0.92	1	115	100	31	32	0.35007	0.60012	0.25005	0.41675	0.53344	0.46676	0.56678	0.6668	0.38	0.6	8	8	16	16	499.8	755.65	4.1249	4.1416	91.052	91.936	145	140	4.6	4.2	2.39	2.31	0.85	0.88
34	F	10	F10d	1.03	1.17	96	79	31	30	0.30006	0.61679	0.31673	0.60012	0.25005	0.15003	0.90018	0.88351	0.06	0.5	8	8	16	20	285.6	595	4.4923	1.2191	64.532	60.996	144	134	4.8	4	2.49	2.27	0.8	0.68
35	F	6	F5d	1	1.09	101	88	31	32	0.25005	0.40008	0.28339	0.3334	0.18337	0.1667	1.01687	1.06688	0.2	0.82	10	10	22	22	202.3	392.7	4.0915	1.6867	52.156	56.576	138	142	4.9	4.7	2.23	2.39	0.91	0.93
36	F	5	F5d	0.87	0.9	125	117	27	30	0.3334	0.63346	0.43342	1.31693	0.51677	0.60012	0.71681	0.95019	18.5	5.9	24	18	52	34	291.55	303.45	4.3086	2.0207	69.836	60.996	139	134	4.6	4.7	2.29	2.39	0.81	0.87
37	M	7	F5d	1.01	1.03	98	96	36	36	0.35007	1.08355	0.6668	1.21691	0.58345	0.48343	0.88351	0.96686	2.1	7.3	4	6	10	16	404.6	743.75	4.0581	2.4048	89.284	86.632	140	137	4.7	4.2	2.42	2.37	0.9	0.85
38	F	6	F5d	0.94	1.02	111	97	30	32	0.28339	0.18337	0.30006	0.30006	0.18337	0.20004	0.90018	1.11689	0.96	6.8	10	18	22	30	255.85	333.2	4.9933	2.7555	61.88	70.72	143	139	4.5	4.6	2.37	2.46	0.9	0.95
39	F	8	F10d	1	1.08	99	89	32	33	0.41675	0.5001	0.38341	0.46676	0.21671	0.18337	1.0002	0.96686	0.7	0.24	10	6	24	14	327.25	684.25	4.9933	2.7722	72.488	79.56	143	136	4.3	4.5	2.33	2.32	0.85	0.86
40	F	14	F15d	0.9	1.01	119	98	34	37	0.30006	0.36674	0.35007	0.40008	0.43342	0.21671	1.56698	1.28359	9.2	3.5	26	14	52	32	416.5	595	4.6092	4.3587	67.184	96.356	141	135	4.4	4.5	2.47	2.53	0.95	0.96
41	F	14	F15d	0.93	1.12	113	84	30	34	0.18337	0.48343	0.11669	0.38341	0.11669	0.15003	0.46676	0.8335	0.12	1.3	16	6	30	10	154.7	446.25	2.2879	1.6867	39.78	73.372	102	143	3.3	4.8	1.45	2.53	0.43	0.82
42	M	8	F10d	1.04	1.1	95	86	30	34	0.25005	0.45009	0.43342	0.56678	0.23338	0.25005	0.70014	1.11689	2.2	3	8	2	14	4	333.2	952	3.9579	3.2064	65.416	83.096	122	139	3.3	4.2	1.88	2.41	0.64	0.85
43	F	8	F10d	0.9	0.98	118	103	28	31	0.30006	1.13356	0.51677	1.55031	0.36674	0.35007	0.76682	1.23358	1.7	6.2	30	14	48	40	345.1	773.5	4.342	2.3213	44.2	56.576	112	141	3.4	4.6	1.8	2.39	0.61	0.82
44	F	15	F15d	0.93	1.02	113	97	32	36	0.23338	0.30006	0.21671	0.31673	0.15003	0.20004	1.13356	1.63366	1.4	0.27	12	4	20	8	243.95	232.05	2.8724	2.1376	51.272	67.184	113	135	3.6	4.9	1.68	2.25	0.62	0.8
45	M	7	F5d	0.95	1.09	108	88	31	32	0.3334	0.65013	0.68347	1.10022	0.86684	0.75015	1.30026	1.40028	4.5	7.9	1	20	2	32	487.9	993.65	5.2438	3.2899	57.46	60.996	140	138	4.8	4.1	2.33	2.34	0.8	0.76
46	F	19	F20d	0.93	1.09	112	88	30	33	0.3334	0.41675	0.56678	0.46676	0.1667	0.15003	1.5003	1.20024	7.1	7.2	14	6	24	16	279.65	630.7	4.9599	1.0354	64.532	60.996	146	141	4.4	3.9	2.27	2.37	0.85	0.86
47	M	8	F10d	1.03	1.12	96	84	27	35	0.68347	0.71681	0.81683	0.68347	12.2358	5.30106	1.38361	1.11689	2.7	8.3	14	32	38	62	398.65	499.8	9.4856	2.4883	76.024	76.908	137	137	5.4	5	2.34	2.41	0.81	0.89
48	F	10	F10d	1.29	1.79	69	45	35	40	0.30006	0.41675	0.26672	0.46676	0.23338	0.18337	0.91685	0.76682	3.1	3	6	2	12	4	368.9	464.1	3.4903	1.7034	60.112	68.068	138	137	4.1	4.3	2.32	2.37	0.7	0.78
49	M	8	F10d	1.03	0.95	96	108	32	32	0.26672	1.0002	0.41675	1.35027	0.10002	0.13336	0.88351	0.95019	16.3	1.4	22	8	44	18	327.25	612.85	10.1703	9.4689	153.816	208.624	142	138	4.7	5.4	2.33	2.37	0.74	0.98
50	M	9	F10d	0.95	1.11	109	86	36	34	0.58345	0.70014	0.8335	0.6668	0.96686	0.61679	1.26692	1.21691	1.1	2.6	2	4	4	8	374.85	725.9	3.6072	2.0541	81.328	86.632	139	139	4.3	4.2	2.5	2.47	0.86	0.81
51	M	5	F5d	1.06	1.16	91	80	31	34	0.40008	0.40008	0.80016	0.75015	0.51677	0.40008	1.35027	1.23358	0.03	0.03	2	2	4	4	380.8	452.2	4.3253	2.0374	90.168	89.284	141	140	4.8	4.8	2.47	2.38	0.86	0.94
52	F	14	F15d	0.98	1.16	103	80	37	40	0.35007	0.75015	0.41675	0.76682	0.30006	0.28339	1.05021	0.95019	1.4	0.86	20	6	30	12	184.45	243.95	3.2398	1.4195	60.996	61.88	142	131	4.4	5.5	2.45	2.43	0.95	0.85
53	F	14	F15d	0.89	1.05	121	92	37	40	0.25005	0.46676	0.20004	0.38341	0.1667	0.18337	0.93352	0.80016	1.7	5	10	6	20	12	220.15	410.55	2.9392	2.1877	54.808	56.576	139	137	4.2	4.9	2.34	2.25	0.81	0.77
54	F	5	F5d	1.02	1.13	97	83	29	32	0.3334	0.38341	0.23338	0.26672	0.3334	0.28339	0.8335	0.8335	0.04	0.05	14	8	30	18	285.6	368.9	4.2919	2.6219	71.604	74.256	137	132	4.7	4.2	2.18	2.34	0.91	0.85
55	M	5	F5d	0.91	1.08	116	89	30	32	0.3334	0.85017	0.25005	1.10022	0.30006	0.85017	0.86684	1.11689	0.06	1.1	6	6	16	14	291.55	476	3.7742	2.4883	71.604	87.516	139	138	4.8	3.7	2.26	2.36	0.91	0.87
56	M	9	F10d	1.07	1.18	90	78	32	35	0.68347	0.75015	0.55011	0.6668	0.23338	0.15003	1.28359	1.06688	0.26	0.22	4	2	8	4	392.7	541.45	5.1436	4.3754	84.864	82.212	140	140	4.4	4.6	2.3	2.27	0.91	0.87
57	M	5	F5d	0.89	0.95	120	109	32	36	0.63346	0.43342	1.23358	0.78349	0.71681	0.46676	1.20024	1.05021	4.5	6	6	8	10	18	410.55	660.45	4.1249	3.2398	68.952	71.604	138	136	4.2	4.4	2.26	2.31	0.93	0.84
58	M	5	F5d	1.04	1.01	93	98	34	33	0.55011	0.55011	0.96686	0.88351	0.61679	0.46676	1.13356	1.05021	6.5	7.4	6	8	12	16	410.55	589.05	4.9766	4.6593	98.124	104.312	141	137	4.1	5	2.39	2.55	0.85	1.03
59	F	9	F10d	0.94	1.06	111	91	30	30	0.41675	0.5001	0.5001	0.46676	0.51677	0.3334	0.6668	0.65013	0.29	0.34	4	4	8	12	255.85	499.8	5.4442	3.9913	67.184	72.488	140	139	4.2	4.4	2.19	2.34	0.94	0.88
60	M	14	F15d	0.98	1.23	103	74	30	31	0.61679	0.30006	1.43362	0.43342	3.06728	0.98353	1.5003	0.96686	3.1	2.1	6	2	10	6	291.55	535.5	3.4068	2.2712	48.62	55.692	140	140	4.1	4	2.31	2.47	0.81	0.81
61	M	7	F5d	1	1.1	101	87	31	33	0.40008	0.65013	0.46676	0.65013	0.3334	0.36674	0.61679	0.60012	0.31	0.3	6	4	10	8	464.1	690.2	6.5798	5.0267	99.008	106.08	136	135	4.4	4.8	2.2	2.35	0.84	0.78
62	M	8	F10d	1.01	1.1	98	87	33	37	3.23398	1.46696	4.75095	3.23398	2.63386	1.68367	1.15023	1.25025	7.3	5.3	10	16	26	38	464.1	642.6	4.1917	3.9913	81.328	82.212	139	140	4.6	4.4	2.38	2.39	0.88	0.88
63	F	9	F10d	0.88	1.01	123	98	30	32	0.25005	0.3334	0.15003	0.28339	0.1667	0.10002	1.38361	1.48363	6.9	3.6	6	6	12	12	321.3	767.55	4.8597	1.7201	61.88	68.952	137	137	4.3	4.2	2.1	2.42	0.82	0.8
64	F	14	F15d	0.96	1.17	106	79	31	34	0.1667	0.36674	0.23338	0.38341	0.11669	0.15003	0.78349	0.81683	1.9	0.36	8	2	16	6	291.55	583.1	3.6406	1.9873	53.924	59.228	138	139	3.9	4.1	2.3	2.46	0.68	0.79
65	F	14	F15d	0.92	1.08	114	89	30	32	0.31673	0.46676	0.31673	0.5001	0.18337	0.15003	0.96686	0.88351	0.35	0.09	8	4	14	10	249.9	321.3	4.6426	2.3881	60.112	60.112	141	142	4.8	4.6	2.25	2.48	0.86	0.95
66	M	14	F15d	0.97	1.03	105	96	34	39	0.3334	0.45009	0.43342	0.48343	0.98353	0.46676	1.1669	0.98353	1.5	1.7	6	2	10	6	440.3	702.1	4.342	3.2565	75.14	79.56	139	140	4.2	4.3	2.25	2.35	0.77	0.82
67	M	9	F10d	0.9	1.11	117	85	32	35	0.40008	0.60012	0.5001	0.68347	0.51677	0.38341	0.8335	0.75015	6.8	6.4	6	4	10	10	285.6	511.7	5.4275	2.3881	74.256	72.488	140	139	4.7	4.4	2.28	2.39	0.79	0.84
68	F	14	F15d	0.94	1.06	111	91	34	36	0.30006	0.56678	0.31673	0.60012	0.28339	0.18337	1.31693	1.23358	4.2	8.7	8	8	14	16	297.5	499.8	6.0955	2.3547	64.532	68.068	141	142	4.8	4.7	2.27	2.37	0.87	0.93
69	M	14	F15d	0.95	1.07	108	90	31	34	0.31673	0.8335	0.40008	1.56698	0.5001	0.40008	1.31693	1.56698	2.7	0.55	10	8	20	16	357	410.55	4.342	2.6052	69.836	77.792	141	141	4.3	4.5	2.19	2.43	0.89	1
70	F	8	F10d	0.92	1.08	115	89	33	33	0.40008	0.36674	0.43342	0.60012	0.15003	0.1667	0.91685	0.88351	2.4	6.1	16	20	32	34	410.55	541.45	5.4108	2.8891	78.676	82.212	139	137	4.8	4.3	2.32	2.43	0.85	0.82
71	M	5	F5d	1	1.05	99	92	33	34	0.70014	1.63366	1.46696	2.90058	0.63346	0.60012	0.81683	0.93352	2.8	12.9	8	10	14	20	446.25	779.45	4.1249	3.2565	80.444	79.56	142	139	5.3	5.7	2.42	2.35	0.87	0.83
72	F	14	F15d	0.9	1.11	117	85	27	30	0.21671	1.667	0.31673	1.65033	0.41675	0.68347	1.41695	1.48363	6.2	6.7	2	8	6	16	374.85	487.9	2.6386	2.2044	60.112	63.648	141	140	4.4	4.9	2.36	2.44	0.9	0.92
73	F	14	F15d	1.12	1.22	84	75	37	39	0.38341	0.30006	0.35007	0.28339	0.20004	0.20004	1.08355	0.96686	0.62	0.2	14	4	26	10	309.4	232.05	4.9766	#VALUE!	62.764	55.692	142	136	3.9	4.1	2.39	2.47	0.89	0.79
74	M	8	F10d	1.09	1.2	88	76	34	34	0.35007	0.38341	0.48343	0.48343	0.43342	0.26672	1.08355	0.98353	3.4	5.4	2	6	6	12	285.6	434.35	5.2772	3.34	63.648	69.836	139	138	4.3	4.4	2.37	2.33	0.93	0.93
75	M	5	F5d	0.99	1.02	101	97	32	34	0.46676	1.10022	0.20004	0.31673	0.43342	0.31673	0.70014	0.75015	0.41	2.1	6	6	12	14	255.85	404.6	2.2044	2.0541	68.068	65.416	136	130	4.2	5	2.35	2.37	0.95	0.92
76	M	8	F10d	0.9	1.1	119	87	29	30	0.40008	0.56678	0.48343	0.38341	0.38341	0.28339	0.86684	0.80016	0.05	0.24	2	6	8	12	351.05	392.7	4.3253	3.8744	88.4	94.588	140	137	4.2	4.1	2.39	2.27	0.91	0.82
77	F	5	F5d	0.95	1.04	109	94	29	30	0.30006	0.45009	0.5001	0.58345	0.31673	0.30006	1.11689	1.06688	2	1.6	8		20		386.75	440.3	6.2792	3.7074	48.62	55.692	139	141	4	4.3	2.38	2.5	0.84	0.9
78	F	5	F5d	1.01	1.14	98	82	30	32	0.38341	0.31673	0.40008	0.30006	0.1667	0.1667	0.71681	0.76682	0.35	0.68	12	8	24	18	261.8	291.55	5.4776	2.0207	81.328	88.4	138	141	5	4.9	2.34	2.42	0.92	0.86
79	M	6	F5d	1.07	1.25	90	72	33	26	0.51677	0.56678	0.51677	0.35007	0.75015	0.63346	1.18357	1.20024	0.84	0.66	4	8	14	16	357	351.05	5.0768	4.1249	66.3	79.56	141	139	4.3	5.2	2.27	2.25	0.84	0.93
80	M	13	F15d	0.92	1.04	115	94	33	31	0.63346	1.48363	0.65013	0.95019	0.56678	0.45009	0.96686	0.81683	1.1	4.7	11	16	20	30	511.7	1231.65	6.179	2.5384	96.356	87.516	141	140	5.4	5.1	2.38	2.35	0.92	0.88
81	F	9	F10d	1.06	1.19	91	77	28	29	0.36674	0.68347	0.38341	0.85017	0.26672	0.31673	0.91685	0.96686	0.29	6.3	1	2	4	4	249.9	374.85	4.6092	1.7702	67.184	64.532	137	137	4.6	4.7	2.31	2.39	0.88	0.82
82	F	8	F10d	0.91	1.03	117	96	30	32	0.43342	0.5001	0.41675	0.78349	0.21671	0.26672	1.15023	1.20024	2	4.4	20	16	32	30	339.15	362.95	5.2939	1.8704	76.908	80.444	138	138	3.7	3.9	2.4	2.47	0.81	0.98
83	F	18	F20d	0.95	1.14	108	82	32	30	0.43342	0.28339	0.38341	0.35007	0.26672	0.26672	0.73348	0.71681	0.12	0.03	12	2	20	4	297.5	267.75	3.9412	0.8684	69.836	61.88	142	141	4.1	3.9	2.38	2.4	0.85	0.84
84	F	10	F10d	0.97	1.15	105	81	32	35	0.43342	0.20004	0.31673	0.18337	0.15003	0.15003	0.71681	0.73348	15.7	2	14	6	30	14	226.1	392.7	3.0895	2.2378	53.04	71.604	141	139	4.4	4.8	2.28	2.36	0.84	0.85
85	M	5	F5d	0.96	1.05	107	92	33	35	0.31673	0.6668	0.35007	0.43342	0.45009	0.38341	0.96686	0.85017	0.12	0.35	8	2	12	4	374.85	612.85	5.5778	3.0394	100.776	100.776	140	138	4.8	5	2.43	2.29	0.88	0.91
86	M	4	F5d	0.99	1.11	101	86	34	34	0.56678	0.6668	0.71681	0.55011	0.40008	0.35007	0.86684	0.80016	0.17	0.29	16	4	20	8	339.15	571.2	4.9933	3.4068	85.748	86.632	140	141	4.1	4.4	2.41	2.37	0.96	0.99
87	F	8	F10d	0.96	1.01	107	98	35	35	0.20004	0.48343	0.20004	0.40008	0.18337	0.1667	0.85017	0.85017	1.2	3.7	8	4	18	10	166.6	357	4.5257	2.7388	55.692	59.228	143	142	5.2	4.4	2.23	2.44	1	1.05
88	M	10	F10d	1.11	1.51	86	56	32	34	0.5001	0.95019	0.53344	1.0002	0.61679	0.53344	1.21691	1.20024	5.2	8.4	6	16	12	30	559.3	690.2	5.0267	4.4255	74.256	82.212	144	139	4.3	4.9	2.14	2.4	0.72	0.85
89	M	14	F15d	0.92	1	115	99	30	30	0.31673	0.46676	0.36674	0.43342	0.28339	0.3334	0.68347	1.0002	1.7	3.9	10	12	22	22	380.8	464.1	8.4335	8.183	83.096	125.528	143	141	5	4.9	2.27	2.46	0.75	0.95
90	F	8	F10d	1.01	1.09	98	88	33	30	0.40008	0.61679	0.3334	0.5001	0.20004	0.18337	1.13356	1.18357	0.11	0.56	4		12		291.55	303.45	4.9933	2.171	68.068	72.488	141	138	5.1	4.8	2.26	2.29	0.85	0.85
91	F	5	F5d	0.99	1.11	101	86	31	32	0.23338	0.38341	0.21671	0.28339	0.20004	0.20004	1.03354	1.03354	25	4.7	24	18	50	45	285.6	380.8	4.6092	4.1416	62.764	73.372	139	138	4.9	4.3	2.18	2.18	0.92	0.98
92	F	5	F5d	0.92	0.99	115	101	27	27	0.35007	0.86684	0.35007	0.95019	0.48343	0.58345	0.70014	0.75015	0.06	1.3	2	2	4	4	279.65	321.3	5.5444	4.2752	69.836	68.068	143	142	4.2	4.2	2.41	2.35	0.87	0.97
93	M	5	F5d	1.01	1.12	98	84	29	29	0.43342	0.58345	0.56678	0.70014	0.3334	0.3334	0.6668	0.68347	0.84	2.1	6	10	12	20	446.25	684.25	3.9412	3.7074	85.748	84.864	143	140	4.6	4.8	2.27	2.27	0.84	0.89
94	M	8	F10d	1.1	1.15	87	81	31	30	0.43342	0.8335	0.70014	0.81683	0.60012	0.48343	1.45029	1.51697	0.28	0.25	4	2	10	8	303.45	291.55	3.6573	2.171	88.4	90.168	136	128	4.8	4.3	2.28	2.37	0.91	0.8
95	F	6	F5d	1.05	1.11	92	86	30	30	0.45009	0.6668	0.88351	1.06688	0.46676	0.5001	1.78369	1.91705	5.1	3.1	6	8	14	16	422.45	547.4	3.7909	3.4903	65.416	69.836	135	140	4.3	4.5	2.58	2.65	0.83	0.92
96	F	13	F15d	1.05	1.13	92	83	33	36	0.30006	0.63346	0.21671	0.55011	0.45009	0.3334	1.71701	1.85037	2.7	2.1	26	20	50	32	351.05	380.8	3.34	1.7702	66.3	68.952	145	142	4.3	4.2	2.25	2.38	0.76	0.82
97	M	8	F10d	0.92	1.02	115	97	33	32	0.61679	0.48343	0.73348	0.63346	1.03354	0.78349	0.86684	0.90018	1.2	1.4	8	10	18	20	386.75	351.05	4.6259	3.4402	68.952	65.416	139	141	5.5	4.6	2.37	2.41	0.79	0.76
98	F	7	F5d	1.04	1.14	94	82	32	33	0.60012	0.58345	0.93352	0.75015	0.15003	0.21671	0.88351	1.03354	0.16	2.7	6	8	12	20	226.1	654.5	3.0895	3.9245	60.112	69.836	143	137	4.4	4.3	2.29	2.39	0.85	0.79
99	M	9	F10d	0.96	1.07	107	90	27	27	0.70014	0.80016	0.60012	0.90018	0.61679	0.5001	1.10022	1.21691	0.83	0.5	4	8	12	18	321.3	374.85	3.9078	3.6072	64.532	72.488	139	133	4.3	3.5	2.29	2.42	0.83	0.89
100	F	9	F10d	0.96	1.03	107	96	30	31	0.38341	0.5001	0.3334	0.41675	0.43342	0.40008	1.36694	1.18357	10.7	10.1	18	10	32	26	327.25	487.9	5.9285	4.7595	73.372	72.488	144	143	4.7	3.9	2.44	2.56	0.81	0.81
101	F	6	F5d	1.24	1.3	72	68	34	36	0.23338	0.45009	0.5001	0.41675	1.43362	1.08355	1.45029	1.26692	10.4	23.6	22	20	38	34	362.95	499.8	3.8744	2.8724	65.416	59.228	144	142	4.4	4.3	2.27	2.28	0.82	0.77
102	F	9	F10d	0.97	1.12	105	84	33	35	0.28339	0.31673	0.55011	0.43342	0.38341	0.28339	0.98353	0.88351	5.8	8	8	8	16	18	172.55	398.65	3.6239	2.9559	48.62	54.808	139	141	4.4	4.3	2.26	2.39	0.75	0.82
103	F	9	F10d	0.96	1.04	107	94	30	30	0.20004	0.56678	0.21671	0.51677	0.1667	0.15003	1.25025	1.20024	1.6	3	12	8	22	18	190.4	440.3	3.3567	1.9205	71.604	70.72	143	142	5	4.3	2.44	2.57	0.89	0.86
104	F	13	F15d	0.95	1.11	108	86	32	34	0.28339	0.93352	0.45009	1.58365	0.36674	0.28339	1.41695	1.51697	1.1	5.7	10	6	24	12	285.6	648.55	5.3106	2.7054	60.996	70.72	143	141	4.5	4.6	2.24	2.42	0.88	0.88
105	M	13	F15d	1.05	1.09	93	88	31	34	0.28339	0.40008	0.43342	0.46676	0.23338	0.18337	0.76682	0.80016	0.41	1.5	4	4	10	12	279.65	565.25	5.7782	4.2251	68.068	88.4	141	142	4.2	4.5	2.3	2.47	0.9	0.98
106	F	5	F5d	0.94	1.11	110	85	30	34	0.26672	0.48343	0.38341	0.56678	0.5001	0.43342	1.11689	1.15023	9.3	13.5	10	24	24	50	362.95	618.8	3.6072	2.5551	62.764	69.836	142	142	4.3	4.4	2.39	2.41	0.77	0.85
107	F	6	F5d	0.87	1.05	126	92	31	31	0.25005	0.36674	0.21671	0.25005	0.23338	0.20004	1.28359	1.1669	0.44	1.1	6	6	12	18	267.75	362.95	4.4088	3.9412	71.604	71.604	141	140	4.3	4.3	2.3	2.45	0.82	0.84
108	F	5	F5d	0.91	0.99	117	101	30	32	0.23338	0.28339	0.28339	0.36674	0.28339	0.23338	1.36694	1.26692	4.5	2.8	4	10	10	20	267.75	374.85	4.1082	2.1042	62.764	61.88	140	140	5	4.9	2.39	2.4	0.91	0.98
109	M	14	F15d	1.02	1.14	97	82	29	32	0.30006	0.53344	0.40008	0.63346	0.43342	0.28339	0.46676	0.56678	0.09	0.07	2	2	4	4	255.85	327.25	4.5925	2.0207	76.908	78.676	140	134	4.2	3.9	2.22	2.31	0.89	0.89
110	F	6	F5d	1.1	1.11	87	86	32	30	0.30006	0.58345	0.15003	0.25005	0.11669	0.13336	1.05021	1.06688	0.4	0.93	6	6	18	12	273.7	422.45	5.1436	3.0895	80.444	97.24	141	138	4.6	4.4	2.35	2.35	0.89	0.93
111	M	7	F5d	1.08	1.1	89	87	30	31	0.35007	0.6668	0.45009	0.98353	1.08355	1.08355	0.86684	0.93352	4.7	0.48	6	6	12	12	517.65	446.25	5.9786	6.0287	106.08	130.832	140	140	4.8	4.7	2.44	2.42	0.89	1.05
112	F	7	F5d	1	1.03	99	96	32	30	0.25005	0.38341	0.28339	0.40008	1.15023	0.86684	0.71681	0.70014	0.09	0.7	6	4	12	12	208.25	398.65	3.8243	2.9392	58.344	60.112	142	139	5	5	2.34	2.39	0.88	0.83
113	M	6	F5d	1.05	1.11	92	85	34	34	0.51677	0.96686	0.78349	1.13356	0.55011	0.58345	0.95019	0.93352	5.7	7.6	8	10	16	18	404.6	719.95	4.6593	3.5571	79.56	76.024	141	141	4.2	4.9	2.32	2.3	0.86	0.8
114	M	5	F5d	0.92	1.02	114	97	28	31	0.60012	1.05021	0.60012	1.11689	0.26672	0.20004	1.20024	1.1669	0.45	0.6	2	4	4	10	422.45	511.7	6.4295	3.6239	114.036	114.92	140	140	4.4	4.7	2.23	2.33	0.89	0.89
115	F	5	F5d	1.06	1.23	91	73	30	31	0.3334	0.38341	0.28339	0.31673	0.91685	0.70014	1.3336	1.26692	2.4	7	18	14	32	30	339.15	410.55	3.7909	1.7702	62.764	59.228	141	137	4.5	4.2	2.33	2.38	0.84	0.87
116	F	9	F10d	1.04	1.08	95	89	32	33	0.6668	0.36674	1.23358	0.58345	0.75015	0.43342	1.28359	1.13356	0.12	0.09	8	8	18	14	255.85	458.15	3.8744	2.7722	60.112	72.488	140	140	4.4	4.2	2.25	2.41	0.85	0.83
117	M	5	F5d	1.03	1.06	96	91	33	36	0.31673	0.35007	0.41675	0.3334	0.21671	0.1667	1.30026	1.35027	<0,12	0.88		10		20	357	470.05	4.1416	3.7742	75.14	78.676	141	140	4.2	4.5	2.34	2.44	0.82	0.86
118	M	7	F5d	0.92	1.05	114	93	34	33	0.41675	0.76682	0.46676	0.58345	0.45009	0.18337	1.40028	1.10022	0.66	0.5	2	2	4	4	404.6	499.8	4.5758	3.2064	65.416	74.256	141	140	4.3	4.6	2.26	2.44	0.9	0.99
119	F	5	F5d	0.96	1.03	108	96	31	33	0.36674	0.31673	0.40008	0.36674	0.26672	0.18337	0.91685	0.91685	0.26	7.2	10	20	20	38	285.6	333.2	3.7909	1.5364	54.808	53.04	142	140	4.6	4.3	2.27	2.42	0.88	0.8
120	M	4	F5d	1.03	1.1	96	87	33	34	0.26672	0.26672	0.46676	0.48343	0.36674	0.31673	1.01687	1.18357	1.5	3.3	2	2	4	4	273.7	362.95	3.5571	2.8891	80.444	93.704	141	140	4.1	4.4	2.3	2.43	0.88	0.92
121	F	5	F5d	0.94	1.06	111	91	28	30	0.31673	0.45009	0.5001	0.96686	0.48343	0.53344	0.75015	0.91685	11.9	6.4	12	12	24	24	238	351.05	3.2899	1.8036	58.344	59.228	139	139	4.1	4.3	2.11	2.38	0.9	0.92
122	M	7	F5d	1.13	1.21	83	75	38	40	0.61679	0.60012	0.61679	0.68347	0.25005	0.21671	0.80016	0.81683	4.9	6.1	24	26	52	52	357	493.85	5.9619	3.7742	90.168	103.428	139	135	3.9	3.8	2.24	2.38	0.85	0.94
123	F	5	F5d	1.06	1.07	91	90	31	34	0.45009	0.91685	0.28339	0.55011	0.40008	0.38341	1.3336	1.25025	18	4.2	24	30	52	42	279.65	327.25	3.3734	2.0708	63.648	67.184	139	137	4.5	4.3	2.22	2.3	0.94	0.9
124	M	7	F5d	0.93	0.97	113	105	29	31	0.31673	0.35007	0.5001	0.38341	1.48363	0.65013	1.3336	1.15023	1.7	1.8	8	8	16	14	458.15	696.15	6.6633	4.7428	89.284	110.5	143	140	3.9	3.6	2.22	2.32	0.81	0.85
125	M	7	F5d	0.82	0.93	139	112	34	36	0.58345	0.65013	1.18357	1.31693	1.65033	0.91685	1.10022	0.88351	2.3	3.3	2	10	4	18	392.7	553.35	4.4923	5.3607	77.792	93.704	142	138	4.2	4.6	2.25	2.35	0.87	0.86
126	M	14	F15d	1.07	1.16	90	80	33	33	0.58345	0.55011	1.21691	0.76682	1.48363	0.76682	1.21691	1.1669	5.7	14.9	10	12	20	24	386.75	892.5	6.5965	6.2959	74.256	85.748	141	143	4.4	4.8	2.36	2.48	0.88	0.9
127	F	4	F5d	1.1	1.18	87	78	32	35	0.25005	0.56678	0.5001	0.60012	0.46676	0.40008	1.10022	1.13356	0.2	0.54	10	12	18	22	255.85	297.5	3.6072	2.9225	54.808	52.156	143	141	4.2	3.9	2.41	2.41	0.89	0.96
128	F	7	F5d	1.01	1.07	98	90	35	36	0.38341	0.71681	0.63346	1.10022	0.5001	0.3334	1.15023	1.05021	6.2	8.8	16	12	32	26	214.2	291.55	4.4255	2.672	48.62	54.808	142	139	4.6	4.6	2.33	2.28	0.82	0.81
129	F	5	F5d	1.03	1.08	96	89	31	31	0.38341	0.48343	0.43342	0.51677	0.15003	0.15003	0.76682	0.75015	3.3	4	12	14	24	26	386.75	642.6	3.7241	2.5885	76.024	72.488	143	140	4.5	4.8	2.32	2.31	0.85	0.86
130	F	14	F15d	0.98	1.14	104	82	32	36	0.3334	0.81683	0.53344	1.43362	0.60012	0.38341	1.46696	1.45029	6.2	27.9	24	50	50	80	416.5	523.6	5.01	2.5217	63.648	65.416	142	142	4.7	4.6	2.37	2.47	0.87	0.86
131	M	5	F5d	1.47	1.29	57	69	33	28	0.25005	0.41675	0.28339	0.40008	0.11669	0.18337	0.76682	0.6668	0.48	1	2		6		374.85	737.8	4.8096	3.6406	76.908	83.096	141	140	4.3	4.5	2.3	2.45	0.84	0.82
132	F	5	F5d	0.93	0.99	113	102	31	31	0.45009	0.65013	0.58345	0.91685	0.20004	0.13336	0.85017	0.85017	0.42	0.39	18	10	32	20	357	368.9	7.0641	4.008	68.068	79.56	142	142	4.2	4.3	2.41	2.41	0.85	0.86
133	M	14	F15d	0.93	1	111	99	33	36	0.26672	0.35007	0.25005	0.43342	0.23338	0.21671	0.88351	0.70014	0.78	1.2	2	2	8	6	273.7	362.95	3.9078	1.5364	66.3	68.068	135	132	4.5	4.3	2.26	2.37	0.88	0.85
134	F	10	F10d	1.03	1.09	96	88	36	36	0.26672	0.53344	0.20004	0.45009	0.1667	0.11669	0.71681	0.70014	2.2	2.7		12		28	273.7	535.5	3.4569	2.8557	51.272	53.924	139	141	4.2	4	2.4	2.38	0.92	0.91
135	F	14	F15d		1.11		86		36	0.60012	0.40008	0.86684	0.70014	0.21671	0.1667	0.80016	0.65013	0.17	0.06	2	2	4	4	434.35	368.9	1.1523	1.0521	61.88	64.532	139	140	4.2	4.6	2.3	2.32	0.89	0.93
136	M	8	F10d	1.01	1.08	98	89	29	25	0.46676	1.61699	0.73348	1.81703	0.51677	0.38341	0.96686	1.20024	4.2	12.7	14		28		470.05	916.3	4.6092	3.8076	80.444	81.328	139	138	4.6	5	2.39	2.5	0.92	0.85
137	F	8	F10d	0.95	1.08	108	89	31	31	0.40008	0.63346	0.36674	0.6668	0.6668	0.58345	1.26692	1.10022	8.3	11.7	16	12	30	25	374.85	624.75	3.8577	2.4382	57.46	54.808	142	139	4.4	4.2	2.4	2.45	0.87	0.8
138	M	6	F5d	1.01	1.05	98	93	30	28	0.38341	0.85017	0.48343	0.60012	0.40008	0.38341	0.95019	0.96686	3	11.4	10	12	18	24	499.8	1124.55	3.9412	6.3293	97.24	97.24	139	135	3.9	3.8	2.21	2.23	0.85	0.9
139	M	5	F5d	0.97	1.04	105	95	29	31	0.48343	0.61679	1.0002	0.96686	0.61679	0.55011	1.06688	0.88351	0.43	1.9	4	8	12	16	315.35	452.2	4.843	3.7408	81.328	82.212	144	141	4.7	4.4	2.45	2.41	0.83	0.87
140	F	6	F5d	1.02	1.1	97	87	29	32	0.18337	0.31673	0.23338	0.40008	0.10002	0.18337	0.70014	0.71681	0.46	1.5	6	6	12	12	214.2	499.8	4.2585	2.8223	68.952	68.952	140	137	4.5	4.8	2.23	2.31	0.74	0.79
141	F	13	F15d	1.04	1.1	95	87	28	30	0.68347	0.75015	0.81683	0.80016	0.43342	0.26672	1.21691	0.95019	9.8	5.4		20		34	368.9	487.9	3.7074	1.8537	55.692	57.46	137	141	4.5	4.4	2.34	2.39	0.88	0.9
142	F	11	F10d	1.02	1.12	97	84	30	30	0.53344	0.68347	0.45009	0.86684	0.25005	0.36674	1.36694	1.28359	14.8	6.3	28	22	52	42	392.7	636.65	3.9245	2.5551	64.532	69.836	139	139	4.1	4.8	2.26	2.34	0.91	0.89
143	F	11	F10d	1.04	1.18	93	78	30	32	0.38341	0.28339	0.31673	0.35007	0.20004	0.18337	1.05021	0.93352	2.3	6.6	12	8	22	16	214.2	291.55	4.2418	2.2545	70.72	92.82	141	143	4.5	5.4	2.32	2.53	0.93	0.97
144	F	10	F10d	0.94	0.99	111	101	28	29	0.40008	0.38341	0.48343	0.46676	1.15023	0.6668	1.11689	1.06688	0.18	0.17	4	4	8	14	285.6	261.8	4.0915	2.5885	65.416	67.184	142	140	4.4	4.3	2.29	2.32	0.89	0.88
145	M	21	F20d	0.95	1.05	109	92	33	34	0.48343	0.56678	0.63346	1.11689	0.30006	0.28339	1.13356	1.21691	4.1	10.1	22	18	40	36	374.85	541.45	5.5277	2.4048	82.212	83.98	143	140	3.9	4.4	2.28	2.24	0.88	0.81
146	F	14	F15d	0.92	0.95	114	108	31	34	0.51677	0.53344	0.43342	0.51677	0.41675	0.26672	1.78369	1.68367	3.4	6	22	22	40	42	285.6	321.3	5.7615	3.2398	102.544	106.08	142	142	4.7	5	2.44	2.4	0.92	0.94
147	M	5	F5d	0.98	1.04	103	93	29	35	0.43342	0.65013	0.63346	0.80016	0.30006	0.41675	1.03354	1.06688	0.23	0.66	6	8	12	12	309.4	583.1	4.676	3.507	72.488	65.416	142	140	3.8	4.1	2.33	2.44	0.93	0.97
148	F	6	F5d	1.05	1.07	93	90	35	37	0.20004	0.31673	0.23338	0.28339	0.1667	0.20004	1.18357	1.41695	0.5	5.9	16	24	30	42	220.15	529.55	3.5571	3.8577	60.112	67.184	138	138	4.1	4.6	2.31	2.5	0.77	0.82
149	M	5	F5d	0.97	1.06	105	91	31	32	0.45009	0.73348	0.96686	1.03354	1.90038	1.667	1.25025	1.28359	1.4	3.5	4	4	8	8	374.85	535.5	4.7762	4.0247	76.908	77.792	139	138	4.3	4.1	2.38	2.34	0.92	0.94
150	M	14	F15d	0.87	1.06	124	91	34	39	0.43342	0.95019	0.90018	1.667	0.70014	0.55011	0.88351	1.03354	0.45	3	2	6	4	10	505.75	743.75	5.9786	2.5551	79.56	76.024	142	142	4.4	4.6	2.27	2.38	0.97	1
151	F	10	F10d	0.92	1.03	115	96	32	37	0.21671	0.38341	0.25005	0.40008	0.46676	0.31673	1.30026	1.15023	5.9	8.2	18	36	36	62	327.25	279.65	5.1102	2.5217	74.256	71.604	140	139	4.8	4.6	2.39	2.35	0.82	0.83
152	F	21	F20d	0.98	1.04	104	94	27	31	0.45009	0.73348	0.78349	1.08355	1.51697	0.86684	1.93372	1.88371	8.3	6.9		12		24	297.5	392.7	4.9432	1.1356	60.112	53.924	141	135	4.8	4.5	2.32	2.36	1.01	0.88
153	M	8	F10d	1.03	1.1	96	78	32	35	0.31673	0.53344	0.48343	0.56678	0.35007	0.26672	0.80016	0.80016	0.25	1.1	4	2	8	6	261.8	345.1	5.177	2.3714	85.748	83.096	141	139	4.4	4.7	2.43	2.52	0.87	0.9
154	M	7	F5d	0.99	1.13	101	83	32	35	0.43342	0.6668	0.56678	0.70014	0.53344	0.36674	0.68347	0.71681	1.1	9.1	16	18	22	30	458.15	690.2	6.0287	4.4255	93.704	99.892	140	141	4.5	4.4	2.33	2.3	0.95	1
155	F	6	F5d	0.96	0.94	107	111	31	33	0.48343	0.95019	0.3334	0.70014	0.31673	0.31673	0.76682	0.80016	0.82	1.3	4	4	8	8	279.65	428.4	5.0935	2.3547	67.184	71.604	140	141	4.9	4.8	2.32	2.34	0.89	0.91
156	M	6	F5d	0.96	1	107	101	33	33	0.56678	0.90018	1.18357	1.40028	0.68347	0.58345	0.71681	0.70014	0.46	0.82	4	10	10	18	470.05	672.35	6.2959	5.6947	68.068	72.488	140	140	4.3	4	2.2	2.31	0.87	0.91
157	F	5	F5d	0.98	1.09	103	88	32	33	0.13336	0.28339	0.28339	0.35007	0.18337	0.18337	0.58345	0.60012	0.78	0.35	8	8	18	14	297.5	440.3	3.0561	1.9372	75.14	71.604	141	140	4.4	4	2.32	2.35	0.89	0.85
158	F	14	F15d	0.96	1.05	107	92	30	31	0.25005	0.40008	0.30006	0.5001	0.55011	0.30006	0.98353	0.91685	0.22	2.2	12	4	22	10	285.6	410.55	3.6573	1.336	52.156	47.736	138	139	4.3	4.4	2.31	2.24	0.83	0.79
159	F	5	F5d	1.11	1.23	85	74	28	30	0.46676	0.41675	0.35007	0.30006	0.1667	0.11669	0.81683	0.8335	3.1	3.6	32	40	62	68	243.95	339.15	4.6092	3.4235	85.748	80.444	140	140	4.5	4.3	2.3	2.38	0.84	0.9
160	F	5	F5d	0.91	1.02	116	97	34	36	0.21671	0.38341	0.25005	0.30006	0.23338	0.18337	0.90018	0.98353	0.4	4	8	8	14	20	202.3	309.4	4.4589	2.2879	57.46	53.924	142	143	4.1	4.8	2.44	2.51	0.89	0.91
161	F	4	F5d	0.99	1.05	102	92	30	32	0.28339	0.48343	0.38341	0.73348	0.41675	0.46676	1.1669	1.11689	0.44	0.57	10	6	20	12	368.9	345.1	4.1416	2.7889	68.068	68.068	140	138	4.7	4.5	2.43	2.56	0.83	0.9
162	F	9	F10d	0.9	1	117	100	28	32	0.35007	0.55011	0.35007	0.55011	0.21671	0.18337	1.3336	1.30026	0.84	0.79	4	2	8	4	285.6	380.8	6.1456	3.3066	66.3	82.212	141	140	4.4	4	2.37	2.4	0.8	0.87
163	F	18	F20d	0.96	1.09	106	88	30	30	0.40008	0.8335	0.40008	0.75015	0.25005	0.13336	1.80036	1.68367	0.5	8.7	10	8	22	18	351.05	523.6	3.3567	2.2044	64.532	69.836	142	138	4.9	5.2	2.52	2.57	0.89	0.84
164	M	14	F15d	0.99	1.04	102	93	29	29	0.40008	0.51677	0.41675	0.43342	0.30006	0.18337	1.36694	1.46696	0.3	1.1	2	4	4	6	476	535.5	7.4649	4.3921	86.632	85.748	143	144	4.4	4.9	2.34	2.44	0.81	0.91
165	F	14	F15d	0.99	1.14	101	82	33	39	0.21671	0.56678	0.21671	0.43342	0.26672	0.21671	1.05021	1.01687	2.5	5	8	8	18	14	410.55	571.2	4.9599	2.9225	60.996	71.604	143	141	4.1	4.4	2.34	2.42	0.85	0.91
166	F	14	F15d	0.93	1.09	113	88	31	29	0.45009	1.28359	0.53344	1.26692	0.55011	0.26672	1.28359	1.01687	2.9	4.6	20	8	38	12	333.2	577.15	3.2398	1.5531	62.764	55.692	141	138	4.6	4.3	2.66	2.6	0.87	0.74
167	F	5	F5d	0.92	0.96	114	107	35	36	0.43342	0.40008	0.35007	0.36674	0.43342	0.40008	1.15023	0.95019	1.6	2	12	10	20	18	255.85	333.2	3.8911	1.8036	63.648	71.604	142	142	3.7	4.7	2.5	2.51	0.88	0.89
168	F	6	F5d	1	1.06	100	91	34	35	0.45009	0.71681	0.41675	0.60012	0.21671	0.1667	0.85017	0.78349	0.16	0.44	4	8	10	12	238	374.85	4.7929	1.7368	64.532	64.532	142	138	4.1	4.3	2.31	2.35	0.91	0.83
169	M	9	F10d	1.04	1.13	95	83	31	31	0.41675	0.45009	0.28339	0.40008	0.25005	0.18337	0.98353	0.85017	0.36	1.7	10		18		309.4	440.3	5.6613	4.5925	86.632	94.588	142	138	4.7	4.9	2.44	2.47	0.95	0.95
170	F	9	F10d	1	1.05	100	92	33	32	0.48343	0.68347	0.68347	0.85017	0.28339	0.18337	1.01687	1.10022	0.16	4.9	6	12	14	24	190.4	410.55	4.4088	3.5404	61.88	73.372	140	139	4.6	4.8	2.33	2.32	1.04	0.92
171	M	8	F10d	1.08	1.18	89	78	35	37	0.53344	1.36694	0.78349	2.10042	1.01687	0.60012	1.08355	0.96686	5.9	2.4	30	22	62	40	404.6	606.9	6.3293	5.2939	72.488	73.372	141	141	4.4	5.2	2.33	2.5	0.92	0.9
172	F	6	F5d	1.06	1.14	91	82	33	36	0.5001	0.98353	0.28339	0.75015	0.15003	0.11669	0.8335	0.71681	20.3	4.7	40	20	72	36	297.5	446.25	3.674	2.2712	77.792	73.372	142	139	4	4.9	2.4	2.53	0.86	0.88
173	F	8	F10d	1.04	1.27	95	70	31	32	0.40008	0.53344	0.36674	0.55011	0.31673	0.18337	0.95019	0.88351	3	6.9	12	8	24	16	351.05	624.75	4.7762	1.7034	71.604	69.836	140	137	3.6	4.2	2.38	2.3	0.96	0.81
174	F	14	F15d	0.98	1.07	103	90	33	37	0.43342	0.70014	0.45009	1.08355	0.3334	0.20004	1.13356	1.08355	0.29	0.09	2	2	4	4	249.9	249.9	8.4502	4.0414	82.212	93.704	142	144	3.9	4.4	2.27	2.48	0.86	0.87
175	M	7	F5d	0.92	1.09	114	88	31	33	0.53344	0.75015	0.60012	0.70014	0.35007	0.28339	1.48363	1.1669	0.68	1.4	10	10	18	18	440.3	779.45	6.0454	4.2919	93.704	103.428	143	141	4.4	4.4	2.46	2.62	0.9	0.86
176	F	9	F10d	0.98	1.02	103	97	34	34	0.40008	0.60012	0.31673	0.55011	0.30006	0.46676	1.10022	1.01687	0.06	0.07	16	14	30	24	321.3	422.45	5.9786	3.8577	77.792	90.168	142	141	4.5	4.8	2.5	2.58	0.96	1
177	F	4	F5d	0.99	1.14	102	82	31	33	0.28339	0.35007	0.36674	0.31673	0.26672	0.23338	1.01687	1.0002	0.05	0.2	18	8	32	16	220.15	291.55	5.1102	4.2919	58.344	60.112	143	140	4.3	4.2	2.22	2.19	0.8	0.87
178	F	8	F10d	1	1.07	99	90	30	30	0.1667	0.25005	0.23338	0.48343	0.25005	0.25005	0.91685	0.86684	0.9	0.15	14	8	24	16	214.2	279.65	3.0728	1.8203	54.808	63.648	141	140	4.5	4.1	2.33	2.34	0.9	0.93
179	F	8	F10d	1.03	1.29	96	69	32	34	0.35007	0.36674	0.3334	0.46676	0.25005	0.20004	0.95019	0.85017	0.36	0.26	22	8	32	20	261.8	362.95	3.6573	1.4863	64.532	71.604	142	142	4.2	4.2	2.45	2.4	0.87	0.81
180	F	14	F15d	0.97	1.17	105	79	31	38	0.20004	0.30006	0.40008	0.55011	0.56678	0.38341	1.35027	1.71701	2.8	0.88	14	10	28	22	333.2	362.95	3.6239	1.7869	60.112	70.72	142	140	4.7	4.7	2.35	2.47	0.76	0.81
181	M	14	F15d	0.99	1.17	102	79	30	33	0.58345	0.46676	0.75015	0.48343	1.28359	0.71681	0.8335	0.93352	0.92	1.6	12	10	20	16	392.7	464.1	4.7929	4.1249	65.416	83.98	140	132	4.5	4	2.36	2.43	0.83	0.84
182	M	4	F5d	0.94	1.06	110	91	31	33	0.46676	0.90018	0.46676	0.70014	0.93352	0.81683	1.05021	1.05021	0.31	0.78	6	4	12	8	493.85	595	4.509	3.9579	82.212	87.516	136	134	4	4.9	2.29	2.34	0.9	0.87
183	M	4	F5d	0.97	1.01	105	99	33	32	0.23338	0.40008	0.38341	0.46676	0.40008	0.38341	1.08355	1.18357	1.5	3.4	6	4	12	8	321.3	529.55	3.1062	3.5738	93.704	98.124	142	141	4.5	4.1	2.28	2.27	0.91	0.9
184	F	6	F5d	0.94	1.07	111	90	32	32	0.26672	0.3334	0.3334	0.3334	0.25005	0.20004	0.96686	0.81683	0.25	0.85	4	2	8	4	285.6	374.85	6.8637	5.0267	77.792	85.748	142	142	4.2	4.3	2.31	2.39	0.9	0.94
185	M	7	F5d	0.93	1.08	112	89	34	36	0.35007	0.35007	0.46676	0.45009	0.36674	0.28339	1.11689	1.08355	3.9	6.1	8	8	12	16	410.55	600.95	4.843	3.3066	101.66	107.848	144	142	3.8	4.5	2.39	2.51	0.87	0.92
186	F	5	F5d	0.97	1.1	105	87	32	33	0.28339	0.3334	0.43342	0.35007	0.28339	0.61679	1.35027	1.23358	0.31	84.1	22	64	38	82	351.05	446.25	5.4943	3.34	60.996	62.764	140	136	4.3	4.4	2.3	2.08	0.91	0.9
187	F	5	F5d	0.96	1.06	106	91	26	27	0.15003	0.26672	0.26672	0.31673	0.23338	0.20004	1.03354	1.15023	0.92	4.7	6	8	12	16	285.6	422.45	4.7595	6.0454	62.764	72.488	139	136	4.2	4.5	2.3	2.35	0.86	0.84
188	M	19	F20d	1.05	1.13	92	83	37	36	0.35007	0.56678	0.41675	0.5001	0.35007	0.28339	1.41695	1.43362	3.2	6	28	36	54	64	458.15	630.7	4.4756	3.7575	66.3	65.416	139	138	4.7	4.6	2.3	2.36	0.81	0.77
189	F	7	F5d	1	1.11	99	86	30	27	0.26672	0.28339	0.20004	0.36674	0.25005	0.23338	0.76682	0.86684	1.1	0.95	6	10	16	18	386.75	517.65	4.7762	8.1663	72.488	76.908	142	141	4.1	5	2.29	2.37	0.87	1.01
190	M	6	F5d	1.03	1.14	96	82	34	34	0.28339	0.41675	0.28339	0.41675	0.31673	0.25005	0.68347	0.78349	0.13	0.08	8	30	16	56	368.9	553.35	4.7261	4.2251	88.4	104.312	141	141	4.1	4.8	2.32	2.48	0.84	0.97
191	F	6	F5d	0.94	1.05	110	93	32	34	0.3334	0.26672	0.81683	0.43342	1.78369	1.30026	1.60032	1.61699	5	5.9	30	30	52	54	220.15	291.55	4.1082	3.0394	61.88	66.3	141	139	4.4	5.2	2.34	2.49	0.92	1.02
192	F	6	F5d	1.03	1.15	96	81	30	31	0.38341	0.65013	0.60012	1.35027	0.38341	0.55011	0.65013	0.80016	0.87	1.5	12	14	22	26	285.6	434.35	4.9098	3.3901	66.3	71.604	140	140	4.4	4.5	2.27	2.34	0.93	0.96
193	F	9	F10d	0.98	1.1	104	87	30	32	0.26672	0.51677	0.38341	0.51677	0.23338	0.13336	1.06688	0.86684	0.38	3.2	26	8	34	18	232.05	345.1	4.8764	1.6366	63.648	60.112	138	135	4.4	4.5	2.42	2.5	0.87	0.89
194	M	5	F5d	0.92	0.98	115	104	35	39	0.23338	0.3334	0.41675	0.56678	0.45009	0.38341	0.85017	1.10022	0.33	1.3	14	18	22	28	368.9	541.45	4.2752	4.1917	83.98	94.588	139	139	4.4	4.6	2.37	2.5	0.79	0.93
195	F	5	F5d	1.04	1.03	94	96	34	35	0.38341	0.43342	0.40008	0.48343	0.20004	0.21671	0.98353	1.15023	0.5	0.67	24	18	38	30	172.55	315.35	2.3547	1.9706	64.532	64.532	143	139	4.4	4	2.22	2.27	0.75	0.8
196	M	5	F5d	0.92	0.99	115	101	32	34	0.40008	0.53344	0.56678	0.8335	1.06688	0.93352	1.45029	1.25025	1.5	1.6	4	8	6	14	398.65	476	5.8951	6.1289	91.936	103.428	140	140	5.2	5.4	2.29	2.31	0.95	0.92
197	M	9	F10d	0.92	1.04	115	93	28	28	0.3334	0.80016	0.46676	0.65013	0.26672	0.28339	1.35027	1.38361	0.14	0.69	4	4	8	8	428.4	577.15	3.7742	2.8891	78.676	79.56	139	139	4.4	4.1	2.28	2.33	1	0.94
198	F	12	F10d	1.05	1.23	92	73	34	36	0.28339	0.78349	0.53344	1.23358	0.68347	0.41675	0.90018	1.01687	13.4	15.6	36	28	56	52	345.1	559.3	4.175	2.1877	47.736	53.924	139	138	4.1	3.8	2.39	2.28	0.76	0.79
199	M	21	F20d	0.94	1.03	111	96	34	34	0.60012	1.06688	0.58345	0.86684	0.61679	0.30006	1.53364	1.01687	6.2	1	32	28	62	46	589.05	963.9	8.4669	4.9265	129.064	134.368	140	142	4.6	4.1	2.35	2.42	0.83	0.76
200	M	10	F10d	0.94	1.06	111	91	31	34	0.46676	0.53344	0.56678	0.75015	0.56678	0.35007	1.73368	1.71701	3.1	32	4	14	8	26	428.4	600.95	4.5591	3.7074	89.284	99.008	142	140	4.3	4.7	2.29	2.39	0.96	0.91
201	F	5	F5d	1.02	1.03	97	96	34	34	0.35007	0.6668	0.36674	0.6668	0.60012	0.53344	1.23358	1.13356	1.6	4.9	6	14	12	28	285.6	499.8	4.0915	2.7054	66.3	73.372	143	142	4.4	4.7	2.37	2.4	0.93	0.85
202	F	13	F15d	1.08	1.21	89	75	39	40	0.46676	0.41675	0.45009	0.3334	0.23338	0.11669	1.01687	0.73348	3	0.52	6	16	12	22	273.7	547.4	3.7575	3.4235	76.908	74.256	146	142	4.5	4.7	2.22	2.35	0.8	0.85
203	F	6	F5d	1.15	1.1	81	87	31	28	0.36674	0.5001	0.26672	0.3334	0.15003	0.18337	0.68347	0.70014	2.2	0.61	6	4	10	10	261.8	529.55	2.9225	3.173	64.532	65.416	137	140	4.4	4.1	2.32	2.47	0.83	1.02
204	M	6	F5d	1.04	1.04	95	93	32	30	0.55011	0.70014	0.53344	0.6668	0.21671	0.25005	1.36694	1.31693	0.83	0.52	6	4	12	8	470.05	481.95	6.8804	5.0601	121.108	121.992	142	141	4.5	4.6	2.35	2.36	0.86	0.97
205	F	8	F10d	0.99	1.07	101	90	32	37	0.35007	0.43342	0.36674	0.46676	0.21671	0.21671	1.15023	1.1669	2.7	2.6	10	10	20	20	297.5	446.25	3.8577	2.2211	62.764	61.88	143	141	4.4	4.6	2.22	2.3	0.91	0.92
206	F	8	F10d	0.94	0.96	110	107	29	30	0.26672	0.41675	0.46676	0.51677	0.41675	0.35007	1.38361	1.45029	0.49	0.28	8	10	18	18	255.85	279.65	3.7241	3.9412	57.46	69.836	140	142	4.4	4.2	2.29	2.32	0.89	0.92
207	F	8	F10d	0.9	1.05	118	92	25	30	0.36674	0.43342	0.46676	0.38341	0.36674	0.3334	0.71681	0.65013	6	17.1	12	40	24	62	315.35	309.4	4.9766	2.2712	60.996	71.604	142	139	4.3	4.2	2.35	2.36	0.82	0.89
208	M	7	F5d	0.94	0.97	110	105	29	30	0.56678	0.28339	0.51677	0.40008	0.56678	0.40008	1.38361	1.26692	11.3	25.8	10	14	18	24	309.4	446.25	3.5571	3.5571	57.46	68.952	142	139	3.8	3.7	2.21	2.24	0.87	0.93
209	F	13	F15d	0.98	1.13	104	83	36	40	0.23338	0.70014	0.45009	1.05021	0.51677	0.28339	0.88351	1.08355	2.6	5.8	10	10	22	20	368.9	838.95	6.2291	2.5384	51.272	56.576	141	138	4.3	4.4	2.41	2.47	0.75	0.74
210	F	9	F10d	1.06	1.2	91	76	29	31	0.28339	0.40008	0.46676	0.55011	0.15003	0.18337	0.85017	0.75015	0.27	0.09	2	1	4	4	184.45	279.65	3.3734	3.2732	66.3	76.024	139	139	4.6	4.6	2.21	2.44	0.86	0.92
211	F	10	F10d	1.02	1.15	97	81	33	36	0.40008	0.86684	0.40008	0.71681	0.30006	0.21671	1.20024	1.06688	1.9	8	8	12	18	25	321.3	481.95	3.8577	2.0541	60.996	63.648	140	134	4.1	4	2.23	2.52	0.82	0.8
212	F	14	F15d	0.95	1.05	108	93	29	32	0.5001	0.53344	1.13356	0.5001	0.71681	0.28339	1.1669	0.91685	0.68	1	10	8	20	14	321.3	440.3	4.4255	2.004	68.952	72.488	141	140	4.7	5.1	2.5	2.49	0.87	0.94
213	F	14	F15d	0.99	1.06	102	91	32	34	0.3334	0.56678	0.36674	0.76682	0.13336	0.25005	1.0002	0.90018	0.2	2.6	6	4	12	8	303.45	440.3	5.0768	1.336	56.576	55.692	144	140	4.3	4	2.29	2.38	0.75	0.75
214	M	14	F15d	1.28	1.48	70	57	37	41	0.3334	0.56678	0.48343	0.68347	0.45009	0.31673	1.15023	1.21691	1.6	4.5	12	8	22	18	285.6	440.3	4.509	3.3233	70.72	82.212	140	140	4.4	4.2	2.3	2.24	0.82	0.79
215	F	9	F10d	1.03	1.11	96	86	29	34	0.31673	0.31673	0.36674	0.35007	0.13336	0.1667	1.55031	1.36694	10.6	10.4		20		34	362.95	612.85	3.8911	2.2879	51.272	45.084	141	138	4.4	4.3	2.1	2.19	0.83	0.72
216	M	8	F10d	0.98	1.11	104	86	33	36	0.43342	0.43342	0.91685	0.81683	1.1669	0.68347	0.93352	0.95019	0.32	0.35	2	4	4	8	392.7	374.85	4.0915	3.1229	90.168	90.168	139	138	4.6	4.3	2.28	2.32	0.85	0.9
217	F	9	F10d	0.96	1.09	107	88	31	34	0.30006	0.61679	0.75015	0.8335	0.73348	0.36674	0.91685	0.73348	0.59	0.28	20	8	32	16	398.65	398.65	5.1269	1.9372	76.908	70.72	139	137	4	4.2	2.35	2.29	0.91	0.84
218	M	7	F5d	1.02	1.11	97	85	30	33	0.31673	0.65013	0.71681	0.81683	0.36674	0.3334	1.43362	1.18357	0.34	0.94	2	4	8	8	398.65	708.05	3.841	3.006	87.516	89.284	141	141	4.7	4.9	2.34	2.32	0.84	0.85
219	F	21	F20d	0.95	1.04	108	94	33	35	0.48343	0.70014	0.40008	0.51677	0.3334	0.25005	1.15023	0.93352	9	3.6	40	24	70	46	416.5	380.8	4.7595	1.7702	91.936	98.124	144	139	4.2	4	2.46	2.41	0.82	0.85
220	F	7	F5d	1.05	1.17	92	79	31	33	0.23338	0.48343	0.35007	0.43342	0.98353	0.56678	1.3336	1.13356	12.3	11.5	22	16	36	30	357	547.4	5.1269	2.7722	68.068	62.764	139	140	4.7	4.7	2.31	2.36	0.85	0.82
221	F	15	F15d	1.11	1.21	86	75	33	35	0.23338	0.78349	0.38341	1.30026	0.5001	0.36674	1.65033	1.5003	9.4	5.2	8	4	24	8	404.6	297.5	5.845	1.5197	67.184	60.996	144	139	4.4	4.3	2.39	2.39	0.84	0.82
222	M	14	F15d	1.01	1.18	98	78	25	34	0.41675	0.56678	0.60012	0.76682	0.20004	0.20004	1.98373	1.61699	8.1	5.8		20		32	339.15	696.15	4.5758	3.4903	68.068	84.864	141	142	4.5	5.2	2.27	2.35	0.78	0.78
223	M	5	F5d	1.02	1.13	97	83	35	37	0.30006	0.40008	0.38341	0.40008	0.36674	0.25005	1.15023	0.96686	1.2	1.9	20	12	32	24	357	505.75	4.9265	3.7241	82.212	86.632	140	141	4.8	4.3	2.45	2.46	0.92	0.91
224	M	5	F5d	0.88	1.04	122	94	28	33	0.26672	0.30006	0.43342	0.36674	0.25005	0.23338	1.05021	1.08355	2.5	22.1	10	32	20	56	345.1	386.75	6.3126	3.6072	69.836	83.096	145	143	3.7	4.2	2.14	2.16	0.86	0.94
225	M	10	F10d	1.05	1.05	93	93	29	32	0.30006	0.61679	0.41675	0.55011	0.30006	0.28339	1.11689	1.01687	2.5	0.72	4	8	8	14	297.5	719.95	4.175	3.2565	76.024	82.212	138	141	4.4	4.8	2.43	2.43	0.81	0.82
226	F	11	F10d	0.93	1.03	113	96	29	30	0.81683	1.23358	1.41695	0.78349	5.6678	2.63386	1.68367	1.06688	0.1	1.7	4	5	10	10	279.65	410.55	4.0915	1.6366	66.3	69.836	137	140	4.3	4.1	2.28	2.29	0.76	0.8
227	M	11	F10d	1.01	1.02	98	97	32	32	0.40008	0.98353	0.45009	0.76682	0.30006	0.23338	1.45029	1.26692	0.2	1.3	2	4	4	8	374.85	749.7	3.9913	4.7428	70.72	93.704	141	139	4.5	3.8	2.32	2.31	0.91	0.96
228	M	12	F10d	0.96	1.12	107	84	29	31	0.28339	0.60012	0.26672	0.53344	0.30006	0.21671	0.88351	0.71681	1.1	1.1	8	6	12	14	446.25	654.5	5.7949	4.4088	94.588	106.964	146	137	4.4	4	2.19	2.24	0.81	0.82
229	M	10	F10d	0.98	1.09	104	88	31	33	0.45009	0.61679	0.5001	0.60012	0.55011	0.5001	1.65033	1.40028	0.48	1.4	6	4	10	8	339.15	452.2	3.8577	2.5217	87.516	83.98	134	135	4.3	4.4	2.24	2.24	0.95	0.88
230	F	10	F10d	0.98	1.07	104	90	31	33	0.3334	0.65013	0.21671	0.43342	0.25005	0.21671	1.40028	1.36694	2	2.3	32	24	62	42	345.1	410.55	3.6907	2.6887	59.228	58.344	142	141	4.3	4.2	2.39	2.37	0.82	0.83
231	F	6	F5d	0.94	1.02	110	97	29	33	0.21671	0.41675	0.31673	0.45009	0.38341	0.31673	0.98353	0.98353	1.3	13.4	6	6	12	12	243.95	327.25	2.8891	2.3046	58.344	63.648	142	138	4.3	5.3	2.36	2.41	0.85	0.84
232	M	6	F5d	1.09	1.06	88	91	51	50	0.3334	0.80016	0.41675	0.68347	0.53344	0.43342	1.3336	1.26692	10.9	4.4	20	16	40	32	386.75	595	4.8263	3.1396	91.936	86.632	142	142	4.2	4.7	2.44	2.4	0.92	0.89
233	M	4	F5d	0.95	0.99	108	101	33	32	2.15043	2.61719	3.6674	4.65093	3.15063	2.78389	1.20024	1.10022	0.05	0.03	2	2	6	4	386.75	470.05	4.7261	3.6239	91.052	90.168	144	141	4.6	4.2	2.54	2.39	0.95	0.98
234	M	9	F10d	0.99	1.19	101	78	32	32	0.46676	1.08355	0.70014	1.3336	0.73348	0.58345	2.20044	1.41695	1.8	16.8	8	20	14	38	428.4	714	4.676	4.2585	90.168	94.588	141	139	4.6	4.2	2.56	2.5	0.86	0.91
235	M	5	F5d	1.03	1.17	96	79	34	40	0.23338	0.45009	0.51677	0.80016	0.80016	0.60012	1.15023	1.08355	7.4	3.8	14	14	28	28	362.95	440.3	3.674	3.8076	63.648	77.792	141	139	4.7	4.5	2.45	2.36	0.96	0.94
236	F	10	F10d	0.96	1.03	107	96	27	29	0.31673	0.36674	0.36674	0.31673	0.73348	0.41675	1.41695	0.95019	10.4	6.7	20	14	40	28	345.1	499.8	2.9893	2.0708	80.444	85.748	140	139	4.3	4.2	2.35	2.27	0.88	0.9
237	F	10	F10d	0.93	1.05	113	93	29	27	0.38341	0.36674	1.1669	0.53344	1.43362	0.80016	2.21711	1.31693	2.7	0.22	24	12	52	22	351.05	410.55	5.8784	3.173	53.04	52.156	139	137	4.4	4.3	2.46	2.44	0.88	0.94
238	M	6	F5d	0.99		101		30		0.31673		0.46676		0.26672		0.71681		8.9	27.5	16		30		380.8		6.1122		93.704		141		4.6		2.32		0.83
239	M	8	F10d	1.11	1.16	86	80	30	33	1.20024	2.10042	1.18357	2.20044	3.63406	1.88371	2.1671	1.60032	12.7	8.9	30	50	52	68	357	523.6	4.9599	3.1563	86.632	86.632	137	136	4.2	4.8	2.42	2.42	0.86	0.82
240	M	11	F10d	1.04	1.15	93	81	35	38	0.36674	0.45009	0.48343	0.61679	0.58345	0.38341	0.76682	0.71681	19.9	0.87	8	6	14	12	261.8	446.25	3.9245	2.7221	59.228	67.184	143	139	4.2	4.5	2.4	2.51	0.88	0.85
241	M	5	F5d	0.91	0.95	116	108	29	32	0.35007	0.55011	0.46676	0.46676	0.30006	0.25005	1.0002	1.15023	0.12	0.42	4	4	6	12	309.4	672.35	3.8577	3.507	79.56	90.168	140	137	4.4	4.4	2.29	2.31	0.92	0.84
242	F	5	F5d	1.08	1.11	89	86	33	36	0.3334	0.80016	0.20004	0.56678	0.21671	0.21671	0.96686	1.18357	0.69	9.1	18	22	30	34	232.05	571.2	3.7909	3.0895	60.112	67.184	140	137	4.4	4.9	2.32	2.4	0.89	0.81
243	M	5	F5d	0.96	0.97	108	105	27	29	0.45009	0.40008	0.63346	0.53344	1.63366	1.11689	1.05021	1.11689	0.76	5.6	4	8	8	16	357	559.3	4.9265	6.68	83.98	95.472	142	138	4.6	5.1	2.38	2.37	0.93	0.94
244	F	5	F5d	1.07	1.16	90	80	30	29	0.38341	0.56678	0.43342	0.48343	0.13336	0.05001	0.51677	0.51677	0.54	0.95	8		16		220.15	434.35	3.7575	2.8724	62.764	68.068	141	138	4.5	4.5	2.21	2.32	0.9	0.83
245	M	5	F5d	1	1.06	100	91	33	37	0.30006	0.55011	0.46676	0.48343	0.76682	0.55011	0.81683	0.75015	3.2	1	10		20		339.15	660.45	4.7261	2.672	70.72	65.416	142	139	4.7	4	2.45	2.49	0.92	0.8
246	F	6	F5d	1.03	1.11	96	85	32	33	0.31673	0.43342	0.35007	0.3334	0.23338	0.11669	1.60032	1.5003	0.19	0.48	14		24		208.25	541.45	3.6239	2.9893	46.852	50.388	141	138	4.4	4.1	2.34	2.36	0.9	0.88
247	F	8	F10d	1.03	1.13	96	83	29	30	0.38341	0.38341	0.48343	0.48343	0.1667	0.1667	1.0002	1.0002	0.43	0.39	4	2	8	4	279.65	279.65	2.4716	2.4716	53.04	53.04	133	130	4.6	3.6	2.26	2.31	0.98	0.85
248	M	5	F5d	0.91	0.98	117	103	30	30	0.36674	0.45009	0.25005	0.30006	0.43342	0.36674	0.88351	0.88351	4.4	2	18	14	32	24	422.45	398.65	6.3126	4.4923	80.444	98.124	142	140	4.6	4.5	2.37	2.31	1.07	1.01
249	M	9	F10d	0.99	1.04	101	94	34	34	0.31673	0.61679	0.31673	0.61679	0.3334	0.3334	0.71681	0.68347	0.51	0.16	4	2	8	6	327.25	410.55	6.5631	4.5257	95.472	108.732	141	138	3.9	4.3	2.41	2.56	0.77	0.81
250	M	9	F10d	1.02	1.07	97	90	30	30	0.38341	0.98353	0.63346	1.08355	0.58345	0.48343	1.0002	1.11689	0.14	0.52	6	2	10	6	368.9	660.45	5.2438	3.3066	92.82	95.472	139	139	4.7	5	2.42	2.54	0.96	0.95
251	M	5	F5d	0.88	1.01	122	99	30	33	0.25005	0.63346	0.53344	0.43342	0.70014	0.48343	1.15023	1.13356	1.1	0.73	8	4	12	8	392.7	493.85	3.7408	3.1229	100.776	105.196	141	139	4.3	4.5	2.35	2.39	0.8	0.96
252	F	5	F5d	0.99	1.17	102	79	29	30	0.30006	0.48343	0.20004	0.3334	0.1667	0.10002	0.6668	0.6668	0.05	0.12	2	16	6	22	214.2	267.75	3.7074	2.3714	69.836	76.908	139	134	4.2	4.1	2.24	2.26	0.83	0.87
253	F	9	F10d	0.95	1.08	108	89	31	31	0.31673	0.40008	0.45009	0.40008	0.46676	0.28339	0.75015	0.71681	0.08	1	12	2	20	4	303.45	416.5	3.8577	1.7368	69.836	62.764	139	137	4.2	4	2.33	2.41	0.86	0.77
254	F	9	F10d	1	1.1	99	86	36	37	0.46676	0.55011	0.31673	0.3334	0.25005	0.23338	1.23358	1.1669	2.5	5.1	14	10	24	20	351.05	428.4	3.6239	1.8203	60.996	61.88	140	138	4.4	3.8	2.33	2.36	0.87	0.79
255	M	21	F20d	0.97	1.1	105	87	31	33	0.65013	0.73348	1.06688	0.80016	0.6668	0.45009	1.41695	1.08355	0.26	0.88	10	4	18	10	392.7	600.95	6.1122	3.4402	93.704	109.616	141	140	4.2	3.8	2.26	2.42	0.88	0.85
256	M	6	F5d	0.94	0.95	110	108	31	32	0.70014	0.53344	0.88351	0.61679	0.96686	0.63346	1.13356	0.90018	2.1	11.7	14	14	24	28	440.3	642.6	9.7695	8.5838	114.036	137.02	139	138	4.5	4.6	2.38	2.39	0.76	0.96
257	M	8	F10d	1.01	1.09	98	88	29	30	0.31673	0.46676	0.45009	0.58345	0.43342	0.45009	1.13356	1.25025	0.72	3.2	8	12	14	22	327.25	422.45	3.507	1.8871	68.068	58.344	140	137	4.1	4.3	2.28	2.28	0.82	0.89
258	F	8	F10d	0.93	1.02	113	97	32	34	0.25005	0.46676	0.38341	0.88351	0.35007	0.30006	1.35027	1.31693	10.9	12.6	18	30	38	48	416.5	678.3	3.5738	2.7889	58.344	60.112	138	138	4.3	4.4	2.27	2.38	0.85	0.82
259	F	12	F10d	0.99	1.04	101	94	35	35	0.36674	0.76682	0.36674	0.88351	0.28339	0.28339	1.13356	1.21691	13.6	3.7	16	14	28	24	374.85	523.6	4.008	2.4215	69.836	75.14	144	142	4.7	4.4	2.35	2.49	0.89	0.9
260	F	16	F15d	1.02	1.18	97	78	40	44	0.3334	0.26672	0.43342	0.30006	0.3334	0.18337	1.81703	1.53364	0.15	0.29	8	8	14	18	357	618.8	7.1309	2.6052	83.98	78.676	139	138	4.5	4.4	2.47	2.49	0.83	0.76
261	F	5	F5d	1.05	1.17	93	79	28	29	0.36674	0.63346	0.60012	0.98353	0.41675	0.46676	1.11689	1.1669	12.3	14.8	12	16	24	32	398.65	630.7	3.8744	3.3233	62.764	62.764	141	139	4.4	4.7	2.33	2.52	0.75	0.79
262	F	14	F15d	1.04	1.05	95	92	34	37	0.38341	0.38341	0.3334	0.36674	0.1667	0.23338	0.80016	0.85017	0.38	0.36	40	24	62	40	297.5	380.8	4.843	1.6032	76.024	74.256	138	135	3.9	4	2.35	2.57	0.92	0.96
263	F	9	F10d	1.03	1.16	96	80	27	28	0.43342	0.30006	0.51677	0.53344	0.38341	0.3334	0.95019	1.01687	1.4	135.7	18	54	24	72	351.05	392.7	4.3921	2.5718	60.112	53.924	140	138	4.2	4	2.46	2.56	0.83	0.75
264	F	9	F10d	0.94	1.04	111	94	27	27	0.51677	0.40008	0.56678	0.36674	0.13336	0.15003	0.73348	0.60012	0.27	3.3	10	10	24	22	267.75	499.8	4.0748	1.67	63.648	69.836	137	137	4.6	4.4	2.42	2.4	0.9	0.82
265	M	14	F15d	0.95	1.02	109	97	29	31	0.3334	0.31673	0.26672	0.21671	0.1667	0.21671	0.8335	0.88351	0.12	1.7	8	6	12	12	351.05	511.7	4.4756	1.9873	80.444	80.444	142	140	4.5	4.4	2.31	2.33	0.84	0.97
266	F	8	F10d	0.94	1	111	99	31	33	0.5001	0.40008	0.41675	0.51677	0.26672	0.21671	1.05021	1.11689	0.5	0.95	12	20	24	32	208.25	232.05	6.0955	3.2231	66.3	72.488	142	141	4.3	4.5	2.28	2.37	0.83	0.76
267	F	16	F15d	0.99	1.11	101	85	28	36	0.56678	0.73348	0.73348	0.88351	0.3334	0.28339	1.05021	1.3336	2.5	5.7	22	4	32	10	339.15	624.75	3.9412	1.8036	57.46	60.112	143	143	3.9	4.6	2.22	2.48	0.87	0.67
268	F	14	F15d	0.99	1.04	101	93	31	34	0.38341	0.48343	0.28339	0.41675	0.23338	0.28339	0.78349	0.73348	0.14	0.31	4	4	8	8	220.15	202.3	3.2565	2.004	60.112	63.648	143	138	4.1	4.2	2.29	2.31	1	0.94
269	F	9	F10d	0.87	0.99	127	101	30	36	0.36674	0.31673	0.30006	0.38341	0.11669	0.15003	1.06688	1.10022	0.24	0.82	18	14	28	28	255.85	321.3	3.8744	1.7034	52.156	53.924	142	140	4.3	4.9	2.33	2.47	0.89	0.9
270	F	8	F10d	0.9	0.94	118	110	32	34	0.41675	0.61679	0.51677	0.93352	0.73348	0.56678	1.41695	1.3336	7.1	2.9	12	20	20	32	404.6	422.45	5.177	2.5217	56.576	60.112	142	144	4.4	4.5	2.32	2.46	0.91	1.01
271	M	8	F10d	0.97	1.02	104	97	30	33	0.43342	0.86684	0.48343	1.06688	1.41695	1.28359	0.86684	1.01687	3.4	4.4	14	6	20	12	470.05	708.05	4.9599	2.9893	89.284	92.82	143	141	4.7	4.9	2.36	2.68	0.86	0.89
272	M	8	F10d	1	1.08	100	89	29	31	0.81683	0.85017	0.75015	0.68347	0.21671	0.20004	0.95019	1.0002	0.14	6.2	4	18	6	32	374.85	672.35	6.2625	3.9245	71.604	73.372	144	142	4	4.4	2.44	2.45	0.84	0.76
273	F	6	F5d	0.94	1.2	111	76	29	31	0.75015	0.48343	1.11689	0.8335	0.5001	0.36674	0.75015	0.65013	0.72	0.42	4	3	6	10	357	493.85	4.0247	1.9205	47.736	51.272	140	138	4.2	4.1	2.26	2.32	0.9	0.8
274	M	5	F5d	1.01	1.15	99	81	31	36	1.3336	1.43362	2.13376	2.18377	4.03414	3.05061	2.01707	1.98373	7.2	8.7	40	24	54	50	505.75	773.5	4.7929	3.7909	86.632	81.328	141	139	4.3	5	2.44	2.47	0.96	1.11
275	M	8	F10d	0.9	0.99	117	101	33	34	0.5001	0.85017	0.55011	1.0002	0.46676	0.40008	0.93352	0.95019	0.54	2	6	6	12	14	386.75	535.5	5.6112	3.2398	68.952	70.72	141	138	4.6	4.6	2.18	2.39	0.92	0.85
276	F	8	F10d	0.91	1.01	116	98	28	30	0.31673	0.41675	0.26672	0.35007	0.35007	0.31673	1.58365	1.48363	12.6	15.6	56	54	76	76	446.25	583.1	10.5377	4.7261	86.632	92.82	140	145	5	4.7	2.37	2.47	0.85	0.89
277	F	6	F5d		0.99		101		27		0.46676		0.58345		0.1667		1.43362		2.9	6	12	12	24		357		3.2732		69.836		143		4.3		2.41		0.92
278	M	13	F15d	0.96	1.05	106	93	28	30	0.73348	1.23358	1.11689	2.45049	1.75035	0.78349	0.58345	0.55011	0.45	0.31	3	8	6	14	470.05	642.6	5.7615	4.0414	89.284	99.892	139	140	4.6	5.1	2.42	2.41	0.86	0.99
279	M	8	F10d	0.91	0.99	116	101	31	31	0.41675	0.93352	0.45009	1.30026	0.25005	0.3334	1.15023	1.06688	0.93	1.4	6	6	12	12	368.9	493.85	5.4943	3.7074	88.4	102.544	142	140	3.9	3.9	2.26	2.42	0.93	1.01
280	F	8	F10d	0.92	1.07	114	90	29	31	0.10002	0.28339	0.1667	0.31673	0.28339	0.20004	1.65033	1.43362	1.2	3.5	8	10	16	18	392.7	380.8	5.6279	2.6219	61.88	66.3	140	138	4.5	4.6	2.35	2.52	0.82	0.84
281	M	14	F15d	1.04	1.17	95	79	34	35	0.40008	0.3334	0.5001	0.65013	0.5001	0.51677	0.71681	0.95019	7.5	6.9	2	4	4	6	339.15	476	6.0454	5.1436	72.488	88.4	140	138	4.1	4	2.29	2.44	0.81	0.99
282	F	14	F15d	1.01	1.11	98	86	29	31	0.38341	1.06688	0.53344	1.65033	0.41675	0.3334	0.90018	0.76682	2.5	18	10	12	20	24	434.35	874.65	4.509	6.2291	55.692	105.196	140	139	3.6	3.9	2.17	2.49	0.87	0.88
283	M	14	F15d	0.94	1.1	110	87	34	36	0.40008	0.35007	2.35047	0.65013	3.41735	1.28359	1.35027	0.98353	0.98	1.1	10	8	22	16	368.9	571.2	6.5965	3.3233	86.632	106.08	142	141	4.7	4.6	2.38	2.57	0.94	0.96
284	F	8	F10d	0.96	0.99	107	101	28	33	0.31673	0.58345	0.71681	0.85017	0.63346	0.48343	1.70034	1.55031	6.1	1.7	16	20	32	30	273.7	333.2	4.2585	2.2044	52.156	67.184	139	143	4.6	5.4	2.18	2.4	0.86	1.03
285	M	8	F10d	1.05	1.14	92	82	32	34	0.3334	1.45029	0.35007	0.93352	0.38341	0.3334	0.85017	0.8335	0.71	6.5	2	2	4	6	315.35	535.5	4.9432	3.7408	77.792	77.792	141	141	4.4	4.3	2.36	2.52	0.87	1.02
286	M	6	F5d	1	1.09	99	88	33	38	0.46676	0.51677	1.01687	0.78349	0.3334	0.31673	0.90018	0.91685	2.1	1.2	2	2	4	4	386.75	499.8	5.3941	4.5591	80.444	81.328	140	143	4.4	4.4	2.41	2.45	0.82	0.81
287	M	6	F5d	1.02	1.11	97	86	35	39	0.26672	0.38341	0.31673	0.36674	0.20004	0.25005	1.15023	1.01687	0.17	0.22	2	2	4	4	481.95	821.1	3.9245	2.5551	83.98	79.56	143	140	4.3	4.2	2.45	2.38	0.89	0.78
288	F	6	F5d	1.06	1.17	91	79	32	31	0.38341	0.81683	0.31673	0.68347	0.15003	0.13336	1.3336	1.21691	0.92	6.2	30	24	36	44	285.6	428.4	3.173	2.6553	52.156	55.692	141	138	4.4	4.2	2.3	2.34	0.82	0.83
289	F	5	F5d	0.99	1.05	102	92	32	33	0.35007	0.40008	0.38341	0.46676	0.1667	0.1667	1.20024	1.1669	0.94	5.1	4	4	8	8	333.2	374.85	4.5591	2.2044	62.764	68.952	142	138	4.3	4.8	2.56	2.55	0.79	0.88
290	M	14	F15d	1	1.11	99	85	28	32	0.61679	0.6668	1.38361	0.96686	0.73348	0.45009	1.86704	1.71701	2.5	2	3	8	6	14	523.6	1011.5	4.2585	2.9058	84.864	82.212	139	140	4.7	4.9	2.65	2.5	0.82	0.83
291	F	14	F15d	0.93	1.01	111	98	30	36	0.41675	0.58345	0.56678	0.63346	0.1667	0.20004	2.31713	1.86704	1.5	3.8	10	8	18	14	243.95	386.75	4.4088	2.2545	72.488	72.488	140	139	4.5	4.2	2.38	2.4	0.95	0.94
292	M	8	F10d	1	1.09	101	88	29	34	0.51677	0.98353	0.70014	0.98353	0.5001	0.41675	1.03354	1.01687	0.35	1	14	14	24	24	315.35	487.9	6.7301	6.6967	83.096	87.516	137	138	4.2	4.9	2.29	2.41	0.81	0.91
293	M	6	F5d	0.98	0.99	104	102	33	33	0.36674	0.70014	0.35007	0.46676	0.26672	0.23338	0.81683	0.88351	1.4	5.2	6	18	12	24	303.45	862.75	6.6466	7.0641	87.516	98.124	138	138	4.7	4.5	2.24	2.39	0.91	0.99
294	M	6	F5d	0.87	0.89	124	120	29	29	0.48343	1.05021	0.91685	1.26692	1.48363	1.23358	0.81683	0.91685	0.48	4.2	4	10	8	18	386.75	785.4	6.1289	11.523	113.152	147.628	137	137	4.3	4.7	2.37	2.54	0.78	1.06
295	F	5	F5d	0.99	1.07	101	90	30	32	0.35007	0.78349	0.35007	0.58345	0.21671	0.18337	1.30026	1.38361	0.18	1.6	6	12	14	20	220.15	321.3	2.9392	1.7201	63.648	65.416	142	138	4.7	4.3	2.43	2.58	0.92	0.98
296	M	5	F5d	0.96	1.11	107	85	31	31	0.45009	0.81683	0.53344	0.85017	0.70014	0.55011	1.08355	1.1669	3.5	8.2	12	30	22	42	428.4	809.2	4.1917	5.0768	67.184	81.328	140	137	4.1	4.4	2.36	2.41	0.79	0.88
297	M	13	F15d	0.96	1.11	107	85	28	34	0.21671	0.45009	0.48343	0.60012	0.45009	0.26672	1.21691	1.01687	6.6	1.3	6	8	12	16	434.35	934.15	6.346	2.1042	68.068	68.068	139	138	3.8	4	2.21	2.37	0.91	0.9
298	F	12	F10d	0.93	0.99	111	101	31	32	0.3334	0.23338	0.43342	0.38341	0.1667	0.18337	0.90018	0.81683	9.4	5.9	20	24	38	38	297.5	357	3.7575	4.008	65.416	74.256	140	138	4.2	4	2.24	2.39	0.87	0.93
299	M	8	F10d	0.97	1.02	104	97	30	31	0.60012	0.70014	0.71681	0.73348	0.80016	0.60012	1.05021	1.01687	4.8	8	4	6	8	12	428.4	809.2	4.3253	3.4569	85.748	85.748	142	141	4.2	4.7	2.26	2.35	0.93	0.88
300	M	10	F10d	0.97	0.98	104	104	29	32	0.3334	0.5001	0.30006	0.55011	0.45009	0.35007	0.73348	0.71681	0.48	8.9	2	10	4	18	303.45	541.45	3.3567	2.2378	64.532	68.952	141	140	5	4.4	2.4	2.52	0.87	0.76
301	F	5	F5d							0.65013		0.75015		0.21671		0.90018		7.1						434.35		3.674		64.532		140		5		2.54		0.92
302	F	9	F10d	1.05	1.11	92	86	33	31	0.38341	0.43342	0.31673	0.48343	0.08335	0.15003	0.61679	0.71681	0.26	3.2	6		14		309.4	725.9	4.1082	2.7221	67.184	68.952	141	139	4	4	2.26	2.35	0.87	0.79
303	F	5	F5d	0.99	1.13	102	83	36	34	0.30006	0.51677	0.28339	0.40008	0.21671	0.10002	1.23358	1.15023	2.7	11	6	10	12	16	232.05	273.7	3.7742	2.3213	60.112	61.88	141	140	4.5	4.4	2.64	2.36	0.85	0.83
304	M	5	F5d	1	1.08	99	89	30	31	0.23338	0.63346	0.43342	0.61679	0.43342	0.40008	0.93352	1.0002	2.9	8.6	12	14	22	26	511.7	565.25	5.5945	3.0561	92.82	92.82	138	139	5.2	4.2	2.41	2.4	0.89	0.91
305	F	5	F5d	0.95	1.09	108	88	36	37	0.28339	0.38341	0.35007	0.45009	0.28339	0.26672	0.8335	0.95019	0.15	0.72	6	8	12	16	333.2	392.7	5.7281	3.1062	64.532	78.676	143	145	4.4	4.8	2.34	2.45	0.86	0.87
306	F	4	F5d	0.99	1.06	102	91	31	31	0.28339	0.73348	0.35007	0.51677	0.23338	0.1667	0.90018	0.85017	1	1.9	2	4	6	8	261.8	362.95	3.4402	3.841	77.792	82.212	143	141	4.1	4.6	2.39	2.33	0.86	0.89
307	M	8	F10d	0.99	1.14	102	82	36	39	0.18337	0.68347	0.31673	0.43342	0.31673	0.26672	1.53364	1.30026	3	0.23	4	2	8	4	392.7	815.15	5.5444	2.9559	78.676	87.516	140	139	4.4	4.4	2.43	2.42	0.88	0.8
308	F	9	F10d	0.92	0.99	115	102	31	35	0.48343	0.55011	0.48343	0.55011	0.3334	0.25005	0.55011	0.63346	0.23	0.19	8	6	16	10	333.2	249.9	4.5257	1.4529	75.14	76.024	142	138	4.7	4.9	2.55	2.52	0.9	0.92
309	M	8	F10d	1.67	1.73	49	47	45	43	0.36674	1.23358	0.23338	0.53344	0.48343	0.35007	0.78349	0.91685	0.45	1.6	20	12	34	26	559.3	648.55	7.4482	4.6259	114.92	110.5	143	129	5	5.1	2.44	2.33	0.89	0.87
310	M	8	F10d	0.95	1.07	108	90	32	33	0.60012	0.55011	1.18357	1.06688	0.76682	0.53344	1.13356	1.15023	0.25	0.13	2	4	4	8	410.55	600.95	4.676	4.1917	83.096	82.212	143	137	4.5	4.8	2.38	2.55	0.94	0.97
311	M	8	F10d	0.98	1.08	104	89	32	30	0.3334	0.8335	0.31673	0.48343	0.28339	0.26672	1.1669	1.08355	0.62	1.3	8	8	18	18	434.35	874.65	5.6446	4.1416	86.632	84.864	143	138	4.4	4.4	2.47	2.51	0.89	0.83
312	M	14	F15d	1.01	1.09	98	88	30	32	0.35007	0.81683	0.55011	1.36694	0.55011	0.55011	0.76682	0.80016	0.82	3.9	22	16	34	32	464.1	779.45	4.6259	3.8243	83.98	90.168	141	140	4.3	4.4	2.3	2.42	0.78	0.87
313	F	8	F10d	0.93	1	113	99	28	29	0.35007	0.58345	0.48343	0.58345	0.1667	0.1667	0.85017	1.03354	0.04	4.6	6	4	10	12	249.9	392.7	4.2585	2.1877	63.648	66.3	143	140	4.1	4.1	2.37	2.5	0.8	0.82
314	M	7	F5d	0.95	1.02	108	97	30	31	0.3334	0.45009	0.35007	0.36674	0.30006	0.23338	0.75015	0.70014	5.9	12.2	18	14	32	28	374.85	618.8	5.4275	4.4255	85.748	91.936	141	138	4.1	4.4	2.38	2.41	0.86	1.04
315	F	7	F5d	1	1.07	99	90	30	32	0.3334	0.46676	0.28339	0.41675	0.28339	0.26672	0.73348	0.86684	1.1	5.4	20	16	36	32	321.3	368.9	6.6633	4.1082	65.416	76.908	141	140	4.4	3.9	2.38	2.53	0.85	0.9
316	F	8	F10d	0.97	0.99	105	102	36	39	0.31673	0.70014	0.30006	0.58345	0.31673	0.30006	1.18357	1.06688	3.2	13.1	32	26	60	42	339.15	660.45	7.014	3.3066	63.648	76.908	140	136	4.7	4.6	2.45	2.43	0.96	0.96
317	F	5	F5d	0.95	1	108	99	29	31	0.30006	0.38341	0.41675	0.41675	0.20004	0.20004	1.43362	1.5003	6.6	9.5	16	14	28	26	238	309.4	6.3961	7.849	68.952	89.284	140	139	4.3	4.1	2.3	2.3	0.79	0.87
318	M	5	F5d	0.94	1.02	110	97	32	35	0.26672	0.48343	0.51677	0.60012	0.40008	0.35007	1.35027	1.1669	0.19	0.18	3	4	8	10	410.55	595	7.6486	3.9579	105.196	114.036	141	139	5.1	4.6	2.56	2.5	0.86	0.85
319	M	5	F5d	0.96	1.04	107	94	28	30	2.38381	1.68367	2.15043	2.76722	4.28419	2.80056	0.88351	0.96686	11.5	13.6	52	54	70	82	505.75	434.35	7.9492	5.2772	110.5	101.66	135	132	4.2	4.5	2.52	2.47	0.79	0.86
320	F	5	F5d	0.98	1.07	104	90	33	35	0.51677	0.86684	0.88351	1.68367	1.55031	1.63366	1.13356	1.18357	4.8	8.4	4	6	12	12	321.3	464.1	5.1102	3.0394	76.908	75.14	138	137	4.5	4.6	2.43	2.35	0.91	0.85
321	F	8	F10d	0.96	0.99	107	102	32	34	0.41675	0.6668	0.65013	0.70014	2.03374	1.43362	0.58345	0.58345	0.05	0.46	4	6	10	12	226.1	232.05	3.6907	2.0875	60.996	67.184	141	137	4.3	4.6	2.38	2.49	0.87	0.88
322	M	8	F10d	1.05	1.07	93	90	34	34	0.38341	0.61679	0.31673	0.45009	0.53344	0.30006	1.60032	1.38361	4.5	7.2	3	4	8	8	386.75	600.95	5.3273	2.3213	70.72	73.372	142	139	4.1	4.3	2.31	2.25	0.8	0.72
323	M	5	F5d	0.98	1.03	104	96	32	33	0.23338	0.5001	0.25005	0.36674	0.1667	0.21671	0.71681	0.78349	0.06	6.7	8	8	14	18	351.05	606.9	3.7575	2.3046	82.212	88.4	139	139	4.9	4.7	2.39	2.38	0.91	0.93
324	M	7	F5d	1.05	1.09	92	88	29	33	0.53344	0.46676	0.65013	0.60012	2.01707	1.61699	1.26692	1.15023	0.2	0.09	12	4	20	14	357	321.3	4.7094	2.505	82.212	92.82	138	138	4	4.5	2.33	2.41	0.91	0.94
325	F	7	F5d	1.06	1.14	91	82	33	35	0.43342	0.80016	0.25005	0.45009	0.20004	0.1667	1.18357	1.20024	2.6	6.1	28	14	42	32	315.35	886.55	3.4402	2.7054	69.836	73.372	136	137	4.2	3.9	2.18	2.21	0.86	0.79
326	F	7	F5d	0.89	0.85	120	131	25	25	0.30006	0.3334	0.26672	0.3334	0.28339	0.25005	0.78349	0.6668	1.8	0.39	22	14	38	30	226.1	249.9	3.7241	3.1563	70.72	75.14	142	142	4.3	4.2	2.38	2.27	0.83	0.84
327	F	7	F5d	0.93	0.94	113	110	33	34	0.25005	0.36674	0.26672	0.36674	0.15003	0.13336	0.90018	1.0002	0.03	0.34	2	2	4	4	196.35	511.7	5.2605	2.8223	62.764	66.3	139	137	4.4	4.9	2.23	2.35	0.89	0.87
328	F	5	F5d	0.96	1.09	106	88	30	33	0.71681	0.70014	1.21691	1.11689	0.25005	0.21671	1.40028	1.41695	0.16	0.15	8	16	16	24	291.55	309.4	4.8263	3.2398	53.04	57.46	141	140	4.9	4.6	2.46	2.51	0.89	0.9
329	F	12	F10d	0.96	0.99	106	101	33	34	0.36674	0.60012	0.28339	0.46676	0.13336	0.13336	1.31693	1.1669	0.14	0.91	8	8	16	16	249.9	392.7	2.3547	1.8036	60.112	69.836	142	139	4.3	4.1	2.24	2.25	0.87	0.91
330	M	5	F5d	0.89	0.93	121	113	31	34	0.18337	0.30006	0.5001	0.61679	0.35007	0.30006	0.91685	1.10022	0.36	2.6	2	4	4	8	380.8	517.65	5.2438	3.4569	76.908	91.052	141	141	4.7	5.1	2.45	2.57	0.82	0.92
331	F	10	F10d	0.95	1	109	99	30	35	0.36674	0.43342	0.41675	0.38341	0.60012	0.36674	1.01687	0.86684	0.12	0.5	14	6	28	14	285.6	452.2	3.1062	1.8036	72.488	71.604	140	140	4.1	4.4	2.31	2.39	0.91	0.91
332	F	9	F10d	0.93	1.1	113	86	31	36	0.43342	0.25005	0.35007	0.30006	0.31673	0.26672	1.20024	1.10022	0.73	0.14	30	8	42	16	351.05	333.2	3.8243	2.7889	86.632	88.4	139	140	4.5	4.3	2.33	2.26	0.94	0.88
333	F	8	F10d	1.04	1.04	93	95	30	32	0.35007	0.35007	0.36674	0.51677	0.18337	0.11669	0.63346	0.65013	0.54	0.09	14	10	26	22	297.5	398.65	3.7575	1.8871	80.444	87.516	142	141	4.6	4	2.26	2.4	0.87	0.94
334	M	8	F10d	1.04	1.05	95	93	32	32	0.35007	0.36674	0.3334	0.5001	0.36674	0.36674	0.95019	1.10022	0.57	9.9	10	22	20	36	392.7	589.05	5.6947	4.7428	66.3	70.72	135	138	4.1	4.8	2.32	2.4	0.88	0.92
335	F	5	F5d	1.05	1.17	93	79	31	31	0.23338	0.55011	0.25005	0.6668	0.31673	0.25005	1.08355	1.08355	3.2	4.8	2	4	4	8	267.75	446.25	4.1249	2.0374	58.344	59.228	139	142	4.3	4.4	2.36	2.31	0.81	0.89
336	F	4	F5d	1.01	1.11	98	85	36	37	0.28339	0.48343	0.30006	0.43342	0.15003	0.11669	0.41675	0.45009	0.03	0.19	6	6	14	12	232.05	327.25	3.3567	2.7221	59.228	59.228	138	140	4.2	3.9	2.28	2.29	0.85	0.87
337	M	5	F5d	0.92	1.02	115	97	29	29	0.38341	0.53344	0.35007	0.5001	0.41675	0.38341	1.53364	1.43362	9.2	2.4	10	8	20	16	404.6	481.95	5.1102	4.2585	83.98	91.052	140	140	4.6	4.6	2.44	2.41	0.87	0.93
338	F	7	F5d	1.01	1.1	98	87	35	35	0.35007	0.51677	0.23338	0.35007	0.18337	0.11669	1.03354	1.03354	0.89	6.1	28	32	46	54	309.4	368.9	5.0267	5.1269	71.604	76.024	142	142	4.6	4.8	2.44	2.45	0.92	0.92
339	F	8	F10d	0.96	1.06	107	91	32	36	0.25005	0.43342	0.35007	0.61679	0.31673	0.36674	0.8335	0.86684	0.07	0.48	10	10	18	18	226.1	392.7	6.1122	4.4923	48.62	51.272	142	140	4.5	4.4	2.29	2.41	0.82	0.82
340	M	7	F5d	0.9	0.98	118	103	31	32	0.21671	0.38341	0.46676	0.5001	1.18357	0.71681	0.98353	1.0002	0.99	0.67	10	12	16	22	559.3	624.75	6.4796	4.2919	75.14	81.328	140	139	4.4	4.1	2.3	2.3	0.87	0.86
341	F	6	F5d	1.05	1.08	93	89	32	34	0.41675	0.70014	0.3334	0.61679	0.28339	0.18337	0.68347	0.63346	0.43	0.13	14	4	22	10	285.6	285.6	4.4422	2.6052	70.72	74.256	138	139	4.4	4.4	2.34	2.37	0.96	0.97
342	F	5	F5d	0.89	0.95	120	108	32	32	0.31673	0.40008	0.1667	0.20004	0.60012	0.46676	1.13356	1.18357	0.23	6.7	6	12	12	24	386.75	476	4.4756	3.6907	60.112	62.764	138	132	4.3	4.5	2.34	2.29	0.87	0.76
343	F	5	F5d	1.14	1.13	82	83	34	30	0.35007	0.90018	0.30006	0.63346	0.25005	0.23338	0.75015	0.75015	0.28	5.7	6	10	12	18	327.25	452.2	4.0247	3.5738	74.256	83.98	140	136	4	3.9	2.29	2.26	0.98	0.96
344	F	5	F5d	0.93	0.99	113	102	31	33	0.51677	0.58345	0.38341	0.46676	0.20004	0.1667	1.13356	1.15023	0.17	0.18	16	16	32	28	267.75	345.1	4.5925	5.1436	72.488	81.328	138	140	4.1	4.4	2.4	2.51	0.83	0.83
345	F	7	F5d	0.99	1.09	102	88	31	34	0.31673	0.60012	0.43342	0.80016	0.28339	0.26672	1.46696	1.30026	5	10.9	22	22	32	34	208.25	476	4.1416	2.9392	49.504	62.764	140	139	4	4.1	2.27	2.37	0.85	0.92
346	F	8	F10d	0.89	0.93	120	113	27	29	0.21671	0.56678	0.40008	1.03354	0.26672	0.28339	1.3336	1.31693	0.45	0.31	4	4	8	8	303.45	410.55	4.9766	3.5905	67.184	73.372	141	138	4.6	4.3	2.32	2.49	0.87	0.86
347	M	8	F10d	1.67	1.93	49	41	36	36	0.5001	0.68347	0.55011	0.60012	0.71681	0.51677	1.3336	1.3336	1.9	6.3	4	26	14	48	303.45	392.7	8.8009	7.9826	102.544	126.412	141	136	4.4	4.2	2.32	2.41	0.9	0.99
348	F	7	F5d	0.93	0.95	111	108	38	35	0.35007	0.41675	0.53344	0.45009	0.45009	0.30006	1.70034	1.70034	2.5	4	6	6	16	12	309.4	428.4	3.7909	2.171	69.836	70.72	142	137	4.5	4.4	2.23	2.41	0.9	0.86
349	M	8	F10d	1.06	1.09	91	88	36	33	0.41675	0.48343	0.46676	0.40008	0.55011	0.38341	1.01687	0.95019	2.7	6.6	14	16	28	32	434.35	916.3	5.01	5.6112	95.472	102.544	139	138	4.4	4.4	2.32	2.29	0.93	0.98
350	M	5	F5d	0.95	0.98	108	103	31	33	1.46696	0.48343	1.86704	0.98353	0.18337	0.11669	0.75015	0.86684	0.14	0.1	2	8	4	14	333.2	428.4	5.2605	3.2064	79.56	92.82	142	139	4.6	4	2.19	2.24	0.84	0.89
351	M	5	F5d	1	0.98	99	103	32	31	0.43342	0.80016	0.78349	0.80016	0.60012	0.51677	1.05021	1.18357	0.04	0.07	1	8	2	16	273.7	458.15	3.4402	5.2939	99.008	96.356	142	138	4.1	4.1	2.36	2.33	0.97	1.04
352	F	5	F5d	1.03	1.08	96	89	36	36	0.65013	1.40028	0.56678	1.1669	0.3334	0.35007	1.70034	1.78369	5.3	6.9	38	30	68	62	404.6	595	3.9245	2.8891	57.46	60.996	141	137	3.9	3.5	2.43	2.34	0.78	0.77
353	F	8	F10d	0.88	1	122	100	30	32	0.36674	0.6668	0.38341	0.76682	0.21671	0.20004	1.25025	0.96686	0.41	0.2	6	6	14	12	232.05	214.2	3.5738	2.0708	69.836	68.068	142	143	4.1	4.3	2.44	2.57	0.93	0.92
354	F	8	F10d	0.97	1.11	105	86	31	32	0.46676	0.70014	0.73348	1.05021	0.28339	0.30006	1.25025	1.10022	0.1	0.18	4	4	10	10	267.75	321.3	3.9245	2.8056	75.14	73.372	140	136	4.1	4.5	2.47	2.48	0.87	0.86
355	M	11	F10d	0.92	1.04	115	94	35	37	0.41675	0.51677	0.45009	0.5001	0.56678	0.30006	2.21711	2.23378	6.8	1.3	10	20	28	32	386.75	416.5	5.2772	2.7388	66.3	70.72	143	139	4.8	4.1	2.45	2.41	0.95	0.95
356	M	6	F5d	1.05	1.09	93	88	32	32	0.58345	0.91685	1.43362	1.56698	0.76682	0.6668	1.45029	1.55031	2.1	5.2	2	8	8	16	458.15	714	6.5631	4.8931	89.284	94.588	140	139	4.2	4.4	2.29	2.43	0.99	0.96
357	F	4	F5d	0.96	1.01	107	98	35	36	0.35007	0.46676	0.36674	0.40008	0.31673	0.25005	1.41695	1.21691	0.63	4.3	4	4	10	8	261.8	285.6	4.9098	2.2545	64.532	64.532	139	135	4.2	3.8	2.4	2.3	0.91	0.91
358	F	8	F10d	0.91	0.99	117	101	31	32	0.26672	0.40008	0.20004	0.30006	0.15003	0.10002	0.65013	0.63346	0.16	1.9	6	6	16	12	315.35	452.2	3.4235	1.8871	73.372	70.72	144	145	4.6	4.1	2.42	2.32	0.93	0.95
359	M	6	F5d	0.94	1.05	110	92	33	35	0.48343	0.75015	0.43342	0.6668	1.48363	1.25025	1.26692	1.31693	7.4	4.6	8	28	20	42	362.95	464.1	5.9619	4.3086	91.052	95.472	138	139	4.4	4.5	2.44	2.49	0.86	0.91
360	F	5	F5d	1.11	1.24	85	73	32	34	0.28339	0.36674	0.31673	0.38341	0.13336	0.11669	0.80016	0.8335	1.2	4	10	6	20	16	249.9	434.35	3.1229	1.6199	50.388	53.924	140	137	4.1	4.3	2.26	2.23	0.85	0.85
361	F	5	F5d	0.96	1.01	108	99	32	35	0.36674	0.5001	0.3334	0.36674	0.36674	0.30006	1.23358	1.30026	0.63	1.4	12	8	22	16	273.7	434.35	4.8931	3.2732	61.88	68.952	143	143	4.6	5.1	2.43	2.43	0.89	0.85
362	M	6	F5d	0.94	0.97	111	104	31	32	0.53344	1.08355	0.90018	1.06688	0.25005	0.1667	0.98353	0.91685	0.4	0.94	2	4	6	8	357	600.95	4.509	4.4589	86.632	104.312	142	139	4.3	4.2	2.19	2.26	0.92	0.95
363	F	5	F5d	1.07	1.17	90	79	33	35	0.46676	0.6668	0.36674	0.55011	0.48343	0.41675	0.96686	1.11689	0.87	5.9	6	10	10	16	374.85	481.95	5.0935	4.9599	79.56	75.14	145	146	3.8	4	2.48	2.41	0.99	0.96
364	F	8	F10d	0.89	0.96	122	108	28	30	0.36674	0.5001	0.30006	0.41675	0.15003	0.1667	1.1669	1.28359	1.2	1.3	14		22		243.95	380.8	4.5591	1.9873	60.112	59.228	141	140	4.2	4	2.31	2.32	0.87	0.82
365	M	8	F10d	1.11	1.15	86	81	28	28	0.75015	0.70014	1.18357	1.05021	1.06688	0.73348	1.31693	1.43362	1.6	2.6	12		20		404.6	749.7	5.7782	4.8263	68.952	69.836	142	139	4.3	4.3	2.33	2.35	0.8	0.76
366	F	5	F5d	0.99	1.04	101	95	33	33	0.55011	0.71681	0.40008	0.56678	0.1667	0.1667	1.01687	1.03354	0.36	0.41	4	12	8	18	232.05	351.05	6.2124	3.2899	64.532	68.068	142	142	4.5	3.9	2.24	2.26	0.9	0.91
367	M	8	F10d	1.06	1.13	91	83	30	30	0.56678	1.20024	0.61679	0.86684	0.46676	0.35007	0.90018	0.90018	0.45	1	8	8	14	16	315.35	636.65	5.3273	5.4442	85.748	99.008	141	138	4.8	4.9	2.32	2.37	0.87	0.88
368	M	14	F15d	0.99	1.08	101	89	28	31	0.58345	0.70014	0.58345	0.6668	0.26672	0.26672	0.90018	0.85017	0.36	0.36	8	8	16	18	416.5	511.7	5.7448	3.1563	77.792	87.516	142	139	4.5	4.4	2.38	2.43	0.92	0.94
369	F	10	F10d	0.95	1.03	109	96	28	34	0.46676	0.58345	0.43342	0.51677	0.23338	0.1667	0.93352	1.11689	2.8	3.6	14	20	20	30	327.25	368.9	4.7428	2.5384	67.184	67.184	142	139	3.8	3.8	2.46	2.42	0.86	0.9
370	F	16	F15d	1.08	1.14	89	82	28	29	0.40008	0.45009	0.36674	0.46676	0.23338	0.21671	0.76682	0.90018	1	6.3	18	36	30	52	220.15	309.4	4.3921	2.3547	55.692	57.46	138	139	4.2	4.8	2.37	2.37	0.87	0.95
371	F	8	F10d	1.08	1.3	89	68	32	29	0.3334	0.45009	0.28339	0.28339	0.06668	0.10002	0.60012	0.45009	0.46	0.33	16		30		261.8	446.25	2.5384	1.7535	67.184	60.112	140	143	4.3	3.6	2.19	1.87	0.88	0.67
372	M	5	F5d	1.02	1.12	97	84	35	36	0.3334	0.48343	0.35007	0.41675	1.06688	0.80016	1.05021	0.93352	7.3	11.3	22	24	40	46	404.6	535.5	3.8076	4.4756	60.112	74.256	135	136	3.7	4.6	2.51	2.48	0.84	0.99
373	F	4	F5d	0.9	0.97	118	104	28	28	0.23338	0.45009	0.23338	0.23338	0.43342	0.28339	0.93352	0.96686	1.7	1.5	18	12	28	22	345.1	279.65	8.35	3.0895	88.4	77.792	138	137	4.2	4.4	2.42	2.36	0.88	0.97
374	M	5	F5d	1.05	1.18	93	77	31	31	0.41675	0.70014	0.38341	0.46676	0.40008	0.3334	1.55031	1.18357	0.03	0.12	20	12	32	22	410.55	589.05	4.2251	4.175	84.864	83.096	140	139	4.2	4	2.44	2.38	0.89	0.93
375	F	4	F5d	0.93	0.98	113	103	33	33	0.31673	0.45009	0.35007	0.36674	0.23338	0.21671	1.23358	1.10022	3.7	6.9	28	24	52	44	345.1	440.3	4.5591	2.7054	66.3	73.372	139	143	4.4	4.3	2.35	2.46	0.87	0.99
376	F	4	F5d	0.91	1.07	117	90	32	33	0.35007	0.5001	0.40008	0.45009	0.20004	0.11669	0.60012	0.63346	1.8	2.6	28	26	42	42	261.8	428.4	4.6259	1.9873	54.808	55.692	138	139	4.5	4.7	2.33	2.39	0.85	0.91
377	F	5	F5d	0.9	1	118	100	32	33	0.45009	0.8335	0.6668	0.8335	0.6668	0.43342	1.06688	1.05021	4	6.7	8	14	18	24	291.55	339.15	2.2545	2.1543	62.764	63.648	137	139	4.8	4.5	2.31	2.28	0.93	1.01
378	F	8	F10d	1.09	1.12	88	84	36	30	0.26672	0.5001	0.30006	0.36674	0.03334	0.11669	0.70014	0.6668	0.07	5.2					243.95	529.55	3.6907	2.2545	60.112	66.3	141	137	3.7	4.2	2.19	2.44	0.82	0.85
379	M	7	F5d	0.91	1.01	117	98	27	28	0.46676	1.01687	0.43342	0.70014	0.36674	0.26672	0.96686	0.78349	1.5	0.61	6	4	12	10	351.05	553.35	4.2585	2.1209	99.008	93.704	144	140	4.5	4.6	2.24	2.24	0.89	0.94
380	M	5	F5d	0.9	0.99	117	101	33	33	0.41675	0.96686	0.35007	0.58345	0.25005	0.25005	0.95019	0.85017	0.6	5.2	18	20	30	30	321.3	553.35	3.5571	2.0875	60.996	59.228	140	140	4.6	4.4	2.3	2.21	0.79	0.88
381	M	8	F10d	1.14	1.15	82	81	31	32	0.55011	0.73348	0.41675	0.76682	0.28339	0.3334	1.1669	1.23358	0.25	0.7	12	10	24	20	339.15	541.45	6.3961	5.1436	72.488	91.052	139	140	4.3	5	2.25	2.41	0.87	0.99
382	F	8	F10d	0.83	0.92	136	115	31	32	0.35007	0.41675	0.25005	0.31673	0.18337	0.18337	1.31693	1.15023	24.9	1.4	38	12	68	28	255.85	297.5	3.2064	2.6386	47.736	61.88	139	135	4.7	5.1	2.37	2.45	0.92	0.96
383	F	5	F5d	0.95	1.14	109	82	31	32	0.28339	0.45009	0.23338	0.30006	0.15003	0.10002	0.70014	0.70014	0.39	4	10		20		321.3	446.25	3.5571	2.338	72.488	68.952	143	137	4.9	4.2	2.41	2.26	0.89	0.89
384	M	8	F10d	0.91	0.94	116	110	29	31	0.96686	0.98353	2.31713	2.13376	0.81683	0.60012	0.81683	0.98353	0.48	2	14	20	28	36	357	458.15	6.2291	4.342	65.416	78.676	140	142	4.1	4.7	2.32	2.32	0.87	1.02
385	M	7	F5d	0.94	1.05	110	92	31	35	0.30006	0.38341	0.48343	0.41675	0.36674	0.26672	1.30026	1.11689	0.31	1.1	10	6	18	10	416.5	725.9	3.3567	2.7722	81.328	83.98	141	137	4	5.1	2.32	2.41	0.9	0.87
386	M	6	F5d	0.93	1.12	112	84	32	35	0.58345	0.80016	1.13356	1.51697	1.06688	0.91685	0.6668	0.56678	0.35	0.63	26	30	52	62	458.15	589.05	6.4462	5.0267	80.444	86.632	141	141	3.8	4	2.39	2.26	0.93	0.96
387	M	6	F5d	0.96	1.04	107	94	33	32	0.53344	0.53344	0.76682	1.06688	0.45009	0.40008	1.63366	1.55031	4.8	13	12	10	25	24	529.55	797.3	5.6613	3.9245	76.908	82.212	138	141	4.3	4.4	2.31	2.27	0.83	0.92
388	M	5	F5d	1	1.06	99	91	32	34	0.35007	0.31673	0.41675	0.28339	0.38341	0.30006	1.10022	1.08355	0.4	0.08	2	2	4	6	374.85	696.15	3.6573	4.0414	94.588	91.052	139	143	4.2	4.2	2.41	2.47	0.81	0.83
389	F	11	F10d	0.97	1.03	105	96	34	36	0.28339	0.71681	0.40008	0.86684	0.25005	0.21671	1.60032	1.43362	10.7	9.8	50	40	62	50	351.05	624.75	3.5237	2.5718	66.3	61.88	142	141	4.4	4.5	2.32	2.39	0.91	0.87
390	M	6	F5d	1.08	1.16	89	80	39	38	0.3334	0.48343	0.46676	0.61679	0.18337	0.15003	1.23358	1.1669	5.8	18.8	16	16	28	32	351.05	648.55	5.3774	1.67	72.488	68.068	139	137	4.4	4.3	2.34	2.26	0.83	0.79
391	F	7	F5d	0.88	0.96	122	107	28	30	0.26672	0.35007	0.23338	0.3334	0.10002	0.11669	0.70014	0.76682	2.2	1.8	10	4	20	8	166.6	196.35	2.6887	1.8203	62.764	76.908	138	132	4.3	4	2.1	2.21	0.82	0.83
392	M	5	F5d	0.99	1.09	101	88	32	33	0.43342	0.51677	0.31673	0.41675	0.70014	0.53344	0.86684	0.93352	0.7	4.9	14	30	26	48	368.9	481.95	5.9118	3.4569	76.908	80.444	139	137	4.3	4.3	2.3	2.35	0.88	0.96
393	F	6	F5d	0.92	1	115	99	33	36	0.35007	0.48343	0.31673	0.35007	0.18337	0.13336	1.21691	1.21691	1.6	5.2	22	10	36	20	327.25	410.55	4.7094	2.3881	66.3	64.532	138	137	4.4	4.1	2.35	2.36	0.95	0.92
394	F	6	F5d	0.95	0.96	108	107	30	33	0.30006	0.43342	0.25005	0.31673	0.15003	0.13336	1.0002	0.98353	2.8	9.2	16	10	32	22	309.4	511.7	3.3734	2.7555	66.3	72.488	142	141	4.5	4.7	2.24	2.32	0.82	0.9
395	M	18	F20d	1.04	1.13	93	83	33	36	0.51677	0.5001	0.75015	0.56678	0.6668	0.31673	1.31693	1.18357	1.2	6.4	4	7	10	15	362.95	547.4	3.4235	2.9559	76.908	77.792	141	138	4.8	4.5	2.32	2.41	0.92	0.82
396	F	5	F5d	1.02	1.07	97	90	31	34	0.35007	0.51677	0.3334	0.40008	0.30006	0.28339	0.78349	0.78349	0.16	0.42	4	6	6	12	321.3	404.6	5.3106	3.841	73.372	74.256	143	141	4.3	4.1	2.31	2.48	0.98	1.05
397	M	5	F5d	1.07	1.11	90	86	30	33	1.0002	0.86684	2.18377	1.61699	0.46676	0.40008	1.13356	1.28359	5	7.6	4	6	8	12	446.25	737.8	5.8784	5.01	87.516	85.748	137	142	4	4.6	2.22	2.35	0.91	0.94
398	F	8	F10d	1.02	1.07	97	90	28	30	0.36674	0.35007	0.31673	0.31673	0.26672	0.26672	1.0002	0.91685	0.97	0.43	32	18	50	28	303.45	291.55	4.8263	2.9225	68.952	73.372	134	127	4.2	4.4	2.44	2.44	0.85	0.89
399	F	8	F10d	0.9	1.04	118	94	29	32	0.31673	0.68347	0.46676	0.88351	0.48343	0.43342	1.21691	1.31693	3.3	6.9	22	18	28	30	368.9	690.2	6.179	2.8724	46.852	53.924	141	140	4.4	4.6	2.37	2.51	0.78	0.79
400	F	8	F10d	0.98	1.05	103	93	26	28	0.36674	0.51677	0.3334	0.41675	0.1667	0.13336	1.01687	0.86684	0.69	3.9	14	28	24	40	285.6	440.3	3.7909	1.336	52.156	58.344	142	137	3.9	4	2.26	2.33	0.84	0.83
401	M	9	F10d	0.97	1.04	104	95	36	41	0.46676	2.1671	0.8335	4.03414	0.75015	0.70014	0.80016	0.88351	6.7	14.1	10	16	18	44	351.05	803.25	5.7782	5.1102	81.328	103.428	141	140	4.5	4.6	2.39	2.53	0.86	1.04
402	M	8	F10d	0.93	0.99	113	102	29	34	0.43342	0.71681	0.61679	0.90018	0.43342	0.3334	1.25025	1.1669	0.44	2	8	12	16	24	249.9	523.6	4.0915	3.9078	58.344	74.256	141	140	4.4	4.9	2.19	2.3	0.88	0.93
403	F	8	F10d	1.01	1.06	99	91	33	37	0.46676	0.48343	0.48343	0.40008	1.3336	0.68347	1.93372	1.45029	8	6.1	32	14	62	50	362.95	404.6	10.9719	3.9579	72.488	70.72	141	142	4.9	4.3	2.39	2.49	0.95	1
404	M	8	F10d	1.1	1.15	87	81	28	35	2.6672	0.40008	1.3336	0.58345	0.30006	0.28339	1.0002	0.88351	2.4	0.8	4	6	8	10	214.2	583.1	3.6072	2.8557	60.996	74.256	139	140	4.5	5.1	2.27	2.33	0.81	0.82
405	F	9	F10d	0.94	1.03	111	96	38	41	0.41675	0.61679	0.43342	0.80016	0.1667	0.13336	1.21691	1.25025	0.3	2.2	12	8	22	16	285.6	476	4.9766	2.5384	57.46	63.648	143	139	4.4	4.5	2.46	2.51	0.91	0.87
406	M	8	F10d	1.02	1.15	97	81	34	39	0.40008	0.53344	0.43342	0.53344	0.25005	0.18337	1.13356	1.15023	0.35	1.3	2	10	6	18	339.15	595	4.6593	3.0394	66.3	71.604	142	137	4.7	4	2.35	2.45	0.89	0.85
407	F	6	F5d	0.86	1.05	129	93	27	31	0.30006	0.3334	0.23338	0.26672	0.13336	0.13336	0.68347	0.65013	9.1	2	20	18	32	30	255.85	541.45	4.6927	2.8891	43.316	45.968	138	134	4.2	4.5	2.19	2.32	0.81	0.8
408	F	8	F10d	1.08	1.11	89	86	33	34	0.38341	0.46676	0.36674	0.36674	0.20004	0.25005	0.68347	0.6668	0.22	1.9		8		16	249.9	565.25	2.8724	1.9372	38.012	44.2	144	137	4.1	3.9	2.22	2.27	0.78	0.77
409	M	9	F10d	1.02	1.08	97	89	32	32	0.3334	0.31673	0.3334	0.41675	0.46676	0.30006	0.81683	0.73348	1.7	1.7		14		32	440.3	624.75	4.0748	5.1102	65.416	66.3	142	140	4.5	5.3	2.23	2.47	0.77	0.86
410	F	5	F5d	1.07	1.11	90	85	31	30	0.20004	2.60052	0.21671	1.06688	0.13336	0.11669	1.01687	1.08355	0.03	0.29	6	10	18	20	255.85	499.8	3.1062	2.8557	57.46	55.692	140	137	4.9	4.9	2.38	2.46	0.88	0.86
411	F	7	F5d	0.99	1.02	102	97	31	31	0.36674	0.70014	0.46676	0.55011	0.23338	0.20004	1.51697	1.28359	12	3.7	32	22	64	44	368.9	416.5	3.2732	2.7555	61.88	68.068	138	137	4.1	4.8	2.24	2.47	0.92	0.9
412	M	8	F10d	0.99	1.12	101	84	31	30	0.45009	0.46676	0.63346	0.75015	0.41675	0.30006	0.5001	0.55011	1.2	0.59	4	2	10	4	505.75	595	5.4943	5.6947	114.92	119.34	141	142	4.7	5.4	2.37	2.35	0.93	0.97
413	F	6	F5d	0.99	1	102	99	33	33	0.20004	0.85017	0.31673	0.75015	0.11669	0.15003	1.55031	1.51697	0.71	6.1	12	8	22	18	238	499.8	4.1416	3.006	83.096	75.14	139	134	4.9	4.7	2.43	2.44	1.01	0.91
414	F	10	F10d	1.02	1.17	97	79	30	32	0.43342	0.78349	0.48343	0.90018	0.3334	0.38341	1.3336	1.25025	37.1	3.8	46	8	64	19	232.05	368.9	2.4549	1.9205	59.228	54.808	138	141	4.1	4.4	2.42	2.36	0.89	0.85
415	M	9	F10d	1.06	1.19	91	77	28	30	0.31673	1.0002	0.75015	1.23358	0.86684	0.63346	1.13356	1.11689	2.9	2.3	14	8	24	20	404.6	464.1	6.2124	4.9933	87.516	93.704	139	138	4.5	4.4	2.51	2.53	0.91	0.86
416	M	7	F5d	1.02	1.12	97	84	32	35	0.40008	0.63346	0.48343	0.56678	0.90018	0.61679	0.8335	0.85017	0.04	0.03	4	4	8	10	279.65	428.4	4.008	2.1042	82.212	81.328	138	140	4.5	4.6	2.56	2.54	0.96	0.93
417	M	5	F5d	1.03	1.13	96	83	32	30	0.35007	0.80016	0.48343	0.53344	0.28339	0.21671	0.78349	0.70014	0.1	5.6	2	2	4	4	357	666.4	5.3106	3.2899	85.748	79.56	141	137	4.5	4.4	2.22	2.25	0.93	0.78
418	F	6	F5d	0.97	1.03	105	96	31	33	0.35007	0.51677	0.35007	0.5001	0.40008	0.46676	1.18357	1.3336	2.6	4.2	10	20	20	42	327.25	333.2	4.8597	2.9559	57.46	65.416	140	141	4.3	4.6	2.41	2.57	0.88	0.95
419	F	5	F5d	0.99	1.06	101	91	30	32	0.28339	0.46676	0.43342	0.51677	0.48343	0.48343	1.20024	1.31693	0.71	1.5	8	8	18	16	238	309.4	4.8597	4.0581	60.112	85.748	143	139	4.8	4.8	2.43	2.51	0.87	0.92
420	F	5	F5d	1.01	1.14	98	82	32	33	0.3334	0.60012	0.25005	0.43342	0.28339	0.30006	1.21691	1.21691	1	1.3	32	28	56	56	273.7	398.65	2.1877	2.2879	52.156	51.272	141	136	4.4	4.3	2.35	2.42	0.92	0.92
421	M	16	F15d	0.93	1.15	111	81	32	34	0.40008	0.81683	0.70014	1.10022	1.03354	0.73348	0.85017	0.78349	7.1	0.47	6	8	10	16	380.8	541.45	4.509	1.67	78.676	83.98	142	141	4.4	4.6	2.39	2.46	0.93	0.88
422	F	5	F5d	0.94	1	110	99	31	34	0.3334	0.65013	0.26672	0.46676	0.3334	0.26672	0.90018	0.86684	2.6	4.2	4	8	10	14	273.7	458.15	3.3066	3.0227	62.764	68.952	141	143	4.3	5	2.29	2.43	0.88	0.97
423	F	5	F5d	1.05	1.2	93	76	32	32	0.30006	0.36674	0.48343	0.43342	0.1667	0.18337	0.71681	0.71681	0.03	0.1	2	2	4	8	285.6	368.9	3.2565	2.0374	74.256	75.14	138	139	4	4.1	2.45	2.41	0.87	0.86
424	F	7	F5d	0.87	0.83	124	136	30	28	0.40008	0.53344	0.36674	0.38341	0.40008	0.38341	0.90018	0.80016	10.3	1.3	12	7	22	18	315.35	309.4	4.7261	5.4442	54.808	50.388	140	144	3.8	4.3	2.33	2.39	0.86	0.89
425	F	5	F5d	0.92	1.09	115	88	26	29	0.26672	0.36674	0.30006	0.40008	0.26672	0.25005	0.93352	1.01687	0.15	1.1	8	12	18	22	315.35	434.35	5.8784	2.338	79.56	77.792	141	139	4.9	5.3	2.38	2.67	0.89	0.87
426	M	5	F5d	0.94	1.13	110	83	36	39	0.25005	0.55011	0.46676	0.53344	0.53344	0.46676	1.10022	1.0002	1.9	4.4	16	26	30	48	428.4	541.45	6.4963	3.5404	92.82	84.864	138	135	4.4	3.9	2.24	2.41	0.9	0.93
427	F	6	F5d	1.05	1.14	93	82	33	35	0.30006	0.48343	0.21671	0.41675	0.23338	0.23338	0.80016	0.70014	5.4	0.62	6	2	14	8	267.75	422.45	3.5905	2.9726	63.648	69.836	143	134	4.6	4	2.22	2.36	0.85	0.82
428	M	13	F15d	0.93	1.02	113	97	29	32	0.48343	0.46676	0.75015	0.51677	0.95019	0.45009	1.03354	0.85017	0.31	0.44	2	7	6	14	452.2	535.5	7.348	5.3273	82.212	110.5	139	143	4.5	4.3	2.5	2.69	0.9	0.83
429	F	20	F20d	0.98	1.07	104	90	32	36	0.48343	0.46676	0.58345	0.5001	1.13356	0.35007	1.8337	1.70034	3	12.9	26	26	40	38	291.55	315.35	5.1436	2.1209	73.372	77.792	140	140	4.1	4.1	2.28	2.21	0.94	0.92
430	F	8	F10d	0.96	1.05	106	93	38	40	0.41675	0.35007	0.23338	0.20004	0.20004	0.21671	1.38361	1.3336	4.7	46.1	48	50	82	74	351.05	458.15	5.0935	2.6553	82.212	87.516	138	138	4.6	5	2.44	2.56	0.97	0.86
431	F	11	F10d	0.99	1.11	102	85	31	34	0.38341	0.40008	0.41675	0.35007	0.73348	0.45009	1.56698	1.20024	4.5	2.1	38	12	60	24	315.35	315.35	4.3086	2.1543	57.46	56.576	146	144	3.9	4.6	2.31	2.5	0.89	0.83
432	F	8	F10d	1	1.1	99	87	32	34	0.26672	0.23338	0.25005	0.25005	0.31673	0.23338	1.53364	1.48363	16.6	9.2	18	20	34	34	273.7	446.25	3.3066	2.0374	48.62	52.156	139	141	4.4	4.4	2.7	2.85	0.85	0.89
433	F	8	F10d	1	1.15	99	81	36	37	0.30006	0.38341	0.31673	0.40008	0.15003	0.1667	1.08355	1.15023	0.82	7.2	12	14	24	28	255.85	291.55	4.7929	2.1209	69.836	63.648	139	136	4.6	3.8	2.31	2.42	0.87	0.82
434	F	8	F10d	1.01	1.03	98	96	34	36	0.38341	0.48343	0.21671	0.26672	0.43342	0.3334	1.40028	1.20024	20.4	5.5	28	16	42	26	505.75	595	6.6967	2.839	81.328	80.444	134	136	4.3	4.4	2.24	2.41	0.9	0.96
435	M	10	F10d	1.13	1.19	83	77	30	30	0.25005	0.20004	0.25005	0.30006	0.15003	0.1667	0.60012	0.60012	4	6.6	18	14	30	28	196.35	452.2	5.0935	5.4108	72.488	88.4	141	139	4.6	5.4	2.27	2.42	0.94	1.04
436	F	9	F10d	0.93	1.05	111	93	31	34	0.40008	0.30006	0.38341	0.35007	0.3334	0.20004	1.40028	1.18357	0.16	0.27	16	14	30	26	208.25	243.95	4.5257	2.4883	65.416	73.372	141	140	4.3	4.2	2.38	2.4	0.89	0.93
437	F	9	F10d	1.05	1.17	92	79	32	34		0.20004	0.15003	0.28339	0.20004	0.1667	1.08355	1.01687	1.2	1.2	14	6	24	22	309.4	487.9	4.4756	2.5551	50.388	57.46	141	139	4.9	5.1	2.44	2.47	0.89	0.81
438	F	10	F10d	0.87	0.91	124	117	31	26	0.21671	0.36674	0.20004	0.30006	0.20004	0.13336	1.15023	1.11689	1.3	1.9					428.4	571.2	5.7281	3.2398	91.936	94.588	139	134	4.7	4.5	2.41	2.53	0.86	0.85
439	M	12	F10d		1.02		97		39	0.40008	0.41675	0.41675	0.41675	0.13336	0.11669	1.05021	0.98353	0.41	0.33	4	4	8	8	362.95	565.25	5.2271	4.5758	83.096	97.24	140	138	4.7	4.7	2.31	2.37	0.93	0.86
440	M	13	F15d	1.01	1.18	98	78	31	34	0.68347	1.01687	1.1669	1.56698	0.73348	0.53344	1.01687	1.13356	0.42	0.6	6	12	10	18	547.4	714	5.511	3.4235	80.444	76.024	139	140	4.6	4.7	2.43	2.4	0.91	0.9
441	M	4	F5d	0.95	1.03	108	96	32	34	0.28339	0.65013	0.41675	0.68347	1.0002	0.96686	1.08355	1.10022	2.9	5.9	18	18	36	44	434.35	749.7	4.342	4.5925	81.328	89.284	137	138	4.4	3.9	2.31	2.23	0.76	0.89
442	F	6	F5d	0.9	0.99	117	101	30	30	0.40008	0.68347	0.40008	0.53344	0.31673	0.25005	1.38361	1.31693	0.11	0.33	8	4	16	10	309.4	380.8	4.9766	2.4716	61.88	54.808	140	136	4.2	4	2.53	2.51	0.8	0.83
443	F	6	F5d	1.01	1	98	99	32	31	0.35007	0.56678	0.23338	0.41675	0.1667	0.21671	1.01687	1.06688	0.14	1.1	8	4	14	10	148.75	178.5	3.1396	2.171	68.952	68.068	136	134	4.7	4.9	2.38	2.42	0.85	0.85
444	M	6	F5d	0.99	1.05	101	92	30	32	0.5001	0.76682	0.40008	0.76682	0.41675	0.36674	1.06688	1.13356	1.4	0.59	20	16	34	26	333.2	362.95	5.5611	4.5591	90.168	99.892	139	137	4.1	4.6	2.29	2.51	0.91	0.95
445	F	9	F10d	1.07	1.21	90	75	34	35	0.35007	0.38341	0.31673	0.40008	0.25005	0.25005	1.1669	1.20024	4.5	5.6		20		30	345.1	708.05	3.006	1.5865	50.388	48.62	139	136	4.1	3.7	2.3	2.27	0.82	0.71
446	M	11	F10d	1.05	1.19	92	77	37	35	0.61679	1.15023	1.70034	1.93372	1.05021	0.53344	1.28359	1.26692	2.7	11.2	8	6	12	12	493.85	1184.05	4.676	4.7595	69.836	83.096	139	136	4.3	3.1	2.29	2.25	0.89	0.76
447	F	6	F5d	1.08	1.11	89	85	30	31	0.35007	0.45009	0.35007	0.51677	0.10002	0.28339	0.63346	0.88351	0.12	0.12	8	6	16	10	243.95	255.85	4.2919	3.507	67.184	68.952	140	140	4.5	4.3	2.14	2.28	0.8	0.86
448	F	9	F10d	1.13	1.23	83	74	34	37	0.35007	0.38341	0.25005	0.28339	0.15003	0.18337	1.15023	0.81683	2.4	1.4	28	10	40	26	327.25	577.15	1.837	1.7535	60.112	66.3	140	137	4.2	4	2.3	2.28	0.86	0.81
449	F	6	F5d	0.9	1.03	119	96	29	29	0.40008	0.5001	0.53344	0.55011	0.30006	0.23338	1.28359	1.1669	2.1	7		14		22	297.5	529.55	5.3774	3.8076	66.3	65.416	139	137	4.3	4.1	2.27	2.25	0.86	0.81
450	F	6	F5d	0.96	1.05	106	92	33	35	0.46676	0.51677	0.41675	0.40008	1.36694	0.93352	1.5003	1.3336	1.8	0.56	8	2	14	4	327.25	273.7	3.4402	2.3046	60.996	57.46	141	141	3.9	4.4	2.43	2.44	0.98	1
451	M	8	F10d	0.95	0.99	109	102	34	37	0.26672	0.43342	0.28339	0.46676	0.40008	0.31673	0.86684	1.0002	0.59	3.8	6	4	11	8	386.75	731.85	3.2064	3.1897	91.936	99.008	139	137	4	4.3	2.27	2.42	1.01	0.96
452	M	9	F10d	1.07	1.09	90	88	30	29	0.40008	0.56678	0.31673	0.41675	0.38341	0.3334	0.80016	0.80016	0.93	1.8	12	8	24	18	434.35	678.3	6.1289	6.0287	88.4	85.748	142	140	5.2	4.7	2.43	2.35	0.99	0.87
453	M	9	F10d	0.99	1.09	102	88	34	33	0.41675	0.93352	0.45009	1.0002	0.58345	0.45009	1.10022	1.01687	0.28	0.7	2	1	4	2	493.85	773.5	6.012	5.4943	90.168	88.4	142	140	3.8	4.3	2.33	2.34	0.85	0.87
454	F	6	F5d	1.01	1.06	98	91	31	32	0.31673	0.38341	0.20004	0.28339	0.23338	0.23338	0.73348	0.76682	0.03	0.1	2	4	6	8	261.8	202.3	2.9559	1.169	62.764	54.808	136	136	4.4	4.6	2.55	2.44	0.92	0.87
455	M	7	F5d	0.98	1.04	104	94	29	30	0.51677	0.68347	0.5001	0.68347	0.23338	0.21671	0.68347	0.6668	2.1	1.5	6	6	12	14	410.55	618.8	5.678	4.342	78.676	87.516	136	138	4.5	5	2.41	2.37	0.91	0.82
456	M	6	F5d	0.95	0.96	108	107	32	34	0.38341	1.10022	0.45009	1.15023	0.56678	0.80016	1.48363	1.58365	2.7	2.7	5	4	10	10	351.05	380.8	4.5424	3.9078	83.096	79.56	137	140	3.7	3.9	2.24	2.23	0.83	0.9
457	F	6	F5d	0.97	1.06	105	91	34	37	0.40008	0.6668	0.46676	0.6668	0.36674	0.28339	1.11689	1.06688	0.12	0.3	2	4	6	6	273.7	333.2	4.2084	1.8871	66.3	72.488	143	141	4.6	4.4	2.56	2.49	0.82	0.84
458	F	8	F10d	0.97	1.07	105	90	36	35	0.15003	0.36674	0.31673	0.40008	0.45009	0.20004	1.15023	0.91685	0.71	1.6	4	4	12	10	321.3	351.05	4.5925	2.1209	60.996	53.04	140	135	3.9	4.6	2.49	2.27	0.97	0.84
459	F	6	F5d	0.99	1.05	102	92	27	29	0.26672	0.36674	0.30006	0.41675	0.28339	0.38341	0.81683	0.70014	22.1	1.4	6	4	16	12	321.3	422.45	3.2231	2.4549	63.648	58.344	138	138	4.5	4.3	2.2	2.22	0.79	0.82
460	F	6	F5d	0.95	1.11	109	85	26	27	0.43342	0.61679	0.38341	0.5001	0.43342	0.28339	1.56698	1.36694	0.19	0.76	10	6	18	14	398.65	523.6	4.676	3.1897	79.56	78.676	141	140	4.6	4.4	2.41	2.39	0.92	0.88
461	F	5	F5d	1.02	1.03	97	96	30	31	0.48343	0.8335	0.53344	0.71681	0.13336	0.1667	1.30026	1.13356	1.3	6.1	10	6	16	12	273.7	470.05	4.3754	3.4235	60.996	65.416	141	136	4.5	4.6	2.37	2.34	0.94	0.9
462	F	10	F10d	0.93	0.99	113	101	32	35	0.35007	0.43342	0.35007	0.56678	0.1667	0.13336	1.01687	0.95019	6.5	4.9	24	16	40	28	428.4	499.8	4.6927	2.5217	66.3	76.024	143	140	4.2	3.9	2.37	2.52	0.89	0.89
463	F	6	F5d	0.98	1.05	103	93	30	31	0.40008	0.48343	0.40008	0.45009	0.21671	0.26672	1.75035	1.96706	0.59	1.2	15	20	32	32	297.5	386.75	3.3567	2.5384	55.692	61.88	137	130	4.3	4.2	2.18	2.3	0.92	0.87
464	M	14	F15d		1.17		79		36	0.65013	0.68347	0.95019	0.88351	1.25025	0.53344	1.21691	0.86684	1.2	1.9	14	14	32	20	410.55	880.6	5.0935	3.7074	84.864	90.168	137	137	4.7	4.2	2.42	2.28	0.88	0.77
465	F	9	F10d	0.92	1.05	114	92	30	32	0.40008	0.65013	0.38341	0.68347	0.20004	0.20004	1.18357	1.28359	0.03	0.03	2	1	4	2	238	202.3	3.173	1.7535	55.692	58.344	147	141	3.9	3.9	2.44	2.48	0.91	0.79
466	M	9	F10d	1.08	1.21	89	75	38	50	0.48343	0.56678	0.51677	0.45009	0.55011	0.36674	1.36694	1.43362	20.6	11.1	12	24	25	34	553.35	672.35	6.5965	3.9412	111.384	108.732	143	137	4.2	4.6	2.21	2.3	0.95	0.86
467	M	7	F5d	1.05	1.11	92	85	33	33	0.41675	0.93352	0.51677	0.91685	0.26672	0.25005	0.95019	0.78349	0.11	0.94	4	6	8	14	267.75	660.45	3.2899	3.3567	65.416	66.3	140	138	3.8	4.3	2.25	2.26	0.78	0.79
468	F	7	F5d	0.95	1.02	108	97	34	36	0.3334	0.40008	0.41675	0.46676	0.30006	0.25005	1.48363	1.30026	7.6	8.8	32	26	60	50	261.8	422.45	3.7575	3.173	49.504	49.504	145	139	4.2	4.4	2.25	2.34	0.86	0.87
469	F	9	F10d	0.92	0.98	115	103	34	39	0.46676	0.70014	0.45009	0.60012	0.81683	0.51677	1.30026	1.05021	5.9	4.7	24	13	40	26	374.85	529.55	7.1977	4.2418	76.908	74.256	141	137	4.2	4.3	2.41	2.53	0.7	0.83
470	M	9	F10d	0.96	1.03	107	96	33	36	0.31673	0.35007	0.28339	0.28339	0.28339	0.20004	1.1669	0.88351	0.32	1.4	10	12	14	20	351.05	589.05	5.6947	3.3901	83.98	82.212	141	137	4.4	4.7	2.38	2.49	0.79	0.88
471	M	6	F5d	1.01	1.01	98	98	34	35	0.28339	0.45009	0.30006	0.45009	0.21671	0.18337	0.95019	0.96686	0.89	0.82	6	10	12	16	434.35	583.1	5.1269	2.9559	67.184	69.836	141	143	4.6	4.5	2.21	2.37	0.83	0.87
472	F	5	F5d	0.94	1	110	100	34	34	0.3334	0.55011	0.51677	0.56678	0.23338	0.13336	1.5003	1.55031	0.08	0.29	6	4	12	10	291.55	404.6	3.7408	3.5905	62.764	73.372	140	138	4.3	3.9	2.25	2.3	0.93	0.92
473	F	9	F10d	0.92	0.99	115	115	30	32	0.36674	0.28339	0.36674	0.41675	0.23338	0.25005	1.25025	1.13356	0.04	0.04	6	4	16	8	285.6	267.75	4.5257	2.4883	62.764	62.764	142	132	4.1	4	2.31	2.15	0.81	0.77
474	M	6	F5d	0.88	1.05	122	92	29	29	0.68347	1.90038	0.98353	2.43382	1.73368	1.8337	1.06688	1.31693	10.5	18.8	20	25	44	50	600.95	731.85	5.7782	3.6239	70.72	68.068	136	137	4	3.8	2.28	2.31	0.7	0.87
475	M	6	F5d	0.88	1.05	122	92	30	33	0.45009	1.03354	1.11689	1.98373	0.91685	0.95019	0.98353	0.95019	4.9	14.8	6	11	14	20	416.5	577.15	3.507	2.9392	59.228	64.532	141	140	4.6	4.5	2.22	2.48	0.84	0.93
476	F	5	F5d	0.99	1.08	101	89	31	32	0.45009	0.81683	0.36674	0.70014	0.21671	0.18337	0.71681	0.70014	0.29	0.86	8	6	16	12	238	422.45	4.2752	2.2044	59.228	60.996	141	137	4.1	4.4	2.3	2.38	0.89	0.85
477	M	6	F5d	1.05	1.17	92	79	30	31	0.43342	0.71681	0.43342	0.55011	0.38341	0.25005	1.31693	1.40028	0.33	0.9	4	4	10	10	440.3	868.7	4.6426	3.0394	83.096	81.328	139	137	4.3	4.2	2.31	2.38	0.76	0.83
478	F	5	F5d	0.93	0.96	111	108	30	27	0.20004	0.5001	0.25005	0.45009	0.18337	0.10002	0.76682	0.78349	3.7	12.2	14	17	30	28	279.65	547.4	5.4609	4.342	68.068	76.908	140	137	4.8	4.5	2.36	2.38	0.92	0.92
479	F	5	F5d	0.97	1.12	105	84	32	31	0.18337	0.45009	0.21671	0.45009	0.20004	0.11669	0.98353	0.90018	0.48	7.9	14	6	28	16	273.7	374.85	4.0915	2.7221	70.72	71.604	138	135	4.4	4.1	2.33	2.27	0.85	0.83
480	M	9	F10d	0.99	1	101	99	36	34	0.5001	0.78349	0.63346	0.68347	0.38341	0.30006	1.46696	1.05021	4.6	6.1	2	2	5	6	386.75	880.6	3.0895	3.6072	67.184	88.4	142	139	4.7	4.4	2.39	2.62	0.93	0.94
481	M	6	F5d	0.97	0.96	104	107	31	31	0.43342	3.65073	0.43342	1.75035	0.21671	0.18337	1.28359	1.15023	0.15	1.1	2	6	4	12	410.55	910.35	4.0414	3.5404	73.372	71.604	140	140	4.1	3.9	2.27	2.38	0.91	0.87
482	M	9	F10d	1.07	1.05	90	92	29	29	0.53344	0.51677	0.56678	0.63346	0.31673	0.25005	1.30026	1.06688	1.2	2.2	6	6	12	12	416.5	511.7	5.9786	4.9265	92.82	99.892	139	141	4.8	5.3	2.47	2.46	0.91	0.89
483	M	5	F5d	0.96	0.98	108	104	33	36	0.45009	0.45009	0.43342	0.31673	0.35007	0.31673	1.03354	0.91685	5.7	12.4	14	28	30	52	255.85	446.25	7.0975	4.8263	69.836	83.096	141	134	4.2	4.3	2.22	2.45	0.84	0.88
484	F	6	F5d	1	1.04	100	94	31	34	0.43342	0.46676	0.53344	0.5001	0.21671	0.21671	1.23358	1.25025	0.35	0.36	10	10	18	18	243.95	249.9	6.1623	2.1543	69.836	75.14	141	135	4.5	4.6	2.26	2.35	0.98	0.92
485	M	6	F5d	1.04	1.11	93	86	30	31	0.35007	0.40008	0.36674	0.40008	0.20004	0.15003	0.91685	0.80016	0.74	1.8	14	20	23	28	357	541.45	5.3273	5.01	83.98	80.444	142	141	4.6	4.4	2.42	2.48	0.88	0.94
486	M	6	F5d	0.99	1.05	101	93	29	34	0.43342	0.58345	0.65013	0.63346	0.53344	0.41675	1.05021	0.96686	2.3	8.1	3	4	6	8	428.4	767.55	4.9766	4.2418	88.4	100.776	139	141	4.3	4.3	2.3	2.42	0.96	1.01
487	F	8	F10d	1.02	1.13	97	83	32	32	0.36674	0.46676	0.3334	0.40008	0.1667	0.20004	2.0004	1.58365	3.6	3.1	24	18	48	32	249.9	493.85	4.1082	2.8223	63.648	65.416	142	133	4.4	4	2.37	2.43	0.88	0.72
488	F	5	F5d	1.01	1.06	99	91	30	32	0.31673	0.43342	0.41675	0.41675	0.23338	0.1667	1.30026	1.5003	0.25	0.28	17	12	34	28	285.6	303.45	4.6927	3.4402	59.228	64.532	143	141	4.9	5.1	2.42	2.46	0.91	0.96
489	F	8	F10d	1.06	1.11	91	85	32	34	0.5001	0.60012	0.51677	0.58345	0.3334	0.30006	0.90018	0.63346	0.12	0.42	10	4	20	8	261.8	285.6	2.171	1.1857	59.228	58.344	139	136	4	4.2	2.24	2.4	0.81	0.79
490	F	5	F5d	1.03	1.08	96	89	31	34	0.41675	0.5001	0.45009	0.5001	0.15003	0.13336	1.1669	1.15023	0.12	0.12	6	4	16	10	321.3	273.7	4.843	2.2211	54.808	53.924	141	139	4	4	2.41	2.41	0.87	0.93
491	F	5	F5d	0.95	1.01	109	99	33	35	0.35007	0.5001	0.30006	0.38341	0.15003	0.10002	1.26692	1.15023	4.8	1.3	26	18	52	36	351.05	410.55	4.4589	2.2378	60.996	61.88	140	135	4.3	4	2.24	2.22	0.84	0.84
492	F	8	F10d	1.03	1.05	96	92	30	32	0.43342	0.65013	0.41675	0.65013	0.08335	0.11669	2.05041	1.58365	1.8	3.8	19	10	34	22	321.3	458.15	3.9746	3.6239	68.068	66.3	142	141	4.2	4.5	2.34	2.45	0.93	0.88
493	F	8	F10d	0.9	0.97	118	105	33	37	0.36674	0.43342	0.5001	0.48343	0.08335	0.13336	0.93352	0.80016	0.53	0.4	11	6	22	12	196.35	243.95	4.6927	2.4048	55.692	62.764	143	137	4.3	4.6	2.32	2.4	0.92	0.9
494	F	5	F5d	0.98	1.04	104	93	34	36	0.26672	0.41675	0.25005	0.41675	0.15003	0.11669	1.18357	1.3336	0.1	0.65	8	8	16	18	208.25	392.7	4.0915	3.2231	49.504	53.924	138	141	4.2	4.2	2.27	2.3	0.76	0.88
495	F	8	F10d	0.94	1.04	110	94	35	37	0.26672	0.30006	0.25005	0.23338	0.23338	0.23338	1.05021	0.88351	0.1	0.03	6	6	12	12	208.25	315.35	3.006	3.2231	63.648	70.72	143	142	4.3	4.6	2.36	2.4	0.87	0.8
496	F	5	F5d	0.97	1.02	105	97	35	38	0.23338	0.58345	0.30006	0.70014	0.21671	0.25005	1.03354	1.11689	6.8	16.9		18		34	351.05	523.6	4.7929	4.0247	49.504	47.736	145	144	3.8	3.7	2.44	2.39	0.84	0.91
497	F	8	F10d	0.94	0.99	110	101	32	32	0.46676	0.73348	0.61679	0.93352	0.20004	0.15003	0.90018	0.96686	0.57	3.8	8	10	16	24	279.65	374.85	4.5925	2.6052	63.648	65.416	142	139	4.2	4.3	2.29	2.51	0.91	0.92
498	F	5	F5d	0.94	1.01	110	99	36	37	0.25005	0.31673	0.21671	0.30006	0.11669	0.11669	1.35027	1.56698	9.4	12.9		22		46	345.1	362.95	6.179	3.0728	48.62	47.736	143	141	4.6	4.1	2.3	2.32	0.84	0.9
499	F	8	F10d	0.93	1.09	113	88	34	36	0.45009	0.70014	0.3334	0.5001	0.30006	0.25005	1.08355	1.05021	0.08	0.07	6	6	12	16	243.95	255.85	3.4736	1.4529	57.46	58.344	142	136	4.8	3.5	2.4	2.36	0.76	0.68
500	F	8	F10d	0.93	1.02	113	97	31	33	0.28339	0.30006	0.15003	0.21671	0.1667	0.13336	0.98353	0.96686	0.07	0.04	10	6	20	16	202.3	249.9	4.4088	2.0541	70.72	76.908	139	141	4	4	2.34	2.33	0.85	0.87
501	M	5	F5d	0.99	1.04	101	95	37	37	0.28339	0.61679	0.28339	0.48343	0.23338	0.11669	0.93352	0.93352	0.07	0.12	2	2	4	6	285.6	571.2	4.1917	3.0895	68.068	71.604	138	140	4.6	5	2.33	2.28	0.86	0.89
502	M	5	F5d	1.09	1.2	88	76	35	35	0.38341	0.96686	0.35007	0.68347	0.18337	0.13336	1.08355	1.31693	0.54	2.8	4	6	10	14	345.1	481.95	5.0601	3.2064	64.532	60.996	141	139	4.6	4.1	2.3	2.35	0.87	0.9
503	M	5	F5d	0.91	0.93	117	113	28	29	0.21671	0.41675	0.30006	0.46676	0.5001	0.3334	0.81683	0.86684	1.1	0.59	3	2	6	6	362.95	511.7	4.7094	2.505	85.748	88.4	140	138	4.3	4.4	2.39	2.32	0.87	0.88
504	F	14	F15d	1.05	1.14	92	82	39	41	0.46676	0.63346	0.43342	0.5001	0.61679	0.30006	1.11689	0.90018	13.8	6.1	30	10	60	22	345.1	392.7	5.2438	2.6052	54.808	57.46	141	142	4.3	4.3	2.52	2.37	0.92	0.89
505	F	8	F10d	0.92	1.08	115	89	28	31	0.35007	0.40008	0.28339	0.30006	0.23338	0.15003	1.10022	0.88351	0.42	1.6	12	10	25	24	285.6	309.4	2.9058	1.503	58.344	60.112	143	140	4.2	4.3	2.26	2.25	0.81	0.79
506	F	8	F10d	0.93	1	113	99	30	32	0.40008	0.5001	0.3334	0.40008	0.25005	0.18337	1.38361	1.26692	7.3	6.6	14	14	30	28	238	285.6	3.34	2.2879	46.852	53.04	140	141	4.5	4.1	2.38	2.38	0.84	0.88
507	M	14	F15d	2.1	4.76	37	14	37	45	0.35007	0.61679	0.43342	0.61679	0.8335	0.46676	0.86684	0.6668	0.48	1.4	2	2	5	4	303.45	470.05	4.9599	2.9058	80.444	86.632	141	135	4.9	4.4	2.34	2.4	0.86	0.77
508	F	6	F5d	1.03	1.19	96	76	34	36	0.46676	0.6668	0.31673	0.40008	0.46676	0.36674	1.53364	1.55031	2	2.2	20	14	38	30	255.85	279.65	3.1062	2.4382	53.924	53.924	137	139	4	4	2.48	2.36	0.87	0.86
509	M	5	F5d	0.93	0.99	111	101	35	36	0.31673	0.55011	0.40008	0.48343	0.1667	0.11669	0.86684	0.95019	0.36	1.6	4	6	8	12	339.15	499.8	4.6092	3.7742	74.256	75.14	142	140	4.8	5	2.28	2.23	0.85	0.91
510	F	15	F15d	0.93	1.05	111	92	30	34	0.3334	0.58345	0.20004	0.55011	0.13336	0.10002	0.85017	0.60012	1.7	4.3	26	22	34	34	291.55	267.75	3.1396	2.2712	73.372	70.72	138	134	4.1	4	2.2	2.15	0.77	0.68
511	M	5	F5d	1.01	1.11	98	85	30	31	0.30006	0.31673	0.35007	0.28339	0.46676	0.46676	1.11689	1.18357	0.96	103.1	34	64	60	70	553.35	600.95	10.02	6.9472	100.776	129.948	141	140	4.6	4.6	2.28	2.49	0.79	0.84
512	M	5	F5d	0.95	1.01	108	98	33	33	0.5001	0.96686	0.63346	0.88351	0.35007	0.31673	1.46696	1.3336	1.9	9.7	14	8	20	16	440.3	702.1	6.3627	4.8597	78.676	81.328	141	137	4.4	4.7	2.35	2.43	0.9	0.88
513	M	5	F5d	0.98	1.18	104	78	29	29	0.65013	0.71681	0.53344	0.56678	0.40008	0.35007	1.08355	1.01687	0.32	3.8	4	2	8	8	458.15	630.7	5.2438	5.6279	94.588	99.008	140	137	5.1	5	2.29	2.27	0.93	0.94
514	F	9	F10d	0.96	1.11	107	86	31	24	0.30006	0.71681	0.5001	0.8335	0.40008	0.1667	1.10022	1.01687	1.3	4.2	2	10	10	14	273.7	434.35	4.509	2.2712	66.3	74.256	142	139	4.4	4	2.29	2.31	0.86	0.86
515	F	9	F10d	1.1	1.11	87	86	32	33	0.28339	0.31673	0.21671	0.23338	0.15003	0.13336	0.58345	0.61679	0.96	0.29	16	20	32	32	124.95	178.5	4.9599	2.3714	55.692	67.184	137	140	4.4	4.3	2.21	2.28	0.88	0.98
516	F	5	F5d	1.04	1.06	93	91	30	31	0.40008	0.41675	0.51677	0.56678	0.81683	0.63346	0.91685	0.91685	0.42	13.5	2	6	6	14	273.7	392.7	3.2732	1.8871	58.344	61.88	136	140	4.1	4	2.29	2.36	0.88	0.81
517	F	6	F5d	0.89	0.95	120	108	26	30	0.43342	0.56678	0.60012	0.88351	0.95019	0.76682	0.60012	0.60012	1	3.7	5	8	10	16	368.9	368.9	7.9659	4.5257	73.372	77.792	139	140	3.9	4.2	2.29	2.45	0.92	1.05
518	M	8	F10d	1.04	1.2	94	76	34	31	0.65013	2.56718	0.41675	1.10022	0.51677	0.43342	1.20024	1.11689	0.74	8.6	14	14	26	28	351.05	761.6	3.5571	3.0561	77.792	95.472	140	138	4.1	4.5	2.42	2.36	0.85	0.82
519	M	5	F5d	0.99	1.07	101	90	35	40	0.40008	0.61679	0.65013	0.76682	0.53344	0.46676	1.1669	1.20024	7.2	5.5		10		20	368.9	595	5.344	5.2605	76.908	76.908	142	140	4.2	4.3	2.29	2.28	0.94	0.9
520	F	5	F5d	0.99	1.05	101	92	31	34	0.3334	0.6668	0.36674	0.56678	0.28339	0.28339	1.06688	1.08355	2.3	4	12	14	24	24	315.35	321.3	5.4442	3.3901	63.648	61.88	141	132	3.9	4	2.43	2.42	0.9	0.9
521	F	9	F10d	1.04	1.04	95	95	30	29	0.80016	0.80016	0.61679	0.8335	0.45009	0.40008	1.28359	1.13356	10.2	6.9	20	20	46	36	464.1	392.7	5.5611	3.5404	56.576	58.344	142	143	4.5	5	2.44	2.46	0.88	0.94
522	F	8	F10d	1.07	1.15	90	81	35	39	0.28339	0.3334	0.20004	0.23338	0.08335	0.06668	0.78349	0.80016	6.1	12.5	22	26	44	48	196.35	303.45	3.1229	1.6199	56.576	61.88	139	139	4.3	4.3	2.22	2.45	0.87	0.85
523	M	8	F10d	0.9	0.93	118	112	31	33	0.70014	0.70014	0.90018	0.91685	0.63346	0.5001	1.85037	1.51697	8.5	6.1	8	18	18	30	642.6	963.9	6.6633	5.511	113.152	121.992	142	139	3	3.4	2.29	2.51	0.87	0.89
524	F	5	F5d	0.99	1.04	102	95	28	28	0.25005	0.38341	0.31673	0.36674	0.63346	0.43342	1.13356	1.13356	0.51	2.1	6		12		327.25	493.85	3.5237	3.34	82.212	87.516	140	141	4.3	4.7	2.24	2.26	0.88	0.94
525	F	6	F5d	0.88	0.95	122	108	32	35	0.40008	0.28339	0.30006	0.3334	0.21671	0.1667	1.21691	1.05021	0.37	0.53	20	18	30	28	279.65	327.25	5.0601	3.1396	57.46	63.648	140	139	4.7	5.1	2.28	2.4	0.79	0.83
526	M	9	F10d	1.01	1.1	99	87	40	43	0.3334	0.45009	0.35007	0.35007	0.23338	0.18337	1.35027	1.03354	6.7	0.63	4	2	10	4	410.55	470.05	4.6092	2.7054	67.184	71.604	140	140	4.6	4.8	2.35	2.47	0.99	0.94
527	M	14	F15d	0.91	1.05	116	92	28	32	0.45009	0.63346	0.78349	0.70014	0.81683	0.53344	0.95019	1.0002	0.86	1.5	2	4	6	8	339.15	755.65	5.2939	3.3066	87.516	104.312	142	140	4.1	4.1	2.32	2.44	0.82	0.86
528	M	5	F5d	1.05	1.16	93	80	31	33	0.53344	0.78349	0.46676	0.55011	0.25005	0.15003	1.06688	1.13356	1.2	1.2	6	10	10	16	321.3	493.85	5.511	5.3106	93.704	106.964	139	137	4.6	4.9	2.34	2.35	0.88	0.91
529	M	21	F20d	0.95	1.02	108	97	34	36	0.28339	0.45009	0.41675	0.53344	0.28339	0.1667	0.86684	0.85017	1.5	1.4	2	4	4	8	303.45	559.3	6.6633	6.9472	78.676	97.24	137	137	4.8	4.9	2.39	2.54	0.76	0.89
530	F	5	F5d	0.99	1.07	101	90	33	34	0.40008	1.15023	0.41675	1.06688	0.48343	0.41675	1.28359	1.18357	5.8	13.1	6	8	18	16	434.35	487.9	3.6573	3.1062	68.952	68.068	141	140	4.8	5.1	2.34	2.37	0.97	0.94
531	M	8	F10d	1.07	1.21	90	75	33	34	0.45009	1.06688	0.5001	0.73348	0.40008	0.30006	1.3336	1.10022	4	4.9	4	8	12	16	410.55	719.95	5.9118	4.3086	94.588	103.428	138	136	3.9	4.8	2.27	2.34	0.83	0.96
532	M	6	F5d	1.05	1.07	92	90	32	32	0.3334	0.68347	0.45009	0.6668	0.41675	0.23338	0.76682	0.70014	0.41	0.11	8	8	12	14	410.55	464.1	4.8597	2.7054	96.356	99.008	139	138	4.4	4.1	2.49	2.32	0.88	0.86
533	F	14	F15d	0.93	1.04	112	95	30	31	0.38341	0.5001	0.46676	0.65013	0.25005	0.21671	1.21691	1.25025	3.4	0.21	30	12	48	22	243.95	255.85	4.1416	1.4696	73.372	74.256	138	133	4.3	4.4	2.3	2.41	0.92	0.89
534	M	6	F5d	0.93	0.93	113	113	31	33	0.38341	0.46676	0.58345	0.60012	0.98353	0.61679	0.91685	0.90018	1.6	6.3	6	12	12	20	273.7	511.7	6.4629	6.8804	83.096	85.748	138	140	3.6	4.2	2.33	2.47	0.88	0.94
535	M	9	F10d	0.87	1.03	124	96	32	34	0.28339	0.51677	0.43342	0.75015	0.31673	0.15003	0.96686	0.8335	0.57	1	4	6	8	10	351.05	636.65	4.843	2.8223	69.836	77.792	139	140	4.4	4.6	2.41	2.34	0.81	0.82
536	F	5	F5d	1.01	1.14	98	82	29	31	0.25005	0.28339	0.31673	0.36674	0.15003	0.18337	0.75015	0.71681	0.17	0.44	4	4	8	9	243.95	398.65	3.5738	3.674	60.996	64.532	135	137	4.2	4.4	2.28	2.3	0.83	0.87
537	M	14	F15d	0.93	1.06	111	91	32	33	0.86684	1.21691	1.26692	1.81703	1.30026	0.68347	1.58365	1.48363	10.5	9.4	20	16	32	32	398.65	940.1	5.2939	5.4609	83.096	96.356	134	140	4.1	4.6	2.38	2.67	0.78	0.86
538	M	14	F15d	0.98	1.07	104	90	35	36	0.40008	0.53344	0.73348	0.93352	0.30006	0.21671	1.11689	1.26692	0.34	0.39	10	8	18	16	398.65	446.25	5.2939	3.7241	83.98	92.82	142	145	4.1	4.3	2.34	2.51	0.89	0.92
539	M	8	F10d	1.44	1.41	59	60	42	42	2.15043	1.35027	1.63366	1.31693	14.4196	8.53504	1.80036	1.45029	4.4	1.7	24	24	42	42	422.45	470.05	4.1082	1.7869	82.212	75.14	139	140	4.9	5.2	2.43	2.52	0.84	0.85
540	M	6	F5d	0.94	0.99	110	101	29	32	0.46676	0.6668	0.6668	0.86684	0.78349	0.58345	1.23358	1.5003	0.69	3.7		12		20	464.1	476	6.0454	5.1603	99.008	94.588	140	137	4.6	4.8	2.57	2.49	0.89	0.97
541	F	5	F5d	0.96	0.98	107	104	34	34	0.41675	0.65013	0.36674	0.63346	0.15003	0.11669	0.80016	0.78349	1.4	1.5	12	14	22	24	333.2	327.25	2.7221	1.7702	73.372	70.72	138	138	4.3	4	2.47	2.4	0.93	0.83
542	F	5	F5d	0.99	1.05	102	92	31	32	0.36674	0.68347	0.46676	0.8335	0.25005	0.25005	1.43362	1.30026	0.27	2.7	8	14	16	25	452.2	511.7	5.2104	2.839	63.648	59.228	141	141	4.3	4	2.52	2.45	0.75	0.77
543	F	8	F10d	1.06	1.17	91	79	32	35	0.25005	0.46676	0.30006	0.55011	0.21671	0.13336	1.35027	1.46696	30.8	4.1	18	12	36	22	440.3	476	5.5945	2.1376	80.444	75.14	140	142	4.2	4	2.5	2.42	0.89	0.96
544	M	6	F5d	0.95	0.95	108	108	30	31	0.21671	0.31673	0.35007	0.51677	0.10002	0.13336	0.8335	0.93352	0.12	3.5	6	18	12	32	315.35	476	11.8069	11.356	145.86	176.8	141	145	4.3	4.7	2.29	2.36	0.64	0.98
545	F	6	F5d	1.02	1.05	97	92	30	30	0.25005	0.41675	0.1667	0.55011	0.20004	0.23338	0.96686	0.95019	0.71	3.2	8	6	16	12	232.05	368.9	3.3233	2.6219	60.112	68.068	140	137	4.3	4.3	2.4	2.46	0.81	0.84
546	M	9	F10d	1.04	1.15	93	81	32	33	0.48343	0.41675	0.48343	0.41675	0.08335	0.1667	1.81703	1.96706	0.7	1.3	12	2	22	4	351.05	565.25	4.3086	3.2398	94.588	109.616	142	140	4.1	4.9	2.31	2.49	0.84	0.92
547	F	8	F10d	1.12	1.21	84	75	35	33	0.48343	0.38341	0.31673	0.30006	0.18337	0.28339	1.05021	0.93352	0.49	0.19	32	4	40	10	297.5	583.1	4.7261	3.2398	84.864	94.588	140	138	4.1	4.6	2.36	2.45	0.86	0.74
548	F	5	F5d	1.04	1.14	93	82	30	31	0.43342	0.58345	0.31673	0.46676	0.08335	0.08335	1.11689	1.06688	0.56	1.2	16	30	24	44	214.2	279.65	3.8911	2.0541	68.068	68.952	135	131	4	4.2	2.23	2.25	0.8	0.8
549	M	5	F5d	1.01	1.11	99	85	34	34	0.60012	0.61679	0.58345	0.55011	2.0004	1.35027	1.25025	1.25025	1.4	1.9	8	4	14	8	279.65	345.1	8.2665	4.7595	72.488	75.14	142	141	4.3	4.4	2.33	2.35	0.88	0.91
550	F	5	F5d	0.91	1.02	116	97	27	30	0.36674	0.51677	0.43342	0.61679	0.98353	0.68347	0.76682	0.78349	0.47	9.8	6	30	12	38	291.55	577.15	2.6386	3.0728	59.228	60.112	140	141	4.5	4.1	2.35	2.3	0.91	0.96
551	F	5	F5d	1.06	1.16	91	80	29	29	0.48343	0.63346	0.53344	0.8335	0.3334	0.31673	0.98353	1.01687	4.4	4.3	12	24	24	40	428.4	470.05	5.0267	3.2732	77.792	80.444	139	139	4.3	4.6	2.41	2.42	0.8	0.83
552	M	5	F5d	0.89	0.89	122	120	26	28	0.8335	0.81683	1.03354	1.15023	2.18377	1.70034	0.90018	0.93352	1.2	1.3	10	14	16	24	452.2	410.55	5.0434	3.3567	76.024	78.676	141	141	4.5	4.9	2.41	2.23	0.92	0.95
553	F	14	F15d	0.96	1.05	108	92	33	33	0.63346	0.36674	0.53344	0.46676	1.68367	0.91685	1.15023	0.96686	0.71	0.1	20	10	34	22	374.85	238	4.0915	3.4736	53.924	53.924	140	138	3.5	4.9	2.43	2.63	0.81	0.84
554	M	14	F15d	0.82	0.95	142	108	27	30	0.45009	0.6668	0.53344	0.60012	0.31673	0.25005	0.93352	0.8335	1.5	7.9	18	12	34	26	339.15	499.8	9.0681	4.3587	81.328	108.732	139	141	4.8	4.7	2.27	2.32	0.89	0.88
555	M	8	F10d	1.1	1.07	87	90	37	32	0.51677	0.58345	0.30006	0.30006	0.08335	0.15003	0.75015	0.71681	1.1	0.68	12	6	20	10	351.05	481.95	5.7448	2.6887	81.328	75.14	139	136	4.6	4.6	2.37	2.46	0.82	0.82
556	M	16	F15d	0.95	0.98	109	104	31	33	0.36674	0.3334	0.30006	0.3334	0.26672	0.28339	0.88351	0.90018	1.5	1.2	36	20	52	38	345.1	446.25	6.847	2.2545	97.24	100.776	144	135	4.9	4.2	2.35	2.28	0.95	0.93
557	F	19	F20d	1.05	1.21	92	75	35	35	0.60012	1.25025	0.53344	1.15023	0.35007	0.30006	1.667	1.26692	5.9	12.2	8	14	18	28	321.3	476	5.845	3.2899	75.14	64.532	145	139	4.5	3.4	2.67	2.64	0.87	0.79
558	M	5	F5d	1.02	1.13	97	83	28	28	0.35007	0.55011	0.5001	0.65013	0.85017	0.65013	1.48363	1.30026	0.43	0.9	8	8	14	14	410.55	553.35	4.676	4.8931	76.908	82.212	141	135	4.4	4.5	2.36	2.24	0.83	0.75
559	F	5	F5d	0.98	1.09	103	88	32	33	0.26672	0.41675	0.38341	0.38341	0.40008	0.3334	0.75015	0.75015	0.03	0.21	6	6	14	12	279.65	309.4	5.01	2.505	72.488	75.14	141	139	5.6	4.9	2.48	2.27	0.84	0.85
560	M	8	F10d	0.89	0.87	121	125	29	32	0.35007	0.58345	0.31673	0.38341	1.1669	0.90018	1.53364	1.5003	10	13.1	6	10	12	20	351.05	505.75	5.2605	5.0267	74.256	80.444	141	138	4.7	4.8	2.23	2.31	0.86	0.81
561	M	5	F5d	0.95	1.01	109	98	33	33	0.35007	0.65013	0.36674	0.43342	0.51677	0.41675	0.76682	0.75015	0.11	0.09	2	4	5	8	386.75	505.75	5.3774	3.2565	87.516	86.632	141	137	4.4	4.2	2.41	2.39	0.89	0.89
562	M	7	F5d	1.14	1.19	82	78	32	31	1.28359	1.88371	1.35027	2.43382	4.65093	3.65073	0.70014	0.91685	3	5.6	24	28	42	54	541.45	517.65	7.5317	3.8577	87.516	86.632	141	144	4.4	4.7	2.29	2.6	0.67	0.92
563	F	5	F5d	0.97	1.01	105	98	28	29	0.41675	0.53344	0.61679	0.61679	0.43342	0.26672	0.90018	0.81683	0.42	3.7	14	20	28	34	386.75	499.8	6.8804	3.7909	88.4	87.516	138	139	5.2	4.1	2.49	2.34	0.99	0.93
564	F	8	F10d	0.93	1.07	111	90	38	38	0.3334	0.93352	0.28339	0.6668	0.25005	0.11669	1.30026	1.3336	6.8	1.6	14	4	24	10	261.8	291.55	2.4215	1.1022	51.272	51.272	142	141	4.1	4.4	2.4	2.37	0.9	0.9
565	F	8	F10d	0.95	1.05	109	92	28	30	0.40008	0.28339	0.28339	0.30006	0.11669	0.15003	1.30026	1.10022	0.5	0.36	22	10	30	20	279.65	303.45	3.6406	3.5571	60.112	70.72	140	141	4.5	5.4	2.32	2.54	0.87	0.83
566	M	6	F5d	0.93	0.89	111	121	31	32	0.31673	0.70014	0.1667	0.28339	0.91685	0.78349	1.05021	1.08355	0.87	2.4	6	8	12	16	434.35	684.25	15.6312	13.7775	155.584	187.408	141	131	6	5.8	2.37	2.29	0.74	0.95
567	F	9	F10d	1	1.15	99	81	35	35	0.30006	0.86684	0.35007	0.80016	0.28339	0.18337	1.56698	1.38361	0.81	3.5	14	7	22	14	321.3	487.9	3.6907	2.3714	84.864	89.284	144	139	4.4	3.9	2.42	2.4	0.82	0.8
568	F	5	F5d	0.98	1.09	104	88	30	30	0.41675	0.60012	0.61679	0.80016	0.31673	0.20004	1.43362	1.667	0.65	3.1					285.6	458.15	5.8617	4.2919	64.532	69.836	141	142	4.2	4.1	2.27	2.33	0.93	0.97
569	F	5	F5d	0.88	0.94	122	111	33	35	0.28339	0.55011	0.25005	0.58345	0.26672	0.31673	0.80016	0.95019	0.31	1.9	6	6	12	16	321.3	398.65	2.672	1.9372	52.156	50.388	140	139	4.8	4.2	2.34	2.36	0.81	0.75
570	M	5	F5d	0.96	1.02	107	97	30	31	0.46676	0.63346	0.70014	0.81683	0.91685	0.68347	1.05021	0.91685	0.53	0.44	10	6	20	12	422.45	511.7	5.2939	3.6907	95.472	84.864	142	137	4.9	4.6	2.5	2.47	0.78	0.84
571	M	5	F5d	0.95	0.99	108	101	31	31	0.51677	0.65013	0.38341	0.46676	0.23338	0.15003	0.65013	0.68347	0.07	2.2	18	10	32	20	416.5	577.15	3.4736	1.9205	66.3	66.3	138	139	4.1	4.6	2.25	2.31	0.86	0.86
572	F	5	F5d	0.93	1.01	111	99	29	28	0.43342	0.46676	0.23338	0.23338	0.1667	0.13336	0.86684	0.93352	1.2	0.73	32	18	44	30	297.5	541.45	3.8744	3.5905	85.748	91.936	141	140	4.5	4.8	2.27	2.32	0.87	0.83
573	M	8	F10d	1.08	1.21	89	75	32	31	0.40008	0.86684	0.43342	0.60012	0.35007	0.28339	0.85017	0.96686	0.5	6.1	4	4	8	8	327.25	850.85	4.9933	2.171	69.836	75.14	138	137	4.1	4.3	2.37	2.44	0.84	0.93
574	F	5	F5d	0.95	1.05	109	92	33	32	0.30006	0.3334	0.26672	0.25005	0.11669	0.06668	0.85017	0.86684	0.3	0.82	16	8	26	16	321.3	523.6	3.4402	2.8891	66.3	68.068	140	138	4.7	4.4	2.23	2.2	0.89	0.79
575	M	8	F10d	0.96	1.05	106	93	31	33	0.48343	0.76682	0.23338	0.43342	0.35007	0.3334	1.11689	1.06688	1.4	3.7	10	8	20	16	368.9	595	5.0601	5.511	80.444	95.472	143	144	4.2	4.5	2.31	2.53	0.83	0.92
576	F	8	F10d	0.96	0.98	108	103	26	28	0.40008	0.45009	0.45009	0.43342	0.20004	0.1667	0.93352	0.81683	0.77	4.7	20	14	32	22	267.75	517.65	4.342	3.3233	69.836	74.256	143	142	4.5	4.4	2.34	2.47	0.89	0.87
577	F	8	F10d	1.03	0.9	96	117	33	28	0.26672	0.45009	0.3334	0.6668	0.15003	0.25005	0.75015	0.81683	0.51	2	22	6	34	12	196.35	362.95	4.9766	2.4883	63.648	75.14	138	140	4.8	4.7	2.31	2.49	0.88	0.84
578	F	8	F10d	0.96	1.05	106	93	32	33	0.35007	0.23338	0.28339	0.1667	0.13336	0.13336	0.81683	0.71681	0.12	0.73	20		34		184.45	285.6	5.9285	4.7428	54.808	58.344	139	137	4.4	4.4	2.36	2.32	0.91	0.88
579	M	8	F10d	0.96	1.05	107	93	28	30	0.46676	0.58345	0.63346	0.73348	0.51677	0.40008	1.35027	1.36694	2.1	7.4	2	2	4	4	392.7	648.55	4.8931	4.175	91.052	135.252	139	142	3.5	4.8	2.18	2.5	0.8	0.88
580	F	8	F10d	0.99	1.08	102	89	28	28	0.45009	0.55011	0.31673	0.5001	0.5001	0.31673	1.20024	1.06688	4	5.4	12	14	25	30	273.7	279.65	5.511	3.0561	87.516	82.212	141	138	4.3	3.8	2.38	2.31	0.84	0.9
581	M	9	F10d	1.11	1.14	86	82	31	30	0.26672	0.5001	0.31673	0.5001	1.28359	0.76682	1.31693	1.08355	6.8	10.3	10	16	22	32	368.9	648.55	7.348	5.7281	83.096	101.66	147	136	4.5	4.9	2.42	2.52	0.84	0.76
582	M	5	F5d	3.24	2.27	22	33	38	37	0.81683	0.91685	0.90018	1.38361	0.65013	0.51677	0.80016	0.95019	1.4	0.76	10	7	18	14	476	636.65	4.6426	4.5591	94.588	109.616	138	138	4.2	4.1	2.31	2.34	0.88	0.96
583	M	6	F5d	1.05	1.11	92	86	40	42	0.31673	0.81683	0.3334	0.71681	0.26672	0.1667	0.86684	0.90018	0.1	0.19	4	4	10	8	339.15	642.6	5.0768	2.2879	67.184	66.3	143	140	4.1	4.6	2.39	2.36	0.88	0.9
584	F	5	F5d	0.93	1.01	113	99	26	26	0.53344	0.76682	0.80016	1.15023	0.23338	0.30006	0.78349	0.96686	0.55	2.2	4	8	10	18	351.05	416.5	4.1917	2.7889	62.764	68.068	147	142	4.5	4	2.31	2.43	0.84	0.97
585	M	14	F15d	0.98	1.05	104	92	33	38	0.13336	0.1667	0.53344	0.6668	0.58345	0.28339	1.08355	1.11689	0.41	0.55	6	10	12	20	493.85	773.5	6.847	3.507	99.008	105.196	144	141	4	4.6	2.36	2.46	0.84	0.87
586	M	11	F10d	0.98	1.06	104	91	32	32	0.45009	0.68347	0.56678	0.90018	0.41675	0.30006	1.01687	1.01687	4.8	1.9	8	4	16	11	446.25	737.8	5.1102	3.173	77.792	76.908	139	140	4	4.2	2.32	2.31	0.82	0.95
587	F	14	F15d	0.99	1.17	101	79	32	36	0.36674	0.40008	0.40008	0.38341	0.8335	0.28339	0.75015	0.61679	1.2	4.8	6	2	12	4	291.55	589.05	2.9559	1.0855	53.04	51.272	139	139	4.3	3.9	2.29	2.27	0.78	0.75
588	M	11	F10d	1.03	1.14	96	82	28	32	3.0006	1.81703	3.65073	3.30066	3.334	1.80036	0.86684	1.05021	3.4	5.7	12	30	24	48	345.1	464.1	5.344	2.672	68.068	83.98	141	142	4.3	4.3	2.28	2.32	0.96	0.96
589	F	8	F10d	1.02	1.08	97	89	29	30	0.28339	0.60012	0.3334	0.58345	0.13336	0.15003	0.48343	0.61679	0.03	2.5	4	4	10	8	232.05	422.45	4.0247	2.5384	59.228	62.764	138	135	4.1	3.9	2.33	2.32	0.82	0.69
590	M	20	F20d	0.99	1.08	101	89	32	36	0.40008	0.5001	0.53344	0.76682	0.76682	0.40008	1.13356	1.11689	0.34	0.17	10	8	20	16	351.05	380.8	5.2939	2.4382	80.444	77.792	140	141	4.1	4.4	2.26	2.38	0.9	0.95
591	M	5	F5d	0.93	1.01	111	98	30	31	0.38341	0.98353	0.43342	0.5001	0.63346	0.38341	1.0002	0.91685	0.33	2	28	18	46	34	470.05	743.75	5.9452	4.0915	82.212	93.704	139	137	4.3	5.4	2.35	2.26	0.82	0.82
592	M	9	F10d	1.04	1.08	94	89	31	31	0.45009	0.70014	0.6668	0.63346	0.71681	0.61679	1.43362	1.65033	1.7	5.7	2	4	4	10	529.55	779.45	4.6927	4.6426	91.936	98.124	140	137	4.4	4.5	2.36	2.54	0.86	0.89
593	F	8	F10d	0.96	1.07	106	90	28	28	0.38341	0.56678	0.38341	0.45009	0.1667	0.11669	1.0002	0.91685	0.47	5.6	10	6	20	18	232.05	380.8	4.7094	2.9726	69.836	76.024	143	141	4.2	4.4	2.27	2.32	0.91	0.78
594	M	7	F5d	0.94	1.04	111	95	30	30	0.43342	0.65013	0.51677	0.71681	0.85017	0.55011	1.03354	1.01687	0.51	0.38	8	4	14	14	380.8	678.3	6.3794	3.674	69.836	77.792	141	139	4.2	4.6	2.2	2.23	1.07	0.96
595	M	6	F5d	1.1	1.21	87	75	34	39	0.31673	0.40008	0.38341	0.36674	0.28339	0.3334	1.1669	1.05021	2.9	2	6	4	12	8	339.15	690.2	4.0915	2.0875	65.416	63.648	142	140	4.7	4.6	2.41	2.47	0.86	0.78
596	F	14	F15d	0.9	1.04	119	93	32	36	0.3334	1.06688	0.28339	0.80016	0.1667	0.06668	1.23358	1.11689	0.97	5.7	30	16	52	32	208.25	404.6	3.9245	1.3527	57.46	58.344	138	138	4.8	4.6	2.37	2.34	0.9	0.79
597	M	14	F15d	0.95	1.09	108	88	34	34	0.6668	0.68347	1.28359	0.68347	0.65013	0.26672	0.6668	0.61679	1.3	10.1	8	6	12	12	535.5	892.5	5.7949	3.2899	84.864	93.704	138	140	4.1	4.2	2.39	2.43	0.87	0.81
598	M	10	F10d	0.83	0.93	136	111	31	33	0.56678	0.93352	1.25025	1.93372	2.60052	1.30026	2.03374	1.93372	4.6	2.7	6	8	10	16	428.4	470.05	6.4963	5.0434	81.328	97.24	142	143	4.7	5.1	2.24	2.41	0.88	0.97
599	F	5	F5d	0.93	1	112	99	36	38	0.31673	0.93352	0.36674	1.1669	0.43342	0.88351	1.28359	1.43362	10.7	7.2	18	12	38	22	333.2	511.7	4.3921	3.9579	69.836	73.372	146	139	5	5.2	2.45	2.37	0.93	0.89
600	M	9	F10d	0.98	1.06	104	91	35	33	0.48343	0.8335	0.48343	0.98353	1.38361	0.75015	1.80036	1.45029	4.6	3.1	2	4	8	8	309.4	404.6	8.7675	9.0848	78.676	88.4	138	137	4.5	4.6	2.33	2.34	0.83	0.81
601	M	8	F10d	0.93	1.11	112	85	39	40	0.5001	0.46676	0.6668	0.46676	1.08355	0.68347	1.70034	1.58365	0.91	1.9	14	10	24	18	428.4	589.05	4.6259	3.4569	79.56	77.792	142	143	4.3	4.6	2.65	2.5	0.94	0.89
602	F	8	F10d	0.98	1.18	103	78	32	32	0.35007	0.35007	0.28339	0.26672	0.26672	0.15003	1.26692	1.20024	16.5	16.2	32	36	54	56	321.3	583.1	3.2398	2.7221	68.952	61.88	140	142	3.9	4.3	2.22	2.31	0.89	0.81
603	F	6	F5d	1.04	1.05	95	93	34	35	0.38341	0.5001	0.35007	0.40008	0.40008	0.3334	1.11689	0.96686	0.43	4.6	18	24	35	40	285.6	452.2	3.4903	3.4569	66.3	61.88	139	134	4.1	4.5	2.33	2.32	0.87	0.82
604	F	6	F5d	1.1	1.21	87	75	32	35	0.31673	0.60012	0.30006	0.65013	0.13336	0.20004	0.53344	0.55011	5.4	4.8	30	24	48	38	226.1	345.1	4.3754	1.4863	54.808	56.576	139	135	3.9	4.3	2.27	2.38	0.88	0.85
605	F	5	F5d	0.89	1.01	122	98	29	32	0.31673	0.21671	0.60012	0.38341	0.35007	0.35007	1.13356	0.93352	6	7.4	32	32	52	52	327.25	422.45	7.0307	3.8911	58.344	60.112	139	135	4.3	4.4	2.29	2.39	0.9	0.83
606	F	14	F15d	0.96	1.08	108	89	32	36	0.28339	0.28339	0.28339	0.36674	0.28339	0.20004	1.3336	1.03354	10.1	7.7	14		28		220.15	410.55	3.3734	1.503	60.996	63.648	140	138	4.2	3.7	2.41	2.39	0.86	0.76
607	F	20	F20d	1.04	1.35	94	65	32	32	0.30006	0.5001	0.91685	0.58345	0.30006	0.13336	0.93352	0.73348	0.75	0.7	8	2	14	4	357	743.75	3.4068	1.8537	58.344	68.068	139	140	4.6	3.9	2.32	2.32	0.79	0.75
608	M	5	F5d	0.97	1.02	104	97	29	28	0.46676	0.60012	0.6668	0.63346	0.61679	0.36674	1.18357	1.08355	0.18	0.25	10	2	14	8	315.35	589.05	4.1917	3.2899	71.604	70.72	141	138	4.3	4.3	2.4	2.39	0.89	0.83
609	M	8	F10d	1.04	1.05	95	92	32	36	0.43342	0.80016	0.51677	0.3334	0.5001	0.41675	1.65033	1.58365	4.6	9.5	26	20	48	42	458.15	755.65	3.4903	2.6887	57.46	60.112	140	137	4.2	4.3	2.42	2.47	0.75	0.73
610	M	5	F5d	1	1.09	100	88	29	30	1.61699	1.38361	1.81703	1.81703	0.73348	0.61679	1.41695	1.26692	2.9	3.6	17	14	34	39	357	577.15	4.9098	5.6279	81.328	87.516	141	139	4.3	4	2.25	2.38	0.91	0.88
611	F	9	F10d	1.06	1.17	91	79	28	30	0.36674	0.28339	0.30006	0.23338	0.20004	0.13336	0.93352	0.78349	3.7	2.4	8	6	18	14	261.8	357	3.7742	2.2712	68.952	70.72	140	138	4.6	4.7	2.33	2.49	0.99	0.79
612	F	5	F5d	1.04	1.11	94	85	36	35	0.20004	0.46676	0.20004	0.30006	0.18337	0.08335	1.3336	1.3336	0.42	1.8	28	14	40	24	297.5	416.5	3.5738	2.1877	57.46	55.692	137	142	4.6	4.9	2.39	2.35	0.8	0.87
613	M	5	F5d	1.04	1.09	94	88	32	34	0.45009	0.98353	0.96686	1.43362	0.71681	0.61679	1.38361	1.3336	26.8	6.8	48	18	70	30	493.85	809.2	5.6112	5.177	93.704	92.82	142	140	4.4	4.4	2.34	2.21	0.92	0.92
614	M	21	F20d	0.97	1.09	105	88	30	30	0.91685	1.01687	1.3336	1.31693	1.58365	0.65013	0.96686	1.1669	3.6	4.2	8	4	12	10	470.05	993.65	8.3333	5.9953	91.052	113.152	141	140	4	4.3	2.26	2.42	0.84	0.8
615	F	21	F20d	0.98	1.11	104	85	34	34	0.40008	0.60012	0.35007	0.53344	0.25005	0.15003	0.76682	0.70014	0.55	1.9	20	6	30	12	291.55	345.1	4.3921	1.6533	76.908	72.488	143	140	5.2	4.7	2.42	2.4	0.98	0.85
616	M	8	F10d	0.99	1.08	101	89	28	30	0.31673	0.40008	0.35007	0.31673	0.20004	0.20004	1.1669	1.01687	13.3	8.8	22	22	32	38	238	535.5	6.9973	4.1583	79.56	106.964	139	140	3.9	4.2	2.29	2.43	0.82	0.94
617	F	8	F10d	0.9	1.01	118	98	32	32	0.28339	0.58345	0.28339	0.5001	0.18337	0.18337	1.18357	1.1669	5.3	3.9	34	32	66	68	333.2	571.2	4.843	2.8223	72.488	79.56	142	141	4.2	4	2.27	2.38	0.84	0.84
618	F	8	F10d	0.93	1.11	112	85	30	31	0.38341	0.68347	0.3334	0.58345	0.21671	0.18337	0.86684	0.8335	0.05	0.18	10	10	20	20	315.35	523.6	3.7408	1.8871	62.764	62.764	140	135	4.7	4.6	2.31	2.43	0.76	0.7
619	M	20	F20d	0.96	1.08	107	89	29	28	0.48343	0.90018	0.8335	0.75015	0.98353	0.36674	0.86684	0.75015	2.3	1.4	8	4	14	8	422.45	547.4	6.2124	3.5404	85.748	98.124	140	140	4.1	4.8	2.31	2.48	0.78	0.75
620	M	5	F5d	0.95	1.06	108	91	32	36	0.98353	1.23358	1.88371	2.53384	2.48383	2.03374	1.03354	1.03354	1.7	0.99	4	4	10	10	422.45	856.8	5.9285	4.4255	72.488	85.748	140	139	4.3	4.8	2.44	2.5	0.92	0.9
621	M	14	F15d	1.03	1.09	96	88	30	32	0.53344	0.61679	0.43342	0.53344	0.91685	0.58345	0.55011	0.70014	8.9	9.8	6	22	12	44	523.6	565.25	8.183	6.68	93.704	85.748	140	138	4.6	4.4	2.3	2.41	0.58	0.64
622	M	8	F10d	1.96	2.32	40	32	41	41	0.41675	0.6668	0.30006	0.45009	0.75015	0.53344	1.23358	1.15023	17.8	9.1	34	26	56	54	487.9	595	7.849	9.7862	128.18	436.696	141	138	3.7	3.8	2.38	2.49	0.78	1
623	M	14	F15d	0.85	1.07	131	90	30	32	0.58345	0.98353	1.25025	1.93372	1.58365	1.0002	0.91685	1.10022	3.8	4.9	6	10	12	20	434.35	993.65	4.4589	5.0601	76.024	83.98	140	140	4.3	4.3	2.29	2.37	0.81	0.83
624	F	8	F10d	0.91	0.99	117	101	29	29	0.25005	0.45009	0.23338	0.46676	0.25005	0.21671	0.6668	0.63346	0.27	1.2	4	4	10	10	357	452.2	5.01	2.505	80.444	83.98	141	139	4.4	4.2	2.22	2.32	0.81	0.83
625	F	10	F10d	1.1	1.28	87	70	32	34	0.36674	0.48343	0.41675	0.48343	0.3334	0.23338	1.40028	1.36694	1.7	1.7	12	10	25	20	345.1	487.9	5.8617	2.0541	72.488	66.3	139	139	4.1	4.2	2.29	2.3	0.88	0.86
626	F	14	F15d	0.85	0.99	131	101	29	33	0.40008	1.1669	0.36674	1.06688	0.38341	0.25005	1.5003	1.13356	3.8	2.6	24	10	38	20	303.45	392.7	6.847	1.9873	58.344	60.112	141	143	3.7	4	2.28	2.36	0.79	0.87
627	M	5	F5d	1.14	1.19	82	77	33	33	0.53344	1.03354	0.48343	0.65013	0.58345	0.5001	1.01687	0.95019	0.95	6.7	2	2	4	4	464.1	672.35	5.2271	5.511	114.036	128.18	139	141	4.2	4.6	2.42	2.45	0.81	0.89
628	F	14	F15d	0.96	1.02	106	97	30	33	0.6668	0.73348	0.56678	0.6668	0.21671	0.20004	0.86684	0.91685	1.4	5.1	14	8	30	18	357	398.65	5.4943	2.5217	69.836	61.88	141	137	3.9	4.5	2.24	2.41	0.78	0.82
629	M	5	F5d	0.96	1.04	106	95	26	28	0.36674	0.51677	0.78349	1.08355	0.75015	0.70014	0.51677	0.65013	0.77	0.88	32	6	42	16	392.7	672.35	4.9265	3.4235	80.444	78.676	145	139	4	4.3	2.26	2.3	0.82	0.9
630	M	5	F5d	1	1.07	100	90	31	34	0.26672	0.55011	0.35007	0.61679	0.38341	0.31673	0.75015	0.76682	0.71	2.8	8	8	14	16	434.35	535.5	4.6426	2.8557	77.792	77.792	143	138	4.2	3.9	2.32	2.32	0.86	0.85
631	M	8	F10d	0.98	1.08	103	89	31	33	0.45009	0.86684	0.43342	0.38341	0.38341	0.30006	0.90018	0.81683	0.12	0.12	6	6	10	12	380.8	553.35	4.1082	3.173	84.864	84.864	147	140	4.3	4.5	2.25	2.35	0.91	0.86
632	F	5	F5d	1.1	1.11	87	86	31	33	0.3334	0.53344	0.3334	0.43342	0.15003	0.10002	0.6668	0.68347	0.12	0.12	8	4	14	10	190.4	351.05	2.8223	2.1376	69.836	68.952	143	138	4.1	4.1	2.24	2.29	0.88	0.87
633	F	6	F5d	0.93	0.94	113	110	31	33	0.43342	0.41675	0.46676	0.46676	0.23338	0.25005	1.36694	1.26692	0.2	0.34	8	8	18	16	261.8	434.35	3.9245	2.2712	78.676	71.604	142	138	4.3	4.3	2.21	2.28	0.96	0.89
634	F	5	F5d	1.06	1.06	91	91	33	32	0.36674	1.0002	0.3334	0.90018	0.10002	0.1667	1.31693	1.46696	0.56	2.8	26	10	34	20	130.9	184.45	3.1897	2.1209	46.852	59.228	144	140	3.8	3.4	1.84	2.01	0.85	0.92
635	F	21	F20d	0.89	0.97	120	105	31	37	0.46676	0.60012	0.31673	0.41675	0.23338	0.18337	0.90018	0.8335	0.28	0.68	10	4	16	8	362.95	357	6.9305	1.3026	62.764	72.488	144	136	4.5	5.8	2.24	2.45	0.85	0.74
636	M	6	F5d	0.99	1.02	101	97	30	32	0.46676	0.46676	0.58345	0.61679	0.45009	0.38341	0.70014	0.71681	2.8	9.7	6	12	14	22	416.5	505.75	5.2104	4.2251	93.704	96.356	141	137	4.1	4.3	2.14	2.28	0.85	0.85
637	F	21	F20d	0.96	0.99	106	101	29	34	0.36674	0.3334	0.28339	0.45009	0.58345	0.5001	1.8337	1.65033	5.3	4.2	26	12	36	22	416.5	345.1	6.1456	3.9412	59.228	68.952	144	140	4.7	4.2	2.26	2.44	0.83	0.82
638	M	8	F10d	1.2	1.26	76	71	31	29	0.48343	0.65013	0.60012	0.65013	0.90018	0.5001	0.96686	0.98353	4.8	5.7	18	4	26	8	428.4	678.3	6.0621	3.4903	67.184	70.72	144	136	4.4	4	2.26	2.3	0.91	0.81
639	M	6	F5d	1.22	1.21	74	75	35	37	0.45009	0.61679	0.65013	0.60012	1.10022	0.75015	1.13356	1.21691	0.7	2	20	8	38	16	374.85	773.5	4.2418	4.1917	82.212	90.168	144	140	4.2	4.6	2.38	2.47	0.99	0.99
640	M	8	F10d	0.93	1.01	113	98	27	28	0.55011	1.68367	0.86684	1.68367	0.56678	0.58345	0.96686	1.15023	0.58	0.59	8	10	18	20	452.2	642.6	8.4502	7.4649	83.98	91.052	140	139	4.3	4.5	2.35	2.48	0.81	0.9
641	F	5	F5d	1.05	1.1	92	87	33	32	0.3334	0.46676	0.31673	0.35007	0.15003	0.08335	0.6668	0.73348	0.03	0.12	2	2	6	6	243.95	440.3	4.676	3.7408	65.416	75.14	140	141	4	4.3	2.35	2.46	0.89	0.94
642	F	5	F5d	0.89	1.04	120	93	30	31	0.56678	0.61679	0.31673	0.45009	0.28339	0.30006	0.56678	0.60012	8	0.89	8	6	14	14	232.05	392.7	4.4088	3.507	51.272	68.068	133	139	4.8	5.3	2.43	2.45	0.83	0.95
643	M	5	F5d	0.92	1.09	115	88	29	30	0.3334	0.75015	0.43342	0.81683	0.55011	0.46676	1.13356	1.10022	1.4	7.1	6	12	12	24	267.75	392.7	5.9285	5.5444	81.328	88.4	139	139	4.4	4.3	2.34	2.35	0.9	0.97
644	M	8	F10d	1.04	1.16	94	80	31	34	0.48343	0.68347	0.48343	0.5001	0.18337	0.15003	1.18357	0.90018	3.8	0.79	10	6	18	23	279.65	517.65	3.8744	3.1062	93.704	99.892	142	139	4	4.3	2.33	2.33	0.76	0.79
645	F	6	F5d	1.04	1.12	94	84	30	30	0.30006	0.20004	0.28339	0.18337	0.13336	0.15003	0.86684	0.88351	0.14	0.14	8	8	18	16	261.8	333.2	2.8724	1.9539	53.924	54.808	141	141	4.3	4.2	2.3	2.44	0.87	0.87
646	M	6	F5d	0.87	1.09	124	88	31	32	1.23358	0.61679	0.73348	0.53344	0.78349	0.58345	1.03354	0.70014	0.32	9.8	8	22	12	44	481.95	565.25	6.68	6.68	99.892	85.748	138	138	4.5	4.4	2.46	2.41	0.92	0.64
647	M	5	F5d	0.92	0.98	115	104	29	31	0.73348	1.13356	0.93352	1.55031	0.70014	0.58345	1.8337	1.76702	1.1	9.2	10	6	18	12	523.6	749.7	6.1623	4.5424	78.676	76.908	141	139	4.1	4.7	2.36	2.36	0.89	0.91
648	F	8	F10d	1	1.14	99	82	33	36	0.3334	0.55011	0.31673	0.58345	0.13336	0.11669	1.13356	1.03354	10.8	8.5	18	8	30	18	410.55	719.95	2.8724	3.1897	71.604	82.212	140	138	4	4.4	2.16	2.29	0.82	0.79
649	M	14	F15d	1.01	1.09	98	88	31	36	0.38341	0.65013	0.58345	0.68347	0.35007	0.23338	0.91685	0.95019	0.93	2.7	8	4	18	14	553.35	821.1	3.6907	2.4215	79.56	69.836	139	140	4.6	4.5	2.27	2.24	0.84	0.89
650	F	14	F15d	0.97	1.02	105	97	31	32	0.46676	1.1669	0.58345	0.96686	1.15023	0.56678	2.23378	2.13376	10.5	5.4	34	6	54	12	315.35	452.2	4.3253	2.0207	67.184	78.676	141	137	4.3	4.4	2.31	2.36	0.84	0.92
651	F	5	F5d	0.94	1	110	99	33	34	0.45009	0.55011	0.5001	0.55011	0.68347	0.55011	1.03354	1.13356	0.09	0.1	4	6	8	12	255.85	273.7	3.0895	2.5718	64.532	77.792	139	139	4	4.5	2.27	2.4	0.84	0.9
652	M	5	F5d	0.89	0.92	120	115	32	36	0.51677	0.8335	0.45009	0.76682	0.65013	0.53344	0.98353	1.10022	0.14	0.53	8	16	20	29	493.85	470.05	5.9452	4.8263	106.08	120.224	139	136	4.7	5.1	2.15	2.26	0.79	0.83
653	F	18	F20d	0.97	1.23	105	73	31	31	0.41675	0.70014	0.60012	0.8335	0.46676	0.28339	1.03354	0.98353	6	3.9	12	10	25	22	321.3	452.2	4.6092	1.7034	53.04	59.228	141	144	4.5	4.6	2.46	2.52	0.82	0.76
654	M	6	F5d	0.96	0.99	107	101	30	33	0.5001	0.76682	0.5001	0.61679	0.53344	0.41675	0.85017	0.85017	0.68	4.5	14	10	22	20	505.75	672.35	8.2164	9.018	121.992	160.888	138	137	4.7	4.6	2.34	2.39	0.75	0.93
655	M	8	F10d	0.93	1.01	113	98	33	35	0.46676	0.41675	0.81683	0.68347	0.78349	0.38341	0.98353	0.8335	0.78	0.97	4	8	10	14	440.3	749.7	5.2104	3.173	99.008	98.124	140	138	4.4	4.5	2.38	2.47	0.91	0.84
656	F	5	F5d	0.99	1.05	101	93	32	33	0.30006	0.48343	0.30006	0.41675	0.26672	0.25005	1.3336	1.26692	0.06	0.38	6	4	12	8	238	333.2	5.2939	3.3901	68.068	70.72	138	137	4.7	4.5	2.53	2.41	0.87	0.87
657	F	10	F10d	1.03	1.12	96	84	30	28	0.30006	0.58345	0.35007	0.38341	0.18337	0.18337	1.0002	1.01687	0.24	2.5	26	10	40	20	339.15	422.45	5.4275	2.8223	61.88	81.328	139	129	4.4	5.3	2.35	2.37	0.88	0.81
658	F	8	F10d	1.15	1.11	81	86	32	33	0.38341	0.61679	0.41675	0.6668	0.91685	0.78349	1.41695	1.5003	6.4	10.7	22	20	38	36	577.15	737.8	5.9285	3.1396	71.604	63.648	142	141	4.3	4.6	2.37	2.34	0.9	0.88
659	M	5	F5d	1.03	1.17	96	79	30	31	0.46676	0.88351	0.8335	1.43362	0.68347	0.55011	0.91685	0.90018	0.5	0.73	2	6	6	12	464.1	547.4	7.2478	5.4776	90.168	93.704	140	139	4.4	5.1	2.49	2.57	0.96	1
660	F	5	F5d	1.05	1.16	92	80	42	43	0.3334	0.48343	0.31673	0.53344	0.26672	0.23338	1.21691	1.13356	14.8	18.9	40	40	70	72	220.15	398.65	4.0247	2.2378	44.2	46.852	139	140	4	4.7	2.38	2.48	0.84	0.89
661	F	8	F10d	0.99	1	102	100	33	33	0.35007	0.68347	0.28339	0.76682	0.35007	0.25005	0.98353	1.05021	0.33	1.4	10	6	18	16	374.85	440.3	4.8096	3.2231	76.908	72.488	137	136	4.6	4.4	2.44	2.28	0.98	0.89
662	F	14	F15d	0.97	1.02	105	97	32	36	0.15003	0.3334	0.25005	0.43342	0.25005	0.20004	1.31693	1.25025	4.8	3.7	20	12	38	24	285.6	553.35	3.9913	2.1042	69.836	67.184	140	138	4.3	4.3	2.34	2.24	0.96	0.97
663	M	5	F5d	1.03	1.11	96	86	34	30	0.31673	0.61679	0.43342	0.48343	0.73348	0.53344	1.05021	0.95019	5.1	2.6	10	4	18	10	321.3	702.1	4.509	4.1416	77.792	87.516	139	139	4	4.1	2.37	2.53	0.96	0.89
664	F	5	F5d	0.96	1.05	108	92	28	33	0.40008	0.36674	0.36674	0.28339	0.25005	0.23338	1.40028	1.21691	1.5	1	6	8	12	16	357	535.5	3.4569	1.9372	60.112	59.228	141	140	4.3	4.2	2.36	2.54	0.94	0.85
665	F	8	F10d	1.02	1.03	97	96	32	32	0.38341	1.58365	0.31673	1.55031	0.13336	0.21671	0.70014	0.75015	0.12	3.4	8	6	16	12	190.4	493.85	2.6553	3.4903	69.836	77.792	137	138	4.3	4.8	2.31	2.42	0.89	0.81
666	M	5	F5d	1.04	1.11	95	86	32	35	0.90018	0.96686	2.1671	2.35047	0.40008	0.38341	1.36694	1.35027	0.52	1.2	4	10	12	16	571.2	779.45	6.0621	4.7762	72.488	80.444	140	141	4.3	4.7	2.3	2.42	0.87	0.91
667	M	5	F5d	0.87	0.91	127	117	32	33	0.45009	0.35007	0.56678	0.6668	0.81683	0.70014	1.0002	1.0002	0.84	0.25	2		4		374.85	315.35	5.7949	5.1937	68.068	68.952	139	139	4	4.6	2.27	2.31	0.86	0.9
668	F	14	F15d	3.19	2.21	22	34	44	43	0.58345	0.55011	0.65013	0.63346	1.58365	0.88351	1.78369	1.48363	7.5	0.65	6	6	14	12	398.65	440.3	3.6072	2.7221	69.836	86.632	141	139	4.3	4.4	2.04	2.24	0.82	0.8
669	F	15	F15d	0.98	1.02	103	97	32	36	0.55011	0.53344	0.88351	0.8335	0.1667	0.13336	1.11689	1.0002	0.9	3.4	8	10	18	20	273.7	434.35	4.0915	2.3881	64.532	63.648	142	142	4.2	4.6	2.26	2.31	0.95	0.89
670	F	7	F5d	0.96	0.99	108	101	33	37	0.5001	0.6668	0.3334	0.48343	0.15003	0.13336	0.53344	0.70014	0.4	0.21	2	4	6	6	220.15	226.1	3.0561	1.5197	68.068	52.156	137	134	3.7	4	2.26	2.37	0.84	0.83
671	M	15	F15d	0.96	1.02	106	97	30	31	0.5001	0.93352	0.61679	1.21691	0.5001	0.46676	0.80016	0.68347	1.4	1.3	2	2	4	4	386.75	708.05	4.4923	5.1937	99.008	105.196	140	138	4	4.3	2.36	2.32	0.92	0.84
672	F	6	F5d	0.96	1.01	108	99	29	29	0.51677	1.35027	0.30006	0.85017	0.01667	0.11669	0.70014	0.75015	0.42	1.9	12	10	28	20	261.8	529.55	2.6553	2.0708	65.416	60.996	135	128	4.2	4.7	2.41	2.38	0.84	0.82
673	M	8	F10d	0.99	1.05	101	93	30	31	0.46676	0.68347	0.75015	0.76682	0.35007	0.26672	1.21691	1.0002	3	2.5	4	12	10	20	624.75	934.15	3.9412	2.338	78.676	73.372	139	140	3.8	4	2.28	2.32	0.9	0.9
674	F	14	F15d	0.94	1.1	111	87	30	35	0.28339	0.31673	0.20004	0.48343	0.10002	0.25005	1.03354	0.98353	0.21	2.3	4	4	10	10	291.55	493.85	3.8744	2.5718	72.488	73.372	142	140	4.1	4.4	2.29	2.34	0.88	0.79
675	M	6	F5d	1.03	0.99	96	101	35	35	0.26672	0.38341	0.23338	0.26672	0.06668	0.05001	0.86684	1.18357	0.3	8.7	8	18	20	36	166.6	249.9	6.3126	3.0561	60.112	60.112	142	139	3.9	3.5	2.18	2.24	0.78	0.87
676	M	15	F15d	0.98	1.11	103	86	29	29	0.48343	0.71681	0.76682	1.03354	0.51677	0.35007	1.28359	1.11689	4.4	6	2	4	8	8	410.55	714	3.3567	2.9392	88.4	87.516	143	142	4.6	4.7	2.38	2.41	0.88	0.82
677	F	6	F5d	0.98	1.04	103	93	29	31	0.30006	0.40008	0.30006	0.35007	0.18337	0.25005	0.85017	0.86684	0.26	0.26	8	4	16	8	220.15	249.9	3.1563	2.6887	57.46	69.836	139	137	4.4	4.8	2.19	2.29	0.9	0.92
678	F	5	F5d	0.97	1.07	105	90	29	30	0.28339	0.48343	0.51677	0.58345	0.21671	0.21671	0.91685	1.0002	0.03	0.12	10	6	18	12	166.6	160.65	5.678	3.6239	76.024	79.56	140	137	4.3	4.3	2.49	2.45	0.81	0.91
679	M	5	F5d	0.95	1.02	108	97	30	32	0.26672	0.48343	0.48343	0.45009	0.25005	0.18337	0.98353	1.1669	0.09	0.85	2	6	4	12	398.65	559.3	5.5444	3.1062	87.516	87.516	141	139	4.2	4.2	2.42	2.36	0.86	0.9
680	F	8	F10d	0.99	1.07	102	90	31	33	0.41675	0.38341	0.35007	0.30006	0.13336	0.08335	0.6668	0.70014	0.86	1.5	12	16	26	32	297.5	303.45	2.9726	1.7368	80.444	77.792	138	135	4.6	4.4	2.3	2.35	0.8	0.8
681	F	8	F10d	0.91	1.05	117	93	32	34	0.31673	0.53344	0.38341	0.58345	0.86684	0.48343	0.90018	0.98353	0.93	3.7	16	8	28	20	285.6	345.1	4.9599	2.8724	67.184	66.3	143	143	4.7	4	2.31	2.37	0.93	1.05
682	F	5	F5d	0.94	1	110	100	29	29	0.55011	1.01687	0.70014	1.28359	0.48343	0.36674	1.13356	1.1669	0.32	1.7	10	8	18	18	362.95	517.65	5.1937	4.7094	68.952	75.14	140	136	4.3	3.9	2.41	2.33	0.87	0.89
683	M	8	F10d	0.96	1.08	107	89	34	39	0.40008	0.55011	0.75015	1.05021	0.43342	0.31673	0.96686	0.81683	0.13	0.32	4	4	8	12	434.35	535.5	6.1456	2.9893	73.372	86.632	141	140	4.3	4.2	2.43	2.34	0.89	0.91
684	M	8	F10d	0.95	1.05	108	92	29	32	0.43342	1.55031	0.61679	2.18377	0.81683	0.58345	1.23358	1.23358	0.84	3	14	14	24	30	470.05	767.55	5.0768	4.5591	78.676	83.98	139	138	4.5	4.9	2.31	2.36	0.81	0.84
685	F	8	F10d	0.99	1.14	102	82	31	32	0.43342	0.53344	0.43342	0.60012	0.18337	0.13336	1.08355	0.86684	1.8	2.7	10	8	20	16	267.75	440.3	2.6887	1.6199	60.996	57.46	142	139	5.4	4.1	2.28	2.24	0.84	0.91
686	M	8	F10d	0.99	1.09	101	88	29	29	0.31673	0.51677	0.36674	0.48343	0.51677	0.35007	1.45029	1.3336	0.44	0.52	8	2	14	4	368.9	529.55	4.4589	3.4569	72.488	89.284	140	139	4.3	4.5	2.36	2.4	0.83	0.8
687	M	5	F5d	1.05	1.11	93	86	32	33	0.31673	0.61679	0.5001	0.73348	0.43342	0.31673	1.13356	1.28359	2.4	4.2	8	6	14	16	380.8	476	5.2605	3.674	68.068	71.604	142	139	4.5	4.4	2.23	2.26	0.86	0.89
688	M	6	F5d	1.06	1.13	91	83	33	34	0.55011	1.18357	0.53344	0.8335	0.28339	0.25005	1.03354	1.06688	0.34	0.38	12	8	22	20	362.95	499.8	4.676	4.8263	79.56	85.748	139	136	4.8	4.4	2.37	2.36	0.86	0.84
689	F	5	F5d	1.01	1.09	98	88	34	36	0.30006	0.63346	0.3334	0.81683	0.20004	0.20004	1.13356	1.05021	0.91	9.8	4	8	8	18	345.1	511.7	5.4776	4.8096	72.488	76.024	141	139	4.5	4.8	2.42	2.4	0.95	0.9
690	F	15	F15d	0.98	1.04	104	94	34	35	0.30006	0.40008	0.25005	0.40008	0.18337	0.11669	0.85017	0.78349	0.82	0.75	8	6	16	12	243.95	368.9	2.2712	1.4195	66.3	60.112	139	139	4.4	4.3	2.25	2.23	0.95	0.89
691	F	13	F15d	0.95	0.99	108	101	31	31	0.30006	0.51677	0.30006	0.5001	0.18337	0.15003	0.80016	0.70014	0.42	1.1	10	16	22	32	178.5	351.05	3.4569	2.7555	54.808	72.488	141	138	4.1	4.9	2.3	2.4	0.82	0.84
692	F	7	F5d	0.96	1.09	107	88	29	31	0.30006	0.43342	0.28339	0.38341	0.20004	0.11669	0.90018	0.81683	1.2	0.8	6	4	12	10	327.25	535.5	3.4068	2.6887	58.344	60.112	139	139	4	4	2.31	2.26	0.86	0.81
693	M	7	F5d	0.9	1.01	118	98	30	36	0.76682	1.05021	0.85017	1.08355	0.75015	0.65013	0.6668	0.80016	6.4	16.7	20	40	40	70	422.45	708.05	3.4068	2.672	92.82	89.284	139	137	4.2	4.2	2.34	2.44	0.88	0.89
694	F	7	F5d	0.93	0.99	113	101	34	37	0.26672	0.28339	0.28339	0.21671	0.46676	0.28339	1.01687	0.95019	0.33	0.39	6		12		303.45	333.2	4.0748	3.8744	41.548	46.852	140	138	4.3	4	2.35	2.32	0.89	0.84
695	F	9	F10d		1.09		88		31	0.48343	0.68347	0.58345	0.78349	0.80016	0.60012	1.28359	1.10022	7.1	10.7	20	6	40	12	386.75	571.2	5.0267	1.67	60.112	56.576	141	141	4.5	4.5	2.44	2.48	0.87	0.88
696	M	9	F10d	1.01	1.12	98	84	28	29	0.56678	0.85017	0.63346	0.73348	0.43342	0.26672	0.96686	1.0002	3.1	9.1	6	10	12	20	565.25	803.25	4.6593	3.3567	95.472	90.168	139	138	5.5	5.2	2.57	2.43	0.94	0.91
697	F	5	F5d	0.96	0.96	107	107	30	28	0.31673	0.41675	0.30006	0.36674	0.10002	0.10002	0.43342	0.45009	0.1	0.03	12	12	25	26	374.85	541.45	3.7408	3.6573	77.792	94.588	136	134	4.1	4.3	2.32	2.24	0.83	0.91
698	F	10	F10d	0.98	1.14	104	82	28	30	0.40008	0.56678	0.40008	0.55011	0.15003	0.10002	0.91685	0.8335	0.41	0.99	14	12	26	24	243.95	273.7	4.9098	2.7054	55.692	65.416	140	141	4	5.1	2.33	2.43	0.91	0.93
699	F	8	F10d	0.93	1.11	113	86	32	34	0.23338	0.45009	0.26672	0.41675	0.18337	0.11669	1.45029	1.38361	0.4	1.3	10	12	20	25	243.95	577.15	3.2565	2.3547	46.852	49.504	141	139	4.4	4.1	2.38	2.44	0.82	0.79
700	F	8	F10d	0.97	1.04	105	95	31	33	0.23338	0.61679	0.3334	0.93352	0.40008	0.45009	1.53364	1.56698	3.6	5.8	6	10	12	18	410.55	553.35	4.6593	2.9225	62.764	74.256	143	144	4.1	4.1	2.2	2.34	0.92	0.98
701	F	4	F5d	0.96	1.03	107	96	32	34	0.31673	0.55011	0.55011	0.73348	0.51677	0.36674	1.20024	1.1669	2.4	4.6	18	24	30	38	291.55	392.7	4.8931	5.0601	67.184	76.024	140	141	4.2	4.7	2.43	2.37	0.89	1.03
702	F	5	F5d	0.91	1	117	99	31	32	0.31673	0.35007	0.30006	0.31673	0.26672	0.18337	1.06688	0.86684	0.08	0.04	6	6	12	12	249.9	303.45	5.0267	2.2044	59.228	64.532	141	134	4.9	4.5	2.39	2.28	0.91	0.8
703	M	8	F10d	1.15	1.29	81	69	35	40	0.43342	0.45009	0.56678	0.70014	0.45009	0.26672	1.01687	1.06688	7.4	3	16	14	32	25	380.8	725.9	4.6426	2.5384	72.488	76.908	139	137	4.4	4.5	2.56	2.45	0.9	0.88
704	M	6	F5d	1	1.07	100	90	29	32	0.53344	0.68347	0.86684	0.80016	1.60032	0.71681	1.05021	1.08355	0.26	9.2	2	8	4	16	422.45	577.15	5.4776	3.2064	82.212	92.82	138	136	4.3	4.4	2.35	2.37	0.92	0.97
705	M	5	F5d	0.98	1.1	103	87	30	33	0.41675	0.76682	0.31673	0.65013	0.23338	0.18337	0.95019	0.88351	2.2	2.9	6	6	12	12	339.15	618.8	5.2271	2.9058	79.56	85.748	139	137	4.2	4.7	2.35	2.32	0.89	0.87
706	M	8	F10d	1.02	1.04	97	93	36	36	0.30006	0.63346	0.26672	0.45009	0.13336	0.08335	0.93352	0.95019	0.39	2.3	10	16	18	30	380.8	815.15	4.7595	2.2879	93.704	92.82	141	141	4.8	4.4	2.33	2.31	0.8	0.82
707	F	9	F10d	1	1.08	100	89	31	34	0.5001	0.5001	0.3334	0.40008	0.36674	0.21671	0.68347	0.70014	0.12	0.2	6	6	12	12	214.2	255.85	3.1062	1.3694	59.228	64.532	137	134	4.4	5	2.37	2.32	0.84	0.74
708	F	8	F10d	0.97	1.05	104	93	30	32	0.45009	0.60012	0.5001	0.5001	1.46696	0.86684	1.40028	1.11689	0.5	2.2	6	6	14	12	279.65	428.4	6.5631	2.9225	60.112	69.836	141	140	4.6	5.4	2.35	2.38	0.94	0.89
709	M	8	F10d	0.95	1.04	109	94	28	35	0.45009	0.55011	0.41675	0.55011	0.86684	0.46676	1.35027	1.01687	0.38	0.16	4	8	6	16	362.95	440.3	6.6132	3.8911	80.444	90.168	140	140	4.2	4.5	2.36	2.29	0.97	0.99
710	F	5	F5d	1.01	1.08	99	89	29	30	0.68347	1.10022	0.96686	1.43362	0.5001	0.46676	1.11689	0.96686	5.4	6.5	10	14	22	28	416.5	565.25	5.8116	4.1249	60.996	69.836	140	141	4.4	4.6	2.33	2.37	0.93	0.93
711	F	9	F10d	0.97	1.08	104	89	30	33	0.28339	0.31673	0.28339	0.38341	0.18337	0.15003	0.98353	0.91685	0.74	2.2	12	10	26	20	273.7	452.2	3.2064	1.4863	59.228	58.344	141	137	4.6	4.6	2.39	2.34	0.91	0.8
712	F	5	F5d	0.91	0.92	116	114	29	32	0.41675	0.78349	0.41675	0.90018	0.36674	0.35007	1.05021	1.03354	8.2	10.4	28	32	58	46	547.4	612.85	6.0621	2.0374	68.952	65.416	141	136	3.9	4	2.33	2.37	0.83	0.91
713	M	5	F5d	1	1.05	100	92	31	33	0.36674	0.75015	0.46676	0.80016	0.48343	0.5001	1.0002	1.15023	9.8	4.6	28	8	38	18	464.1	690.2	5.4442	3.5404	79.56	88.4	145	139	4.3	4.4	2.24	2.38	0.82	0.86
714	F	8	F10d	0.97	1.12	105	84	30	33	0.30006	0.53344	0.20004	0.38341	0.1667	0.18337	1.08355	1.20024	0.78	0.48	18	10	36	20	249.9	255.85	4.843	2.4382	69.836	69.836	139	137	4.2	3.7	2.4	2.46	0.81	0.84
715	F	4	F5d	0.99	1.05	102	92	34	34	0.58345	0.61679	0.53344	0.58345	0.41675	0.40008	0.80016	0.71681	2	1.8	10	10	20	20	291.55	291.55	3.9913	2.1209	65.416	63.648	135	134	4.2	4.6	2.57	2.46	0.87	0.89
716	F	14	F15d	0.98	1	103	99	30	33	0.38341	0.5001	0.45009	0.68347	0.21671	0.18337	1.60032	1.23358	3.2	4.2	18	10	28	18	351.05	446.25	4.9766	3.9579	68.952	71.604	139	139	3.9	4.6	2.25	2.26	0.91	0.88
717	F	14	F15d	0.97	1.03	105	96	33	37	0.38341	0.58345	0.40008	0.48343	0.28339	0.23338	1.3336	0.98353	1.1	3.4	20	10	42	22	279.65	339.15	4.3086	1.9873	55.692	53.04	141	135	4.2	4.2	2.41	2.46	0.88	0.86
718	M	13	F15d	2.15	2.96	36	25	40	45	0.40008	0.60012	0.46676	0.95019	0.90018	0.51677	0.65013	0.51677	5.5	4.3	10	10	22	22	547.4	731.85	6.179	3.8744	88.4	91.936	137	137	4.1	4.9	2.26	2.46	0.88	0.85
719	F	8	F10d	0.89	0.98	120	104	30	32	0.46676	0.61679	0.48343	0.65013	0.25005	0.21671	0.8335	0.88351	1.6	1.1	6	4	12	8	232.05	232.05	4.8597	2.0708	59.228	60.112	141	145	4	4.6	2.27	2.56	0.89	0.95
720	M	14	F15d	1.02	1.12	97	84	34	30	0.38341	1.01687	0.40008	0.85017	1.05021	0.5001	1.01687	0.93352	1.2	3.2	12	18	24	30	434.35	838.95	3.173	2.9559	74.256	84.864	138	133	4.2	4.7	2.25	2.49	0.83	0.78
721	F	15	F15d	0.89	1.09	120	88	28	29	0.28339	0.45009	0.3334	0.46676	0.36674	0.23338	1.18357	0.98353	1.3	1.5	8	2	16	8	291.55	291.55	6.3961	1.4529	70.72	68.068	141	137	5	4.1	2.37	2.24	0.83	0.76
722	F	14	F15d	0.97	1.04	105	93	31	24	0.5001	1.21691	0.58345	0.98353	0.15003	0.13336	0.98353	0.81683	0.1	0.15	10	8	18	14	255.85	428.4	3.1062	1.837	83.98	81.328	138	134	4.4	4.1	2.29	2.22	0.93	0.87
723	M	9	F10d	1.03	1.23	96	74	29	30	0.36674	2.40048	0.68347	1.48363	0.88351	0.6668	1.0002	1.18357	1.8	1.4	12	14	24	32	392.7	392.7	6.4295	4.4923	88.4	100.776	140	139	4.7	4.7	2.41	2.41	0.91	0.94
724	F	5	F5d	0.98	1.08	104	89	32	33	0.38341	0.81683	0.53344	0.93352	0.43342	0.36674	0.95019	0.80016	1.1	4.1	20	28	38	42	321.3	416.5	4.5925	3.2231	73.372	71.604	139	137	5.1	5	2.42	2.53	0.89	0.81
725	F	10	F10d	0.92	1.08	115	89	30	32	0.5001	1.18357	0.88351	1.80036	0.58345	0.45009	0.95019	0.90018	4.1	2.1	16	20	30	30	351.05	559.3	4.9933	3.7241	63.648	60.996	139	139	4.3	4.5	2.26	2.37	0.86	0.85
726	F	8	F10d	0.96	1.05	107	93	34	34	0.30006	0.51677	0.38341	0.61679	0.3334	0.30006	1.55031	1.46696	0.83	1.8	4	2	8	6	345.1	357	4.175	2.4215	61.88	62.764	141	141	4.3	4.3	2.41	2.45	0.9	0.85
727	M	9	F10d	0.97	1.09	105	88	33	24	0.35007	0.51677	0.3334	0.51677	0.18337	0.1667	0.78349	0.80016	0.13	0.21	2	6	4	10	297.5	529.55	2.9225	2.004	62.764	70.72	134	134	4.6	4.8	2.33	2.32	0.82	0.83
728	M	6	F5d	1.06	1.11	91	85	32	33	0.40008	0.56678	0.48343	0.55011	0.40008	0.38341	0.76682	0.76682	0.19	0.69	4	6	10	12	351.05	505.75	2.839	1.8537	71.604	68.068	137	134	3.8	4.4	2.34	2.39	0.8	0.75
729	M	6	F5d	0.99	1.05	102	93	33	37	0.75015	0.93352	0.98353	1.10022	5.80116	3.63406	1.58365	1.68367	21.9	18.6	30	32	58	60	493.85	595	10.1035	4.1583	91.936	87.516	141	139	4	4.6	2.32	2.42	0.83	0.85
730	M	5	F5d	1	1.05	99	92	34	37	0.25005	0.38341	0.21671	0.41675	0.31673	0.30006	0.88351	1.01687	0.45	2.1	4	4	8	12	452.2	749.7	3.9412	6.0788	83.096	99.008	139	140	4.5	4.9	2.35	2.61	0.82	0.84
731	F	6	F5d	0.99	1.02	101	97	31	31	0.30006	0.51677	0.3334	0.6668	0.43342	0.51677	1.55031	1.76702	2	2.1	10	16	20	22	404.6	583.1	2.8223	2.1877	72.488	79.56	137	137	4.2	4.4	2.26	2.27	0.94	0.98
732	F	5	F5d	0.94	0.98	110	103	34	36	0.43342	0.56678	0.36674	0.41675	0.63346	0.85017	0.70014	0.71681	0.08	0.04	8	10	16	20	196.35	285.6	4.3587	2.8223	60.996	66.3	140	139	4.1	5.2	2.36	2.47	0.83	0.93
733	F	5	F5d	0.98	1.02	104	97	33	34	0.28339	0.63346	0.26672	0.56678	0.23338	0.26672	1.11689	0.96686	1.3	6.6	34	38	52	58	452.2	577.15	9.2852	5.845	103.428	95.472	140	139	4.2	4.7	2.15	2.27	0.89	0.98
734	M	8	F10d	0.92	1.01	115	99	32	33	0.8335	1.65033	2.68387	3.30066	3.38401	1.88371	1.0002	0.93352	8.8	12.2	10	14	14	22	386.75	642.6	6.1456	5.0601	95.472	92.82	141	140	4.7	4.6	2.36	2.32	0.85	0.9
735	F	5	F5d	0.92	1	115	99	30	31	0.5001	1.05021	0.78349	1.70034	0.55011	0.41675	1.08355	1.01687	0.03	0.22	16	18	30	30	345.1	654.5	3.5571	2.2545	61.88	60.112	140	137	4.1	4.4	2.26	2.29	0.84	0.8
736	F	5	F5d	0.97	1.07	105	90	28	31	0.30006	0.30006	0.25005	0.38341	0.20004	0.18337	0.76682	0.76682	3.3	1.8	24	28	40	40	208.25	267.75	2.4883	1.5364	59.228	63.648	137	139	4.2	4.2	2.26	2.3	0.89	0.94
737	F	5	F5d	0.89	1.02	120	97	32	33	0.26672	0.56678	0.21671	0.40008	0.31673	0.35007	0.8335	0.76682	0.32	2.7	10	8	20	16	279.65	374.85	4.3754	2.2044	61.88	64.532	138	132	4	4.6	2.29	2.2	0.86	0.83
738	F	6	F5d	0.96	1	106	99	28	31	0.36674	0.5001	0.46676	0.55011	0.36674	0.31673	0.73348	0.93352	1.5	17.3	6	12	12	24	357	702.1	4.5257	2.5718	53.924	53.04	135	130	4.2	4.2	2.35	2.3	0.89	0.81
739	M	4	F5d	1.02	1	97	101	27	30	0.78349	0.65013	1.05021	1.13356	0.6668	0.61679	0.75015	1.0002	1.2	6.7	8	14	16	26	368.9	583.1	3.2565	2.7889	71.604	72.488	138	137	4.4	4.8	2.39	2.29	0.8	0.96
740	M	9	F10d	0.93	1.23	113	74	31	35	0.55011	0.8335	1.03354	1.08355	3.58405	1.76702	1.31693	1.60032	0.52	1.8	4	6	8	14	392.7	666.4	5.4776	2.0875	99.892	83.98	140	140	4.1	4.4	2.35	2.46	0.97	0.84
741	M	8	F10d	1.04	1	93	101	30	35	0.45009	0.51677	0.5001	0.61679	0.1667	0.21671	0.81683	0.98353	2.8	4.8	24	8	40	20	559.3	862.75	5.9953	4.2752	73.372	73.372	144	142	4.2	4.4	2.29	2.42	1.02	0.88
742	F	5	F5d	1.06	1.09	91	88	36	27	1.05021	0.53344	0.58345	0.51677	0.21671	0.26672	0.58345	0.70014	0.4	0.73	8	10	16	18	249.9	339.15	2.9893	3.1396	68.952	76.908	139	136	4.3	4.8	2.4	2.39	0.92	0.87
743	F	8	F10d	1.04	1.05	93	92	28	29	0.38341	0.35007	0.35007	0.26672	0.11669	0.13336	1.0002	0.93352	0.3	0.3	10	6	20	16	315.35	398.65	4.6092	3.5237	99.008	98.124	140	137	3.9	4.4	2.34	2.47	0.87	0.89
744	M	5	F5d	1.05	1.16	92	80	31	30	0.51677	0.85017	0.53344	0.71681	1.08355	0.65013	0.95019	1.05021	1.1	4.3	6	16	12	24	339.15	470.05	6.0955	4.175	93.704	94.588	141	141	4.2	4.1	2.15	2.25	0.87	0.93
745	F	8	F10d	0.9	1.03	118	96	27	28	0.71681	1.58365	1.38361	2.45049	0.71681	0.5001	1.65033	1.51697	1.1	2.6	8	18	16	30	279.65	416.5	5.511	5.2271	56.576	60.996	140	140	4.8	4.4	2.35	2.44	0.95	0.97
746	F	5	F5d	1.09	1.18	88	78	36	39	0.18337	0.35007	0.25005	0.28339	0.11669	0.08335	1.05021	1.18357	0.09	0.12	6	6	12	12	255.85	315.35	2.6052	1.8036	42.432	43.316	138	139	3.8	4.2	2.08	2.19	0.86	0.92
747	F	14	F15d	0.99	1.1	102	87	31	33	0.56678	0.36674	1.06688	0.41675	0.21671	0.1667	0.76682	0.71681	1.3	5.7	8	6	18	16	243.95	291.55	4.5758	2.4048	68.068	62.764	139	139	4.1	4.2	2.19	2.35	0.8	0.85
748	F	14	F15d	0.93	1	111	101	31	35	0.41675	0.63346	0.23338	0.41675	0.13336	0.1667	1.30026	1.18357	0.4	0.56	6	10	14	16	232.05	232.05	2.5551	1.4529	55.692	56.576	136	133	4.6	4.5	2.23	2.39	0.78	0.9
749	F	5	F5d	0.93	1.04	111	95	30	27	0.23338	0.45009	0.28339	0.38341	0.11669	0.6668	1.03354	0.46676	0.1	7.8	10	8	20	16	261.8	553.35	4.2251	2.9392	71.604	78.676	140	137	4.7	4.6	2.36	2.3	0.88	0.83
750	M	5	F5d	0.98	1.04	104	95	36	41	0.56678	0.73348	0.70014	0.78349	0.61679	0.55011	1.13356	1.18357	0.08	0.41	6	2	12	10	422.45	392.7	6.346	6.2124	74.256	83.096	139	139	4.2	4.4	2.32	2.41	0.86	0.96
751	F	5	F5d	0.94	0.97	110	105	35	37	0.26672	0.3334	0.23338	0.28339	0.1667	0.15003	0.78349	0.86684	0.11	0.07	12	8	20	20	255.85	297.5	5.01	2.9726	63.648	65.416	142	140	4.7	4.7	2.35	2.34	0.95	0.95
752	F	5	F5d	1.02	1.01	97	98	29	30	0.20004	0.30006	0.20004	0.23338	0.1667	0.1667	0.81683	0.85017	2.4	6.9	16	14	32	26	160.65	196.35	2.9893	2.3881	73.372	73.372	140	138	4.2	4.7	2.36	2.61	0.9	0.88
753	F	5	F5d	0.93	0.96	111	106	30	32	0.28339	0.6668	0.25005	0.51677	0.43342	0.40008	1.03354	1.03354	3.5	7.7	12	12	26	26	345.1	541.45	5.4776	3.2899	63.648	62.764	138	137	4.1	4.3	2.3	2.44	0.87	0.86
754	M	10	F10d	0.93	1	113	100	31	30	0.31673	0.46676	0.36674	0.43342	1.11689	0.71681	1.20024	1.23358	3.1	9.3	12	16	20	34	226.1	357	4.6092	4.1249	90.168	95.472	139	139	4.4	4.3	2.4	2.31	1.01	0.94
755	M	6	F5d	1.22	1.33	75	66	31	33	0.38341	0.68347	0.45009	0.60012	0.53344	0.31673	1.15023	1.26692	1.6	29.6	12	30	22	48	398.65	719.95	9.0514	7.0641	87.516	97.24	140	139	4.4	5	2.37	2.23	0.89	0.82
756	M	14	F15d	0.97	1	105	99	36	38	0.35007	0.63346	0.56678	0.86684	0.31673	0.36674	1.10022	1.21691	1.1	4.4	6	8	8	14	416.5	803.25	7.5985	5.0267	88.4	100.776	139	140	4	3.6	2.29	2.48	0.9	0.99
757	M	5	F5d	0.95	1.03	108	96	30	32	0.5001	0.65013	0.61679	0.56678	0.45009	0.38341	1.11689	1.0002	16.5	2.7	12	16	24	28	404.6	785.4	4.342	3.9913	86.632	104.312	139	139	4.2	4.8	2.38	2.44	0.95	0.88
758	M	10	F10d	0.94	1.09	111	88	25	36	0.41675	0.43342	0.40008	0.48343	0.68347	0.5001	1.35027	1.23358	7.3	4.6	18	34	32	64	452.2	464.1	7.0474	5.2939	99.008	106.964	140	140	4.3	5	2.2	2.33	0.82	0.83
759	F	14	F15d	0.95	1	109	100	24	33	0.40008	0.43342	0.45009	0.40008	0.53344	0.30006	1.60032	1.40028	11.1	11.6	26	14	40	27	285.6	255.85	4.4422	1.6533	63.648	73.372	141	137	4.5	4.3	2.33	2.38	0.91	0.91
760	M	8	F10d	0.98	1.1	103	87	23	32	0.3334	0.48343	0.40008	0.5001	0.60012	0.45009	0.75015	0.81683	1.3	5.8	16	28	30	50	654.5	767.55	12.9592	6.6132	197.132	116.688	141	143	4.7	4.1	2.4	2.32	0.89	0.88
761	M	5	F5d	0.99	1.09	101	88	23	35	0.41675	0.38341	0.78349	0.65013	0.40008	0.28339	0.6668	0.75015	0.26	0.46	6	4	10	8	339.15	470.05	4.9098	3.0394	84.864	83.98	139	137	4.2	4.3	2.36	2.3	0.83	0.8
762	F	8	F10d	1.04	1.21	93	75	24	31	0.38341	0.35007	0.36674	0.38341	0.1667	0.1667	1.40028	1.70034	4.7	10.3	16	16	24	30	232.05	827.05	3.9245	4.0748	49.504	57.46	140	137	4.4	4.3	2.15	2.38	0.8	0.87
763	F	8	F10d	0.97	1.01	104	98	24	33	0.41675	0.43342	0.38341	0.51677	0.1667	0.1667	0.93352	0.91685	0.4	1	14	8	20	18	273.7	416.5	3.0394	1.9038	51.272	54.808	142	140	4.3	4.4	2.24	2.24	0.8	0.86
764	M	9	F10d	0.97	1.1	104	87	26	38	0.71681	0.60012	1.21691	1.06688	0.41675	0.26672	1.61699	1.71701	1.3	1.4	8	4	14	10	476	761.6	4.9265	4.9599	90.168	100.776	138	138	4.2	4.7	2.2	2.24	0.85	0.89
765	F	5	F5d	0.9	1	118	99	21	30	0.41675	0.36674	0.38341	0.31673	0.35007	0.26672	1.05021	0.91685	0.66	0.29	8	6	14	12	380.8	357	4.3754	1.9372	60.112	49.504	141	133	4.4	4.3	2.39	2.46	0.88	0.77
766	F	8	F10d	0.99	1.05	101	92	23	31	0.26672	0.36674	0.21671	0.3334	0.25005	0.25005	1.1669	1.26692	1.3	7.7	2	2	4	8	285.6	583.1	4.7595	1.9372	60.112	64.532	139	134	4.3	4.5	2.24	2.38	0.83	0.74
767	M	8	F10d	0.97	1.04	104	95	28	31	0.45009	0.51677	0.55011	0.61679	0.91685	0.60012	0.76682	0.76682	1.8	1.8	4	8	8	12	362.95	487.9	5.1937	4.1416	84.864	94.588	139	138	4.3	4.6	2.21	2.4	0.96	0.99
768	F	8	F10d	1.05	1.13	92	83	29	31	0.35007	0.25005	0.3334	0.26672	0.18337	0.1667	1.20024	0.98353	0.58	2.6	28	12	44	26	297.5	392.7	5.4609	2.4549	73.372	76.908	139	139	4	4	2.18	2.4	0.95	0.9
769	M	5	F5d	0.86	0.94	129	111	26	27	0.46676	0.55011	0.46676	0.56678	1.03354	0.8335	0.6668	0.65013	0.17	0.33	10	10	14	20	440.3	374.85	7.1142	3.4402	79.56	87.516	133	136	4.3	4.5	2.36	2.45	0.82	0.88
770	M	6	F5d	0.99	1.01	101	99	29	29	0.5001	0.75015	0.70014	0.60012	0.26672	0.18337	0.85017	0.78349	0.33	1.5	10	10	14	16	380.8	529.55	5.0768	2.338	77.792	79.56	139	134	4.1	4.3	2.25	2.32	0.76	0.85
771	F	5	F5d	1.07	1.07	90	90	28	27	0.31673	0.38341	0.3334	0.78349	0.23338	0.21671	0.58345	0.56678	1.6	2.8	24	16	30	30	214.2	392.7	2.2712	1.9706	48.62	46.852	137	134	3.9	3.9	2.15	2.24	0.86	0.85
772	M	5	F5d	0.98	1.05	103	92	29	31	0.40008	0.56678	0.70014	0.85017	1.06688	0.81683	1.21691	1.11689	1.2	6.8	14	28	20	38	416.5	624.75	4.509	3.8243	67.184	74.256	139	139	3.9	4.3	2.26	2.31	0.86	0.89
773	F	8	F10d	0.96	1	106	101	25	29	0.30006	0.60012	0.40008	0.95019	0.28339	0.25005	1.667	1.68367	1.3	4.9	22	20	32	30	315.35	541.45	6.4295	3.7074	73.372	90.168	140	141	3.7	4.1	2.21	2.43	0.91	1.02
774	M	5	F5d	1.02	1.02	97	97	31	27	0.60012	0.46676	0.81683	0.68347	0.56678	0.35007	0.76682	0.80016	0.12	2.3	8	10	14	20	446.25	559.3	7.3146	4.0748	83.98	91.052	140	141	4.6	4.1	2.26	2.33	0.69	0.74
775	M	9	F10d	1.11	1.09	86	88	32	33	0.45009	1.20024	0.53344	1.10022	1.35027	0.80016	1.01687	0.90018	0.16	0.48	14	8	20	14	273.7	410.55	6.1456	3.5905	77.792	75.14	141	138	4	4.5	2.32	2.39	0.88	0.79
776	M	8	F10d	0.91	1.08	116	89	29	31	0.35007	0.53344	0.40008	0.55011	0.38341	0.31673	0.75015	0.70014	0.05	0.03	2	2	4	3	422.45	511.7	5.0935	3.507	81.328	86.632	139	141	4.4	4.5	2.15	2.29	0.88	0.91
777	F	8	F10d	0.87	0.99	125	102	29	29	0.40008	0.75015	0.35007	0.70014	0.65013	0.41675	0.90018	0.80016	1.6	2.5	10	10	20	20	303.45	374.85	5.845	2.8891	86.632	83.096	140	140	5	5.3	2.41	2.38	0.91	0.91
778	M	8	F10d	1	1.05	99	92	29	29	0.36674	0.63346	0.53344	0.70014	0.46676	0.41675	0.95019	0.93352	0.75	3	10	8	20	18	434.35	357	6.179	3.6907	107.848	102.544	141	140	4.4	4.4	2.23	2.26	0.88	0.83
779	F	6	F5d	0.95	1.15	108	81	29	28	0.40008	0.31673	0.25005	0.3334	0.15003	0.11669	0.76682	0.65013	0.05	0.06	18	10	34	24	220.15	249.9	3.4736	1.9038	62.764	70.72	139	134	4.2	3.8	2.23	2.15	0.89	0.8
780	F	9	F10d	0.95	1.01	108	98	30	31	0.35007	0.58345	0.25005	0.55011	0.20004	0.15003	1.48363	1.48363	2.8	3.1	18	12	28	22	285.6	267.75	3.3567	1.5531	60.996	58.344	145	144	4.6	4.2	2.31	2.39	0.83	0.87
781	F	14	F15d	1.79	1.38	45	63	35	35	0.38341	0.40008	0.30006	0.31673	0.25005	0.15003	1.18357	1.06688	0.14	0.53	14	8	26	19	130.9	142.8	5.7114	1.8036	36.244	40.664	143	139	4.6	4.4	2.19	2.32	0.9	0.89
782	F	8	F10d	0.9	1.11	117	85	30	31	0.25005	0.51677	0.30006	0.56678	0.31673	0.98353	0.91685	1.31693	0.83	4.2	2	10	8	20	309.4	553.35	4.3921	2.1376	59.228	73.372	138	137	4.4	4.9	2.19	2.37	0.87	0.82
783	F	8	F10d	0.93	1.05	112	92	30	33	0.41675	0.48343	0.36674	0.43342	0.55011	0.60012	0.85017	0.93352	0.07	0.49	10	4	18	10	285.6	362.95	2.0541	1.7368	53.04	56.576	139	140	3.7	5.1	2.14	2.25	0.85	0.91
784	M	5	F5d	0.94	0.98	111	103	32	31	0.98353	0.81683	1.18357	0.85017	0.68347	0.63346	1.53364	1.78369	9	18.1	6	20	16	36	493.85	815.15	6.1289	5.6112	86.632	86.632	136	138	4.2	4.2	2.27	2.34	0.77	0.91
785	F	5	F5d	0.9	1.1	119	87	30	34	0.30006	0.3334	0.30006	0.30006	0.41675	0.41675	0.90018	0.68347	1.4	1.5	6	6	14	12	196.35	220.15	2.7054	1.7201	76.908	73.372	137	125	4.4	4.8	2.22	2.22	0.78	0.82
786	F	8	F10d	0.84	0.9	134	117	27	29	0.35007	0.73348	0.38341	2.0004	0.13336	0.31673	0.71681	0.80016	6.9	6.3	2	12	8	20	297.5	362.95	4.8597	3.0227	90.168	99.892	138	137	4.4	4.6	2.32	2.32	0.87	1.03
787	M	8	F10d	0.98	1.07	103	90	32	33	0.30006	0.38341	0.35007	0.40008	0.30006	0.25005	1.1669	0.98353	7.1	0.29	16	18	30	26	452.2	547.4	4.7428	2.9559	82.212	88.4	145	144	4.4	4.6	2.31	2.5	0.82	0.89
788	F	5	F5d	0.98	1.1	103	87	29	31	0.30006	0.41675	0.21671	0.25005	0.15003	0.20004	1.01687	0.93352	1.3	2.9	16	18	30	28	267.75	368.9	3.2732	2.0374	68.952	77.792	139	137	4	4.4	2.24	2.36	0.78	0.8
789	F	5	F5d	0.95	1.05	108	93	31	33	0.21671	0.30006	0.23338	0.26672	0.21671	0.20004	1.56698	1.70034	5.8	10.9	30	40	60	70	404.6	440.3	5.1603	2.3046	67.184	71.604	141	141	4.3	4.3	2.33	2.39	0.81	0.9
790	M	14	F15d	0.92	1	114	101	36	38	0.5001	0.75015	0.73348	0.95019	0.35007	0.28339	0.76682	0.78349	0.17	1	2	3	4	10	374.85	571.2	3.7909	2.0875	66.3	67.184	143	137	4	4.4	2.28	2.35	0.83	0.86
791	F	5	F5d	0.85	0.99	129	102	28	31	0.31673	0.63346	0.3334	0.56678	0.23338	0.18337	1.15023	1.11689	2.6	3.7	22	16	42	32	362.95	416.5	6.3126	4.0414	82.212	74.256	143	141	5.1	5	2.44	2.41	0.92	0.96
792	F	14	F15d	0.96	1.16	106	80	28	31	0.30006	0.53344	0.48343	0.81683	0.26672	0.20004	0.85017	0.80016	0.04	0.24	8	8	18	18	291.55	333.2	3.2732	2.0541	62.764	68.952	139	136	4.4	4.8	2.42	2.35	0.85	0.81
793	F	5	F5d	0.96	1.1	108	86	28	31	0.40008	0.41675	0.55011	0.40008	0.26672	0.23338	0.65013	0.71681	2.8	4	18	14	28	32	339.15	606.9	4.2418	3.3901	51.272	53.04	138	137	4.4	4.4	2.37	2.41	0.94	0.89
794	F	5	F5d	1.01	1.04	98	95	28	29	0.35007	0.48343	0.26672	0.28339	0.31673	0.30006	0.78349	0.70014	0.03	0.05	8	10	18	20	285.6	422.45	3.5571	1.9372	70.72	76.024	138	139	4	4.6	2.31	2.5	0.84	0.88
795	F	5	F5d	1.02	1.1	97	87	42	42	0.41675	1.48363	0.3334	0.71681	0.30006	0.28339	1.41695	1.38361	0.28	3.7	30	40	52	64	297.5	380.8	4.3587	1.837	80.444	82.212	137	138	4.3	4.2	2.48	2.34	0.8	0.8
796	M	5	F5d	0.96	1.03	106	96	27	29	0.45009	0.76682	0.40008	0.53344	0.63346	0.5001	0.95019	1.03354	4.7	4.9	28	10	38	22	386.75	487.9	6.3126	2.8557	70.72	65.416	139	136	3.6	3.6	2.27	2.24	0.91	0.97
797	F	8	F10d	0.94	1.1	111	86	32	33	0.35007	0.51677	0.36674	0.43342	0.3334	0.31673	1.0002	1.11689	5.5	12.1	18	33	28	48	309.4	577.15	3.6907	2.505	60.112	64.532	141	136	4.5	4.3	2.4	2.28	0.91	0.82
798	M	9	F10d	1.04	1.03	93	96	37	37	0.30006	0.40008	0.26672	0.36674	0.23338	0.28339	0.88351	0.96686	4.4	9.5	12	12	20	21	362.95	969.85	5.6947	2.1042	60.112	71.604	140	138	3.8	4.2	2.47	2.57	0.88	0.79
799	F	14	F15d	1	1.12	100	84	32	36	0.26672	0.45009	0.46676	0.55011	0.30006	0.26672	1.23358	1.31693	3.5	9.2	14	14	26	22	357	606.9	6.346	2.3213	77.792	72.488	142	140	4.1	4	2.23	2.27	0.89	0.87
800	M	5	F5d	0.9	0.96	118	108	29	30	0.3334	0.60012	0.41675	0.65013	0.25005	0.20004	0.98353	1.01687	0.12	0.19	6	6	12	14	362.95	743.75	4.4923	4.7428	83.98	93.704	142	140	4.6	4.2	2.31	2.34	0.89	1.03
801	M	8	F10d	0.99	1.13	101	83	33	37	0.46676	1.13356	0.56678	1.23358	0.28339	0.21671	1.31693	1.31693	3.7	6.8	16	36	34	59	422.45	815.15	5.177	3.507	66.3	72.488	139	137	3.9	4.1	2.27	2.41	0.84	0.85
802	F	8	F10d	1.04	1.12	93	84	29	32	0.31673	0.38341	0.26672	0.48343	0.08335	0.11669	0.90018	0.8335	9	10.7	16	30	32	52	226.1	273.7	4.6927	2.6052	60.996	69.836	140	139	4.1	4.1	2.22	2.32	0.82	0.88
803	M	8	F10d	0.87	1.01	125	98	33	34	0.3334	0.55011	0.41675	0.53344	0.73348	0.46676	0.93352	0.98353	0.05	0.22	2	6	8	12	297.5	333.2	2.171	2.0541	73.372	70.72	134	127	4.2	4.9	2.19	2.13	0.85	0.78
804	M	8	F10d	0.92	1.05	114	92	30	31	0.38341	0.56678	0.51677	0.6668	0.38341	0.26672	1.28359	1.1669	1.3	1	4	8	10	16	368.9	464.1	5.2605	3.3734	72.488	77.792	139	139	4	4.3	2.38	2.47	0.89	0.93
805	F	8	F10d	0.9	0.9	119	119	26	28	0.31673	0.55011	0.3334	0.53344	0.35007	0.3334	0.90018	0.96686	1.3	9.4	30	36	54	54	422.45	529.55	10.4876	3.841	95.472	119.34	138	141	4.2	5.3	2.41	2.54	0.83	0.98
806	F	5	F5d	0.92	0.97	114	105	31	31	0.30006	0.35007	0.38341	0.43342	0.1667	0.1667	0.75015	0.76682	2.8	1.1	16	18	30	33	226.1	261.8	3.6239	3.006	55.692	58.344	141	139	4.1	3.9	2.29	2.3	0.85	0.85
807	F	5	F5d	1.05	1.19	92	77	32	33	0.23338	0.28339	0.28339	0.30006	0.20004	0.18337	0.93352	0.93352	0.07	0.14	14	7	20	15	226.1	327.25	3.1396	2.1042	52.156	56.576	137	136	4	4	2.44	2.31	0.92	0.88
808	M	5	F5d	1.02	1.09	97	88	29	31	0.63346	0.93352	0.68347	0.88351	0.76682	0.60012	1.11689	1.23358	3.5	8.5	4	13	12	22	565.25	678.3	9.4021	7.2144	137.02	135.252	143	141	4.5	4.3	2.42	2.36	0.9	0.96
809	F	8	F10d	0.91	1.01	116	98	32	34	0.30006	0.70014	0.26672	0.56678	0.15003	0.13336	1.20024	1.25025	0.31	2.7	10	12	20	20	178.5	362.95	4.7762	2.3881	59.228	67.184	139	138	4.7	4.8	2.37	2.3	0.82	0.8
810	F	5	F5d	0.91	1.03	116	96	29	30	0.28339	0.98353	0.43342	1.80036	0.38341	0.91685	1.43362	1.45029	7.9	21	20	28	38	50	291.55	214.2	6.7134	2.672	53.04	55.692	142	141	4.4	4.2	2.2	2.42	0.88	0.85
811	M	5	F5d	1.1	1.21	87	75	31	31	0.60012	0.71681	0.61679	0.75015	0.30006	0.25005	0.98353	1.0002	2.7	30.5	6	26	12	60	416.5	476	6.7802	4.4255	76.024	86.632	138	136	4.4	4.6	2.34	2.29	0.9	1.05
812	M	8	F10d	0.95	1.04	109	93	30	30	0.70014	0.75015	0.91685	0.86684	0.23338	0.1667	1.43362	1.36694	0.16	1.6	34	32	56	52	404.6	571.2	6.179	3.3734	73.372	80.444	150	143	4	4.3	2.52	2.42	0.9	0.93
813	F	8	F10d	0.96	1.14	106	82	32	32	0.31673	0.78349	0.41675	0.73348	0.81683	0.48343	1.13356	1.03354	4.7	7.1	26	18	40	30	327.25	595	3.9412	2.505	59.228	60.996	140	137	4.4	4.4	2.47	2.31	0.94	0.85
814	M	6	F5d	0.95	0.99	108	102	30	30	0.31673	0.5001	0.3334	0.51677	0.46676	0.46676	1.0002	1.01687	1.3	11.2	18	26	24	42	362.95	565.25	5.2271	2.6887	85.748	84.864	140	139	4.2	4.8	2.39	2.39	0.94	0.92
815	F	6	F5d	1.05	1.13	93	83	29	31	0.38341	0.48343	0.45009	0.40008	0.25005	0.18337	1.26692	1.23358	1.6	3.6	8		18		238	446.25	2.7889	2.3547	59.228	53.04	139	139	4.1	4.3	2.43	2.37	0.91	0.86
816	F	5	F5d	0.98	1	103	99	28	30	0.21671	0.46676	0.23338	0.41675	0.1667	0.20004	0.71681	0.85017	0.17	3.4	6	9	12	16	243.95	476	4.3086	2.839	50.388	58.344	137	137	4.4	4.1	2.29	2.41	0.81	0.9
817	F	5	F5d	0.93	1.01	112	98	32	32	0.35007	0.5001	0.35007	0.41675	0.18337	0.18337	1.01687	0.95019	0.03	0.29	4	6	8	10	166.6	202.3	4.3587	2.9559	67.184	72.488	140	136	4.7	4.2	2.41	2.3	0.88	0.83
818	F	5	F5d	0.94	0.95	111	108	26	29	0.93352	0.76682	0.63346	0.73348	0.80016	0.60012	1.0002	0.8335	0.12	2.1	7	40	16	50	351.05	339.15	4.0581	1.9873	53.04	53.04	139	139	3.9	4.2	2.1	2.4	0.81	0.87
819	M	5	F5d	1	1.02	100	97	31	32	0.55011	0.70014	0.61679	0.51677	1.15023	0.78349	1.36694	1.3336	0.81	3.5	10	20	20	38	470.05	719.95	6.4629	7.515	102.544	118.456	141	136	4.3	4.4	2.4	2.37	0.93	0.97
820	F	4	F5d	1.05	1.11	92	85	32	34	0.36674	0.58345	0.30006	0.60012	0.18337	0.21671	1.53364	1.31693	3.7	4.3	14	24	30	40	327.25	523.6	2.9392	3.2899	57.46	54.808	140	137	4.2	4	2.21	2.31	0.87	0.81
821	F	14	F15d	0.98	1.12	103	84	30	33	0.35007	0.46676	0.31673	0.51677	0.15003	0.18337	1.06688	1.06688	0.12	2.3	4	10	10	20	279.65	595	4.676	2.5384	60.996	60.112	141	139	4.6	4.5	2.3	2.33	0.97	0.88
822	F	15	F15d	0.98	1.03	103	96	28	32	0.36674	0.20004	0.40008	0.18337	0.46676	0.25005	1.88371	1.65033	9.9	4.5	18	14	34	26	261.8	249.9	4.0247	1.2525	55.692	53.04	143	141	4.4	4.5	2.37	2.36	0.88	0.92
823	M	4	F5d	1.03	1.09	96	88	32	33	0.30006	0.30006	0.18337	0.21671	0.11669	0.13336	1.30026	1.05021	1.4	3.4	4	8	8	14	351.05	589.05	4.008	3.6406	75.14	68.068	141	136	4.9	4.2	2.26	2.23	0.85	0.78
824	F	15	F15d	0.97	0.99	104	102	27	28	0.36674	0.51677	0.3334	0.65013	0.18337	0.15003	1.85037	1.3336	23.7	18.6	24	18	48	36	345.1	458.15	4.9933	2.2044	64.532	72.488	143	145	4.2	4.9	2.17	2.31	0.94	0.92
825	F	5	F5d	1.03	1.11	96	85	31	34	0.48343	0.55011	0.38341	0.53344	0.28339	0.26672	1.21691	1.25025	1.5	6.9	7	12	16	24	309.4	410.55	4.008	2.1877	67.184	61.88	141	140	4	4.4	2.28	2.37	0.88	0.91
826	F	7	F5d	0.94	1.01	111	98	30	32	0.41675	0.43342	0.36674	0.35007	0.20004	0.23338	0.76682	0.70014	0.27	0.22	6	6	16	13	178.5	333.2	2.8891	1.8537	60.996	56.576	143	140	4.2	3.9	2.4	2.39	0.92	0.9
827	F	13	F15d	0.92	1	114	100	27	30	0.43342	0.65013	0.46676	0.70014	0.38341	0.30006	0.96686	1.08355	5.7	3.5	16	18	30	32	279.65	428.4	4.9432	2.0374	65.416	62.764	142	141	4.5	4.8	2.3	2.38	0.9	0.9
828	M	5	F5d	1.02	1.22	97	74	32	34	0.28339	0.45009	0.48343	0.58345	0.53344	0.41675	0.96686	0.98353	5.4	10.3	17	18	26	30	321.3	535.5	3.5738	3.4569	73.372	74.256	141	139	4.3	4.5	2.22	2.24	0.83	0.86
829	F	5	F5d	0.88	1.04	123	95	30	34	0.31673	0.45009	0.55011	0.63346	0.91685	0.70014	1.26692	1.26692	5.4	10.7	26	26	40	46	339.15	666.4	4.7094	3.1897	56.576	59.228	143	141	4.2	4.3	2.24	2.27	0.83	0.88
830	F	5	F5d	1.1	1.18	86	77	32	34	0.23338	0.26672	0.28339	0.31673	0.28339	0.26672	0.81683	0.93352	0.69	4.7	26	22	39	32	238	648.55	2.8724	1.8704	55.692	59.228	137	138	4.1	4	2.33	2.36	0.78	0.76
831	M	5	F5d	1.01	1.11	98	85	31	32	0.41675	0.58345	0.28339	0.41675	0.21671	0.1667	0.5001	0.55011	0.04	0.12	4	2	8	4	345.1	547.4	3.9579	3.2565	72.488	78.676	141	137	4.4	4.6	2.38	2.38	0.88	0.89
832	F	8	F10d	0.98	1.05	103	93	30	32	0.28339	0.43342	0.3334	0.55011	0.18337	0.18337	1.13356	1.13356	0.86	0.04	26	10	41	24	368.9	374.85	4.2251	2.2712	68.068	70.72	138	139	4.1	4.5	2.24	2.26	0.82	0.78
833	F	11	F10d	1.08	1.21	89	75	32	35	0.46676	0.5001	0.48343	0.55011	0.20004	0.18337	1.75035	1.55031	17.4	7.3	63	60	70	70	374.85	583.1	3.3734	3.4068	72.488	74.256	137	139	3.7	4.5	2.28	2.32	0.9	0.96
834	F	8	F10d	0.93	1.12	112	84	28	32	0.36674	0.45009	0.46676	0.55011	0.30006	0.25005	1.06688	1.08355	0.94	0.37	16	11	33	23	345.1	321.3	4.3587	3.34	59.228	76.024	140	139	4	3.9	2.39	2.45	0.84	0.87
835	F	13	F15d	0.99	1.1	102	86	34	35	0.28339	0.41675	0.26672	0.38341	0.15003	0.1667	0.75015	0.63346	0.03	0.06	6	4	12	8	243.95	535.5	2.9726	2.9559	54.808	60.112	139	137	4	3.8	2.36	2.46	0.85	0.85
836	F	15	F15d	0.95	1.08	108	89	34	38	0.26672	0.25005	0.25005	0.28339	0.15003	0.11669	0.71681	0.60012	0.06	0.03		2		6	214.2	339.15	2.839	2.6887	52.156	65.416	138	140	4.1	4.2	2.22	2.4	0.87	0.9
837	F	5	F5d	0.92	1.04	114	95	31	32	0.31673	0.31673	0.31673	0.30006	0.15003	0.18337	0.96686	0.86684	0.08	0.11	3	2	7	6	226.1	303.45	3.0561	2.6052	76.908	85.748	140	137	4.4	4.2	2.25	2.29	0.87	0.84
838	F	13	F15d	0.91	1.06	116	91	33	37	0.35007	0.56678	0.31673	0.51677	0.11669	0.10002	1.38361	0.95019	1.8	3.2	14	4	28	8	291.55	309.4	6.7802	2.1209	77.792	83.096	139	135	4.1	4.4	2.29	2.47	0.87	0.79
839	F	14	F15d	0.99	1	102	101	26	28	0.21671	0.21671	0.20004	0.26672	0.10002	0.10002	1.08355	0.96686	1	0.41	21	8	38	18	232.05	220.15	3.6406	1.7368	47.736	52.156	138	141	4.5	3.6	2.37	2.31	0.72	0.77
840	F	10	F10d	1	1.1	99	87	32	32	0.26672	0.48343	0.21671	0.3334	0.20004	0.13336	1.01687	0.88351	0.08	0.71	8	6	14	12	368.9	458.15	2.8223	1.5865	69.836	73.372	141	143	4.8	4.7	2.35	2.32	0.94	0.91
841	M	5	F5d	1.05	1.07	93	90	36	37	0.45009	0.51677	0.5001	0.45009	0.35007	0.21671	0.95019	0.90018	6.8	13.5	14	12	26	25	386.75	577.15	5.1937	3.841	59.228	65.416	138	138	4.4	4.5	2.25	2.16	0.87	0.86
842	F	5	F5d	1.03	1.13	96	83	30	32	0.25005	0.30006	0.31673	0.3334	0.21671	0.20004	0.6668	0.68347	0.03	0.03	11	7	21	15	190.4	238	3.674	1.9038	51.272	61.88	138	140	4.3	4.4	2.26	2.35	0.89	0.88
843	F	6	F5d	0.93	0.99	112	102	29	30	0.35007	0.71681	0.56678	0.88351	0.6668	0.48343	0.85017	0.81683	12.7	13.9	22	15	34	26	380.8	464.1	2.9726	2.1543	50.388	62.764	134	136	3.9	4.5	2.28	2.3	0.77	0.85
844	F	5	F5d	1.01	1.09	98	88	30	32	0.38341	0.6668	0.23338	0.43342	0.20004	0.15003	0.98353	0.93352	0.03	1	6	6	10	13	249.9	499.8	3.173	4.4422	59.228	60.112	136	134	4.1	4.3	2.14	2.17	0.8	0.82
845	F	5	F5d	0.98	1.05	103	92	28	29	0.36674	0.75015	0.45009	0.71681	0.70014	0.51677	1.80036	1.71701	5.8	3.2	30	21	40	37	220.15	333.2	4.0414	3.6072	51.272	59.228	142	139	3.9	4.2	2.26	2.37	0.84	0.91
846	F	8	F10d	0.97	1.05	104	92	33	34	0.28339	0.51677	0.31673	0.53344	0.20004	0.15003	1.01687	0.91685	1.7	12.7	8	14	22	28	190.4	719.95	3.4903	4.342	56.576	68.952	139	141	4.7	4.3	2.2	2.44	0.87	0.85
847	M	10	F10d	1.03	1.09	96	88	29	29	0.36674	0.21671	0.46676	0.25005	0.30006	0.31673	0.93352	0.91685	2.2	2.7	24	15	40	32	428.4	434.35	5.0267	4.7929	73.372	99.892	142	138	4.6	4.4	2.23	2.34	0.87	0.79
848	F	8	F10d	0.93	0.92	113	114	28	28	0.40008	1.68367	0.41675	1.30026	0.23338	0.21671	1.01687	0.88351	0.12	0.36	10	6	20	12	160.65	374.85	4.5758	2.7555	83.096	90.168	141	136	4.2	4.1	2.3	2.43	0.95	0.98
849	F	9	F10d	0.95	0.95	109	108	35	38	0.40008	0.5001	0.28339	0.35007	0.13336	0.13336	0.68347	0.60012	1	13	26	24	38	32	220.15	303.45	3.1897	1.1857	68.068	63.648	138	138	4.3	4.4	2.34	2.43	0.89	0.86
850	F	8	F10d	0.91	1.01	116	98	28	30	0.31673	0.55011	0.30006	0.48343	0.28339	0.25005	1.48363	1.31693	5.5	8.4	14	7	28	17	333.2	410.55	4.2585	3.0394	58.344	61.88	140	137	4.4	4.1	2.31	2.36	0.93	0.9
851	F	8	F10d	0.93	1	112	101	30	30	0.31673	0.53344	0.26672	0.45009	0.30006	0.21671	0.80016	0.80016	1.9	1.1	20	14	38	28	285.6	249.9	6.5464	2.2211	71.604	69.836	138	132	4.5	4.2	2.31	2.34	0.84	0.81
852	M	14	F15d	0.97	1.03	105	96	29	29	0.38341	0.53344	0.38341	0.46676	0.30006	0.21671	1.23358	1.10022	0.22	0.69	10	6	20	14	470.05	714	4.2585	3.0895	80.444	79.56	136	138	4.3	4.5	2.27	2.38	0.86	0.89
853	F	8	F10d	0.89	0.97	121	105	31	32	0.20004	0.68347	0.18337	0.5001	0.18337	0.10002	0.98353	0.90018	0.16	1.1	8	4	16	8	321.3	440.3	5.6947	3.1396	72.488	70.72	141	138	4.2	4.2	2.27	2.33	0.92	0.94
854	M	14	F15d	0.89	1.04	121	95	29	28	0.45009	1.15023	0.91685	1.30026	0.98353	0.60012	1.43362	1.36694	1.7	2.6	4	8	8	18	380.8	773.5	4.5925	4.5758	82.212	75.14	138	136	4.2	3.9	2.21	2.24	0.88	0.89
855	F	5	F5d	0.96	1.16	106	80	30	31	0.30006	0.53344	0.26672	0.40008	0.10002	0.13336	0.95019	1.1669	0.06	0.23	6	16	12	32	243.95	404.6	1.6533	2.4048	49.504	45.968	141	134	4	4	2.17	2.33	0.8	0.76
856	F	5	F5d	0.82	0.86	138	127	27	29	0.28339	0.53344	0.35007	0.6668	0.23338	0.18337	1.36694	1.20024	19.7	7	24	20	46	44	333.2	654.5	4.5424	3.5571	66.3	83.096	137	137	4.5	4.5	2.34	2.37	0.92	0.91
857	M	6	F5d	0.92	0.97	114	105	34	33	0.28339	0.58345	0.23338	0.76682	0.41675	0.45009	1.01687	1.01687	0.17	0.25	4	4	7	8	321.3	446.25	3.4068	4.9265	94.588	103.428	140	138	4.4	4.3	2.3	2.4	0.97	0.91
858	M	5	F5d	0.9	0.97	119	105	28	28	0.38341	1.05021	0.70014	0.75015	0.65013	0.51677	1.10022	1.23358	0.03	0.11	4	4	8	10	541.45	803.25	4.2418	3.1229	76.024	81.328	139	137	4	4.9	2.25	2.44	0.87	0.89
859	M	8	F10d	0.99	1.12	102	84	35	36	0.40008	0.80016	0.51677	0.98353	0.95019	0.6668	1.28359	1.1669	4.1	4.2	4	8	9	16	535.5	809.2	7.2478	3.9412	87.516	96.356	140	135	4	4	2.32	2.39	0.88	0.82
860	F	5	F5d	0.86	0.91	127	116	34	35	0.31673	0.36674	0.11669	0.18337	0.38341	0.35007	1.1669	0.91685	2.6	0.85	10	5	20	14	255.85	261.8	4.9098	2.004	66.3	76.024	141	139	3.7	4.3	2.46	2.47	0.83	0.85
861	M	5	F5d	0.97	1.01	105	98	31	34	0.28339	0.46676	0.36674	0.46676	0.1667	0.20004	0.85017	0.85017	1.3	2.9	5	10	12	16	380.8	559.3	4.342	2.839	71.604	75.14	139	135	4.3	4.6	2.16	2.32	0.86	0.98
862	F	5	F5d	0.94	0.96	111	106	29	30	0.38341	0.30006	0.46676	0.43342	0.25005	0.1667	0.68347	0.56678	0.63	1.4	8	6	18	12	261.8	410.55	2.1543	1.7034	69.836	77.792	134	134	4.1	4.4	2.23	2.2	0.91	0.81
863	M	8	F10d	1.1	1.11	87	86	31	32	0.28339	0.48343	0.31673	0.36674	0.20004	0.13336	0.76682	0.80016	0.07	0.31	8	2	18	6	428.4	458.15	3.7742	1.7869	74.256	73.372	136	136	4.9	5.2	2.32	2.37	0.86	0.92
864	M	7	F5d	1.15	1.24	81	72	32	29	0.46676	0.70014	0.60012	0.53344	0.25005	0.1667	0.75015	0.81683	0.04	0.04	10	4	20	8	392.7	565.25	4.7762	2.7555	76.024	86.632	135	135	4.1	4	2.39	2.32	0.85	0.79
865	F	6	F5d	0.93	1.07	112	90	28	27	0.46676	0.48343	0.40008	0.53344	0.20004	0.23338	0.55011	0.51677	0.15	0.11	4	2	6	4	476	434.35	3.4402	3.006	62.764	83.98	135	135	4.1	4.3	2.21	2.29	0.84	0.8
866	F	5	F5d	0.96	1.05	106	92	31	32	0.31673	0.38341	0.31673	0.31673	0.05001	0.11669	0.6668	0.6668	0.83	4.7	8	6	20	14	351.05	523.6	2.6219	2.839	62.764	63.648	138	138	4.4	4.4	2.27	2.39	0.86	0.9
867	F	5	F5d	0.9	0.96	119	106	31	34	0.18337	0.31673	0.36674	0.43342	0.15003	0.18337	0.88351	0.91685	0.14	0.43	10	8	26	18	321.3	440.3	5.1269	2.9392	83.096	86.632	141	135	4.2	4.3	2.35	2.41	0.84	0.84
868	M	8	F10d	0.95	1.15	108	81	30	28	0.35007	1.46696	0.51677	1.21691	0.23338	0.28339	0.71681	0.76682	0.25	4.2	4	4	8	8	374.85	714	4.2418	5.2605	69.836	71.604	140	138	4.1	4.4	2.21	2.29	0.91	0.94
869	F	8	F10d	0.93	1.04	113	95	34	37	0.76682	0.45009	1.73368	0.6668	2.61719	1.41695	1.73368	1.38361	0.74	1.8	16	12	30	24	249.9	416.5	4.5424	2.2879	60.112	69.836	139	139	4.2	4.6	2.17	2.35	0.9	0.88
870	M	8	F10d	0.98	1.14	103	82	33	32	0.41675	0.53344	0.60012	0.48343	0.30006	0.21671	1.51697	1.41695	3.6	5.1	4	8	10	14	392.7	642.6	6.9305	3.006	99.892	100.776	138	138	4.5	4.7	2.19	2.39	0.83	0.86
871	F	21	F20d	0.9	1	119	101	29	31	0.30006	0.40008	0.36674	0.46676	0.3334	0.21671	1.5003	1.1669	1.5	0.77	6	8	14	14	339.15	339.15	2.7889	1.336	60.996	63.648	141	142	4.1	3.9	2.14	2.35	0.82	0.87
872	M	8	F10d	0.94	1	111	99	26	29	1.60032	2.28379	2.88391	3.36734	1.31693	0.78349	1.23358	1.3336	0.4	1.9	4	12	10	23	380.8	731.85	5.0601	3.7575	69.836	73.372	140	139	4.3	4.6	2.32	2.38	0.99	0.83
873	F	13	F15d	0.9	1.01	118	99	28	29	0.41675	0.75015	0.60012	0.86684	0.65013	0.28339	1.06688	0.80016	1.3	4.8	14	4	28	12	273.7	493.85	3.5738	2.1877	76.908	76.024	139	142	3.8	4	2.18	2.2	0.85	0.84
874	F	8	F10d	1.04	1.11	93	85	33	33	0.41675	0.43342	0.38341	0.51677	0.26672	0.23338	0.90018	0.78349	0.24	1.6	12	8	22	16	238	357	3.674	2.0708	65.416	67.184	141	136	4.8	4.4	2.35	2.34	0.89	0.89
875	F	5	F5d	0.93	1.03	113	96	30	33	0.40008	0.48343	0.35007	0.38341	0.25005	0.20004	1.10022	1.10022	0.16	0.53	14	10	22	20	291.55	303.45	3.9245	2.7221	68.068	77.792	143	141	4.3	4.8	2.5	2.49	0.84	0.98
876	F	9	F10d	1	1.08	100	89	26	31	0.5001	1.31693	0.73348	2.11709	0.43342	0.36674	1.56698	1.30026	9.6	11.6	22	11	34	22	339.15	719.95	3.9078	2.7388	63.648	70.72	139	137	3.8	4	2.06	2.27	0.8	0.82
877	M	8	F10d	1.01	1.19	98	78	34	38	0.31673	0.55011	0.43342	0.58345	0.23338	0.15003	0.90018	0.85017	3.1	6.2	6	8	14	16	321.3	517.65	5.3106	2.672	93.704	93.704	143	138	4.6	4.8	2.3	2.29	0.88	0.89
878	M	9	F10d	0.95	1.05	109	92	29	30	0.43342	0.61679	0.70014	1.0002	1.13356	0.6668	0.91685	1.10022	2	8.3	6	18	18	30	505.75	809.2	4.7094	2.7054	76.908	75.14	142	138	4	4.2	2.33	2.3	0.9	0.91
879	F	8	F10d	0.93	1.05	112	93	31	32	0.25005	0.51677	0.28339	0.51677	0.35007	0.31673	0.81683	0.85017	0.33	0.71	10	7	32	16	279.65	261.8	4.1082	1.4863	52.156	54.808	144	139	4.3	4.1	2.39	2.44	0.9	0.88
880	M	8	F10d	0.96	1.01	106	98	27	30	0.31673	0.5001	0.38341	0.53344	0.38341	0.30006	1.05021	1.11689	0.47	2.7	10	14	26	28	339.15	481.95	4.9098	2.8223	68.068	76.024	139	144	3.8	4.7	2.4	2.42	0.81	0.99
881	F	21	F20d	0.95	0.93	109	112	33	33	0.3334	0.63346	0.60012	1.63366	0.25005	0.55011	1.06688	1.13356	0.65	0.09	6	11	18	26	243.95	190.4	2.9058	2.9058	73.372	69.836	140	142	4	4	2.16	2.32	0.88	0.95
882	M	21	F20d	0.92	0.96	114	106	29	30	0.30006	1.15023	0.38341	1.76702	0.71681	0.98353	0.81683	0.78349	0.13	0.23	2	1	4	2	410.55	428.4	4.0748	2.672	91.936	93.704	141	141	4.9	4.9	2.58	2.61	0.99	1
883	M	8	F10d	3.03	2.08	24	37	47	40	0.26672	0.5001	0.18337	0.28339	0.15003	0.13336	1.56698	1.88371	9.7	4.8	20	16	46	32	476	529.55	7.8323	6.2124	158.236	157.352	138	135	4.8	4.6	2.13	2.26	0.77	0.79
884	M	15	F15d	1.04	1.12	95	84	30	30	0.6668	1.3336	0.81683	1.15023	0.5001	0.3334	1.0002	0.86684	0.07	0.09	12	5	20	12	386.75	708.05	3.0227	2.2378	76.024	68.068	139	137	4.4	4.3	2.45	2.39	0.89	0.84
885	F	8	F10d	0.87	0.98	125	103	29	32	0.26672	0.46676	0.26672	0.35007	0.18337	0.18337	0.93352	1.0002	0.03	10.6	10	10	18	18	255.85	446.25	4.5257	1.8704	78.676	76.908	139	141	4.6	5.4	2.41	2.5	0.97	0.92
886	F	6	F5d	0.87	1	125	99	26	30	0.28339	0.61679	0.31673	0.81683	0.53344	0.51677	1.13356	1.23358	9.9	6	11	14	24	28	339.15	547.4	3.3233	2.7722	66.3	66.3	139	137	4.5	4.7	2.35	2.43	0.93	0.92
887	M	5	F5d	0.85	0.97	131	105	29	32	0.45009	0.48343	0.91685	0.75015	0.68347	0.46676	0.95019	0.85017	0.21	0.29	4	9	7	16	380.8	624.75	4.9098	3.8744	90.168	102.544	138	140	4.2	4.3	2.27	2.35	0.83	0.91
888	F	7	F5d	0.86	0.98	127	103	28	28	0.3334	0.61679	0.43342	0.58345	0.20004	0.15003	0.68347	0.78349	0.2	0.44	6	6	14	14	226.1	309.4	6.1456	2.1376	64.532	67.184	140	139	3.9	3.7	2.22	2.32	0.8	0.87
889	F	14	F15d	1.01	1.32	98	67	34	36	0.40008	0.38341	0.53344	0.5001	0.23338	0.25005	1.5003	1.13356	14.6	8.6	26	16	54	33	315.35	428.4	2.9392	1.8537	61.88	66.3	138	139	4.1	4.2	2.34	2.39	0.93	0.95
890	F	5	F5d	0.92	0.99	114	102	27	29	0.40008	0.55011	0.40008	0.60012	0.30006	0.1667	1.38361	1.43362	10.8	6.1	10	13	23	21	249.9	273.7	3.9913	1.6867	82.212	76.908	139	135	4.2	3.9	2.39	2.3	0.83	0.89
891	F	13	F15d	0.94	1.09	111	88	32	34	0.26672	0.55011	0.21671	0.55011	0.25005	0.18337	0.75015	0.78349	2.9	4.8	6	4	13	10	249.9	357	3.9078	2.2378	52.156	65.416	140	138	4.2	4.5	2.24	2.37	0.86	0.8
892	F	8	F10d	1	1.15	99	81	30	31	0.20004	0.36674	0.18337	0.26672	0.15003	0.1667	0.55011	0.63346	0.03	0.12	6	4	15	14	261.8	291.55	3.4569	1.5698	57.46	61.88	137	138	3.9	4	2.22	2.35	0.84	0.92
893	F	19	F20d	0.95	1.03	109	96	28	29	0.23338	0.68347	0.20004	0.78349	0.20004	0.63346	1.18357	1.1669	6.7	7.8	8	4	22	8	160.65	261.8	4.008	2.4048	83.096	89.284	140	142	3.8	3.8	2.24	2.28	0.83	0.84
894	F	8	F10d	1.02	1.1	97	86	32	34	0.3334	0.55011	0.30006	0.5001	0.1667	0.15003	1.53364	1.0002	1.6	4	22	12	32	24	267.75	559.3	5.01	3.4402	76.024	86.632	142	141	4.4	4.8	2.31	2.43	0.88	0.82
895	F	5	F5d	0.87	0.93	127	112	30	32	1.03354	0.8335	1.11689	1.18357	1.28359	0.90018	0.76682	0.58345	1.5	0.95	6	6	12	14	303.45	362.95	3.7742	1.4529	53.04	55.692	142	139	4	4.5	2.4	2.46	0.85	0.8
896	M	5	F5d	0.89	0.92	122	114	28	31	0.43342	0.56678	0.45009	0.60012	0.68347	0.55011	0.8335	0.86684	0.47	0.64	6	2	12	8	345.1	458.15	4.0414	2.1042	85.748	98.124	138	132	4.6	5.2	2.2	2.3	0.94	0.93
897	F	8	F10d	1.05	1.09	92	88	31	33	0.40008	0.36674	0.3334	0.35007	0.21671	0.20004	1.0002	0.88351	0.56	1.5	8	10	16	18	261.8	624.75	3.4235	2.1877	68.068	71.604	137	138	4.4	4.5	2.3	2.41	0.89	0.82
898	M	8	F10d	0.92	1.05	114	93	31	35	0.55011	1.35027	0.76682	2.6672	0.85017	0.51677	1.46696	1.3336	0.96	0.87	2	2	4	4	410.55	821.1	4.8597	3.34	76.908	80.444	137	137	3.6	4.2	2.2	2.31	0.86	0.81
899	F	14	F15d	0.89	1.01	122	98	27	32	0.58345	0.43342	0.45009	0.5001	0.53344	0.3334	1.40028	1.36694	0.36	1.9	4	8	9	16	345.1	368.9	3.6573	1.002	50.388	52.156	139	135	4.8	4.3	2.32	2.44	0.83	0.75
900	M	14	F15d	0.95	1.1	109	87	32	37	0.45009	0.65013	0.36674	0.60012	0.41675	0.25005	1.1669	1.03354	0.57	1.5	4	3	8	6	345.1	481.95	4.6426	2.338	69.836	76.024	138	135	4.6	5.4	2.43	2.59	0.93	0.84
901	F	20	F20d	0.98	0.94	103	111	26	26	0.5001	0.40008	0.46676	0.76682	0.36674	0.48343	1.48363	1.23358	1.5	1.2	28	12	48	25	380.8	386.75	6.3293	3.507	71.604	99.008	141	138	4.9	4.7	2.38	2.52	0.93	0.98
902	M	13	F15d	1.02	1.08	97	89	30	33	0.5001	0.46676	0.46676	0.48343	0.26672	0.18337	1.26692	1.13356	0.12	0.04	8	6	14	12	470.05	589.05	8.0995	4.1917	94.588	110.5	141	139	4.7	4.6	2.36	2.5	0.89	0.86
903	F	9	F10d	0.93	1.05	112	93	28	30	0.23338	0.41675	0.1667	0.25005	0.20004	0.15003	0.85017	0.80016	0.25	2.3	13	12	26	28	202.3	529.55	3.006	1.2859	60.112	68.952	141	137	4.5	4.2	2.36	2.31	0.82	0.84
904	F	9	F10d	0.93	1.01	112	98	32	37	0.31673	0.8335	0.25005	0.6668	0.26672	0.23338	1.21691	0.91685	14.7	13.2	28	18	46	34	232.05	386.75	2.7889	2.2712	53.04	54.808	137	136	4.2	4.2	2.26	2.32	0.78	0.86
905	F	8	F10d	0.85	0.93	129	112	27	28	0.18337	0.40008	0.25005	0.36674	0.25005	0.23338	1.08355	1.0002	5.2	2.6	12	16	26	30	303.45	458.15	4.5758	2.2044	62.764	71.604	140	139	3.8	4	2.29	2.46	0.9	0.99
906	M	14	F15d	0.97	1.11	105	85	27	33	0.41675	0.55011	0.93352	0.71681	2.10042	0.91685	0.61679	0.56678	0.16	0.88	2	2	5	4	440.3	600.95	5.01	2.839	79.56	87.516	139	141	4.3	4.2	2.35	2.37	0.79	0.82
907	M	8	F10d	1	1.09	99	88	29	31	0.41675	1.1669	0.45009	1.05021	0.31673	0.23338	1.35027	1.30026	0.6	1.6	4	5	8	12	309.4	612.85	4.5591	3.3233	72.488	73.372	139	138	4.2	4.7	2.22	2.29	0.71	0.77
908	F	8	F10d	1.04	1.14	95	82	31	32	0.26672	0.40008	0.23338	0.40008	0.38341	0.3334	0.90018	0.86684	0.11	0.64	2	2	6	4	238	243.95	2.8891	1.2859	62.764	60.996	140	130	4.6	4.6	2.33	2.29	0.78	0.84
909	M	5	F5d	1.05	1.02	93	97	37	35	0.40008	0.81683	0.55011	0.81683	0.75015	0.65013	1.01687	0.91685	6.7	16.1	3	2	7	6	648.55	916.3	6.0454	7.6152	92.82	106.08	140	142	4.2	4.4	2.42	2.51	0.91	1
910	F	6	F5d	0.95	1.05	108	92	32	33	0.23338	0.45009	0.25005	0.38341	0.11669	0.1667	0.68347	0.70014	0.2	4.3	10	10	22	20	321.3	583.1	4.1082	3.4402	65.416	72.488	140	137	4.3	4.4	2.34	2.31	0.82	0.85
911	M	14	F15d	0.96	1	106	99	27	33	0.36674	0.5001	0.3334	0.45009	0.18337	0.1667	1.0002	1.08355	0.05	0.13	5	3	10	6	428.4	618.8	6.0454	2.4215	102.544	111.384	141	139	4.8	4.4	2.43	2.51	0.95	0.99
912	F	6	F5d	1.1	1.23	86	74	29	30	0.25005	0.3334	0.36674	0.40008	0.20004	0.21671	0.73348	0.63346	0.29	1.7	8	12	18	22	232.05	392.7	3.7575	2.4048	55.692	55.692	139	137	4.2	4	2.3	2.25	0.82	0.83
913	M	6	F5d	0.94	0.99	111	102	31	32	0.21671	0.96686	0.58345	1.26692	0.61679	0.61679	0.78349	0.86684	0.19	0.96	5	6	10	14	362.95	541.45	5.1102	4.2084	100.776	101.66	140	138	4.6	4.6	2.45	2.34	0.82	0.85
914	M	14	F15d	1.02	1.14	97	82	28	30	0.40008	1.0002	0.45009	0.68347	0.45009	0.30006	0.73348	0.78349	0.08	2.7	3	2	8	6	380.8	565.25	5.0267	3.1396	94.588	118.456	142	138	3.8	3.8	2.14	2.29	0.8	0.88
915	F	14	F15d	0.91	1.04	116	95	31	34	0.43342	0.73348	0.38341	0.56678	0.5001	0.68347	1.06688	0.88351	0.17	0.56	4	6	12	14	261.8	291.55	4.2919	1.9873	68.068	73.372	142	141	4.6	4.7	2.27	2.28	0.89	0.98
916	F	14	F15d	1.02	1.26	97	71	31	33	0.28339	0.48343	0.38341	0.53344	0.65013	0.38341	1.15023	0.96686	0.11	1.4	3	2	8	6	249.9	505.75	4.0414	1.9539	74.256	92.82	137	144	3.9	5.2	2.34	2.54	0.87	0.93
917	M	7	F5d	0.92	1	114	101	29	32	0.35007	0.53344	0.35007	0.5001	0.45009	0.35007	0.93352	0.95019	0.14	0.07	8	6	13	14	428.4	642.6	4.9432	3.7909	78.676	83.98	139	138	4.3	4.6	2.25	2.36	0.9	0.9
918	M	12	F10d	1.04	1.1	95	87	32	32	0.25005	0.31673	0.25005	0.55011	0.3334	0.28339	1.3336	1.5003	103.7	9.6	32	9	64	18	321.3	672.35	7.2144	3.1563	85.748	116.688	142	138	4.2	4.5	2.27	2.41	0.85	0.81
919	M	21	F20d	1.04	1.17	95	79	32	33	0.38341	0.55011	0.71681	0.85017	0.43342	0.31673	0.65013	0.80016	0.1	0.05	6	4	12	8	416.5	577.15	9.018	9.1349	74.256	92.82	140	138	4.2	4.2	2.19	2.25	0.88	0.79
920	F	9	F10d	0.95	1.11	109	85	25	32	0.36674	0.36674	0.5001	0.56678	0.23338	0.23338	0.75015	0.63346	0.58	0.68	4	2	8	6	392.7	618.8	4.175	2.4716	71.604	72.488	140	139	4.1	4.7	2.33	2.37	0.82	0.79
921	F	5	F5d	0.89	1.1	121	87	27	30	0.31673	0.46676	0.3334	0.6668	0.15003	0.20004	0.73348	0.61679	0.25	0.06	4	6	10	12	255.85	315.35	3.6406	2.1042	59.228	63.648	136	133	4.6	4.6	2.26	2.29	0.81	0.82
922	M	5	F5d	0.95	1.11	109	85	30	30	0.30006	0.8335	0.40008	0.76682	0.30006	0.28339	0.81683	0.91685	0.14	1.2	10	12	16	20	487.9	583.1	6.6132	5.1102	92.82	85.748	140	138	4.1	4.4	2.31	2.32	0.82	0.88
923	F	5	F5d	0.9	0.95	117	109	32	33	0.30006	0.5001	0.26672	0.63346	0.21671	0.11669	0.93352	1.05021	0.61	1.2	10	10	24	22	297.5	297.5	4.9933	2.3547	56.576	55.692	138	137	4	4.1	2.27	2.31	0.9	0.83
924	M	14	F15d	0.94	1.02	110	97	32	30	0.65013	0.68347	0.88351	0.68347	0.41675	0.3334	1.26692	1.23358	2.1	3.6	4	2	8	4	374.85	725.9	6.4963	5.1436	68.068	87.516	136	139	4.6	4.1	2.31	2.49	0.92	0.82
925	F	5	F5d	0.99	1.01	102	98	34	33	0.30006	0.36674	0.30006	0.30006	0.15003	0.15003	1.20024	1.15023	0.36	2.3	20	20	31	32	202.3	380.8	4.509	2.5551	55.692	55.692	140	137	4.2	4.6	2.28	2.32	0.84	0.79
926	M	9	F10d	0.96	1.04	106	93	30	32	1.55031	1.43362	1.20024	1.88371	3.5007	2.25045	1.18357	1.05021	1.2	6.4	6	16	9	26	398.65	529.55	3.4736	2.3881	72.488	87.516	138	140	4.3	4.6	2.3	2.43	0.84	0.91
927	F	5	F5d	0.94	1.01	111	98	28	30	0.21671	0.30006	0.23338	0.31673	0.1667	0.20004	0.6668	0.60012	0.03	0.19	5	6	11	14	261.8	392.7	4.676	2.8557	69.836	70.72	139	138	4	4.6	2.33	2.3	0.89	0.93
928	F	6	F5d	0.98	1.1	103	87	30	30	0.31673	0.56678	0.3334	0.48343	0.20004	0.20004	1.25025	0.98353	1.9	10	8	12	18	25	327.25	559.3	3.2565	2.9726	60.112	58.344	138	135	4.4	4.1	2.25	2.29	0.82	0.86
929	F	8	F10d	0.93	1.1	112	87	35	35	0.46676	0.95019	0.81683	1.36694	0.95019	0.65013	1.08355	0.90018	0.48	0.69	14	20	32	30	392.7	416.5	2.9058	1.9706	42.432	43.316	138	136	4.3	3.9	2.5	2.31	0.84	0.87
930	F	21	F20d	1.06	1.26	91	70	35	33	0.25005	0.70014	0.25005	0.78349	0.15003	0.11669	1.3336	1.5003	11.7	16.4	10	6	22	16	279.65	719.95	4.008	3.1396	66.3	59.228	143	141	4.5	3.4	2.24	2.32	0.74	0.8
931	F	21	F20d	0.97	1.3	105	68	33	35	0.41675	0.43342	0.40008	0.30006	0.63346	0.15003	1.43362	1.26692	14.8	8.9	28	22	56	42	226.1	487.9	4.2752	1.7702	53.924	49.504	140	140	4.2	4.1	2.21	2.35	0.78	0.8
932	M	8	F10d	0.95	1.03	109	96	29	28	0.58345	1.41695	1.03354	1.76702	0.6668	0.61679	1.21691	1.10022	13	7.3	10	14	20	20	499.8	773.5	7.014	3.173	87.516	90.168	140	138	4	4.1	2.16	2.24	0.87	0.87
933	F	9	F10d	0.9	1.01	119	99	28	32	0.3334	0.31673	0.40008	0.23338	0.18337	0.1667	1.0002	1.08355	0.09	0.12	10	10	26	18	273.7	357	3.2231	2.5217	47.736	57.46	137	139	4.7	3.7	2.31	2.3	0.84	0.91
934	F	8	F10d	0.91	1.02	116	97	30	33	0.3334	0.5001	0.38341	0.45009	0.20004	0.23338	1.46696	1.56698	1.1	2	16	22	32	36	398.65	446.25	4.2585	2.6553	64.532	68.952	140	142	4.4	4.3	2.53	2.59	0.85	0.9
935	M	4	F5d	0.91	0.95	116	109	38	36	0.5001	0.71681	0.63346	0.5001	5.70114	3.05061	1.45029	1.03354	8.6	9.6	8	10	18	22	392.7	636.65	4.676	4.4923	75.14	70.72	141	140	4.5	4.6	2.28	2.3	0.86	0.88
936	F	8	F10d	1.07	1.14	90	82	31	32	0.43342	0.61679	0.38341	0.5001	0.45009	0.43342	1.08355	1.13356	2.9	11.8	16	17	32	32	285.6	505.75	4.5925	2.8724	68.068	77.792	143	140	4.1	4.2	2.3	2.39	0.87	0.87
937	F	9	F10d	0.86	1	129	101	29	31	0.45009	0.51677	0.31673	0.55011	0.23338	0.26672	1.61699	1.30026	0.63	1.7	8	12	22	26	285.6	398.65	4.6426	1.9539	66.3	70.72	141	137	5.2	5.4	2.31	2.35	0.94	0.79
938	F	11	F10d	0.89	1.04	120	95	27	34	0.5001	0.48343	0.58345	0.8335	0.96686	0.61679	1.1669	1.06688	2.8	11.2	14	21	28	42	303.45	285.6	6.6967	2.6553	72.488	70.72	139	139	4.6	4.9	2.25	2.34	0.77	0.88
939	M	5	F5d	1.01	1.11	99	86	30	31	0.35007	0.35007	0.38341	0.35007	0.36674	0.28339	1.13356	1.05021	1.1	5.6	10	18	20	31	487.9	600.95	5.4943	4.9265	103.428	122.876	141	138	4.3	4.7	2.29	2.39	0.84	0.87
940	F	8	F10d	0.96	0.99	106	102	29	34	0.48343	0.46676	0.43342	0.43342	0.40008	0.28339	1.38361	1.26692	0.18	0.41	13	9	30	20	226.1	368.9	2.5217	1.837	60.112	60.996	140	134	4.1	4.4	2.41	2.42	0.85	0.87
941	M	5	F5d	0.97	1.01	105	99	30	29	0.40008	0.93352	0.40008	0.6668	0.25005	0.21671	1.08355	1.05021	0.8	1.2	8	8	18	16	315.35	493.85	6.3293	3.5571	90.168	99.892	141	141	4.1	4.4	2.18	2.31	0.78	0.91
942	F	6	F5d	0.92	0.94	114	111	28	30	1.03354	1.11689	0.6668	0.58345	0.63346	0.38341	1.01687	0.90018	0.45	3.2	16	19	28	31	315.35	434.35	4.7094	4.3086	68.952	74.256	143	142	3.5	4.1	2.12	2.24	0.99	1.04
943	M	6	F5d	1.15	1.19	81	76	36	32	0.48343	0.56678	0.5001	0.48343	0.38341	0.30006	1.25025	1.03354	2.8	1.3	3	3	8	8	386.75	583.1	2.5551	2.4215	77.792	69.836	141	135	4.9	4.2	2.34	2.26	0.89	0.87
944	M	5	F5d	0.95	0.95	108	109	30	29	0.40008	2.96726	0.55011	1.75035	0.63346	0.58345	1.46696	1.31693	1.5	11.2	14	22	24	36	452.2	714	6.0287	5.6279	99.892	102.544	139	141	3.9	3.9	2.27	2.34	0.82	0.89
945	F	5	F5d	0.97	1	105	100	31	32	0.31673	0.68347	0.48343	0.65013	0.36674	0.40008	1.10022	1.13356	0.22	0.63	4	6	14	10	273.7	351.05	4.4756	1.837	75.14	72.488	140	137	4.7	4.9	2.25	2.35	0.87	0.94
946	F	10	F10d	1	1.14	99	82	32	36	0.26672	0.26672	0.30006	0.28339	0.21671	0.26672	1.13356	0.93352	0.11	0.03	6	4	12	8	184.45	232.05	2.6553	1.9539	66.3	64.532	137	141	3.9	4	2.2	2.28	0.87	0.96
947	M	8	F10d	0.93	1.08	112	89	31	33	0.36674	0.53344	0.45009	0.60012	0.5001	0.40008	0.91685	1.0002	3.5	7.8	16	26	28	46	404.6	648.55	4.2752	3.2064	61.88	67.184	138	138	4.5	4.4	2.28	2.39	0.86	0.8
948	F	8	F10d	0.94	1.03	111	96	29	31	0.35007	0.41675	0.5001	0.48343	0.30006	0.21671	1.36694	1.11689	0.38	0.29		10		17	285.6	255.85	4.2251	2.6052	65.416	69.836	137	135	4.3	4.4	2.35	2.45	0.88	0.85
949	F	8	F10d	1.07	1.18	90	78	33	37	0.26672	0.3334	0.31673	0.41675	0.21671	0.20004	1.45029	1.45029	30.9	30.2	34	28	54	52	440.3	618.8	4.1917	2.1543	68.068	62.764	141	136	4.2	4.1	2.26	2.22	0.87	0.78
950	M	9	F10d	1.01	1.03	98	96	30	29	0.80016	0.75015	0.88351	0.86684	0.1667	0.21671	0.96686	1.20024	0.12	5.2	4	10	12	16	487.9	577.15	7.4649	5.9953	110.5	121.992	142	137	4.6	4.9	2.31	2.32	0.84	0.84
951	M	7	F5d	1.05	1.1	93	87	32	38	0.61679	0.48343	0.43342	0.53344	0.55011	0.30006	1.30026	1.13356	78	8.2	58	30	66	62	386.75	648.55	5.5778	4.1917	84.864	103.428	139	138	4.4	4.6	2.24	2.42	0.9	0.9
952	F	10	F10d	0.93	1	112	99	32	34	0.20004	0.25005	0.1667	0.30006	0.5001	0.60012	1.45029	1.3336	0.22	0.1	10	4	18	11	232.05	178.5	3.841	1.7201	62.764	60.112	142	142	4.3	4.3	2.21	2.32	0.9	0.89
953	F	5	F5d	0.95	1.11	108	85	30	32	0.38341	0.36674	0.36674	0.36674	0.11669	0.15003	0.88351	0.93352	0.51	4	9	10	20	20	327.25	362.95	2.6386	1.7535	67.184	68.068	139	137	4.3	5.1	2.23	2.24	0.91	0.79
954	M	8	F10d	0.96	1	106	101	33	38	0.35007	0.35007	0.41675	0.40008	0.28339	0.18337	0.80016	0.81683	0.44	0.05	2	1	4	2	297.5	464.1	5.2104	5.3774	83.98	101.66	139	139	4.4	5.9	2.09	2.41	0.86	1
955	F	7	F5d	0.96	1.19	106	77	30	35	0.71681	0.78349	0.55011	0.6668	2.38381	1.15023	1.58365	1.21691	2	7.3	6	10	12	19	380.8	481.95	4.2585	3.1563	54.808	59.228	139	142	4.2	4.7	2.39	2.45	0.85	0.8
956	F	8	F10d	0.91	1	116	101	27	30	0.28339	0.23338	0.43342	0.3334	0.40008	0.28339	1.11689	1.20024	1.9	3.5	30	21	46	37	208.25	196.35	6.7635	2.004	47.736	49.504	140	141	4.3	3.9	2.4	2.32	0.84	0.8
957	F	8	F10d	0.93	0.99	112	102	29	33	0.51677	0.58345	0.65013	0.55011	0.58345	0.45009	1.1669	1.13356	0.25	0.95	18	14	32	29	202.3	440.3	4.1917	2.5718	51.272	60.996	142	143	4.4	5.7	2.35	2.55	0.83	0.95
958	M	12	F10d	0.96	1.1	106	86	29	29	0.36674	0.65013	0.8335	0.91685	0.41675	0.21671	0.75015	0.6668	0.96	0.97	1	2	3	6	470.05	952	5.0768	5.01	93.704	94.588	142	140	4.7	4.4	2.37	2.4	0.9	0.84
959	M	7	F5d	0.96	1.09	106	88	31	32	0.36674	0.35007	0.63346	0.61679	0.5001	0.41675	0.6668	0.73348	0.18	0.15	8	12	13	22	404.6	464.1	3.5571	2.8724	76.908	79.56	142	140	4.3	4.2	2.39	2.23	0.78	0.87
960	M	5	F5d	0.91	1.01	116	98	30	30	0.23338	0.3334	0.25005	0.51677	0.28339	0.26672	0.75015	0.75015	0.09	0.08	6	2	10	4	434.35	481.95	4.6593	3.6072	90.168	90.168	141	137	4.6	4.5	2.54	2.41	0.91	0.84
961	F	5	F5d	1.04	1.14	95	82	32	31	0.31673	0.36674	0.40008	0.30006	0.11669	0.15003	0.75015	0.81683	0.1	3.2	6	12	14	22	368.9	624.75	3.4402	2.5718	54.808	59.228	138	139	4.1	4	2.32	2.3	0.75	0.76
962	F	14	F15d	0.9	0.97	119	105	32	32	0.26672	0.5001	0.26672	0.61679	0.26672	0.21671	1.31693	1.1669	4	5.8	6	4	12	8	303.45	428.4	2.8724	1.8871	51.272	53.924	142	142	4.2	4.5	2.31	2.35	0.95	0.93
963	M	9	F10d	0.95	0.99	109	102	33	36	0.41675	0.56678	0.51677	0.51677	0.86684	0.65013	0.86684	0.70014	2.7	3.4	4	10	8	16	410.55	690.2	4.0748	2.9726	83.98	94.588	142	143	4.5	5.1	2.23	2.23	0.91	0.89
964	F	5	F5d	0.93	1.04	112	95	30	33	0.23338	0.30006	0.25005	0.28339	0.11669	0.15003	0.48343	0.60012	0.03	0.03	8	10	17	22	184.45	190.4	3.2064	1.8704	59.228	59.228	139	135	4.1	4.1	2.27	2.35	0.84	0.9
965	M	5	F5d	0.9	1.03	117	96	30	33	0.3334	0.71681	0.46676	0.70014	0.71681	0.5001	1.01687	1.13356	0.93	5.3	2	5	5	10	404.6	708.05	4.9265	3.1897	71.604	75.14	139	138	4.1	4.5	2.21	2.28	0.84	0.87
966	F	5	F5d	0.97	1.07	105	90	33	34	0.35007	0.46676	0.23338	0.26672	0.18337	0.1667	0.91685	0.86684	1.3	2.5	10	16	21	27	238	321.3	1.9205	1.837	52.156	60.112	138	136	4.3	4.2	2.29	2.33	0.8	0.8
967	M	17	F15d	0.9	1.1	118	86	33	38	0.56678	0.65013	0.63346	0.8335	1.26692	0.90018	1.5003	1.11689	3.5	6.4	13	18	22	32	529.55	755.65	6.5798	3.0728	81.328	83.98	140	138	4.4	4.6	2.27	2.37	0.86	0.88
968	F	7	F5d	1.06	1.19	91	76	33	34	0.35007	0.48343	0.45009	0.56678	0.20004	0.18337	0.75015	0.76682	1.9	4	16	18	27	32	345.1	523.6	3.2064	2.0541	55.692	62.764	139	140	4.4	4.4	2.4	2.38	0.9	0.9
969	M	5	F5d	0.95	0.97	109	105	27	29	0.28339	0.35007	0.21671	0.20004	0.31673	0.26672	0.78349	0.76682	0.14	9.8	2	8	4	19	374.85	541.45	4.9432	2.5217	86.632	89.284	141	138	3.9	4.2	2.26	2.26	0.83	0.87
970	F	5	F5d	0.96	1.13	106	83	29	31	0.30006	0.38341	0.28339	0.31673	0.21671	0.15003	1.08355	0.93352	3.2	1.9	18	6	30	12	249.9	297.5	2.7889	2.2211	53.04	59.228	136	128	3.8	4.2	2.24	2.28	0.82	0.78
971	F	6	F5d	0.93	1	113	100	33	34	0.45009	0.86684	0.40008	0.65013	0.28339	0.20004	0.98353	0.96686	5.9	2.7	8	4	14	8	309.4	416.5	3.1563	2.0708	60.112	66.3	144	141	4.2	4.8	2.17	2.32	0.87	0.89
972	F	16	F15d	0.97	1.14	104	82	34	36	0.48343	0.40008	0.41675	0.28339	0.20004	0.15003	1.01687	0.90018	0.28	3	14	12	20	17	255.85	511.7	3.2899	2.0207	70.72	68.068	139	137	4.4	3.8	2.21	2.24	0.87	0.87
973	F	7	F5d	0.95	1.05	109	93	31	31	0.38341	0.95019	0.5001	1.60032	0.20004	0.28339	1.38361	1.21691	7.6	8.8	22	20	44	36	392.7	678.3	5.4108	3.2398	72.488	76.024	142	141	4.3	4.9	2.26	2.46	0.86	0.86
974	F	14	F15d	0.86	1.01	127	98	28	33	0.25005	0.78349	0.30006	1.20024	0.30006	0.25005	1.0002	0.80016	2.6	11.6	30	20	48	40	160.65	226.1	3.7408	1.5364	44.2	44.2	143	145	4.2	4.7	2.19	2.41	0.78	0.82
975	M	9	F10d	0.89	1	120	101	29	30	0.98353	1.20024	2.76722	1.78369	0.90018	0.61679	1.45029	1.51697	4	7.5	4	8	10	16	357	779.45	5.1102	2.9225	84.864	100.776	139	138	4.4	4.4	2.24	2.37	0.81	0.77
976	M	8	F10d	1.03	1.1	96	87	33	35	0.51677	1.1669	1.05021	2.51717	0.65013	0.53344	0.90018	1.0002	2.7	7.8	8	10	16	16	684.25	975.8	6.6299	3.9245	86.632	69.836	142	135	4.3	4.7	2.42	2.1	0.91	0.83
977	M	7	F5d	1.01	1.1	99	86	33	33	1.01687	0.91685	1.78369	1.65033	0.88351	0.5001	1.05021	1.0002	8.5	5.3	4	10	6	20	386.75	499.8	4.843	2.6052	57.46	62.764	141	137	4.2	4.1	2.38	2.4	0.81	0.73
978	F	15	F15d	0.9	1	117	99	33	37	0.30006	0.51677	0.23338	0.46676	0.30006	0.31673	1.03354	1.21691	1.6	1.9	26	10	42	20	303.45	422.45	3.674	1.8036	62.764	66.3	140	136	4.5	4.3	2.45	2.43	0.82	0.74
979	F	14	F15d	0.95	1.01	108	98	35	40	0.25005	0.26672	0.20004	0.25005	0.1667	0.20004	1.21691	1.11689	0.34	0.22	18	6	34	12	523.6	511.7	12.9592	2.6219	94.588	95.472	139	134	4.8	4.7	2.51	2.64	0.82	0.72
980	F	5	F5d	0.9	1	119	100	29	31	0.25005	0.60012	0.30006	0.56678	0.20004	0.23338	1.0002	1.11689	6.5	0.95	16	14	32	28	238	315.35	4.1082	2.505	53.04	61.88	142	141	3.9	4.1	2.33	2.34	0.85	0.96
981	F	7	F5d	1.03	1.08	96	89	28	31	0.30006	0.23338	0.25005	0.31673	0.31673	0.28339	0.73348	0.75015	0.48	2.6	6		12		309.4	511.7	2.8557	1.3193	60.112	60.996	140	138	4.2	4.7	2.35	2.33	0.83	0.83
982	M	8	F10d	0.98	1.12	103	84	35	39	0.5001	0.51677	0.93352	0.58345	0.38341	0.26672	1.11689	1.11689	1.9	3	2	6	4	16	255.85	654.5	4.0915	1.67	75.14	74.256	142	137	4.8	4.6	2.41	2.39	0.93	0.88
983	F	15	F15d	0.96	1.08	106	89	30	33	0.18337	0.28339	0.23338	0.35007	0.28339	0.18337	1.68367	1.41695	0.33	1.5	12	10	22	19	291.55	434.35	3.9245	1.67	69.836	68.068	141	141	4.4	4.4	2.28	2.29	0.81	0.91
984	F	14	F15d	0.93	1.04	112	95	35	37	0.28339	0.81683	0.23338	0.91685	0.1667	0.13336	0.71681	0.60012	0.03	0.16	6	2	12	6	202.3	464.1	1.3694	1.7702	56.576	56.576	141	136	4.7	4.4	2.35	2.26	0.89	0.88
985	F	5	F5d	0.95	1.04	109	93	28	30	0.35007	0.93352	0.35007	1.06688	0.20004	0.35007	0.90018	1.05021	2	3.5	7	12	14	24	273.7	386.75	3.4235	2.4716	61.88	65.416	140	140	4.2	4	2.38	2.37	0.83	0.95
986	F	9	F10d	1.14	1.2	82	76	26	29	0.36674	0.46676	0.40008	0.46676	0.25005	0.1667	0.93352	0.96686	0.06	0.03	2	2	6	4	202.3	297.5	4.5591	3.2732	87.516	94.588	144	141	3.9	4.3	2.43	2.38	0.81	0.83
987	F	5	F5d	1.01	1.06	98	91	34	34	0.31673	0.35007	0.40008	0.36674	0.68347	0.48343	1.1669	1.03354	0.07	0.21	10	8	20	16	226.1	214.2	3.7575	1.9873	62.764	67.184	142	141	4.3	4.1	2.28	2.24	0.94	0.84
988	F	8	F10d	0.9	1.22	119	75	30	34	0.5001	0.5001	0.40008	0.30006	1.0002	0.41675	1.68367	1.26692	14	4.2	14	30	30	54	523.6	743.75	4.0581	1.67	61.88	66.3	138	142	4.1	3.8	2.27	2.5	0.92	0.83
989	F	5	F5d	0.89	0.99	121	102	30	33	0.3334	0.51677	0.36674	0.48343	0.28339	0.21671	0.80016	0.78349	0.48	6.3	16	28	34	40	232.05	362.95	4.509	2.2879	71.604	71.604	140	136	4.3	4.4	2.37	2.28	0.93	0.9
990	F	7	F5d	0.96	1.1	106	86	29	31	0.41675	0.5001	0.43342	0.41675	0.18337	0.20004	1.1669	1.13356	0.38	0.46	16	8	29	20	232.05	291.55	4.2919	2.1376	58.344	64.532	139	137	4.2	4	2.28	2.36	0.87	0.85
991	F	8	F10d	1.01	1	98	99	29	32	0.55011	0.60012	0.38341	0.5001	0.41675	0.31673	0.93352	1.18357	0.11	0.72	1	2	2	4	386.75	374.85	5.2271	2.004	58.344	61.88	141	139	4.3	4.5	2.26	2.3	0.86	0.9
992	M	5	F5d	0.96	1.07	106	90	28	30	0.28339	0.31673	0.28339	0.25005	0.25005	0.20004	0.8335	1.0002	2.4	0.54	2	2	6	4	321.3	458.15	4.175	2.3213	64.532	73.372	139	138	4.4	4.4	2.2	2.4	0.77	0.83
993	M	13	F15d	0.94	1.05	111	92	34	38	0.3334	0.71681	0.38341	0.75015	0.26672	0.21671	1.0002	0.6668	0.05	1.5	10	5	21	15	368.9	517.65	4.9599	2.5718	79.56	83.98	136	134	3.8	4.4	2.35	2.3	0.78	0.84
994	M	5	F5d	1	1.09	101	88	35	35	0.30006	0.48343	0.3334	0.48343	0.21671	0.15003	1.11689	1.26692	2.6	1.9	10	14	20	22	309.4	368.9	5.2438	4.1917	76.024	86.632	142	141	4.2	4.2	2.37	2.3	0.89	0.82
995	M	5	F5d	0.95	1.04	108	95	32	33	0.41675	0.73348	0.40008	0.46676	0.45009	0.40008	1.13356	1.08355	0.31	0.13	2	2	7	6	410.55	565.25	4.342	2.7388	108.732	110.5	139	139	4.9	4.2	2.46	2.52	0.87	0.82
996	F	6	F5d	1	1	101	99	27	27	0.25005	0.45009	0.35007	0.58345	0.15003	0.15003	0.55011	0.63346	0.14	2.3	13	16	24	30	285.6	398.65	4.175	2.338	67.184	63.648	138	137	4.7	4.5	2.19	2.24	0.88	0.88
997	F	6	F5d	1.03	1.08	96	89	30	33	0.28339	0.25005	0.3334	0.48343	0.10002	0.21671	0.81683	0.85017	0.35	0.33	6	10	14	18	339.15	493.85	3.9913	3.4736	80.444	77.792	140	138	4.3	4.2	2.21	2.25	0.9	0.9
998	F	5	F5d	0.93	1	112	101	34	33	0.31673	0.38341	0.40008	0.36674	0.58345	0.45009	1.08355	0.95019	6.4	6.7	13	12	24	20	351.05	416.5	4.6092	3.7575	61.88	60.112	140	139	4.6	4.5	2.42	2.36	0.95	0.96
999	F	5	F5d	0.91	0.95	116	109	30	29	0.23338	0.75015	0.30006	1.25025	0.3334	0.36674	1.53364	1.63366	3.9	5.6	18	24	38	39	380.8	458.15	4.6259	3.9078	59.228	73.372	142	139	4.4	4.6	2.48	2.45	0.91	0.87
1000	F	8	F10d	0.9	1.03	117	96	32	34	0.36674	0.48343	0.30006	0.45009	0.21671	0.11669	0.75015	0.80016	0.07	0.15	9	6	20	12	238	285.6	3.5738	1.7702	69.836	70.72	141	139	3.9	4	2.21	2.37	0.96	0.91
1001	M	6	F5d	1.04	1.11	95	85	33	35	1.26692	1.38361	2.46716	2.78389	1.20024	1.08355	1.20024	1.11689	0.39	0.55	6	8	9	14	553.35	731.85	4.7261	4.8096	108.732	117.572	137	137	4.4	4.2	2.25	2.38	0.88	0.93
1002	F	16	F15d	0.98	1	103	101	28	29	0.30006	0.43342	0.25005	0.51677	0.15003	0.1667	1.18357	0.96686	4.7	1.5	32	14	60	24	327.25	678.3	4.3086	1.1857	71.604	61.88	139	139	4.1	4.2	2.3	2.33	0.85	0.82
1003	F	6	F5d	1.01	1.03	99	96	31	34	0.31673	0.30006	0.25005	0.31673	0.21671	0.26672	1.13356	1.48363	6.1	5.6	8	6	16	12	404.6	850.85	2.171	2.4883	78.676	71.604	140	136	4.6	4.1	2.33	2.43	0.89	0.78
1004	M	20	F20d	1.06	1.17	91	79	31	32	0.3334	0.5001	0.40008	0.78349	0.38341	0.55011	0.95019	1.05021	4.1	16.2	8	14	16	30	416.5	791.35	6.4462	4.2418	75.14	97.24	140	139	4.3	4.9	2.29	2.39	0.9	0.85
1005	M	8	F10d	2.04	2.81	38	26	41	48	0.55011	0.65013	0.8335	0.8335	1.10022	0.81683	1.05021	0.88351	1.3	0.41	6	4	12	8	291.55	380.8	3.4068	3.0394	91.052	97.24	141	141	3.9	4.9	2.19	2.34	0.8	0.78
1006	M	7	F5d	1.07	1.21	90	75	33	35	0.68347	0.8335	1.15023	1.18357	0.40008	0.30006	1.15023	0.98353	6.7	11.5	4	4	8	10	374.85	678.3	4.6092	3.1062	82.212	74.256	142	140	4.8	4.4	2.35	2.35	0.9	0.91
1007	F	14	F15d	1	1.14	100	82	28	29	0.30006	0.21671	0.28339	0.21671	0.1667	0.08335	1.18357	1.06688	8.1	6.7	30	30	46	48	238	309.4	3.3734	1.837	61.88	64.532	139	137	4.1	3.9	2.2	2.32	0.87	0.84
1008	M	5	F5d	0.98	1.08	103	89	29	29	0.45009	0.75015	0.5001	0.55011	0.53344	0.35007	0.58345	0.58345	0.26	1.2	6	8	12	16	416.5	660.45	3.8911	2.7054	77.792	73.372	140	139	4.2	4.5	2.2	2.27	0.84	0.92
1009	F	6	F5d	0.93	1.08	113	89	31	34	0.40008	0.48343	0.35007	0.41675	0.26672	0.20004	1.10022	1.05021	1.1	3.4	4	3	10	6	362.95	380.8	6.3794	2.4215	62.764	66.3	143	142	4.7	4.5	2.23	2.39	0.85	0.91
1010	M	6	F5d	1	1.12	100	84	32	37	0.35007	0.51677	0.41675	0.45009	0.25005	0.18337	0.90018	1.03354	0.73	4.8	4	4	10	12	339.15	529.55	3.7241	4.1249	82.212	85.748	140	138	3.8	4.3	2.22	2.32	0.82	0.92
1011	M	8	F10d	1.01	1.06	99	91	31	34	0.68347	0.71681	0.61679	0.60012	0.3334	0.40008	1.60032	1.51697	1.4	10.2	20	24	32	44	345.1	559.3	4.7261	2.8557	83.98	83.98	143	141	4.4	4.6	2.25	2.3	0.82	0.82
1012	F	14	F15d	1.05	1.07	92	90	30	31	0.40008	0.45009	0.60012	0.5001	0.58345	0.21671	1.03354	0.76682	8.7	4.2	32	30	64		303.45	464.1	4.2418	1.5698	64.532	67.184	141	137	4.4	3.8	2.36	2.31	0.9	0.8
1013	F	9	F10d	0.94	1	111	99	31	32	0.36674	0.40008	0.30006	0.41675	0.23338	0.18337	1.05021	0.76682	0.4	0.24	20	9	32	16	261.8	398.65	3.1563	1.4696	73.372	65.416	139	138	4.4	4.5	2.34	2.22	0.9	0.83
1014	M	6	F5d	0.9	0.99	117	101	29	32	0.30006	0.58345	0.3334	0.5001	0.28339	0.20004	0.8335	0.76682	0.18	0.27	8	3	14	6	339.15	571.2	5.1603	5.1937	80.444	84.864	140	141	4.4	4.6	2.2	2.26	0.91	0.99
1015	F	6	F5d	0.95	1.11	108	86	32	36	0.28339	0.5001	0.26672	0.40008	0.58345	0.45009	0.95019	0.98353	0.28	2.5	12	8	20	16	202.3	238	4.4088	1.8537	66.3	58.344	142	141	4.1	4	2.14	2.24	0.83	0.9
1016	F	9	F10d	0.95	1.08	109	89	29	34	0.23338	0.45009	0.25005	0.45009	0.21671	0.18337	1.06688	1.25025	3.7	7	22	23	42	41	297.5	571.2	2.7388	1.8036	58.344	68.952	139	138	4.5	4.4	2.28	2.43	0.85	0.84
1017	F	9	F10d	1.02	1.1	97	87	32	34	0.26672	0.45009	0.25005	0.36674	0.1667	0.15003	0.40008	0.40008	0.41	2.3	8	8	12	13	333.2	612.85	2.7221	1.6867	70.72	68.952	141	139	4.2	4.5	2.25	2.2	0.89	0.79
1018	F	5	F5d	0.92	1.09	114	88	31	32	0.40008	0.56678	0.3334	0.38341	0.23338	0.18337	0.98353	0.86684	0.07	0.19		3		6	261.8	309.4	2.4048	2.0708	57.46	56.576	141	140	4.1	4.2	2.19	2.28	0.88	0.9
1019	F	5	F5d	0.99	1.05	102	92	32	32	0.3334	0.70014	0.31673	0.60012	0.15003	0.15003	0.96686	1.08355	0.12	2.1	12	8	24	20	261.8	339.15	5.4776	3.2231	78.676	83.096	140	137	4.2	4.2	2.25	2.29	0.9	0.89
1020	M	8	F10d	0.91	1.05	116	92	29	32	0.25005	0.35007	0.36674	0.40008	0.35007	0.30006	0.6668	0.58345	0.3	0.37	6	12	12	20	410.55	809.2	4.9599	3.8911	82.212	80.444	140	139	4.3	4.5	2.23	2.23	0.79	0.86
1021	F	8	F10d	1.01	1.11	98	85	29	31	0.28339	0.51677	0.25005	0.43342	0.23338	0.18337	1.03354	0.90018	0.08	0.96	6	9	12	16	327.25	464.1	3.4402	1.7869	67.184	72.488	140	139	4.2	4.6	2.28	2.41	0.85	0.98
1022	F	9	F10d	0.91	0.97	116	105	27	28	0.40008	0.41675	0.43342	0.36674	0.21671	0.18337	1.46696	1.23358	0.17	12.8	6	15	12	26	255.85	386.75	5.1603	3.8911	72.488	64.532	141	140	4.3	4.1	2.26	2.26	0.96	0.95
1023	F	7	F5d	0.88	0.99	123	102	28	28	0.31673	0.38341	0.31673	0.31673	0.20004	0.20004	1.30026	1.31693	8.9	8.5	10	15	22	25	345.1	416.5	4.4756	2.6052	64.532	64.532	143	137	4.3	3.9	2.31	2.28	0.92	0.83
1024	F	14	F15d	1.02	1.09	97	88	32	35	0.28339	0.40008	0.31673	0.58345	0.18337	0.21671	0.51677	0.55011	0.03	0.06	4	1	8	4	261.8	327.25	4.9432	1.2358	60.996	66.3	139	142	4.5	4.1	2.39	2.4	0.81	0.86
1025	F	14	F15d	1.05	1.13	93	83	35	36	0.45009	0.56678	0.86684	0.90018	0.41675	0.28339	1.03354	0.93352	13.5	7.2	12	3	26	10	398.65	571.2	4.6426	2.2044	68.068	69.836	137	140	4.1	4.2	2.23	2.3	0.79	0.91
1026	F	9	F10d	0.89	1.09	121	88	28	27	0.35007	1.30026	0.30006	1.53364	0.25005	0.13336	0.93352	0.80016	0.18	2.3	2	2	4	6	285.6	553.35	4.1082	2.8891	69.836	70.72	142	138	4.3	4.5	2.31	2.33	0.81	0.87
1027	F	8	F10d	0.9	1	117	99	29	34	0.36674	0.48343	0.3334	0.3334	0.26672	0.20004	1.26692	1.21691	0.29	0.93	4	2	10	4	315.35	309.4	3.7909	1.8203	76.908	76.908	140	137	4.2	4.3	2.2	2.25	0.92	0.92
1028	F	8	F10d	0.92	1.08	114	89	33	35	0.31673	0.65013	0.30006	0.85017	0.40008	0.28339	0.76682	0.75015	1.8	5.1	12	6	24	12	339.15	547.4	4.0915	2.8056	58.344	62.764	138	136	4.2	4.1	2.1	2.25	0.97	0.82
1029	M	9	F10d	0.93	1.16	112	80	30	30	0.51677	1.3336	0.91685	1.38361	0.65013	0.38341	1.35027	1.35027	4.4	53.5	12	44	24	70	339.15	773.5	4.1917	2.8724	62.764	79.56	138	139	4.2	4.2	2.23	2.44	0.89	0.82
1030	M	6	F5d	0.98	1.07	103	90	34	35	0.30006	0.63346	0.45009	0.70014	0.73348	0.53344	1.08355	1.06688	1.9	1.5	10	9	16	17	368.9	618.8	5.5611	3.7074	62.764	76.024	137	139	3.6	3.8	2.28	2.32	0.9	0.96
1031	M	7	F5d	1	1.14	101	82	27	28	0.31673	0.5001	0.55011	0.71681	0.45009	0.30006	0.70014	0.63346	0.7	2.5	6	6	12	12	493.85	1041.25	5.5277	3.4068	76.908	101.66	137	136	4.6	4.5	2.31	2.38	0.87	0.83
1032	F	8	F10d	0.98	1.13	103	83	34	34	0.36674	0.70014	0.48343	0.81683	0.36674	0.28339	1.48363	1.40028	10	14.4	28	30	48	50	416.5	624.75	7.0975	2.672	58.344	53.924	143	143	4.2	4.5	2.24	2.3	0.86	0.94
1033	F	6	F5d	0.98		103		33		0.25005	0.30006	0.31673	0.31673	0.21671	0.20004	0.90018	1.0002	0.05	0.08					261.8	333.2	2.7221	2.2545	60.996	67.184	140	139	4.5	4.7	2.38	2.39	0.83	0.88
1034	F	6	F5d	0.99	1.06	102	91	30	32	0.23338	0.41675	0.26672	0.35007	0.21671	0.21671	1.31693	1.03354	0.17	0.2	18	15	30	28	214.2	362.95	3.1563	2.5384	66.3	68.952	140	138	4.3	4.2	2.28	2.33	0.87	0.86
1035	M	5	F5d	0.96	1.05	106	92	31	32	0.56678	1.13356	0.63346	1.46696	0.70014	0.60012	1.58365	1.48363	0.42	1.5	2	3	8	6	333.2	487.9	6.2792	3.0728	68.952	70.72	138	137	4.8	4.4	2.44	2.47	0.83	0.87
1036	F	6	F5d	1.03	1.1	96	87	30	32	0.30006	0.73348	0.25005	0.45009	0.10002	0.10002	0.78349	0.76682	0.12	2	2	6	6	12	297.5	422.45	4.2084	3.1062	78.676	82.212	140	139	4.2	4.9	2.23	2.33	0.89	0.99
1037	F	5	F5d	0.97	1.03	104	96	32	31	0.46676	0.5001	0.53344	0.5001	0.96686	0.71681	1.46696	1.43362	7	8.4	20	20	36	33	392.7	487.9	4.1249	2.9225	66.3	77.792	141	142	4.2	4.5	2.41	2.43	0.95	0.95
1038	F	5	F5d	0.92	1.02	114	97	27	29	0.25005	0.51677	0.38341	0.53344	0.30006	0.20004	1.0002	1.0002	1.9	5.9	12	16	24	28	333.2	470.05	4.0748	2.8557	67.184	68.068	143	144	4.4	4.3	2.19	2.32	0.86	0.97
1039	F	14	F15d	0.91	1.08	116	89	28	30	0.38341	1.30026	0.45009	2.21711	0.65013	1.80036	0.98353	1.43362	7.3	8.8	6	6	14	12	243.95	279.65	4.2251	1.67	65.416	67.184	141	141	4	4.4	1.93	2.31	0.81	0.89
1040	F	8	F10d	1.01	1.18	98	78	28	29	0.3334	0.48343	0.36674	0.53344	1.55031	1.05021	1.05021	0.98353	1.2	1.9	6	2	12	6	392.7	380.8	5.5945	2.5718	59.228	60.112	143	140	4.7	4.1	2.58	2.5	0.79	0.83
1041	M	14	F15d	1.1	1.25	87	72	34	35	0.76682	0.61679	0.53344	0.48343	8.70174	4.41755	2.40048	1.48363	0.96	3.9	18	14	32	28	261.8	243.95	4.7261	2.0708	48.62	57.46	139	137	4	3.9	2.08	2.26	0.71	0.72
1042	F	5	F5d	0.87	0.95	125	108	30	32	0.53344	0.88351	0.56678	0.68347	0.63346	0.41675	1.28359	1.20024	0.35	0.83	6	8	12	13	309.4	529.55	4.5925	1.9205	58.344	51.272	143	139	4.4	4.2	2.33	2.39	0.87	0.91
1043	M	14	F15d	0.91	1.07	116	90	28	30	0.36674	0.45009	0.45009	0.58345	1.70034	1.03354	0.75015	0.98353	2.2	10.5	8	12	16	22	392.7	529.55	4.2585	2.9893	71.604	72.488	139	137	4.4	4.5	2.2	2.43	0.85	0.82
1044	M	8	F10d	0.99	1.1	102	86	27	29	0.60012	0.70014	0.93352	1.01687	1.31693	1.01687	1.80036	1.8337	1.3	3.3	10	17	27	32	392.7	481.95	6.8637	3.2732	60.996	61.88	135	137	4.2	4.5	2.29	2.32	0.62	0.76
1045	F	8	F10d	0.9	0.99	117	102	31	36	0.40008	0.58345	0.48343	0.68347	0.3334	0.31673	0.95019	1.06688	1.2	4.1	26	12	42	25	327.25	458.15	6.2959	2.9058	73.372	78.676	140	141	4.3	4.6	2.28	2.44	0.87	0.89
1046	M	5	F5d	0.95	1.02	108	97	31	32	0.40008	0.68347	0.43342	0.63346	0.51677	0.35007	1.56698	1.30026	12.1	9.1	8	12	17	25	428.4	755.65	3.6907	2.3547	85.748	84.864	139	141	4.8	4.9	2.3	2.33	0.77	0.85
1047	F	8	F10d	0.91	1.07	116	90	30	31	0.41675	0.51677	0.80016	0.73348	1.45029	0.96686	1.3336	1.01687	2	1	17	24	34	34	238	261.8	3.0728	1.2024	76.024	73.372	141	137	4.4	4.7	2.28	2.46	0.88	0.88
1048	F	6	F5d	1.06	1.19	91	78	32	31	0.31673	0.30006	0.36674	0.3334	0.15003	0.1667	1.11689	1.18357	4.8	7	42	39	71	68	249.9	464.1	2.3213	1.1189	41.548	45.084	138	140	4	4.1	2.2	2.26	0.78	0.78
1049	M	6	F5d	1.07	1.19	90	77	29	31	0.51677	0.51677	0.60012	0.61679	0.41675	0.40008	0.81683	0.90018	0.88	5.9	5	12	14	24	339.15	529.55	3.006	1.6366	80.444	65.416	137	138	4.4	4.3	2.33	2.37	0.83	0.8
1050	F	6	F5d	0.89	0.99	121	102	35	36	0.30006	0.40008	0.40008	0.36674	0.1667	0.1667	1.36694	1.31693	0.59	0.29	24	21	46	34	297.5	333.2	3.4402	1.6032	62.764	60.112	138	141	4.1	4.5	2.23	2.28	0.84	0.92
1051	M	6	F5d	0.95	1.11	108	85	31	32	0.3334	0.28339	0.25005	0.25005	0.30006	0.30006	0.80016	0.98353	0.03	3.4	4	14	7	26	297.5	380.8	2.4215	1.4529	65.416	58.344	141	140	3.9	4.1	2.24	2.33	0.82	0.83
1052	M	5	F5d	0.98	1.05	103	93	29	31	0.46676	1.13356	0.65013	1.5003	0.46676	0.55011	0.91685	1.11689	1.3	5.9	1	2	2	4	493.85	600.95	4.9933	3.9245	95.472	95.472	135	138	4.2	4.4	2.24	2.36	0.9	0.94
1053	F	6	F5d	0.83	1.05	136	92	29	31	0.76682	0.3334	1.38361	0.51677	0.30006	0.3334	0.65013	0.6668	0.73	1.7	11	18	22	32	202.3	357	4.9432	3.4402	50.388	62.764	138	139	4.5	5	2.12	2.41	0.84	0.9
1054	M	14	F15d	0.89	1.03	121	96	33	35	0.45009	0.95019	0.95019	1.78369	0.75015	0.53344	0.96686	1.03354	1.3	1.1	4	4	10	8	410.55	571.2	6.2458	4.4255	79.56	84.864	140	139	4.4	4.8	2.38	2.5	0.93	0.99
1055	F	13	F15d	0.95	1.07	109	90	32	32	0.38341	0.23338	0.48343	0.26672	0.18337	0.10002	1.05021	0.81683	0.13	0.15	14	14	28	24	279.65	243.95	4.8597	3.3567	53.04	54.808	139	140	4.6	4	2.37	2.37	0.86	0.81
1056	F	5	F5d	1.07	1.19	90	78	31	34	0.28339	0.40008	0.28339	0.3334	0.20004	0.15003	1.21691	1.28359	1.1	4.3	20	22	34	38	249.9	583.1	3.4068	2.505	50.388	49.504	140	137	4.5	4.3	2.3	2.27	0.94	0.83
1057	M	8	F10d	1.03	1.2	96	76	32	31	0.58345	1.21691	0.90018	1.38361	0.61679	0.41675	0.95019	0.95019	5.2	7.5	25	19	52	39	499.8	797.3	4.3086	2.9058	94.588	84.864	139	137	4.6	4.2	2.35	2.3	0.96	0.84
1058	F	10	F10d	0.89	1.11	121	85	30	32	0.20004	0.23338	0.36674	0.28339	0.71681	0.41675	0.68347	0.63346	1.4	3.3	17	14	32	30	160.65	481.95	3.2732	2.3547	45.968	55.692	139	136	4.4	4.4	2.16	2.18	0.81	0.75
1059	M	5	F5d	1.1	1.12	86	84	35	37	0.35007	0.76682	0.70014	0.76682	0.55011	0.38341	1.15023	1.10022	4.7	4	4	5	8	10	351.05	529.55	3.6907	1.9038	68.068	70.72	140	138	4.5	4.9	2.29	2.3	0.94	0.92
1060	M	8	F10d	0.98	1.01	103	99	30	31	0.30006	0.61679	0.20004	0.26672	0.3334	0.18337	0.96686	0.85017	8.4	9	6	10	12	20	606.9	868.7	5.5611	4.3253	76.908	80.444	136	142	4.3	4.2	2.23	2.28	0.89	0.85
1061	M	7	F5d	0.98	1.13	103	83	36	37	0.41675	0.90018	0.51677	0.95019	0.35007	0.28339	1.45029	1.21691	4.9	6	8	9	18	18	398.65	797.3	3.8577	3.2398	75.14	81.328	139	138	4	4.4	2.34	2.28	0.87	0.85
1062	M	14	F15d	0.95	1.03	108	96	26	28	1.43362	1.5003	2.13376	1.61699	1.10022	0.78349	1.25025	1.30026	3.4	5	16	12	34	24	392.7	606.9	5.7114	4.2585	77.792	85.748	143	141	4.5	4.4	2.29	2.4	0.86	0.86
1063	M	9	F10d	0.95	1.02	108	97	29	31	0.61679	1.15023	0.51677	0.81683	0.31673	0.28339	0.81683	0.98353	0.63	1.7	8	8	14	16	339.15	541.45	4.509	3.7575	68.068	77.792	140	139	4.4	3.9	2.22	2.35	0.91	0.9
1064	F	6	F5d	0.95	1.14	109	82	26	30	0.28339	0.26672	0.21671	0.23338	0.18337	0.20004	0.73348	0.81683	0.84	0.34	2	4	5	12	226.1	315.35	3.2565	1.9205	45.968	59.228	138	139	4.4	4.2	2.22	2.39	0.79	0.8
1065	M	15	F15d	0.83	0.93	136	112	31	33	0.46676	0.53344	0.78349	0.78349	1.48363	0.65013	0.8335	1.0002	6.3	5.4	2	2	4	6	452.2	684.25	4.5758	2.8724	68.068	73.372	139	136	4.6	4.2	2.38	2.36	0.84	0.74
1066	M	14	F15d	1.04	1.04	95	95	37	36	0.31673	0.36674	0.36674	0.45009	0.28339	0.23338	1.56698	1.43362	1.6	0.33	14	10	28	18	285.6	291.55	3.9078	2.0374	72.488	71.604	140	139	4.3	4.9	2.47	2.47	0.95	0.99
1067	F	14	F15d	0.99	1.03	102	96	34	37	0.31673	0.73348	0.38341	0.6668	0.45009	0.23338	1.1669	0.95019	0.07	0.34	16	6	28	12	232.05	380.8	1.7201	1.2024	60.996	63.648	141	140	3.9	4.7	2.41	2.48	0.9	0.97
1068	F	14	F15d	0.89	1	121	101	30	31	0.38341	0.55011	0.56678	0.58345	0.98353	0.60012	1.56698	1.41695	3.3	9.6	18	12	36	24	220.15	386.75	2.7722	1.002	51.272	49.504	139	134	4.7	3.8	2.38	2.37	0.96	0.85
1069	F	8	F10d	0.9	1.03	117	96	28	29	0.40008	0.71681	0.30006	0.51677	0.25005	0.20004	1.08355	1.10022	0.58	0.75	6	7	18	14	333.2	505.75	6.2959	4.5925	86.632	90.168	141	140	4.2	3.9	2.25	2.42	0.79	0.89
1070	F	13	F15d	0.85	1.03	131	96	27	30	0.36674	0.61679	0.26672	0.40008	0.41675	0.26672	1.1669	1.0002	1.2	1.3	8	10	20	18	392.7	458.15	4.9432	1.8537	66.3	63.648	140	140	4.7	4.7	2.47	2.51	0.91	0.83
1071	F	12	F10d	0.93	1.06	112	91	33	35	0.31673	0.46676	0.31673	0.41675	0.36674	0.25005	1.53364	1.1669	1.6	0.4	14	8	28	16	238	303.45	2.505	2.1376	55.692	60.996	137	140	3.7	4.1	2.08	2.3	0.83	0.86
1072	F	5	F5d	0.96	1.11	106	85	28	29	0.23338	0.65013	0.25005	0.48343	0.25005	0.18337	0.68347	0.78349	0.26	2.2	10	12	24	24	243.95	321.3	4.4088	2.4048	58.344	65.416	138	138	4	4.4	2.18	2.29	0.86	0.97
1073	F	14	F15d	1.01	1.1	98	87	29	31	0.31673	0.58345	0.40008	0.88351	0.41675	0.36674	1.08355	0.8335	5.7	3.4	10	10	20	18	327.25	589.05	2.9392	2.4883	57.46	68.068	138	138	4.1	4	2.24	2.3	0.89	0.83
1074	F	14	F15d	0.94	1.14	111	82	29	30	0.31673	0.51677	0.41675	0.5001	0.30006	0.21671	1.95039	1.46696	13.3	1.9	28	14	44	24	309.4	690.2	4.2251	2.6386	71.604	78.676	140	138	3.9	4.1	2.24	2.3	0.81	0.74
1075	F	9	F10d	0.97	1.03	105	96	31	34	0.43342	0.53344	0.3334	0.48343	0.23338	0.1667	0.85017	0.95019	0.24	0.32	6	4	14	8	398.65	511.7	4.1917	2.2545	74.256	76.908	141	140	4.3	4.7	2.3	2.5	0.83	0.92
1076	F	10	F10d	0.86	1.02	127	97	31	33	0.36674	0.68347	0.43342	0.88351	0.53344	0.36674	0.91685	1.11689	6.7	8	10	24	28	38	327.25	529.55	4.4756	2.338	48.62	48.62	142	142	4.6	4.4	2.41	2.39	0.89	0.91
1077	F	14	F15d	1	1.05	99	92	30	32	0.45009	0.76682	0.63346	0.95019	0.36674	0.23338	1.53364	1.76702	2	6.8	12	8	24	20	351.05	606.9	4.9766	2.3714	68.952	62.764	144	140	4.4	4.2	2.33	2.19	0.87	0.89
1078	F	8	F10d	0.95	1.03	108	96	36	37	0.26672	0.41675	0.35007	0.41675	0.26672	0.18337	1.0002	1.01687	5.4	7.1	10	6	18	12	404.6	595	4.175	2.4716	61.88	67.184	139	136	4.5	4.7	2.35	2.49	0.88	0.9
1079	F	8	F10d	0.94	1.01	111	98	30	32	0.3334	1.0002	0.30006	0.90018	0.28339	0.28339	0.91685	0.76682	3.8	8.1	16	12	30	26	267.75	392.7	4.6259	2.505	72.488	76.908	141	139	4.1	3.9	2.35	2.53	0.82	0.85
1080	F	8	F10d	1.01		98		31		0.28339	0.3334	0.26672	0.25005	0.1667	0.15003	0.70014	0.76682	0.12	0.03	14		28		285.6	238	4.008	1.9038	60.996	61.88	139	138	4	3.9	2.31	2.41	0.87	0.85
1081	F	8	F10d	0.96	1.1	106	87	27	28	0.38341	0.65013	0.56678	0.78349	0.28339	0.21671	1.18357	1.25025	0.28	2	8	6	16	12	410.55	511.7	4.8263	2.7722	48.62	53.04	143	140	4.2	4.4	2.42	2.49	0.92	0.91
1082	F	8	F10d	1.05	1.25	92	72	27	28	0.30006	0.43342	0.30006	0.31673	0.1667	0.08335	0.90018	0.73348	0.19	1	5	4	12	10	333.2	481.95	2.4048	2.0374	65.416	69.836	139	137	3.9	4.7	2.39	2.4	0.8	0.76
1083	F	14	F15d	0.89	1.01	121	98	32	37	0.3334	0.53344	0.36674	0.53344	0.28339	0.20004	1.65033	1.43362	0.34	0.48	12	10	24	18	345.1	339.15	4.7094	1.3193	61.88	56.576	142	138	4.7	3.7	2.56	2.39	0.87	0.86
1084	F	13	F15d	0.91	1.04	116	95	29	30	0.35007	0.56678	0.43342	0.70014	0.48343	0.30006	0.55011	0.51677	0.82	1.1	14	8	24	12	333.2	362.95	3.8744	1.3193	70.72	71.604	141	141	4.4	4.6	2.5	2.45	0.83	0.97
1085	F	5	F5d	0.86	0.96	127	106	29	33	0.25005	0.51677	0.25005	0.48343	0.21671	0.23338	1.01687	0.93352	0.53	0.8	18	12	26	20	345.1	410.55	3.006	1.5865	63.648	67.184	132	128	4.3	4.7	2.4	2.37	0.76	0.84
1086	F	14	F15d	0.95	1.09	109	88	34	36	0.25005	0.53344	0.26672	0.5001	0.18337	0.11669	0.93352	1.03354	4.6	7.6	18	14	30	30	315.35	464.1	5.5277	2.4549	70.72	58.344	142	140	4.7	4.1	2.37	2.28	0.79	0.84
1087	F	5	F5d	0.92	0.97	114	105	31	30	0.3334	0.46676	0.23338	0.30006	0.1667	0.20004	1.26692	1.21691	1.6	4.5	24	24	40	38	297.5	327.25	4.5257	2.6052	75.14	82.212	140	140	4.4	4.6	2.35	2.34	0.87	0.95
1088	F	5	F5d	0.96	1.03	106	96	32	34	0.31673	0.36674	0.23338	0.31673	0.18337	0.21671	0.93352	1.05021	1.2	2.9	11	13	23	26	249.9	279.65	2.8223	1.4529	73.372	67.184	136	128	4.4	4.4	2.19	2.34	0.82	0.84
1089	M	8	F10d	0.98	1.05	103	93	28	30	0.48343	0.56678	0.61679	0.70014	0.90018	0.60012	1.18357	1.15023	1.2	1.6	6	8	12	18	404.6	398.65	4.5925	3.8076	83.096	95.472	140	137	4.8	4.8	2.43	2.66	0.89	0.87
1090	M	9	F10d	0.99	1.01	101	98	27	31	1.08355	1.08355	1.18357	1.51697	1.05021	0.76682	1.21691	1.11689	0.88	0.32	10		20		321.3	589.05	4.2752	3.173	76.024	69.836	137	139	4.4	4.5	2.46	2.48	0.76	0.78
1091	M	8	F10d	1.19	1.24	76	72	32	33	0.55011	0.56678	0.51677	0.78349	1.10022	0.93352	1.20024	1.23358	5.4	10.7	6	6	12	14	261.8	452.2	4.5591	5.2438	70.72	76.024	142	136	5	4.3	2.5	2.47	1.05	0.94
1092	M	11	F10d	0.99	1	101	101	29	31	0.5001	0.63346	0.71681	0.85017	0.31673	0.26672	1.25025	1.21691	2	4.2	8	24	16	36	238	577.15	3.7408	2.0541	70.72	73.372	135	138	4.2	4.7	2.33	2.36	0.85	0.89
1093	M	7	F5d	1.15	1.12	81	84	33	36	0.38341	0.51677	0.41675	0.5001	0.60012	0.41675	1.18357	1.03354	1.5	14.1	6	10	12	20	333.2	470.05	6.6466	3.2231	89.284	98.124	141	140	4.5	5	2.31	2.45	0.97	0.97
1094	F	8	F10d	0.95	1.06	109	91	33	36	0.31673	0.30006	0.36674	0.31673	0.30006	0.28339	0.6668	0.63346	0.17	0.37	2	6	4	12	398.65	702.1	5.4776	2.672	71.604	76.024	143	140	4.3	4.1	2.36	2.37	0.75	0.81
1095	M	14	F15d	0.95	0.99	109	102	29	30	0.20004	0.35007	0.23338	0.40008	0.25005	0.25005	1.13356	1.11689	0.39	2.4	4	6	8	12	374.85	410.55	5.678	3.6573	80.444	88.4	143	141	4.4	4.7	2.47	2.56	0.92	0.97
1096	F	8	F10d	0.87	0.93	125	112	30	29	0.28339	0.3334	0.28339	0.36674	0.38341	0.40008	1.13356	1.10022	0.56	0.16	10	8	20	16	255.85	249.9	4.0915	3.34	63.648	61.88	142	140	4.5	4.7	2.33	2.4	0.84	0.9
1097	F	8	F10d	0.94	1.02	111	97	29	33	0.31673	0.35007	0.28339	0.26672	0.28339	0.20004	1.15023	0.96686	1.1	7.2	10	12	22	24	291.55	327.25	3.2064	1.7535	54.808	53.924	140	139	4.6	4.4	2.41	2.31	0.72	0.76
1098	F	14	F15d	0.95	1.1	109	87	37	38	0.36674	0.36674	0.43342	0.36674	0.23338	0.15003	1.18357	1.01687	6.8	2.3	18	10	40	20	339.15	589.05	2.3714	1.8871	53.04	62.764	136	137	4.1	3.9	2.09	2.35	0.79	0.75
1099	M	9	F10d	0.95	1.03	109	96	37	34	0.40008	0.43342	0.5001	0.53344	0.28339	0.31673	0.86684	0.78349	2.3	6.8		6		12	392.7	589.05	4.843	3.5571	76.908	79.56	138	137	4.3	4.5	2.27	2.43	0.85	0.86
1100	M	5	F5d	1.01	1.1	98	87	30	34	0.30006	0.43342	0.41675	0.46676	0.18337	0.1667	1.11689	1.13356	1.6	1.3	4	4	8	8	410.55	511.7	4.8263	2.4549	83.096	84.864	140	140	4.5	4.7	2.52	2.53	0.82	0.92
1101	F	7	F5d	1.02	1.14	97	82	31	34	0.38341	0.58345	0.40008	0.63346	0.25005	0.26672	0.90018	0.93352	5.3	3.8	30	30	56	54	357	523.6	6.1623	3.4068	62.764	67.184	144	142	4.4	4.5	2.41	2.52	0.82	0.88
1102	F	8	F10d	0.94	1	111	101	28	33	0.3334	0.55011	0.38341	0.61679	0.6668	0.55011	1.21691	1.21691	0.27	2.5	6	10	12	22	345.1	476	2.171	1.2024	53.04	52.156	139	136	4.6	4.7	2.3	2.22	0.85	0.79
1103	M	8	F10d	1.01	1.1	98	87	33	34	0.3334	0.51677	0.35007	0.41675	0.35007	0.31673	0.75015	0.8335	0.09	0.14	4	2	10	4	368.9	481.95	5.1937	2.171	99.892	98.124	139	135	4.4	4.4	2.29	2.45	0.81	0.85
1104	F	14	F15d	0.92	1.02	114	97	28	32	0.5001	0.70014	0.68347	0.81683	0.55011	0.35007	1.5003	1.45029	11.1	6.9	28	24	58	44	452.2	785.4	5.511	2.1543	60.996	61.88	140	138	4.3	4.6	2.52	2.49	0.82	0.86
1105	F	8	F10d	0.89	1	121	101	28	29	0.35007	0.70014	0.36674	0.81683	0.18337	0.20004	0.85017	0.91685	0.08	0.61	8	6	16	12	196.35	327.25	4.3587	2.3547	66.3	73.372	141	137	4.4	4.5	2.3	2.4	0.85	0.95
1106	M	8	F10d	1.05	1.07	93	90	33	37	0.28339	0.3334	0.25005	0.30006	0.15003	0.15003	1.05021	0.95019	1.4	3.1	6	7	14	14	380.8	529.55	4.5925	3.2231	104.312	110.5	139	137	4.7	4.4	2.51	2.37	0.87	0.98
1107	F	5	F5d	1	1.1	99	86	32	33	0.26672	0.28339	0.25005	0.21671	0.20004	0.23338	0.73348	0.71681	0.03	0.17	8	8	18	16	291.55	380.8	3.2899	2.8724	73.372	81.328	140	138	3.9	4.1	2.28	2.53	0.81	0.83
1108	M	18	F20d	0.99	1.13	102	83	29	32	0.30006	0.43342	0.40008	0.43342	0.58345	0.26672	1.41695	1.13356	1.3	0.56	15	6	28	11	291.55	339.15	4.3754	2.1376	67.184	68.068	139	137	4.6	5	2.34	2.38	0.83	0.87
1109	M	5	F5d	1.04	1.05	93	92	43	47	0.40008	0.65013	0.51677	0.71681	1.30026	1.0002	1.40028	1.28359	0.31	0.97	4	8	8	16	297.5	380.8	2.7221	2.0875	53.04	60.112	137	138	3.9	4.4	2.3	2.3	0.81	0.9
1110	F	5	F5d	0.9	0.92	118	114	27	29	0.46676	0.63346	0.38341	0.48343	0.20004	0.20004	0.61679	0.63346	1.3	0.42	20	24	36	34	380.8	428.4	6.0788	3.2064	79.56	76.908	138	138	4.6	4.7	2.32	2.31	0.8	0.91
1111	M	8	F10d	0.89	0.99	120	101	30	32	0.63346	0.96686	1.1669	1.58365	2.60052	1.26692	1.96706	1.68367	3.8	3.1	2	4	6	10	422.45	511.7	5.9619	4.9098	80.444	91.052	140	142	4.8	5	2.18	2.41	0.94	0.97
1112	F	5	F5d	1.04	1.04	95	95	29	33	0.38341	0.31673	0.40008	0.46676	0.15003	0.1667	1.30026	1.28359	0.7	3.5	6	12	12	20	333.2	547.4	4.008	2.505	60.112	62.764	141	137	4.6	4	2.37	2.34	0.9	0.95
1113	F	8	F10d	1.05	1.06	92	91	32	37	0.28339	0.3334	0.38341	0.43342	1.21691	0.70014	1.48363	1.36694	6.3	4.8	6	10	12	18	297.5	517.65	3.3066	2.2545	50.388	52.156	141	141	4.4	4.7	2.29	2.41	0.88	0.9
1114	F	8	F10d	0.95	1.04	109	95	36	38	0.3334	0.41675	0.35007	0.45009	0.18337	0.18337	0.71681	0.75015	0.38	0.93	10	7	20	14	238	315.35	3.0895	1.6533	80.444	80.444	142	138	4.3	4.1	2.32	2.37	0.86	0.85
1115	M	5	F5d	1.01	1.11	99	85	29	29	0.85017	0.96686	1.41695	1.58365	0.85017	0.61679	1.23358	1.28359	1.4	9.4	4	10	10	22	362.95	541.45	5.4442	5.0601	91.052	83.096	140	135	4.6	4.4	2.53	2.39	0.9	0.88
1116	F	6	F5d	1.27	1.31	70	67	32	33	0.55011	0.53344	0.38341	0.46676	0.20004	0.15003	0.45009	0.40008	0.12	0.12	2	2	6	6	279.65	523.6	3.1229	2.0875	64.532	62.764	139	135	4	4.3	2.32	2.28	0.88	0.83
1117	M	5	F5d	1.11	1.16	85	80	32	34	0.31673	0.65013	0.41675	0.65013	0.3334	0.23338	1.0002	0.96686	11.2	4.7	6	3	12	8	303.45	511.7	4.0748	2.9392	89.284	81.328	142	140	4.8	4.5	2.39	2.31	0.8	0.81
1118	M	5	F5d	1.16	1.18	80	77	32	33	0.75015	0.96686	1.25025	1.53364	0.58345	0.53344	1.15023	1.08355	0.18	1.9	2	6	6	12	315.35	571.2	4.5257	4.0247	72.488	71.604	142	140	4.3	4	2.33	2.33	0.87	0.9
1119	M	5	F5d	1.19	1.34	76	65	29	32	0.36674	0.48343	0.41675	0.53344	0.23338	0.25005	0.90018	0.95019	1.9	3.5	4	8	10	16	333.2	553.35	4.3253	3.1229	71.604	72.488	140	139	4.3	4.3	2.36	2.43	0.81	0.85
1120	M	8	F10d	0.94	0.94	111	111	27	29	0.30006	0.30006	0.3334	0.35007	0.31673	0.28339	1.36694	1.13356	4.5	3.4	6	4	10	10	309.4	303.45	6.179	4.7094	75.14	76.908	141	140	5.2	4.7	2.28	2.29	0.89	0.89
1121	F	4	F5d	0.9	0.99	117	101	28	30	0.38341	0.73348	0.61679	0.90018	0.60012	0.45009	1.55031	1.3336	0.25	1.5	14	14	30	26	410.55	440.3	5.8283	2.9225	71.604	74.256	142	143	4.1	4.2	2.25	2.38	0.94	1.1
1122	F	5	F5d	1.05	1.21	92	75	36	39	0.21671	0.48343	0.28339	0.51677	0.26672	0.23338	1.08355	1.01687	1.6	10.8	5	3	12	10	291.55	380.8	3.3901	1.8871	63.648	64.532	137	138	4	4.2	2.16	2.25	0.83	0.88
1123	F	20	F20d	0.97	1.12	105	84	26	32	0.48343	0.63346	0.73348	0.61679	0.43342	0.23338	0.78349	0.60012	1.6	0.2	14	4	26	8	368.9	321.3	3.5237	1.4696	55.692	51.272	137	138	4.6	4.2	2.44	2.24	0.78	0.8
1124	F	18	F20d	1.03	1.14	96	82	31	33	0.60012	1.26692	0.78349	1.1669	0.45009	0.65013	0.91685	0.91685	15.5	15.8	24	18	46	44	374.85	547.4	4.0247	1.6366	62.764	66.3	139	139	3.9	4.1	2.35	2.46	0.92	0.89
1125	M	7	F5d	0.89	1.05	121	92	34	35	0.56678	0.90018	0.80016	0.80016	2.18377	1.15023	1.20024	1.10022	4.4	9.3	6	8	12	10	380.8	434.35	4.8263	3.3233	87.516	85.748	137	137	4	4.5	2.46	2.65	1.02	1.05
1126	F	9	F10d	0.96	1.07	106	90	35	35	0.43342	0.41675	0.53344	0.43342	0.30006	0.21671	1.43362	1.25025	5.4	2.9		4		7	398.65	529.55	3.7408	1.9372	49.504	53.924	138	140	4.2	4.5	2.24	2.45	0.79	0.76
1127	M	5	F5d	0.87	1.01	125	98	29	32	0.38341	0.58345	0.6668	0.93352	2.21711	1.38361	1.03354	1.0002	1.7	2.8	4	2	8	4	422.45	767.55	3.507	3.2231	80.444	82.212	142	137	4.6	4.4	2.38	2.52	0.96	0.86
1128	M	12	F10d	1.06	1.1	91	87	37	38	0.36674	0.60012	0.36674	0.75015	0.58345	0.40008	1.06688	1.26692	6.8	6.1	12	8	20	14	410.55	874.65	3.8911	2.1376	75.14	72.488	138	140	4.1	3.9	2.34	2.47	0.89	0.89
1129	F	8	F10d	1.02	1	97	99	34	35	0.30006	0.38341	0.35007	0.58345	0.31673	0.30006	1.36694	1.51697	0.54	1.5	6	4	16	10	285.6	339.15	3.1062	1.8203	62.764	76.908	143	134	4.1	3.8	2.48	2.43	0.91	0.82
1130	F	8	F10d	2.32	3.64	32	19	39	56	0.45009	0.51677	0.5001	0.58345	0.23338	0.23338	1.20024	1.13356	2.6	3.7	14	10	30	20	327.25	505.75	5.4108	3.674	75.14	78.676	143	140	5.1	4.6	2.42	2.38	0.94	0.92
1131	F	4	F5d	1.09	1.11	88	85	33	35	0.38341	0.61679	0.48343	0.98353	0.18337	0.18337	0.80016	0.86684	2.8	4.4	20	16	34	34	249.9	386.75	3.4402	2.1209	56.576	53.04	143	138	4.2	4.1	2.43	2.37	0.87	0.81
1132	M	5	F5d	0.98	1.01	103	98	29	33	0.43342	0.36674	0.48343	0.41675	0.41675	0.36674	0.6668	0.70014	0.72	0.57	2		6		452.2	511.7	5.2939	4.0748	83.98	91.052	138	135	4.4	4.7	2.37	2.38	0.93	0.91
1133	F	5	F5d	0.91	0.98	116	103	35	36	0.45009	0.36674	0.30006	0.25005	0.36674	0.31673	1.15023	1.0002	1.5	2.3	6	9	16	20	267.75	273.7	5.1603	1.8036	70.72	77.792	141	137	4.1	3.9	2.48	2.48	0.93	0.87
1134	F	9	F10d	1.01	0.98	99	103	35	36	0.51677	0.68347	0.38341	0.51677	0.26672	0.23338	0.96686	1.06688	2.3	3.1	10	6	22	14	273.7	577.15	2.2044	2.672	69.836	82.212	141	138	4.5	4.4	2.39	2.52	0.92	0.84
1135	F	7	F5d	0.96	1.11	108	85	33	35	0.35007	0.3334	0.23338	0.20004	0.1667	0.15003	1.26692	1.3336	0.6	0.91	14	16	30	26	243.95	345.1	3.7241	1.8537	62.764	72.488	140	140	4.4	4.4	2.34	2.37	0.82	0.75
1136	M	5	F5d	0.97	1.06	104	91	28	30	0.31673	0.45009	0.35007	0.35007	0.18337	0.21671	0.6668	0.71681	0.13	0.12	4	4	12	8	255.85	386.75	5.344	4.008	91.052	99.892	141	139	4.3	4.7	2.35	2.35	0.88	0.94
1137	M	12	F10d	1	1.1	100	87	32	34	0.38341	0.38341	0.31673	0.21671	0.31673	0.1667	0.85017	1.06688	5.9	12.7	6	4	14	13	476	618.8	4.0748	2.2044	89.284	91.936	140	133	4.2	4.4	2.18	2.3	0.84	0.83
1138	M	5	F5d	1.22	1.27	74	70	30	31	0.46676	0.76682	0.51677	0.6668	0.21671	0.26672	0.68347	0.73348	0.12	0.74	2	6	8	12	339.15	606.9	4.3754	3.9913	82.212	82.212	140	141	4.5	4.4	2.36	2.32	0.83	0.86
1139	F	13	F15d	0.89	0.95	120	109	32	36	0.65013	0.60012	1.31693	1.18357	0.65013	0.53344	1.15023	1.06688	1.3	0.42	2	4	4	7	345.1	321.3	5.3941	2.3046	56.576	59.228	141	142	4.8	5	2.37	2.38	0.93	0.97
1140	F	7	F5d	0.96	1	108	101	28	30	0.46676	0.5001	0.43342	0.48343	0.25005	0.20004	1.11689	1.05021	1.7	1.5	6	3	14	9	309.4	392.7	4.0414	2.1209	67.184	72.488	143	138	5	4.5	2.4	2.49	0.94	0.9
1141	F	6	F5d	0.98	0.97	103	105	26	27	0.40008	0.35007	0.21671	0.20004	0.18337	0.20004	1.60032	1.8337	14.4	18.9	10	14	22	22	249.9	267.75	3.0227	2.7054	48.62	60.112	140	137	4.1	4.7	2.27	2.47	0.89	0.91
1142	F	5	F5d	1.05	1.11	92	85	33	33	0.40008	0.81683	0.48343	0.60012	0.15003	0.1667	0.51677	0.53344	0.12	0.12	4	2	10	4	303.45	481.95	5.01	3.34	75.14	68.952	140	142	4.2	4.3	2.37	2.37	0.82	0.87
1143	M	5	F5d	1.06	1.09	91	88	33	35	0.31673	0.53344	0.51677	0.58345	0.55011	0.51677	0.81683	0.96686	0.22	0.72	6	11	10	18	392.7	910.35	5.2271	6.3627	67.184	74.256	141	137	4.5	4.4	2.38	2.41	0.78	0.74
1144	F	5	F5d	0.95	0.97	109	105	30	32	0.3334	0.41675	0.45009	0.41675	0.3334	0.25005	0.8335	0.81683	0.56	0.81	6	5	14	14	190.4	243.95	4.6927	1.9706	66.3	68.952	136	140	4.2	4.4	2.18	2.36	0.91	0.91
1145	F	9	F10d	0.94	1	111	99	31	35	0.3334	0.56678	0.25005	0.35007	0.31673	0.28339	1.01687	1.10022	1.7	4.2	27	20	52	34	303.45	398.65	5.3106	1.6032	73.372	79.56	141	138	4.3	4.7	2.33	2.39	0.8	0.8
1146	M	8	F10d	0.99	1.05	102	93	33	36	0.31673	0.30006	0.63346	0.35007	0.53344	0.30006	0.91685	0.90018	1.3	1.4	8	10	16	24	422.45	856.8	4.5925	4.7929	83.98	91.052	142	140	4.5	4.9	2.31	2.41	0.87	0.8
1147	F	8	F10d	1.04	1.28	95	70	32	36	0.30006	0.26672	0.30006	0.25005	0.40008	0.35007	1.21691	1.13356	0.25	0.34	16	18	30	30	351.05	339.15	4.2084	2.2545	87.516	99.892	138	134	5.3	4.2	2.33	2.3	0.92	0.92
1148	F	14	F15d	0.92	1.05	114	93	30	32	0.46676	0.58345	0.70014	0.68347	0.70014	0.3334	1.93372	1.26692	3	0.65	16	6	28	12	380.8	630.7	4.4255	1.7201	68.952	70.72	141	142	4.3	4	2.47	2.43	0.88	0.87
1149	F	5	F5d	1.08	1.08	89	89	31	32	0.35007	0.75015	0.40008	0.80016	0.26672	0.25005	0.91685	1.11689	0.48	1.1	8	7	14	16	196.35	327.25	2.8557	1.837	53.924	59.228	139	140	3.9	4.5	2.3	2.36	0.88	0.91
1150	F	5	F5d	0.95	1.04	108	95	33	34	0.31673	0.40008	0.31673	0.31673	0.11669	0.10002	1.10022	1.21691	0.79	9.1	8	13	20	26	267.75	476	3.6072	2.5718	63.648	67.184	139	140	4.3	4.9	2.27	2.34	0.92	0.89
1151	M	14	F15d	1.06	1.02	91	97	37	35	0.46676	0.88351	1.01687	1.55031	0.63346	0.38341	1.01687	0.91685	0.82	2.1	6	2	10	5	398.65	779.45	5.4108	4.1082	86.632	119.34	138	141	4.4	4.6	2.39	2.57	0.91	1
1152	F	6	F5d	0.95	1.05	108	92	30	34	0.35007	0.41675	0.3334	0.3334	0.25005	0.25005	0.75015	0.80016	0.84	1.6	20	20	36	36	351.05	315.35	5.2772	2.5718	71.604	76.024	142	139	4.9	5	2.43	2.48	0.87	0.91
1153	F	6	F5d	0.88	0.92	123	114	31	32	0.40008	0.63346	0.41675	0.71681	0.10002	0.15003	0.85017	1.01687	0.21	2.2	10	16	22	29	285.6	398.65	6.4128	3.7575	66.3	74.256	142	141	4.7	4.4	2.39	2.38	0.86	0.91
1154	F	8	F10d	0.93	1.02	112	97	30	29	0.30006	0.38341	0.35007	0.45009	0.30006	0.30006	0.96686	0.96686	0.76	69	42	58	80	84	499.8	499.8	6.4128	5.3607	96.356	106.964	138	139	4.6	4.5	2.28	2.36	0.89	1.01
1155	F	14	F15d	0.95	1.16	108	80	26	33	0.25005	0.36674	0.21671	0.5001	0.31673	0.20004	0.61679	0.58345	0.68	0.3	2	2	4	4	339.15	505.75	4.2585	1.7368	59.228	60.112	138	138	4.2	4.6	2.36	2.36	0.82	0.76
1156	M	5	F5d	1	1.03	101	96	34	36	0.26672	0.38341	0.31673	0.36674	0.21671	0.20004	1.01687	1.08355	2.2	0.78	8	8	14	15	404.6	583.1	3.7241	3.6072	67.184	68.952	140	139	4.5	4.2	2.17	2.16	0.83	0.84
1157	F	5	F5d	0.89	0.95	121	109	31	34	0.3334	0.40008	0.43342	0.41675	0.26672	0.23338	1.70034	1.48363	0.07	0.1	5	6	10	12	303.45	440.3	2.8557	3.173	67.184	68.952	141	141	3.9	4.7	2.34	2.35	0.97	0.93
1158	F	5	F5d	0.92	0.94	114	111	32	33	0.35007	0.80016	0.35007	0.63346	0.18337	0.15003	0.71681	0.6668	0.47	2.6	9	10	15	18	315.35	410.55	4.5925	2.1877	74.256	75.14	138	138	4.4	4.5	2.3	2.37	0.93	0.98
1159	F	5	F5d	0.95	1.03	108	96	31	31	0.26672	0.65013	0.26672	0.73348	0.88351	0.96686	1.30026	1.41695	18.7	14.9	35	24	70	37	368.9	547.4	3.8076	2.2211	60.996	54.808	139	138	4.3	4.4	2.35	2.53	0.9	0.85
1160	M	5	F5d	0.96	1.06	106	91	29	29	0.56678	0.81683	0.68347	0.60012	0.40008	0.36674	0.93352	1.03354	1.5	7.7	9	16	22	33	481.95	785.4	3.9078	4.7762	72.488	85.748	137	135	4.7	4.7	2.37	2.44	1	0.9
1161	F	5	F5d	0.94	1	111	101	30	30	0.43342	1.56698	0.30006	0.75015	0.35007	0.31673	1.45029	1.25025	2.8	9	12	8	17	14	357	595	3.8577	2.1877	67.184	62.764	139	137	3.6	3.5	2.22	2.18	0.98	0.83
1162	M	8	F10d	0.9	1.08	119	89	31	35	0.3334	0.65013	0.35007	0.68347	0.30006	0.25005	0.95019	0.93352	0.04	0.14	7	4	16	11	362.95	291.55	5.1603	1.6199	74.256	68.068	139	138	4.2	4.7	2.36	2.38	0.82	0.86
1163	F	4	F5d	1	0.93	100	112	28	29	0.3334	0.60012	0.23338	0.55011	0.18337	0.15003	0.98353	0.95019	0.12	0.09	8	6	17	12	249.9	476	3.6573	2.9559	76.024	75.14	141	140	4.3	4	2.36	2.4	0.92	0.89
1164	M	4	F5d	0.97	1.05	104	92	27	30	0.31673	0.26672	0.38341	0.30006	0.36674	0.30006	0.61679	0.71681	0.17	0.28	6	10	12	19	422.45	553.35	5.2772	4.5758	83.096	83.096	143	139	4.3	4.2	2.16	2.35	0.8	0.86
1165	F	8	F10d	1.04	1.21	93	75	27	28	0.36674	0.35007	0.23338	0.25005	0.3334	0.31673	1.08355	0.95019	14.6	38.9	24	58	48	75	345.1	481.95	4.3921	2.9893	71.604	67.184	141	138	4.1	3.9	2.29	2.34	0.92	1.08
1166	M	5	F5d	0.96	1.06	108	91	28	28	0.65013	0.65013	0.56678	0.41675	2.20044	1.35027	1.20024	1.13356	1.2	2	4	6	8	11	434.35	541.45	5.9619	3.6239	105.196	105.196	143	140	4.3	4.3	2.31	2.38	0.91	0.9
1167	M	5	F5d	1.03	1.11	96	86	28	31	0.73348	0.90018	0.61679	0.6668	1.45029	1.03354	1.03354	1.13356	15.6	16.6	22	26	48	58	559.3	1047.2	5.5611	2.8891	76.024	72.488	141	142	4.7	4.5	2.46	2.41	0.95	0.84
1168	F	9	F10d	0.96	1.05	108	93	30	33	0.36674	0.36674	0.31673	0.38341	0.25005	0.15003	0.86684	0.91685	0.34	0.39	14	12	28	24	226.1	279.65	4.9599	3.3901	68.952	77.792	141	138	4	4.1	2.24	2.38	0.84	0.75
1169	F	8	F10d	1.09	1.14	88	82	29	28	0.30006	0.30006	0.20004	0.30006	0.15003	0.10002	1.55031	1.38361	1.7	5.3	8	6	16	17	285.6	624.75	5.1436	2.1376	60.112	56.576	139	137	4.1	3.6	2.22	2.34	0.88	0.86
1170	F	5	F5d	0.95	1.11	108	85	28	30	0.26672	0.56678	0.25005	0.41675	0.13336	0.15003	0.85017	0.91685	1.8	3.3	14	8	26	19	255.85	303.45	4.4923	2.8891	64.532	73.372	140	141	4.6	5.1	2.37	2.47	0.85	0.95
1171	M	10	F10d	0.99	1.05	102	92	33	34	0.36674	0.68347	0.43342	0.6668	0.28339	0.26672	0.78349	0.75015	0.09	0.33	4	4	8	8	398.65	487.9	6.179	4.1416	99.892	126.412	141	140	4.2	4.7	2.31	2.47	0.77	0.91
1172	F	8	F10d	1.05	1.14	92	82	30	30	0.18337	0.45009	0.25005	0.41675	0.3334	0.21671	0.85017	0.8335	0.91	1.7	6		8		404.6	803.25	3.5738	2.6219	76.908	83.096	138	139	4	4.2	2.4	2.3	0.85	0.86
1173	F	8	F10d	0.94	1.02	111	97	29	31	0.28339	0.51677	0.26672	0.5001	0.25005	0.1667	0.76682	0.78349	0.14	1.9	2	2	4	4	255.85	422.45	2.5885	1.7535	58.344	68.952	138	139	4.3	4.1	2.17	2.3	0.88	0.91
1174	M	8	F10d	0.93	1	112	101	29	31	0.61679	0.55011	0.73348	0.61679	0.43342	0.31673	0.86684	1.01687	6.2	8.4	28	30	48	50	422.45	452.2	5.3106	4.342	89.284	112.268	139	140	4.5	4.4	2.23	2.42	0.74	0.97
1175	M	8	F10d	0.95	1.02	108	97	31	32	0.51677	1.30026	1.13356	2.48383	1.10022	1.01687	0.61679	0.61679	2.1	1.6	8	6	14	12	440.3	714	4.8263	3.3734	78.676	85.748	138	142	4.1	4.1	2.33	2.34	0.83	1
1176	F	8	F10d	0.9	0.95	117	109	29	32	0.26672	0.36674	0.23338	0.40008	0.26672	0.35007	1.3336	1.28359	0.05	0.04	6	3	10	6	279.65	303.45	3.3233	1.6199	53.924	64.532	143	141	4.6	4.8	2.33	2.42	0.82	0.85
1177	F	8	F10d	0.95	1.05	108	92	33	33	0.36674	0.63346	0.28339	0.53344	0.18337	0.10002	1.23358	0.86684	0.07	0.04	9	3	20	9	208.25	285.6	3.8076	1.8871	63.648	67.184	141	138	4.4	4.1	2.41	2.21	1.01	0.84
1178	F	7	F5d	0.9	1.05	117	93	31	31	1.61699	1.26692	1.53364	1.26692	0.65013	0.55011	1.18357	1.01687	0.26	0.07	7	4	15	10	273.7	279.65	4.5257	2.2044	59.228	57.46	140	142	4.3	3.9	2.27	2.4	0.8	0.86
1179	M	8	F10d	0.81	0.82	141	138	31	29	0.53344	0.60012	1.31693	1.03354	1.03354	0.71681	1.31693	1.15023	0.39	1.5	3	6	7	12	476	767.55	6.2625	6.3627	70.72	77.792	139	138	4.5	4.2	2.52	2.38	0.86	0.84
1180	M	7	F5d	1.1	2.06	87	38	34	40	0.31673	0.38341	0.26672	0.36674	0.38341	0.30006	0.98353	0.8335	4.8	1.5	15	6	33	14	511.7	719.95	7.014	8.2331	113.152	140.556	138	140	4.6	5.1	2.4	2.44	0.85	0.88
1181	F	5	F5d	0.98	0.95	103	109	32	31	0.30006	0.55011	0.3334	0.46676	0.25005	0.23338	1.13356	1.11689	2.9	9	15	12	26	22	279.65	630.7	3.9245	2.8557	67.184	71.604	140	138	4.5	4.5	2.41	2.46	0.85	0.87
1182	M	5	F5d	0.91	0.92	116	114	30	30	0.28339	0.36674	0.31673	0.38341	0.31673	0.21671	0.85017	0.78349	0.2	0.28	7	12	17	22	291.55	529.55	3.6907	2.9893	92.82	93.704	139	135	4.3	4.9	2.42	2.32	0.91	0.85
1183	F	5	F5d	0.89	0.96	121	106	27	28	0.31673	0.45009	0.30006	0.40008	0.45009	0.40008	0.78349	0.86684	0.06	1.1	13	12	28	24	285.6	351.05	2.8557	1.3861	55.692	60.996	140	138	3.9	4.4	2.36	2.39	0.84	0.88
1184	M	6	F5d	1.07	1.12	90	84	30	30	0.31673	0.55011	0.35007	0.65013	0.36674	0.30006	1.20024	1.11689	9	2.9	10	8	19	16	345.1	368.9	3.1396	2.2211	61.88	67.184	139	143	4.5	4	2.25	2.22	0.83	0.82
1185	F	5	F5d	1.05	1.14	92	82	28	31	0.25005	0.51677	0.23338	0.51677	0.13336	0.13336	0.93352	0.98353	6	4.2	16	24	34	44	243.95	303.45	4.0748	3.1897	66.3	66.3	136	135	3.9	4.1	2.26	2.25	0.78	0.89
1186	M	5	F5d	0.9	0.95	119	109	28	28	0.46676	0.68347	0.43342	0.48343	0.23338	0.20004	0.91685	0.85017	0.72	0.49	3	4	7	6	232.05	481.95	3.4903	2.9058	69.836	74.256	137	136	4.3	4.5	2.28	2.28	0.88	0.89
1187	F	5	F5d	0.97	0.98	105	103	29	28	0.53344	0.65013	0.80016	0.80016	0.41675	0.35007	1.11689	1.01687	3.1	2.5	10	8	20	18	368.9	422.45	4.8931	2.9058	72.488	74.256	141	140	4.1	4.1	2.45	2.38	0.91	0.88
1188	F	5	F5d	1	1.01	99	98	33	32	0.41675	0.70014	0.45009	0.65013	0.28339	0.21671	1.0002	0.91685	8.3	13.5	23	26	44	45	321.3	565.25	3.5571	2.5217	59.228	56.576	140	141	4.4	4.8	2.3	2.33	0.85	0.89
1189	F	5	F5d	0.9	0.95	119	109	31	32	0.41675	0.46676	0.43342	0.51677	0.31673	0.30006	0.6668	0.78349	0.11	0.07	3	2	8	6	303.45	499.8	4.4255	1.9372	63.648	66.3	142	139	4.2	4.6	2.37	2.37	0.83	0.82
1190	F	5	F5d	0.91	0.98	116	103	30	29	0.30006	1.73368	0.35007	1.31693	0.31673	0.26672	1.0002	1.11689	0.84	1.6	8	8	23	16	279.65	541.45	5.845	2.7388	53.04	57.46	144	140	4.2	4	2.37	2.32	0.85	0.77
1191	M	7	F5d	0.84	0.94	134	111	29	33	0.48343	0.55011	0.48343	0.60012	0.70014	0.63346	1.18357	1.20024	1.2	0.64	16	16	28	28	368.9	380.8	3.8744	2.1042	78.676	78.676	139	136	4.4	5	2.32	2.45	0.88	0.86
1192	M	5	F5d	0.97	1.05	105	93	29	30	0.38341	0.6668	0.40008	0.45009	0.35007	0.28339	0.76682	0.70014	0.09	0.1	10	6	18	14	404.6	446.25	3.4736	2.8891	76.908	76.908	139	139	4.8	4.2	2.28	2.31	0.83	0.85
1193	F	5	F5d	1.02	1.01	97	98	27	27	0.30006	0.28339	0.26672	0.26672	0.06668	0.18337	0.58345	0.5001	2.4	0.78	10	14	24	26	267.75	315.35	3.3066	1.3861	68.952	62.764	138	132	4	3.8	2.18	2.25	0.93	0.9
1194	F	5	F5d	1.02	1.07	97	90	30	33	0.40008	0.55011	0.43342	0.56678	0.26672	0.23338	1.08355	0.93352	5.2	6.3	6		15		333.2	309.4	3.7742	2.4716	86.632	74.256	140	131	4.7	3.8	2.25	2.16	0.86	0.82
1195	F	8	F10d	1.04	1.1	93	87	29	33	0.3334	0.28339	0.28339	0.20004	0.20004	0.13336	0.91685	0.85017	0.57	4.4	7	10	16	16	273.7	523.6	2.7722	1.7034	61.88	73.372	137	133	4	5.4	2.22	2.32	0.96	0.93
1196	F	7	F5d	0.99	1.05	101	92	30	36	0.45009	0.51677	0.45009	0.36674	1.25025	0.86684	1.1669	1.13356	1.6	2.1	7	12	15	20	297.5	267.75	3.9245	3.3066	53.924	54.808	142	139	3.9	3.9	2.27	2.39	0.95	0.95
1197	M	8	F10d	1	1.05	100	93	30	33	0.45009	0.73348	0.71681	0.86684	0.73348	0.48343	0.91685	0.93352	2.6	9.3	3	14	6	20	422.45	809.2	4.0247	3.4235	87.516	97.24	139	140	4.5	4.5	2.24	2.3	0.93	0.9
1198	F	8	F10d	1.03	1.1	96	87	28	30	0.41675	0.35007	0.63346	0.65013	0.48343	0.30006	0.78349	0.65013	0.15	0.03	2	6	8	12	321.3	273.7	4.9098	2.3213	67.184	65.416	139	137	4.1	4.1	2.31	2.32	0.88	0.85
1199	F	7	F5d	0.99	1.05	101	92	29	31	0.3334	0.41675	0.28339	0.45009	0.38341	0.26672	0.81683	0.80016	5.6	4	8	8	22	22	285.6	476	3.841	1.8036	65.416	60.996	140	139	4.5	4.5	2.27	2.22	0.97	0.92
1200	M	5	F5d	0.95	1.17	108	79	28	29	0.26672	0.86684	0.3334	0.56678	0.30006	0.25005	1.0002	1.08355	4.5	6.3	20	22	32	36	380.8	505.75	4.509	3.5905	68.068	78.676	140	140	4.4	4.5	2.36	2.35	0.81	0.89
1201	F	9	F10d	0.96	0.99	108	102	27	30	0.90018	1.18357	1.36694	2.13376	1.0002	0.8335	1.21691	1.26692	3.9	7.8	5	6	10	14	339.15	434.35	3.7742	3.5404	62.764	73.372	139	139	4.6	4.5	2.22	2.42	0.84	0.83
1202	F	8	F10d	0.96	1.04	106	95	32	35	0.5001	0.61679	0.70014	0.63346	2.53384	1.40028	2.25045	1.61699	0.75	0.24	35	22	61	34	273.7	321.3	4.1249	1.4195	47.736	54.808	140	139	4.2	3.9	2.43	2.38	0.88	0.84
1203	M	10	F10d	0.92	0.87	114	125	28	29	0.53344	0.5001	0.80016	0.55011	6.38461	2.68387	0.85017	1.06688	1.1	0.44	8	8	15	18	481.95	565.25	6.4629	2.8557	83.096	76.024	138	142	3.9	4.6	2.23	2.31	1	0.83
1204	M	8	F10d	0.95	1.05	108	92	27	28	0.73348	1.08355	1.23358	1.56698	1.18357	0.80016	1.3336	1.35027	0.74	2.6	8	10	24	20	404.6	773.5	5.4776	4.3086	69.836	76.908	139	139	4.4	4.2	2.44	2.32	0.76	0.75
1205	F	8	F10d	0.85	0.91	129	116	29	30	0.31673	0.48343	0.26672	0.41675	0.21671	0.1667	1.28359	1.15023	0.28	1.7	12	4	22	12	190.4	392.7	3.2398	2.0374	61.88	61.88	140	140	4.5	4.5	2.35	2.4	0.9	0.81
1206	M	8	F10d	0.88	0.95	123	108	35	35	0.46676	0.8335	1.20024	1.63366	0.48343	0.40008	0.98353	0.91685	1.9	1.1		4		12	386.75	749.7	4.2084	2.7555	84.864	80.444	140	137	4.2	4.4	2.24	2.29	1.02	0.98
1207	F	15	F15d	0.89	0.98	121	103	28	31	0.46676	0.65013	0.40008	0.71681	0.36674	0.18337	0.81683	0.80016	4	1.1	16	14	28	28	232.05	220.15	4.342	1.4863	61.88	67.184	138	138	3.9	4.4	2.4	2.43	0.85	0.73
1208	M	16	F15d	0.91	1	116	99	29	33	0.35007	0.40008	0.40008	0.31673	0.21671	0.10002	1.08355	0.98353	3.9	9.2	8	10	14	20	327.25	600.95	5.5611	4.175	121.992	132.6	141	141	4.3	4.4	2.28	2.32	0.93	1
1209	F	6	F5d	0.92	0.99	114	102	38	40	0.40008	0.56678	0.38341	0.51677	0.40008	0.31673	1.0002	1.18357	0.03	0.03	18	10	27	20	303.45	374.85	2.9225	1.4195	53.04	58.344	142	138	4.3	4	2.27	2.24	0.81	0.75
1210	F	5	F5d	1.08	1.2	89	76	34	36	0.30006	0.46676	0.25005	0.30006	0.20004	0.18337	0.71681	0.63346	0.04	0.03	6	4	12	12	255.85	362.95	4.1416	3.1062	67.184	77.792	139	139	3.8	4.7	2.28	2.39	0.86	0.88
1211	M	7	F5d	1.17	1.21	79	75	29	32	1.40028	1.68367	1.80036	2.08375	7.86824	5.61779	0.75015	0.85017	4.9	5.3	18	28	39	54	517.65	535.5	5.0768	3.2064	86.632	87.516	141	140	4.1	4.4	2.25	2.44	0.55	0.84
1212	F	8	F10d	1	1.16	99	80	28	32	0.25005	0.3334	0.13336	0.18337	0.1667	0.18337	0.80016	0.70014	0.1	0.2	6	2	12	8	291.55	339.15	2.6386	1.8871	67.184	72.488	136	136	4.1	3.9	2.26	2.28	0.8	0.78
1213	F	14	F15d	0.84	1.01	134	98	29	30	0.51677	0.51677	0.48343	0.45009	0.71681	0.36674	1.31693	1.18357	1.5	91.1	28	60	44	82	398.65	345.1	3.9412	2.2712	68.068	79.56	140	133	4.8	4.3	2.24	2.29	0.84	0.84
1214	F	5	F5d	0.87	0.97	125	105	31	32	0.5001	0.5001	0.53344	0.41675	0.36674	0.28339	1.36694	1.31693	1.4	1.5	22	18	39	32	273.7	321.3	3.4068	1.9706	61.88	58.344	143	138	4.1	4.1	2.39	2.37	0.85	0.84
1215	M	5	F5d	0.86	0.93	127	112	27	27	0.55011	0.51677	0.75015	0.56678	0.73348	0.53344	0.75015	0.75015	1.6	0.1	7	4	17	10	238	380.8	5.344	5.1269	112.268	119.34	142	140	4.4	4.6	2.36	2.37	0.87	0.94
1216	F	8	F10d	0.85	1.04	129	95	30	34	0.3334	0.55011	0.21671	0.3334	0.25005	0.20004	1.15023	1.26692	0.99	2.6	8	4	17	12	339.15	470.05	9.0514	2.672	103.428	98.124	144	135	5	4.5	2.37	2.37	1.01	0.93
1217	F	8	F10d	0.93	1.25	112	72	28	34	0.20004	0.40008	0.26672	0.95019	0.1667	0.26672	0.63346	0.76682	1	1.8		8		20	303.45	434.35	3.6239	1.2024	51.272	50.388	139	141	4	4.1	2.11	2.22	0.8	0.79
1218	F	5	F5d	1.05	1.06	92	91	32	31	0.28339	0.36674	0.18337	0.20004	0.18337	0.21671	1.23358	1.28359	0.03	0.03	8	8	16	14	190.4	208.25	3.0227	2.2879	72.488	70.72	140	140	3.8	4.2	2.3	2.47	0.88	0.92
1219	F	5	F5d	1	1.05	101	92	29	29	0.38341	0.6668	0.5001	0.71681	0.06668	0.13336	0.88351	0.81683	0.21	1.2	2	2	4	8	202.3	374.85	3.7575	2.5885	60.112	63.648	138	138	4.1	4.1	2.39	2.37	0.89	0.86
1220	F	5	F5d	0.95	1.08	108	89	28	30	0.40008	0.63346	0.30006	0.48343	0.30006	0.25005	0.98353	1.01687	1.6	2.9	8	10	14	18	315.35	476	4.1416	2.2378	63.648	68.068	138	139	4.1	4.2	2.2	2.24	0.83	0.81
1221	F	5	F5d	0.98	1.05	103	93	28	28	0.30006	0.41675	0.35007	0.36674	0.43342	0.35007	1.23358	1.25025	3	3.9	6	4	16	10	267.75	291.55	3.7742	2.004	70.72	80.444	140	141	3.8	4.9	2.27	2.4	0.85	0.92
1222	F	4	F5d	1.11	1.08	86	89	28	28	0.58345	0.86684	0.6668	1.05021	0.70014	0.65013	0.91685	0.91685	8	5.4	16	16	26	28	362.95	446.25	4.5424	3.5738	73.372	83.096	141	138	4.3	4.3	2.34	2.34	0.86	0.85
1223	F	5	F5d	0.93	0.96	113	106	28	32	0.71681	0.88351	0.5001	0.60012	0.20004	0.26672	0.8335	0.93352	1.1	2.8	10	8	20	16	345.1	339.15	4.6426	3.2899	68.952	74.256	133	133	4.8	5.1	2.29	2.46	0.87	0.95
1224	F	9	F10d	0.92	1.05	114	92	25	30	0.40008	0.53344	0.43342	0.56678	0.25005	0.23338	0.93352	1.11689	0.31	0.54	14	12	22	25	357	309.4	5.9285	2.0541	58.344	76.024	141	142	4.3	4.7	2.08	2.35	0.8	0.84
1225	M	9	F10d	0.9	1.05	118	92	29	31	0.43342	0.5001	0.48343	0.60012	0.75015	0.41675	0.91685	0.88351	0.73	0.52	2	2	4	6	374.85	481.95	5.7281	4.1249	76.024	97.24	139	141	4.3	4.4	2.27	2.3	0.85	0.88
1226	F	8	F10d	0.98	1.03	103	96	28	31	0.46676	0.55011	0.90018	0.6668	1.08355	0.61679	0.95019	0.8335	1.9	1.8	12	6	24	17	416.5	618.8	3.6072	1.8704	54.808	55.692	139	136	4	4.2	2.2	2.42	0.85	0.8
1227	F	9	F10d	1.37	3.12	63	23	32	43	0.36674	0.36674	0.43342	0.38341	0.25005	0.15003	0.78349	0.76682	0.2	0.21	4	2	8	6	273.7	333.2	5.4108	2.3881	75.14	80.444	139	141	4.3	4.1	2.23	2.26	0.89	0.9
1228	F	8	F10d	0.97	1.1	104	87	32	35	0.78349	0.76682	1.10022	1.10022	0.5001	0.36674	1.31693	1.21691	2.5	3.5	14	10	24	20	345.1	487.9	4.4088	2.3213	69.836	71.604	140	136	4.2	4.1	2.35	2.33	0.95	0.9
1229	F	5	F5d	0.95	1.03	109	96	29	31	0.31673	0.45009	0.23338	0.35007	0.1667	0.15003	0.90018	0.86684	0.27	1.1	14	10	24	22	279.65	416.5	4.9933	3.006	74.256	82.212	141	141	4.8	5	2.41	2.4	0.91	1.02
1230	F	5	F5d	1.06	1.26	91	70	30	33	0.35007	0.48343	0.25005	0.35007	0.13336	0.1667	0.8335	0.73348	22.7	7.8	30	14	46	28	279.65	446.25	3.0227	2.2879	57.46	60.996	139	137	4	4.4	2.24	2.26	0.86	0.85
1231	F	5	F5d	1.04	1.16	93	80	32	33	0.43342	0.56678	0.45009	0.51677	0.30006	0.26672	0.63346	0.65013	0.71	3.6	8	6	14	14	285.6	511.7	2.7221	2.4215	60.996	60.112	139	138	4.2	4.3	2.29	2.34	0.86	0.86
1232	M	8	F10d	0.95	1.08	109	89	32	31	0.53344	0.95019	0.80016	1.06688	0.51677	0.31673	1.36694	1.21691	0.24	1.2	8	6	16	12	434.35	821.1	4.8263	4.0247	82.212	92.82	141	141	4.5	5	2.31	2.34	0.8	0.89
1233	F	5	F5d	1.11	1.26	85	70	29	30	0.25005	0.35007	0.35007	0.41675	0.38341	0.31673	0.73348	0.70014	0.21	1.5	2	2	4	4	220.15	255.85	3.7408	2.338	69.836	71.604	140	140	4.8	4.9	2.33	2.33	0.91	0.96
1234	M	9	F10d	0.89	0.95	120	109	29	30	0.36674	0.56678	0.35007	0.58345	0.41675	0.30006	0.6668	0.73348	0.57	2.8	6	6	10	12	273.7	481.95	3.2565	1.8704	63.648	74.256	140	138	5	4.2	2.34	2.44	0.84	0.8
1235	F	7	F5d	1.04	1.11	95	85	32	35	0.23338	0.28339	0.23338	0.25005	0.30006	0.28339	0.93352	0.90018	2.1	6.5	14	14	26	26	345.1	529.55	3.674	2.3213	49.504	50.388	140	137	3.8	4	2.32	2.27	0.84	0.82
1236	F	9	F10d	0.87	0.96	125	106	32	34	0.80016	0.8335	1.36694	1.18357	10.9689	9.53524	5.90118	4.56758	2.6	0.8	25	16	46	32	362.95	571.2	5.6947	4.6593	60.112	68.952	139	139	4.4	4.9	2.2	2.6	0.81	0.84
1237	M	8	F10d	1.08	1.18	89	78	32	33	1.25025	2.1671	1.86704	2.46716	0.55011	0.40008	1.03354	0.88351	1.4	3.3	4	10	10	20	535.5	803.25	4.4923	4.5257	91.936	95.472	137	137	4.4	4	2.29	2.34	0.81	0.91
1238	M	14	F15d	0.99	1.03	102	96	26	28	0.31673	0.45009	0.18337	0.31673	0.35007	0.26672	1.21691	1.18357	18.1	8.8	22	8	50	18	470.05	910.35	7.5651	6.5297	88.4	113.152	138	139	4.3	4.2	2.2	2.45	0.82	0.8
1239	F	8	F10d	0.88	1.07	123	90	29	29	0.90018	0.56678	0.75015	0.40008	1.81703	0.8335	1.51697	0.93352	0.38	2.9	3	4	8	10	315.35	398.65	6.8804	1.8537	62.764	63.648	138	140	4.4	4.4	2.22	2.29	0.83	0.85
1240	M	5	F5d	0.92	1.04	114	93	36	37	0.40008	0.68347	0.61679	0.8335	0.38341	0.31673	0.93352	1.03354	0.64	1.3	8	6	14	14	357	559.3	5.4943	3.9913	79.56	91.936	142	143	4.3	4.7	2.35	2.42	0.9	0.95
1241	M	5	F5d	1.04	1.01	95	98	32	33	0.56678	0.51677	0.71681	0.48343	0.63346	0.48343	1.28359	1.13356	1.8	3.5	12	10	20	22	422.45	636.65	5.511	3.2732	84.864	82.212	140	138	4.1	4.4	2.36	2.38	0.91	0.9
1242	M	8	F10d	0.99	1.09	102	88	28	30	0.56678	0.75015	0.73348	0.81683	1.1669	0.86684	1.06688	0.85017	3.4	1.8	2	8	10	16	493.85	589.05	4.4255	2.6219	100.776	100.776	140	139	3.8	4.8	2.37	2.4	0.92	0.87
1243	M	5	F5d	0.96	0.94	106	111	30	34	0.5001	1.15023	0.56678	0.76682	0.85017	0.65013	0.91685	0.88351	0.16	1.4	6	12	14	22	434.35	737.8	4.0247	3.4736	88.4	83.096	140	134	4	4.6	2.29	2.38	0.87	0.83
1244	F	5	F5d	0.96	0.96	106	106	30	34	0.26672	0.41675	0.21671	0.31673	0.35007	0.30006	1.11689	0.70014	0.13	0.24	3	6	9	12	208.25	303.45	4.6593	3.2231	70.72	76.908	140	137	4.3	4.4	2.32	2.3	0.87	0.9
1245	F	14	F15d	0.96	1.11	106	86	36	39	0.21671	0.45009	0.18337	0.36674	0.35007	0.13336	0.93352	0.80016	1.2	4.8	4	2	12	6	243.95	345.1	4.5257	2.6052	73.372	90.168	138	142	4.8	4.9	2.18	2.26	0.86	0.92
1246	M	5	F5d	0.88	0.96	123	106	29	30	0.30006	0.43342	0.28339	0.45009	0.41675	0.36674	0.8335	0.76682	0.15	0.1	3	4	8	8	303.45	416.5	4.8096	1.8704	75.14	75.14	141	138	3.7	3.4	2.28	2.28	0.88	0.83
1247	F	5	F5d	0.94	0.97	111	105	30	31	0.3334	0.6668	0.30006	0.61679	0.25005	0.21671	0.95019	0.8335	7.1	8.5	18	14	34	28	362.95	380.8	5.0601	2.4048	80.444	76.024	143	137	4.1	4.5	2.25	2.19	0.88	0.88
1248	F	5	F5d	0.85	0.92	129	114	28	31	0.38341	0.6668	0.40008	0.55011	0.25005	0.1667	0.96686	0.91685	0.87	3.3	6	12	12	24	291.55	410.55	6.1122	3.8577	58.344	66.3	141	141	4.5	4.3	2.38	2.48	0.91	0.93
1249	F	4	F5d	0.92	0.98	114	103	29	31	0.25005	0.38341	0.3334	0.51677	0.26672	0.20004	1.13356	1.10022	2.1	5.8	6	6	12	14	368.9	374.85	5.845	3.4402	68.952	66.3	143	141	4.2	4.1	2.41	2.27	0.86	0.88
1250	F	5	F5d	0.91	1.02	116	97	28	31	0.28339	0.48343	0.30006	0.5001	0.35007	0.30006	0.98353	0.96686	0.07	1.7	6	10	14	22	255.85	368.9	3.7909	3.1563	61.88	60.996	140	137	4.2	4.4	2.37	2.35	0.83	0.78
1251	F	5	F5d	0.89	1	121	101	32	35	0.40008	0.6668	0.58345	0.71681	0.48343	0.36674	0.85017	0.80016	0.12	0.86	8	8	18	18	404.6	410.55	5.0267	2.7388	70.72	72.488	142	137	3.6	4	2.39	2.42	0.87	0.86
1252	F	5	F5d	0.96	0.98	108	103	26	29	0.28339	0.41675	0.28339	0.28339	0.28339	0.20004	0.60012	0.60012	0.58	6	4	8	10	18	232.05	386.75	2.9726	2.3714	69.836	68.952	140	138	4.7	4.3	2.3	2.29	0.87	0.82
1253	F	4	F5d	0.98	0.99	103	102	32	35	0.41675	0.51677	0.41675	0.46676	0.23338	0.21671	0.8335	0.71681	0.31	1.9	2	6	6	12	315.35	476	3.0561	3.1396	76.024	80.444	138	135	4.8	4.3	2.32	2.23	0.86	0.85
1254	M	4	F5d	1.13	1.05	83	92	33	33	0.46676	0.96686	0.41675	0.65013	0.25005	0.23338	0.70014	0.60012	0.18	0.12	2	2	2	4	362.95	470.05	3.9913	3.1396	90.168	92.82	142	140	4.8	5.4	2.35	2.42	0.92	0.91
1255	F	14	F15d	1	1.07	99	90	29	32	0.26672	0.60012	0.21671	0.71681	0.28339	0.30006	1.31693	1.25025	0.39	1.3	23	16	40	30	345.1	458.15	4.0414	2.3213	60.996	60.996	142	140	4.2	3.9	2.42	2.5	0.84	0.87
1256	F	4	F5d	1.04	1.1	93	87	28	29	0.51677	0.36674	0.38341	0.31673	0.5001	0.38341	0.78349	0.68347	0.12	0.03	6	4	12	8	261.8	267.75	5.7782	2.7722	68.068	75.14	139	139	4.3	4.5	2.28	2.34	0.87	0.87
1257	F	5	F5d	0.91	1.03	116	96	31	33	0.31673	0.48343	0.31673	0.48343	0.25005	0.21671	1.40028	1.23358	1.4	0.69	16	16	38	30	374.85	398.65	5.678	3.1229	66.3	66.3	139	141	4.4	4.6	2.37	2.47	0.87	0.89
1258	M	5	F5d	1	1.06	99	91	29	31	0.51677	0.81683	0.58345	0.91685	0.6668	0.70014	1.20024	1.15023	4.9	8.4	6	12	10	22	333.2	481.95	7.7154	22.7955	119.34	302.328	139	136	4.6	4.1	2.28	2.25	0.8	1.15
1259	F	8	F10d	0.98	1	103	99	33	35	0.3334	0.45009	0.21671	0.25005	0.13336	0.13336	1.3336	1.23358	0.16	0.21	6	8	17	16	267.75	297.5	4.3086	2.5885	68.952	61.88	142	140	3.9	4.1	2.22	2.32	0.97	0.91
1260	F	8	F10d	0.95	1.08	108	89	29	31	0.3334	0.51677	0.45009	0.98353	0.5001	0.31673	1.18357	1.20024	2.1	3.7	12	12	27	22	362.95	416.5	5.0601	3.0895	56.576	62.764	140	142	4.2	4.1	2.35	2.37	0.86	0.93
1261	M	8	F10d	1.03	1.03	96	96	28	29	0.30006	0.51677	0.43342	0.55011	0.25005	0.18337	1.10022	0.98353	0.04	0.04	4	6	8	12	279.65	303.45	3.3233	2.4215	68.068	69.836	141	142	3.8	4.1	2.36	2.23	0.86	0.79
1262	M	8	F10d	0.92	1.03	114	96	34	38	0.3334	0.60012	0.46676	0.73348	0.38341	0.25005	0.78349	0.75015	0.62	0.98	12	22	23	34	458.15	749.7	4.1416	4.3086	67.184	79.56	140	139	4.2	5.5	2.38	2.53	0.82	0.85
1263	F	8	F10d	0.91	0.98	116	103	26	27	0.25005	0.36674	0.26672	0.48343	0.1667	0.13336	0.90018	0.80016	3	2.2	14	22	30	36	261.8	481.95	4.3587	2.1376	64.532	71.604	140	139	4.8	4.3	2.33	2.31	0.86	0.85
1264	M	8	F10d	0.91	1.05	116	93	28	29	0.65013	0.58345	1.36694	0.96686	0.70014	0.58345	1.03354	0.85017	0.54	1.3	6	8	12	16	261.8	398.65	5.3106	3.3233	75.14	68.952	143	138	4.1	4.4	2.44	2.31	0.85	0.86
1265	M	13	F15d	0.84	1	134	99	31	37	0.43342	0.46676	0.53344	0.46676	1.18357	0.51677	0.85017	0.85017	5.8	13.2	6	12	11	22	517.65	583.1	7.3981	4.2919	86.632	96.356	137	134	4.7	4.8	2.31	2.35	0.9	0.87
1266	M	14	F15d	0.9	0.97	119	105	30	34	0.43342	0.5001	0.63346	0.58345	1.01687	0.70014	1.51697	1.53364	0.61	0.28	12	8	32	22	309.4	398.65	6.346	3.8076	84.864	106.964	140	143	4.4	4.3	2.37	2.42	0.86	0.8
1267	M	14	F15d	1.01	1.16	98	80	31	31	0.48343	0.5001	0.6668	0.70014	0.51677	0.26672	0.88351	0.91685	0.38	9.4	2	4	3	6	440.3	600.95	4.5925	3.6406	92.82	91.052	138	139	3.9	4.3	2.39	2.38	0.85	0.9
1268	M	9	F10d	0.9	1.06	119	91	32	34	0.45009	0.40008	0.95019	0.60012	0.78349	0.51677	1.01687	0.81683	0.73	3.8	1	6	4	12	404.6	719.95	4.5591	2.171	81.328	83.98	139	139	4.2	3.8	2.41	2.39	0.86	0.81
1269	F	8	F10d	0.91	1	116	99	29	30	0.30006	0.8335	0.31673	1.06688	0.28339	0.70014	1.06688	1.1669	19.3	17.2	14	26	40	50	464.1	630.7	4.8597	2.8557	57.46	55.692	142	140	4.3	4.4	2.37	2.38	0.85	0.87
1270	F	14	F15d	0.95	1.12	108	84	33	32	0.31673	0.38341	0.3334	0.40008	0.30006	0.21671	1.13356	1.08355	0.03	0.21	6	4	12	10	285.6	374.85	2.2545	1.8537	67.184	70.72	141	141	4.5	3.7	2.31	2.39	0.88	0.89
1271	M	6	F5d	1.05	1.09	92	88	37	36	0.31673	0.61679	0.30006	0.43342	0.23338	0.28339	1.01687	0.96686	6.5	3.4	10	14	20	24	386.75	630.7	4.2585	3.5404	81.328	99.892	141	137	4.4	3.9	2.41	2.39	0.88	0.88
1272	M	5	F5d	0.94	0.98	111	103	34	38	0.60012	0.76682	0.6668	0.8335	0.93352	0.65013	0.91685	0.90018	6.6	3.1	6	12	14	24	517.65	821.1	5.7448	5.6446	87.516	87.516	139	138	4.8	4.8	2.51	2.35	0.95	0.91
1273	F	6	F5d	1.07	1.1	90	87	50	39	0.28339	0.35007	0.3334	0.55011	0.26672	0.31673	1.1669	1.21691	10.2	12	26	6	54	14	452.2	345.1	8.016	4.8096	77.792	81.328	143	143	4.4	4.3	2.34	2.43	0.82	0.84
1274	M	5	F5d	1.1	1.12	87	84	52	55	0.35007	0.8335	0.30006	0.55011	0.61679	0.48343	0.98353	1.06688	0.16	1.3	10	10	20	24	368.9	565.25	4.008	3.9245	91.052	86.632	143	142	4.4	4.2	2.35	2.36	0.85	0.91
1275	F	5	F5d	0.9	1	117	99	29	32	0.60012	0.45009	0.98353	0.70014	0.91685	0.65013	0.96686	0.88351	3.6	7.7	6	10	12	20	232.05	339.15	2.1877	2.4215	52.156	59.228	142	136	4.3	4.9	2.21	2.41	0.86	0.82
1276	F	8	F10d	0.88	0.98	123	103	31	31	0.41675	0.56678	0.63346	0.81683	0.35007	0.21671	1.0002	0.95019	1.3	1	6	8	14	18	434.35	547.4	4.3253	2.6887	64.532	68.952	143	141	4.5	4.4	2.47	2.48	0.84	0.83
1277	F	11	F10d	0.88	0.98	123	103	32	33	0.51677	0.68347	0.41675	0.51677	0.1667	0.13336	1.15023	1.10022	0.2	0.94	6	2	14	4	214.2	291.55	7.515	1.4863	71.604	64.532	142	139	4.4	4.1	2.4	2.43	0.81	0.83
1278	F	8	F10d	0.99	1.04	101	95	32	32	0.41675	0.45009	0.40008	0.40008	0.55011	0.36674	1.70034	1.48363	3.2	2.8	9	15	22	26	303.45	362.95	2.9893	2.0708	53.04	56.576	140	142	5.4	4.6	2.3	2.38	0.87	0.81
1279	F	14	F15d	1	1.05	100	92	32	36	0.46676	0.75015	0.38341	0.68347	0.43342	0.28339	0.76682	0.61679	0.74	1.5	8	6	17	10	303.45	380.8	3.2064	1.9873	62.764	76.024	144	138	4	4.5	2.37	2.41	0.85	0.9
1280	M	5	F5d	1.05	1.09	92	88	33	33	0.36674	0.80016	0.28339	0.43342	0.21671	0.08335	1.85037	1.46696	10.4	1.9	6	6	13	12	362.95	678.3	3.5404	3.0728	64.532	80.444	142	139	3.9	4.2	2.31	2.32	0.83	0.88
1281	F	5	F5d	1.01	1.08	99	89	27	28	0.38341	0.56678	0.46676	0.51677	0.1667	0.03334	1.18357	1.13356	0.57	3.4	10	12	20	22	214.2	309.4	4.4923	3.4736	74.256	99.892	140	140	4.2	4.1	2.32	2.39	0.9	0.93
1282	M	8	F10d	1.09	1.13	88	83	30	33	0.5001	0.81683	0.5001	0.73348	0.31673	0.21671	0.95019	0.88351	1.1	1.6	6	6	9	12	410.55	666.4	6.346	3.507	78.676	86.632	140	137	4.1	4.3	2.27	2.33	0.87	0.87
1283	F	6	F5d	0.92	0.96	114	108	30	33	0.70014	1.0002	0.46676	0.53344	0.31673	0.31673	1.10022	1.28359	2.6	3.6	18	14	32	30	196.35	196.35	3.3567	2.5718	45.968	58.344	139	138	4.1	4.2	2.27	2.35	0.92	0.9
1284	F	9	F10d	1.03	1	96	99	32	32	0.36674	0.46676	0.35007	0.41675	0.30006	0.20004	0.58345	0.56678	0.12	0.43	4	6	11	12	184.45	243.95	2.8557	2.5384	56.576	84.864	140	137	4.2	4.3	2.3	2.28	0.91	0.88
1285	M	7	F5d	1.02	1.14	97	82	31	33	0.20004	0.31673	0.30006	0.30006	1.11689	0.6668	0.80016	0.75015	0.73	0.37	16	16	26	26	273.7	434.35	4.3921	1.9873	78.676	73.372	140	139	4.2	4.2	2.28	2.39	0.9	0.9
1286	M	5	F5d	0.94	1.01	111	99	31	31	0.38341	0.81683	0.40008	0.63346	0.35007	0.31673	0.75015	0.86684	0.17	0.74	6	6	12	12	481.95	743.75	8.6172	7.4482	83.98	97.24	143	141	4.1	4.9	2.18	2.31	0.92	1
1287	F	5	F5d	0.97	1.09	105	88	26	28	0.26672	0.36674	0.23338	0.28339	0.20004	0.1667	0.76682	0.68347	0.22	0.13	15	8	30	18	291.55	297.5	3.2231	3.2899	76.024	76.908	141	142	4.1	4.2	2.32	2.27	0.9	0.92
1288	M	8	F10d	0.96	1.08	106	89	29	34	0.25005	0.40008	0.28339	0.36674	0.45009	0.31673	1.18357	0.96686	1.5	1.3	8	4	14	6	410.55	636.65	4.8931	3.006	76.024	93.704	138	138	4.2	4.5	2.36	2.35	0.81	0.83
1289	F	8	F10d	0.88	1.02	123	97	30	30	0.35007	0.36674	0.35007	0.38341	0.48343	0.35007	1.60032	1.58365	4.5	8.2	27	20	50	44	309.4	553.35	6.8971	4.8096	60.112	57.46	141	139	4.3	4.2	2.2	2.43	0.84	0.88
1290	F	8	F10d	0.89	0.99	121	102	29	31	0.30006	0.45009	0.35007	0.35007	1.11689	0.63346	0.85017	0.78349	0.52	4.6	11	6	20	14	351.05	470.05	5.6613	2.5551	68.952	67.184	140	137	3.9	4.2	2.12	2.27	0.9	0.9
1291	F	8	F10d	0.99	1.13	102	83	33	37	0.38341	0.78349	0.28339	0.5001	0.3334	0.31673	1.38361	1.35027	2.2	3.7	29	12	50	26	285.6	398.65	4.0581	2.2044	77.792	79.56	141	139	4.8	3.9	2.49	2.58	0.85	0.91
1292	F	8	F10d	0.96	1.04	106	95	29	33	0.45009	0.55011	0.55011	0.5001	0.25005	0.21671	1.05021	1.01687	0.56	0.4	12	6	20	14	333.2	327.25	6.1957	2.5718	64.532	75.14	140	136	4.4	4.4	2.3	2.35	0.72	0.82
1293	F	10	F10d	0.92	1.02	114	97	32	35	0.3334	0.40008	0.35007	0.38341	0.3334	0.23338	1.01687	1.01687	0.09	0.94		16		24	220.15	368.9	3.4068	3.1897	71.604	74.256	141	141	4.1	4.4	2.31	2.47	0.95	0.98
1294	F	13	F15d	0.93	1.04	112	95	28	31	0.65013	1.28359	0.70014	1.88371	0.28339	0.21671	1.28359	1.20024	11.7	6.9	33	20	60	46	291.55	666.4	2.5551	1.8036	48.62	60.112	141	142	3.7	4.5	2.09	2.48	0.93	0.83
1295	F	14	F15d	0.95	1.09	108	88	28	29	0.38341	0.48343	0.45009	0.51677	3.46736	1.45029	1.85037	1.56698	14.5	7.6	21	14	42	24	386.75	428.4	5.7782	2.5217	68.952	72.488	142	142	4.7	4.3	2.53	2.41	0.89	0.92
1296	M	8	F10d	0.98	1.08	103	89	28	30	0.28339	0.56678	0.35007	0.46676	0.70014	0.43342	0.91685	0.8335	0.55	1.4	4	2	8	6	410.55	505.75	6.847	3.8911	93.704	108.732	141	139	4.1	4.2	2.21	2.29	0.8	0.88
1297	F	9	F10d	1.06	1.1	91	86	31	31	0.38341	0.45009	0.36674	0.36674	0.28339	0.21671	0.98353	0.88351	1.3	13.9	6	6	12	14	255.85	517.65	2.9893	2.4716	68.068	68.952	137	140	4.1	4.1	2.18	2.31	0.8	0.85
1298	M	8	F10d	0.94	1.08	111	89	30	32	0.3334	0.41675	0.23338	0.20004	0.3334	0.21671	0.78349	0.75015	0.12	1.2	15	14	26	26	422.45	815.15	5.1102	2.7722	89.284	90.168	141	140	5	4.5	2.34	2.41	0.86	0.84
1299	F	21	F20d	1.01	1.25	98	72	37	41	0.71681	0.91685	1.03354	1.08355	0.73348	0.81683	1.06688	0.98353	3.2	2		6		12	416.5	708.05	4.7428	2.2044	52.156	65.416	140	141	4.1	4.6	2.31	2.5	0.75	0.84
1300	F	5	F5d	0.86	0.91	127	116	29	29	0.31673	0.48343	0.41675	0.53344	0.3334	0.53344	0.90018	1.13356	0.96	14.5	4	24	14	38	297.5	434.35	3.3066	1.7869	73.372	62.764	139	137	4.2	4.3	2.32	2.24	0.84	0.84
1301	M	8	F10d	0.81	0.96	141	106	31	33	0.53344	0.78349	0.61679	0.98353	1.55031	1.0002	1.86704	1.43362	0.97	2.3	4	6	8	12	499.8	809.2	3.5404	1.67	61.88	60.996	142	139	4.5	4.4	2.53	2.39	0.76	0.59
1302	M	8	F10d	1.05	1.12	92	84	33	33	0.3334	0.61679	0.3334	0.53344	0.23338	0.20004	1.20024	1.10022	0.71	0.47	2	2	4	6	434.35	666.4	4.1249	3.0227	91.936	92.82	141	139	4.4	4.2	2.41	2.46	0.9	0.88
1303	F	8	F10d	0.82	0.95	138	108	30	32	0.38341	0.5001	0.31673	0.43342	0.3334	0.30006	1.5003	1.55031	0.23	1.3	24	20	48	38	285.6	362.95	2.5718	1.4362	61.88	59.228	143	136	4.5	4.8	2.51	2.56	0.86	0.81
1304	F	8	F10d	0.94	1.03	111	96	29	30	0.36674	0.73348	0.36674	0.81683	0.35007	0.25005	0.61679	0.56678	2	6	14	10	24	22	309.4	339.15	4.8764	1.5364	68.952	66.3	142	135	4.2	4.2	2.26	2.29	0.83	0.82
1305	M	8	F10d	0.99	1.13	102	83	33	33	0.28339	1.90038	0.31673	1.3336	0.21671	0.18337	0.55011	0.53344	0.07	0.13	4	6	12	12	458.15	702.1	4.843	2.7221	83.98	83.98	139	140	4.8	5.4	2.41	2.54	0.68	0.71
1306	M	8	F10d	1	1.12	99	84	32	33	0.48343	0.8335	0.5001	0.61679	0.38341	0.28339	0.73348	0.65013	0.33	1.2	4	4	8	8	345.1	565.25	4.0748	2.5551	87.516	90.168	138	135	4.3	4.4	2.27	2.32	0.89	0.89
1307	F	9	F10d	0.96	1.04	106	95	35	38	0.30006	0.5001	0.30006	0.41675	0.23338	0.1667	1.43362	1.25025	0.75	5.1	14	14	30	24	297.5	464.1	5.4108	2.6887	76.024	79.56	140	136	4.2	4.3	2.56	2.53	0.85	0.96
1308	F	5	F5d	0.97	1.06	105	91	31	33	0.35007	0.40008	0.43342	0.41675	0.26672	0.21671	0.80016	0.8335	0.08	0.25	12	4	24	8	279.65	315.35	5.0267	2.7388	68.068	68.068	139	139	4.1	4.1	2.41	2.41	0.88	0.95
1309	F	14	F15d	0.92	1.04	114	95	25	30	0.63346	0.51677	1.15023	0.70014	0.31673	0.20004	0.8335	0.73348	0.53	4.3	8		14		285.6	357	4.7094	1.9706	67.184	59.228	141	141	4.2	3.9	2.22	2.37	0.85	0.79
1310	F	5	F5d	1.09	1.19	88	77	33	34	0.1667	0.23338	0.18337	0.23338	0.15003	0.11669	0.71681	0.6668	0.5	0.48	10	8	20	18	273.7	333.2	5.0601	1.5865	62.764	55.692	142	137	4.9	4	2.3	2.23	0.86	0.84
1311	F	5	F5d	0.95	1.07	108	90	29	30	0.36674	0.45009	0.30006	0.40008	0.18337	0.1667	1.10022	0.90018	0.06	0.06	26	18	44	34	214.2	291.55	5.845	1.8704	60.996	61.88	139	132	4.1	4.2	2.26	2.3	0.92	0.86
1312	M	14	F15d	0.94	1.01	111	98	31	34	0.31673	0.40008	0.25005	0.38341	0.40008	0.53344	0.6668	0.71681	1.4	3.9	14	16	24	28	446.25	446.25	7.0307	3.2732	85.748	91.936	140	143	4.6	4.4	2.2	2.24	0.81	0.88
1313	F	5	F5d	0.99	1.1	102	87	29	30	0.38341	0.40008	0.35007	0.35007	0.51677	0.36674	0.41675	0.36674	0.28	0.33	5	6	14	12	226.1	273.7	4.7261	3.006	84.864	82.212	139	137	4	3.8	2.31	2.3	0.91	0.87
1314	M	8	F10d	0.95	1.07	109	90	32	33	0.36674	0.70014	0.55011	0.68347	0.38341	0.30006	0.76682	0.96686	0.06	0.12	4	8	10	16	362.95	511.7	4.509	2.7555	72.488	86.632	139	138	4.2	4.7	2.28	2.42	0.88	0.98
1315	F	8	F10d	0.98	1.09	103	88	30	32	0.30006	0.58345	0.58345	0.85017	0.40008	0.26672	1.21691	1.28359	2.6	5.4	10	6	20	12	392.7	565.25	4.7762	2.4215	71.604	71.604	141	139	4.2	4.2	2.38	2.41	0.82	0.81
1316	M	5	F5d	0.97	1.01	104	98	31	36	0.51677	0.5001	0.60012	0.53344	0.38341	0.45009	0.81683	0.78349	0.27	0.09	2	0	4	2	339.15	321.3	3.8243	1.7702	94.588	79.56	140	135	4.8	4.4	2.33	2.38	0.9	0.82
1317	M	8	F10d	1.04	1.02	93	97	27	24	0.56678	0.46676	0.40008	0.43342	0.15003	0.20004	0.63346	0.63346	0.12	0.04	8	6	18	16	321.3	303.45	3.7074	3.0227	92.82	83.98	139	138	4.7	4.9	2.35	2.49	0.97	0.96
1318	F	8	F10d	0.97	1.03	104	96	28	28	0.63346	0.38341	0.71681	0.63346	0.26672	0.38341	1.51697	1.31693	5.5	2.6	10	10	18	22	309.4	249.9	4.6927	5.0601	76.024	62.764	141	137	4.4	4.3	2.37	2.45	0.95	1.01
1319	F	5	F5d	1.05	1.11	92	85	30	31	1.70034	2.55051	2.01707	3.1673	7.65153	6.78469	2.55051	2.18377	4.7	2.7	28	28	54	54	226.1	232.05	4.9933	3.5905	70.72	79.56	142	139	4.1	4.1	2.52	2.47	0.9	1.03
1320	M	5	F5d	0.99	1.04	101	95	28	31	0.58345	0.95019	0.81683	1.15023	1.35027	1.08355	1.03354	1.1669	2.4	1.8	10	18	22	32	476	672.35	5.7114	5.3106	113.152	123.76	141	139	4.2	4.4	2.33	2.45	0.95	0.98
1321	F	8	F10d	0.97	1	104	99	27	29	0.96686	0.90018	1.98373	2.5005	2.1671	1.667	0.85017	0.90018	1.1	0.34	6	6	12	10	452.2	386.75	3.841	1.7368	59.228	71.604	138	139	4.6	4.6	2.36	2.6	0.83	0.91
1322	M	8	F10d	1.04	1.07	95	90	30	32	0.61679	0.65013	0.88351	1.03354	0.78349	0.60012	1.13356	1.21691	11.4	6.5	4	4	8	10	481.95	565.25	5.344	4.008	91.936	99.892	140	142	4.4	4.4	2.31	2.4	0.94	0.96
1323	F	8	F10d	0.95	1.07	109	90	32	34	0.46676	0.61679	0.43342	0.70014	0.48343	0.40008	1.18357	1.03354	4.1	2.4	16	18	32	32	279.65	416.5	4.342	1.7702	52.156	52.156	138	136	4.3	3.8	2.25	2.38	0.83	0.82
1324	F	8	F10d	1.04	1.1	93	87	30	32	0.51677	1.11689	0.55011	1.46696	0.61679	0.73348	1.03354	1.03354	34	16.4	56	40	70	58	458.15	803.25	3.9078	2.0708	69.836	71.604	140	140	4.5	4.5	2.24	2.41	0.84	0.76
1325	F	8	F10d	1.04	1.06	95	91	27	30	0.41675	0.38341	0.3334	0.38341	0.13336	0.11669	0.61679	0.60012	0.46	1.5	6	2	12	6	243.95	410.55	3.6907	1.4195	70.72	87.516	141	136	4.3	4.4	2.3	2.52	0.79	0.82
1326	M	8	F10d	1.03	1.04	96	95	28	30	0.68347	0.56678	1.3336	1.11689	0.21671	0.21671	0.88351	0.88351	0.75	3.4	10	16	20	26	297.5	553.35	4.4923	3.1396	81.328	93.704	142	139	4.5	4.3	2.18	2.23	0.89	0.85
1327	F	10	F10d	1.04	1.04	93	95	32	35	0.41675	0.60012	0.48343	0.76682	0.36674	0.31673	1.18357	0.96686	2	3.6	12	10	24	24	267.75	303.45	4.6927	1.7702	65.416	73.372	142	142	4.8	4.5	2.4	2.44	0.97	1.04
1328	F	14	F15d	0.96	1.02	106	97	27	32	0.45009	0.55011	0.45009	0.63346	0.21671	0.1667	1.58365	1.53364	3.6	6.3	8	4	16	8	261.8	321.3	4.509	1.6867	60.112	64.532	140	140	4.4	4.8	2.22	2.5	0.78	0.84
1329	F	7	F5d	0.95	1.1	108	86	39	41	0.41675	0.55011	0.43342	0.5001	0.31673	0.23338	0.91685	0.8335	1.3	1.8	8	14	18	24	339.15	404.6	4.0915	3.6907	61.88	57.46	140	139	4.4	4	2.35	2.38	0.86	0.86
1330	M	8	F10d	1.02	1.07	97	90	31	35	0.53344	0.63346	0.58345	0.63346	0.41675	0.31673	1.23358	1.18357	0.93	1.8	2	2	4	4	327.25	446.25	5.845	5.678	90.168	90.168	143	141	4.6	4.9	2.38	2.44	0.86	0.91
1331	F	8	F10d	0.92	0.97	114	105	31	34	0.60012	0.53344	0.61679	0.48343	0.25005	0.15003	0.86684	0.8335	0.94	4.8	5	8	12	16	351.05	422.45	4.843	2.8223	73.372	76.908	140	136	4	3.8	2.3	2.32	0.8	0.82
1332	M	8	F10d	0.98	1.03	103	96	31	30	0.53344	0.56678	0.78349	0.58345	0.3334	0.28339	1.1669	1.18357	5.9	10.6	15	10	30	20	446.25	844.9	3.7074	2.505	76.024	74.256	139	141	3.9	4.1	2.32	2.27	0.72	0.77
1333	M	9	F10d	1.06	1.02	91	97	30	30	0.48343	1.10022	0.58345	0.90018	0.28339	0.25005	1.08355	0.90018	0.16	0.68	2	1	6	4	392.7	737.8	5.7281	3.6573	85.748	94.588	139	139	4.2	3.9	2.37	2.35	0.76	0.78
1334	F	8	F10d	0.94	1.05	111	93	27	29	0.25005	0.41675	0.15003	0.26672	0.26672	0.13336	0.70014	0.70014	1	4.4	5		10		291.55	428.4	3.3734	2.8724	63.648	61.88	138	138	4.2	4	2.31	2.35	0.81	0.77
1335	M	14	F15d	0.99	1.18	102	78	31	34	0.25005	0.25005	0.3334	0.18337	0.51677	0.23338	1.01687	0.86684	29.8	68.7	50	34	72	62	458.15	934.15	4.3921	2.0541	70.72	76.908	140	139	4.6	4.3	2.34	2.33	0.81	0.86
1336	F	14	F15d	0.93	1.04	112	95	31	32	0.41675	0.6668	0.61679	1.21691	0.56678	0.25005	1.30026	1.11689	6.7	4.8	25	18	44	38	398.65	440.3	4.3754	2.9392	62.764	60.996	139	140	3.9	3.9	2.43	2.39	0.89	0.87
1337	F	15	F15d	0.9	1	119	99	30	35	0.25005	0.55011	0.35007	0.76682	0.3334	0.23338	1.03354	1.10022	8.8	7.5	8	12	20	24	321.3	565.25	4.6259	3.2398	59.228	68.068	141	144	4.4	4.5	2.29	2.47	0.85	0.87
1338	M	8	F10d	0.9	1.03	117	96	29	31	0.25005	0.53344	0.3334	0.68347	0.41675	0.46676	0.60012	0.75015	1.2	2.9	12	12	24	22	434.35	767.55	5.4776	3.6907	77.792	85.748	141	140	4.4	4.3	2.31	2.48	0.86	0.88
1339	M	8	F10d	0.86	0.97	127	105	31	32	0.31673	0.81683	0.38341	0.70014	0.38341	0.30006	1.0002	1.10022	2.7	10.4	6	12	12	22	357	708.05	3.7074	2.9893	62.764	76.908	137	136	4.3	4.7	2.29	2.43	0.79	0.85
1340	F	5	F5d	1.04	1.07	95	90	27	29	0.41675	0.75015	0.41675	0.55011	0.46676	0.35007	0.91685	0.93352	0.37	2.5	6	10	12	20	220.15	571.2	3.6072	3.1563	60.112	72.488	140	138	4.2	4.2	2.29	2.31	0.96	0.83
1341	F	5	F5d	1.05	1.05	93	92	32	33	0.20004	0.30006	0.20004	0.28339	0.13336	0.15003	0.60012	0.63346	0.12	0.27	10	10	18	18	226.1	386.75	4.3253	2.4048	60.112	56.576	139	139	4.1	4.3	2.28	2.32	0.81	0.81
1342	F	5	F5d	0.96	1.05	106	93	32	33	0.3334	0.3334	0.30006	0.30006	1.23358	1.05021	0.98353	0.8335	0.9	1.5	16	8	26	20	249.9	315.35	5.4442	3.2565	78.676	91.052	140	138	4.8	4.5	2.36	2.21	0.85	0.88
1343	F	5	F5d	0.94	1	111	99	27	28	0.51677	0.61679	1.08355	0.91685	1.23358	0.88351	1.96706	1.90038	1.8	2.9	20	24	40	44	327.25	362.95	5.3106	3.6406	53.04	56.576	139	140	4	4.3	2.39	2.34	0.8	0.87
1344	M	8	F10d	1.11	1.12	85	84	30	32	0.58345	1.1669	0.61679	1.18357	0.40008	0.30006	1.48363	1.25025	3.1	3.7	8	18	18	24	368.9	362.95	6.1289	4.4923	82.212	84.864	140	143	4.5	4.8	2.3	2.38	0.87	0.82
1345	F	8	F10d	0.99	1.02	101	97	32	35	0.45009	0.40008	0.31673	0.41675	0.36674	0.28339	0.90018	0.6668	0.18	0.21	4	6	8	12	309.4	422.45	3.3066	2.1877	53.924	55.692	139	139	4.5	4.3	2.28	2.38	0.81	0.76
1346	M	8	F10d	0.98	0.97	103	105	32	34	0.65013	1.56698	0.76682	1.26692	2.20044	1.58365	0.86684	0.80016	0.32	0.42	4	8	8	14	362.95	708.05	5.1436	2.672	83.096	73.372	140	140	4.6	4.6	2.31	2.55	0.87	0.84
1347	F	5	F5d	0.99	1.04	101	95	29	29	0.46676	0.58345	0.35007	0.70014	0.1667	0.18337	0.80016	0.70014	0.28	0.12	2	4	6	12	196.35	345.1	4.7428	2.9726	72.488	80.444	138	137	4.1	4.5	2.34	2.38	0.84	0.91
1348	M	5	F5d	0.98	1.04	103	95	31	32	0.41675	0.61679	0.38341	0.43342	0.78349	0.60012	1.0002	0.95019	0.6	1.7	12	22	24	38	386.75	636.65	4.7929	4.1416	82.212	88.4	139	140	4.5	5	2.34	2.35	0.89	0.99
1349	M	5	F5d	0.99	1.05	101	92	33	36	0.56678	0.55011	0.76682	0.63346	2.05041	1.55031	0.98353	1.0002	0.4	0.42	4	6	8	12	374.85	464.1	4.175	3.2231	79.56	87.516	139	139	4.2	4.3	2.28	2.38	0.87	0.98
1350	F	8	F10d	0.98	1.08	103	89	28	30	0.58345	0.70014	0.45009	0.90018	0.88351	0.51677	1.10022	0.86684	3.8	2.9	2	2	4	6	285.6	249.9	2.8223	1.2692	53.04	51.272	127	133	4.1	4	2.27	2.22	0.8	0.77
1351	M	8	F10d	0.99	1.02	101	97	37	39	0.45009	0.38341	0.48343	0.53344	0.48343	0.3334	0.91685	0.96686	3.3	18.3	4	16	10	30	428.4	529.55	3.674	4.175	76.024	91.052	139	141	4.4	4.5	2.31	2.42	0.87	0.96
1352	M	14	F15d	0.99	1.01	101	98	28	31	0.65013	0.5001	0.93352	0.61679	0.78349	0.51677	0.91685	0.8335	1.2	0.4	14	8	26	14	428.4	589.05	5.4943	3.1062	68.068	66.3	143	141	3.8	4.3	2.48	2.44	0.91	0.89
1353	M	8	F10d	0.98	1.05	103	93	33	36	0.70014	1.03354	1.60032	2.20044	1.68367	1.15023	0.78349	0.80016	0.34	0.56	2	6	6	10	440.3	642.6	5.2438	2.9893	89.284	95.472	140	140	4.6	4.5	2.37	2.48	0.86	0.87
1354	F	8	F10d	0.85	0.95	131	109	31	36	0.58345	0.63346	0.43342	0.56678	0.20004	0.25005	0.58345	0.63346	0.18	0.79	2	2	8	4	357	374.85	4.4088	1.67	72.488	67.184	141	138	4.8	4	2.46	2.46	0.95	0.91
1355	F	13	F15d	0.95	1.09	109	88	31	34	0.3334	0.60012	0.38341	0.58345	0.15003	0.15003	1.0002	0.85017	2.4	2.3	8	8	18	18	339.15	612.85	5.6112	2.2044	51.272	54.808	142	142	4.4	4.7	2.51	2.35	0.85	0.79
1356	F	13	F15d	0.9	0.98	117	103	33	33	0.25005	0.48343	0.35007	0.80016	0.56678	0.41675	1.1669	1.30026	17.6	8.3	30	14	60	28	368.9	398.65	4.3921	1.8871	53.04	55.692	140	141	4.1	4.2	2.42	2.55	0.81	0.87
1357	F	8	F10d	0.84	0.93	134	112	28	30	0.43342	0.58345	0.36674	0.48343	0.40008	0.48343	0.73348	0.8335	0.68	2.2	10	8	22	16	339.15	428.4	8.016	3.7909	53.924	65.416	140	141	3.7	3.3	2.37	2.55	0.83	0.87
1358	F	13	F15d	1	1.14	99	82	29	31	0.31673	0.70014	0.53344	0.85017	3.90078	1.23358	1.48363	1.20024	2.7	10.6	6	30	24	48	351.05	416.5	4.0581	3.173	46.852	56.576	140	141	4.3	4.1	2.45	2.32	0.85	0.87
1359	M	5	F5d	1.04	1.13	95	83	32	32	0.68347	0.65013	1.35027	1.08355	0.5001	0.5001	0.81683	0.6668	0.85	6.3	1	6	4	10	398.65	600.95	5.0601	3.6907	91.052	89.284	140	140	4.4	4.4	2.34	2.47	0.88	0.89
1360	M	5	F5d	0.98	1.12	103	84	27	30	0.35007	0.53344	0.80016	0.85017	0.46676	0.48343	0.58345	0.60012	0.68	2.9	6	10	16	20	392.7	535.5	6.2625	3.5237	86.632	92.82	141	141	4.2	4.3	2.41	2.46	0.91	0.9
1361	F	8	F10d	1.16	1.24	80	72	31	35	0.36674	0.3334	0.25005	0.25005	0.20004	0.18337	0.8335	0.65013	4.2	3.4	8	10	18	20	273.7	547.4	4.4255	2.2211	61.88	69.836	143	139	4.4	4.5	2.18	2.34	0.88	0.82
1362	F	12	F10d	0.97	1.15	104	81	27	30	0.45009	0.71681	0.51677	0.76682	0.23338	0.23338	1.21691	0.96686	5.3	7	2	8	6	16	339.15	487.9	4.2752	3.173	67.184	66.3	137	140	4.4	4.8	2.28	2.31	0.82	0.85
1363	M	8	F10d	0.97	1.07	105	90	31	32	0.36674	0.41675	0.76682	0.68347	1.10022	0.80016	0.60012	0.63346	0.13	0.45	18	20	40	48	392.7	589.05	6.2959	4.9766	86.632	86.632	141	141	4	4.1	2.39	2.49	0.9	1
1364	M	5	F5d	0.94	1.03	111	96	31	31	0.36674	0.75015	0.46676	0.71681	0.35007	0.28339	0.88351	0.8335	1.8	6.6	18	10	26	22	386.75	624.75	4.0748	3.6573	86.632	82.212	142	140	4.4	4.5	2.37	2.31	0.93	0.95
1365	M	7	F5d	0.9	1.03	117	96	29	30	0.36674	0.58345	0.30006	0.41675	0.21671	0.23338	0.58345	0.65013	0.42	0.16	6	2	12	4	327.25	636.65	3.8911	2.9559	81.328	91.936	142	137	4.2	4.7	2.35	2.32	0.77	0.71
1366	M	7	F5d	0.84	1.07	134	90	32	31	0.53344	0.6668	0.78349	0.75015	3.01727	1.90038	1.81703	2.01707	0.92	0.19	6	2	12	4	380.8	648.55	4.6259	3.5404	80.444	88.4	141	137	4.6	4.7	2.27	2.36	0.83	0.83
1367	M	14	F15d	0.95	1.06	109	91	28	27	0.76682	1.3336	1.28359	2.46716	1.28359	1.11689	1.01687	1.05021	10.5	8.4	16	18	32	36	487.9	779.45	6.5464	10.5711	83.096	119.34	135	136	3.8	3.5	2.37	2.49	0.7	0.83
1368	F	9	F10d	0.93	1.1	112	87	34	39	0.3334	0.53344	0.3334	0.53344	0.11669	0.13336	0.90018	0.95019	0.16	0.19	10	10	25	22	226.1	261.8	5.0768	1.9873	68.952	68.068	142	143	4.2	4.4	2.16	2.36	0.85	0.95
1369	M	9	F10d	1.04	1.12	95	84	32	31	0.48343	1.20024	0.73348	1.60032	0.41675	0.35007	1.40028	1.90038	0.42	5.4	8	10	18	18	404.6	559.3	6.7301	4.7428	75.14	78.676	142	139	4.3	4.6	2.43	2.49	0.78	0.94
1370	F	14	F15d	0.93	1.02	112	97	32	35	0.51677	0.43342	0.63346	0.60012	0.78349	0.28339	1.13356	1.01687	4.5	8.9	8	28	18	40	309.4	351.05	4.8931	3.2565	59.228	62.764	139	141	4.1	4.7	2.29	2.34	0.8	0.86
1371	F	8	F10d	1.05	1.05	92	92	34	35	0.25005	0.26672	0.23338	0.31673	0.1667	0.20004	0.73348	0.68347	2.4	0.06	2	2	10	6	249.9	279.65	1.8203	1.0521	39.78	46.852	142	141	4.1	4.5	2.4	2.31	0.82	0.9
1372	M	8	F10d	1	1.05	101	92	27	29	0.45009	0.63346	0.80016	0.8335	0.8335	0.58345	1.15023	1.1669	2.9	2.4	8	8	14	16	362.95	702.1	4.6092	3.6406	81.328	88.4	138	138	4.2	4.3	2.36	2.41	0.84	0.82
1373	M	16	F15d	1	1.2	99	76	31	36	0.35007	0.6668	0.58345	1.01687	0.43342	0.21671	0.91685	0.95019	4.6	8.6	10	18	20	35	297.5	672.35	6.2458	5.2939	69.836	88.4	139	140	4.2	4.5	2.37	2.44	0.92	0.96
1374	F	8	F10d	0.89	1.1	121	87	27	27	0.30006	0.45009	0.45009	0.6668	0.36674	0.5001	1.15023	1.55031	1.6	10.4	20	20	32	34	261.8	374.85	3.3066	1.6867	68.068	81.328	141	141	4.6	4.4	2.28	2.18	0.93	1.06
1375	F	8	F10d	0.94	1.06	111	91	30	32	0.30006	1.15023	0.25005	0.61679	0.18337	0.1667	0.6668	0.68347	0.21	0.12	18	6	28	14	202.3	220.15	2.6887	1.002	49.504	50.388	143	141	4.2	4.4	2.32	2.23	0.75	0.79
1376	M	14	F15d	0.99	1.08	102	89	31	34	0.3334	0.48343	0.53344	0.70014	0.81683	0.46676	0.96686	0.96686	2.7	3.3	22	18	38	30	410.55	535.5	5.0768	3.1062	76.908	82.212	138	140	4.3	4.5	2.41	2.46	0.9	0.93
1377	M	15	F15d	0.91	1.11	116	85	31	35	0.51677	0.91685	0.58345	1.08355	0.5001	0.25005	0.93352	1.18357	13.1	11.7	34	22	58	44	630.7	725.9	6.1122	2.4382	106.08	83.096	138	139	3.9	4.5	2.31	2.33	0.86	0.78
1378	F	21	F20d	0.92	0.97	114	105	33	34	0.38341	0.63346	0.35007	0.60012	0.55011	0.38341	1.31693	1.38361	6.6	4.6	28	16	52	26	315.35	422.45	4.4088	1.1857	70.72	71.604	140	140	4.4	4.9	2.43	2.48	0.89	1
1379	F	5	F5d	1.09	1.29	88	69	27	28	0.30006	0.48343	0.31673	0.53344	0.41675	0.53344	0.91685	1.06688	3.2	8.6	24	30	40	58	315.35	404.6	3.7408	1.4362	64.532	75.14	139	139	4.2	4.4	2.23	2.3	0.75	0.85
1380	F	5	F5d	0.95	1.04	109	95	32	36	0.28339	0.51677	0.3334	0.51677	0.28339	0.23338	1.06688	1.1669	1	1.9	6	6	12	12	309.4	416.5	2.8557	1.9372	56.576	62.764	141	141	4.5	5	2.26	2.34	0.95	0.99
1381	M	8	F10d	0.97	0.99	105	102	31	35	0.55011	0.76682	0.96686	1.40028	0.36674	0.31673	0.88351	1.11689	0.05	0.06	4	10	8	16	220.15	499.8	5.0768	4.4923	74.256	92.82	144	142	4.2	4.4	2.22	2.37	0.77	0.87
1382	F	8	F10d	0.92	1.05	114	92	31	34	0.25005	0.3334	0.1667	0.21671	0.1667	0.10002	0.75015	0.91685	0.34	0.39	12	18	22	28	321.3	654.5	2.9225	2.3881	60.996	63.648	143	141	3.8	4.4	2.18	2.41	0.79	0.86
1383	F	8	F10d	0.93	0.99	112	102	35	37	0.31673	0.5001	0.31673	0.60012	0.20004	0.23338	1.08355	1.28359	0.93	2.3	16	22	28	32	291.55	511.7	4.2585	1.8704	62.764	74.256	141	141	4.3	4.6	2.35	2.33	0.93	0.9
1384	F	21	F20d	0.97	1.09	105	88	30	32	0.70014	0.75015	1.05021	0.85017	0.40008	0.21671	1.08355	0.98353	3.3	2.1	20	6	36	12	374.85	517.65	3.8076	1.7034	45.968	63.648	141	147	3.9	3.7	2.27	2.42	0.9	0.9
1385	M	7	F5d	0.88	1.03	123	96	32	32	0.76682	0.71681	0.86684	0.98353	1.03354	0.71681	1.11689	1.05021	2.1	2.3	2	8	8	16	404.6	553.35	2.2211	1.9372	75.14	87.516	142	139	4	4.2	2.33	2.41	0.82	0.77
1386	M	8	F10d	0.85	0.99	129	102	31	36	0.18337	0.36674	0.21671	0.40008	0.35007	0.28339	0.73348	1.0002	2.6	18	1	6	2	12	446.25	529.55	5.8784	4.3587	104.312	127.296	139	142	3.9	5.4	1.89	2.38	0.71	0.8
1387	F	5	F5d	1.07	1.21	90	75	34	37	0.26672	0.25005	0.23338	0.21671	0.21671	0.21671	0.8335	0.76682	9.4	3	14	6	26	12	357	565.25	2.7221	1.9539	70.72	76.908	139	139	4.6	4.1	2.34	2.28	0.87	0.83
1388	M	7	F5d	0.97	1.08	105	89	30	32	1.1669	1.21691	1.25025	1.3336	5.31773	3.65073	0.8335	0.75015	15.4	21.4	20	24	38	40	440.3	672.35	5.2104	2.2378	91.052	77.792	142	138	3.8	4	2.25	2.2	0.66	0.83
1389	F	8	F10d	0.96	1.15	106	81	28	29	0.46676	1.05021	0.60012	1.667	0.26672	0.23338	1.0002	0.91685	0.42	2.3	10	8	18	16	279.65	368.9	4.342	1.8871	62.764	64.532	142	142	4.1	4.2	2.42	2.42	0.92	0.98
1390	F	12	F10d	1	1.05	101	93	30	33	0.28339	0.3334	0.43342	0.5001	0.20004	0.13336	1.0002	0.88351	1.5	2.8	12	8	22	16	309.4	636.65	5.4442	2.9225	73.372	72.488	139	142	4.4	4.5	2.28	2.26	0.88	0.8
1391	F	12	F10d	0.96	1.04	106	95	31	34	0.65013	0.53344	0.96686	0.93352	0.41675	0.38341	0.65013	0.68347	0.29	1.5	14	20	24	34	398.65	511.7	4.5424	3.3901	58.344	67.184	141	142	4.4	4.8	2.5	2.51	0.83	0.91
1392	F	5	F5d	1.09	1.11	88	85	29	29	0.40008	0.40008	0.45009	0.41675	0.31673	0.31673	0.5001	0.41675	0.37	0.04	2	6	6	12	261.8	285.6	3.1563	2.4549	72.488	84.864	138	139	4.2	4.2	2.09	2.33	0.9	0.93
1393	M	8	F10d	1.01	1	99	99	35	36	0.63346	0.98353	1.1669	1.61699	0.85017	0.63346	1.25025	1.06688	1.4	1.6	8	6	16	18	565.25	702.1	4.7428	5.2104	97.24	101.66	138	137	4.2	4.3	2.41	2.33	0.91	0.92
1394	F	20	F20d	0.99	1.09	102	88	30	29	0.21671	0.63346	0.30006	0.88351	0.25005	0.21671	1.05021	0.95019	8.8	1.6	16	2	38	4	422.45	666.4	5.177	1.6366	75.14	68.952	140	140	4.4	4.6	2.32	2.31	0.81	0.8
1395	F	5	F5d	0.95	1.04	108	95	30	32	0.3334	0.3334	0.40008	0.35007	0.91685	0.60012	0.85017	0.75015	1.8	1.9	8		20		321.3	386.75	2.9392	3.2398	68.068	72.488	141	139	4.7	4.9	2.34	2.31	0.96	0.96
1396	M	6	F5d	0.91	1.08	116	89	27	31	0.78349	0.91685	1.1669	1.58365	0.48343	0.46676	1.01687	1.06688	1.4	0.56	4	4	8	8	464.1	743.75	4.7762	3.9078	86.632	100.776	141	139	4.7	4.8	2.4	2.44	0.93	0.99
1397	F	9	F10d	0.92	0.95	114	108	30	33	0.26672	0.3334	0.26672	0.43342	0.30006	0.38341	0.86684	0.73348	1.9	0.59	3	6	8	10	279.65	273.7	5.511	1.8203	68.952	61.88	141	142	4.6	4.3	2.26	2.24	0.84	0.86
1398	F	5	F5d	0.9	0.93	117	112	35	27	0.78349	0.86684	0.40008	0.56678	0.30006	0.40008	1.05021	0.80016	1.8	0.33	30	14	54	36	357	368.9	3.2899	6.9472	68.068	71.604	147	143	4.4	3.8	2.36	2.21	0.95	0.99
1399	F	5	F5d	1.08	1.03	89	96	28	31	0.43342	0.30006	0.51677	0.40008	0.13336	0.1667	0.58345	0.53344	5	3.8	10	12	20	22	273.7	410.55	3.5237	2.5885	42.432	53.924	141	142	4.2	3.9	2.12	2.13	0.87	0.91
1400	M	5	F5d	0.95	0.93	109	112	27	30	0.43342	0.53344	0.40008	0.53344	0.75015	0.73348	0.96686	0.95019	1.2	4.1	4	10	8	18	368.9	630.7	4.5758	3.7408	76.024	85.748	144	137	4.7	5.3	2.37	2.38	0.86	0.85
1401	F	5	F5d	1.03	0.97	96	105	34	36	0.43342	0.65013	0.30006	0.41675	0.21671	0.23338	1.80036	1.65033	0.55	3.9	18	20	32	38	297.5	529.55	4.9599	2.3714	66.3	67.184	142	134	4.2	4.2	2.38	2.31	0.86	0.82
1402	F	5	F5d	1.01	1.08	99	89	28	28	0.38341	0.58345	0.40008	0.55011	0.30006	0.28339	0.78349	0.80016	0.12	0.97	6	6	12	12	184.45	243.95	3.173	1.7869	75.14	76.908	142	138	4.8	4.6	2.43	2.3	1.01	1.03
1403	M	5	F5d	1.09	1.11	88	85	32	32	0.43342	0.65013	0.45009	0.46676	0.36674	0.28339	0.8335	0.80016	0.48	1	2	2	6	6	339.15	660.45	7.3647	2.4716	90.168	88.4	141	141	4	3.9	2.38	2.27	0.96	0.96
1404	M	7	F5d	0.87	0.95	125	108	31	32	0.36674	0.36674	0.35007	0.56678	0.56678	0.45009	1.65033	1.43362	2.5	4.3	16	10	26	20	368.9	612.85	5.5945	2.7221	60.112	62.764	137	137	5	4.5	2.37	2.37	0.85	0.81
1405	M	5	F5d	1.5	2.13	56	36	37	37	0.45009	0.53344	0.23338	0.31673	0.65013	0.53344	0.71681	0.81683	3	3.6	48	42	78	62	398.65	553.35	8.7341	8.9178	82.212	113.152	141	140	4.6	5.5	2.36	2.52	0.74	1.02
1406	M	7	F5d	0.91	0.95	116	109	31	32	0.5001	0.38341	0.75015	0.60012	0.56678	0.36674	0.90018	0.81683	1.3	0.61	10	14	20	22	398.65	767.55	4.175	2.3881	58.344	69.836	136	140	4.5	4.8	2.28	2.33	0.81	0.75
1407	F	5	F5d	1.02	1.12	97	84	35	36	0.31673	0.3334	0.58345	0.46676	0.38341	0.36674	1.01687	0.95019	0.17	1.7	24	22	38	36	208.25	285.6	2.9392	1.8203	50.388	54.808	134	132	3.9	4.6	2.33	2.32	0.75	0.77
1408	F	6	F5d	0.87	0.9	125	117	29	31	0.28339	0.28339	0.41675	0.3334	0.21671	0.20004	0.65013	0.55011	0.12	1	10	6	18	14	315.35	404.6	1.67	1.6366	57.46	57.46	144	138	4.2	4	2.33	2.28	0.77	0.81
1409	F	5	F5d	0.98	0.99	103	102	27	27	0.36674	0.38341	0.53344	0.51677	0.46676	0.36674	0.75015	0.76682	0.73	5.2	6	12	12	20	285.6	481.95	4.175	3.9746	68.068	72.488	140	142	3.9	4.8	2.15	2.15	0.76	0.81
1410	M	5	F5d	0.93	0.97	112	105	32	32	0.35007	0.78349	0.65013	0.95019	1.06688	0.65013	0.98353	1.03354	6.6	8	12	18	20	30	368.9	648.55	6.4796	4.7094	84.864	85.748	139	143	4.2	4.5	2.15	2.19	0.79	0.82
1411	F	7	F5d	0.9	0.94	119	111	29	31	0.3334	0.60012	0.38341	0.63346	0.1667	0.15003	0.93352	0.85017	5.3	9.6	10	18	18	26	345.1	523.6	4.1583	3.3233	76.908	71.604	143	140	4.6	4.3	2.16	2.2	0.86	0.8
1412	F	6	F5d	0.92	1	114	99	30	33	0.25005	0.28339	0.31673	0.26672	0.68347	0.43342	0.81683	0.71681	0.12	0.24	4	2	8	4	303.45	499.8	4.4088	2.4883	75.14	76.908	138	137	4.3	4.6	2.34	2.22	0.82	0.79
1413	F	5	F5d	0.93	1.01	112	98	28	30	0.40008	0.56678	0.36674	0.5001	0.38341	0.31673	0.78349	0.73348	4.7	5.4	16		30		297.5	333.2	3.7074	2.7054	64.532	66.3	142	139	4.6	4.2	2.26	2.25	0.87	0.91
1414	F	14	F15d	1.05	1.03	93	96	32	31	0.26672	0.58345	0.3334	0.68347	0.15003	0.1667	0.76682	0.75015	1.8	2	14	12	24	24	380.8	624.75	3.6239	1.9873	68.952	68.068	144	144	4.5	4.4	2.19	2.25	0.84	0.78
1415	F	8	F10d	0.94	0.96	111	106	30	33	0.28339	0.5001	0.41675	0.60012	0.21671	0.23338	1.11689	0.95019	0.08	0.52	12	18	20	32	220.15	351.05	3.7074	2.4048	71.604	65.416	143	137	4.4	4.2	2.3	2.27	0.8	0.82
1416	F	14	F15d		1.18		78		31	0.40008	0.23338	0.6668	0.58345	0.35007	0.5001	0.78349	0.88351	4.7	17.8		28		42	321.3	589.05	3.3233	1.8871	49.504	55.692	137	144	4.5	4.6	2.25	2.31	0.72	0.81
1417	F	14	F15d	0.97	1.19	105	77	31	32	0.23338	0.5001	0.25005	0.45009	0.18337	0.11669	1.15023	0.73348	4.4	2.9	26	30	48	40	339.15	797.3	5.177	2.3213	82.212	85.748	141	137	4.3	4.4	2.24	2.28	0.82	0.97
1418	M	6	F5d	0.92	0.95	114	108	34	38	0.55011	0.95019	0.63346	0.96686	1.10022	0.80016	0.88351	0.75015	0.2	0.33	6	8	12	16	351.05	553.35	5.2939	3.7742	72.488	76.908	142	142	4.4	4.6	2.37	2.28	0.89	0.97
1419	F	8	F10d	0.88	1.02	123	97	29	30	0.51677	1.08355	1.18357	1.8337	1.28359	0.75015	1.08355	1.0002	7.2	7.9	16	12	30	24	357	529.55	4.3253	2.4716	60.996	60.112	139	139	4.7	4.2	2.39	2.31	0.84	0.82
1420	M	5	F5d	1.05	1.02	92	97	31	31	0.41675	0.30006	0.6668	0.58345	0.23338	0.23338	1.03354	1.25025	0.17	0.09	4	4	8	8	315.35	291.55	3.0728	2.9058	85.748	89.284	148	140	3.8	3.9	2.45	2.35	0.83	0.86
1421	F	5	F5d	0.92	1.07	114	90	31	32	0.75015	0.45009	1.30026	0.70014	0.6668	0.43342	1.21691	1.38361	0.35	0.4	12	8	24	20	303.45	345.1	3.2064	1.9038	53.04	57.46	141	138	29	4.6	2.25	2.36	0.84	0.83
1422	M	5	F5d	0.99	1.04	101	93	29	30	0.55011	0.73348	0.6668	0.80016	1.21691	0.95019	1.10022	1.03354	0.95	0.87	2	8	6	18	374.85	618.8	4.1583	3.6573	94.588	93.704	138	137	4.3	4.6	2.31	2.3	0.88	0.97
F, female; M, male, F5d, fasting 5±2 days; F10d, fasting 10±2 days; F15d, fasting 15±2 days; F20d, fasting 20±2 days; INR, international normalized ratio; PTT, partial thromboplastin time; GOT, serum glutamic oxaloacetic transaminase; GPT, serum glutamate pyruvate transaminase; GGT, serum gamma-glutamyl transferase; AP, alkaline phosphatase; CRP, C-reactive protein; ESR 1h, erythrocyte sedimentat…
