# Supplementary material for: Safety, health improvement and well-being during a 4 to 21-day fasting period in an observational study including 1422 subjects
Source: PLoS One. 2019 Jan 2;14(1):e0209353. doi: 10.1371/journal.pone.0209353 (PMC6314618; doi:10.1371/journal.pone.0209353)
Supplement: S12 Table — Effect of fasting on clinical parameters, well-being and ketosis. (XLSX) [file pone.0209353.s012.xlsx]

## Sheet: Tabelle1
S12 Table. Raw data of Table S1. Effect of fasting on clinical parameters, well-being and ketosis.
patient number	sex	length of fast (days)	group	weight (kg) pre	weight (kg) post	BMI (kg/m²) pre	BMI (kg/m²) post	waist (cm) pre	waist (cm) post	SBP (mmHg) pre	SBP (mmHg) post	DBP (mmHg) pre	DBP (mmHg) post	puls (beats/min) pre	puls (beats/min) post	EWB (0-10) pre	EWB (0-10) post	PWB (0-10) pre	PWB (0-10) post	Acetoacetic acid (mg/dL) pre	Acetoacetic acid (mg/dL) post
1	F	6	F5d	79.5	74.3	28.5	26.6413	96	89	130	146	80	93	72	80	8	8	8	9	0	80
2	F	11	F10d	63.4	59.9	23.8624	22.5451	84		121	114	67	63	57	63	5	7	5	7	0	40
3	F	6	F5d		71.5		27.2443	99	96		122		72		70	8	10	6	10	5	80
4	F	6	F5d	73.5	70.9	27.3275	26.3608	93	89	162	154	102	94	72	73	6	6	5	7		80
5	F	5	F5d	51.3	49.2	21.0799	20.217	69	66	152	118	90	82	95	90	5	4	7	7	0	40
6	F	6	F5d	96.5		33.7873		96	93	107		68		73		4	5	4	5	0	80
7	F	9	F10d	103	98.9	39.2471	37.6848	116	101	142	126	101	83	81	80	8	9	6	9	5	40
8	M	6	F5d	95.7	91.1	29.2116	27.8075	99		178	125	104	80	64	84	5	8	4	8	0	80
9	M	8	F10d	83.5	78.3	25.7716	24.1667	95		147	114	93	90	78	73
10	M	6	F5d	96.6	91.9	30.8341	29.3338	105	101	110	121	70	82	76	77	4	7	4	8	0	15
11	F	9	F10d					86	81	149	111	75	72	55	63	10	9	8	9	0	5
12	F	9	F10d	91.4	88.3	28.526	27.5584	99	96	114	124	67	59	68	61	3	7	4	6	0	40
13	F	8	F10d	87.9	84.7	36.1193	34.8044	117	113	162	140	99	93	76	86
14	F	9	F10d	72.1	68.3	25.8525	24.4899	87	82	108	137	75	82	68	83	9	10	9	10	0	80
15	F	8	F10d	87.2	83.2	29.8211	28.4532	94	88	128	119	82	79	58	58	8	9	3	10	0	40
16	M	8	F10d	118	109	38.094	35.1885	120		118	111	78	75	66	72
17	F	8	F10d	78	74.5	29.0006	27.6993	94		145	123	85	64	72	65
18	F	6	F5d	70	65.3	26.0262	24.2787	78	72	156	146	71	78	65	69	8	10	6	6	0	160
19	F	5	F5d	70.8	69	29.8533	29.0943	96	94	114	110	78	70	70	85	9	9	9	9	5	40
20	M	5	F5d	79	76.2	23.0825	22.2644	85	82	124	119	81	76	73	63	10	10	5	9	0	40
21	F	5	F5d	93.1	89.7	32.5969	31.4065	109		164	122	94	75	55	60	7	5	4	3	0	40
22	M	5	F5d	94.5	89.9	29.8258	28.3739	104	98	139	130	90	80	63	65	6	7	2	6	0	40
23	M	5	F5d	83.6	80.7	26.3856	25.4703	96		128	130	94	85	80	71	10	9	9	9	0	5
24	F	9	F10d	68.2	65.3	28.0243	26.8327	79	76	132	109	75	53	62	54
25	F	5	F5d	87.7	84.4	29.6444	28.5289	101	99	102	117	74	77	80	75	2	6	3	6		80
26	M	5	F5d	78	75.3	24.0741	23.2407	96	92	110	106	85	69	74	72	5	8	5	8	0	15
27	M	15	F15d	111.1	104.1	37.1212	34.7823	114	102	126	98	87	79	91	54	5	6	5	5	0	80
28	F	4	F5d	69	68.2	23.8754	23.5986	82	81	106	108	69	67	70	66	4	6	4	5	0	40
29	F	8	F10d	78.1	74.4	26.3994	25.1487	75	67	115	120	79	68	77	51	7	7	5	7	0	15
30	M	17	F15d	104.3	96.9	33.5098	31.2823	118	112	163	136	109	83	79	86					0	15
31	M	12	F10d	84.5	78.6	28.8978	26.8801	106	101	122	135	85	82	65	72	7	8	7	8	15	40
32	F	10	F10d	84.4	80.5	30.2628	28.8644	82	78	106	96	69	70	89	75
33	M	9	F10d	84.2	79.9	26.8761	25.5035	86	81	122	83	78	69	88	87
34	F	10	F10d	68.3	65	23.9137	22.7583	85	82	117	128	72	77	58	65	6	8	9	8	0	80
35	F	6	F5d	63.1	60	24.0436	22.8624	73	71	106	106	70	64	59	62	6	8	6	8	0	80
36	F	5	F5d	60.5	58.2	21.4357	20.6207	87	79	120	126	80	78	72	69	10	10	6	8	0	5
37	M	7	F5d	110	103.2	30.1527	28.2887	112	107	139	122	100	79	91	72		7		7		80
38	F	6	F5d	57.6	55.3	22.2214	21.3341	72		137	124	64	74	62	68	5	8	5	7	0	40
39	F	8	F10d	57.9	54	22.3371	20.8325	77	74	106	90	65	62	76	72	7	6	7	6	15	40
40	F	14	F15d	86	79.8	30.8365	28.6134	92	85	155	127	98	78	75	68	6	8	4	6	5	40
41	F	14	F15d	71.5	66.5	25.0341	23.2835	84	70	127	104	70	74	72	86	4	5	1	6	5	15
42	M	8	F10d	98.9	94.3	29.5321	28.1585	104	97	113	122	72	76	70	70
43	F	8	F10d	91.2	88.5	34.7508	33.722	104	102	108	115	70	70	75	71	8	8	5	8	15	80
44	F	15	F15d	62.4	58.2	24.6826	23.0212	90	81	114	106	78	66	70	66	7	9	5	8	0	5
45	M	7	F5d	111.3	104.5	34.7367	32.6145	108		151	134	93	93	54	68	5	6	4	7	15	160
46	F	19	F20d	122.3	113.7	43.3319	40.2849	118	110	131	103	93	86	72	78	7	9	7	9	0	80
47	M	8	F10d	105.6		32.5926		103	97	133	142	84	90	96	87	10	10	10	10	0	15
48	F	10	F10d	70	66.4	26.3465	24.9915	90	83	138	109	96	80	91	88	6	8	5	6	0	40
49	M	8	F10d	108.8	102.6	33.9565	32.0215	120		133	121	101	74	63	56
50	M	9	F10d	93.6	88.7	29.5417	27.9952	101	92	141	118	86	77	82	74	3	7	3	7	5	80
51	M	5	F5d	85.7	82.9	24.2474	23.4552	88		131	122	82	74	64	56	5	8	5	8	5	40
52	F	14	F15d	73.4	68.8	26.0062	24.3764	91	85	163	146	96	91	66	74	6	9	3	9	0	40
53	F	14	F15d	83.8	78	27.0532	25.1808	90	81	183	133	112	90	65	62	7	10	7	9		160
54	F	5	F5d	67.2	64.2	22.9814	21.9555	74	71	130	114	74	70	51	62	8	9	2	9	0	0
55	M	5	F5d	98.3	94.9	29.3529	28.3377	130		155	158	99	89	60	64	7	8	3	8	0	40
56	M	9	F10d	91.4	85.7	27.899	26.1592	105	102	131	131	97	86	71	61	4	10	4	10	0	80
57	M	5	F5d	106	101.8	27.0381	25.9667	100		166	161	99	82	85	67	10	10	10	10	0	80
58	M	5	F5d	83	79.9	27.102	26.0898	100	93	145	116	85	64	68	80	3	2	3	2		15
59	F	9	F10d	63.5	59.7	21.9723	20.6574	70	64	128	104	85	65	57	70
60	M	14	F15d	67.7	59.9	24.2748	21.478	90	82	144	118	65	83	80	90	5	7	4	6	5	40
61	M	7	F5d	74.7	70.4	24.673	23.2527	86		120	110	80	80	60	64	6	8	6	8	40	40
62	M	8	F10d	126.6	119.6	41.3388	39.0531	125	121	159	135	93	97	67	61	6	6	5	5	0	40
63	F	9	F10d	83.3	78	32.5391	30.4687	94	85	136	134	98	73	84	93	3	8	2	8	0	40
64	F	14	F15d	68.4	62.2	24.2347	22.038	70	64	105	103	70	62	53	64	6		6		0
65	F	14	F15d	56.3	51.8	21.9922	20.2344	78	70	126	124	62	70	63	73	8	7	9	9	0	80
66	M	14	F15d	61.9	56.6	22.4633	20.54	88	82	184	152	85	86	69	56	5	6	8	6	0	80
67	M	9	F10d		119		39.7608	120		145	142	80	89	68	70	3	5	4	5	5	80
68	F	14	F15d	84.6	79.9	33.4639	31.6048	100	94	146	110	87	70	70	71	5	8	8	8	0	80
69	M	14	F15d	79.8	73	26.0571	23.8367	97	90	138	134	71	65	59	60	9	10	7	10	0	40
70	F	8	F10d	93.7	89.6	38.0137	36.3504	123	119	130	106	90	80	63	67	8	8	3	6	0	40
71	M	5	F5d	128.7	123.2	41.5483	39.7727	127	123	87	127	74	83	76	82	7	8	5	8	0	160
72	F	14	F15d	94.5	86.9	31.5747	29.0354	92	86	129	106	75	77	71	91	7	9	6	9	5	15
73	F	14	F15d	53.5	51.7	21.9839	21.2442	67	65	113	118	77	76	77	63	7	8	7	8	5	5
74	M	8	F10d	78.8	76.3	25.439	24.632	97	92	138	121	85	74	61	73	5	5	5	5	40	5
75	M	5	F5d	69	66.4	22.7903	21.9316	80		74	118	68	76	75	70	5	8	5	8	40	40
76	M	8	F10d	81.5	77.7	26.3107	25.0839	87	82	124	114	80	76	71	70
77	F	5	F5d	76.1	72.4	29.7266	28.2812	102	100	160	155	93	90	71	70
78	F	5	F5d	69.7	67.4	25.6015	24.7567	77	73	103	120	68	73	55	55	6	9	8	9	0	5
79	M	6	F5d	95.5	92	30.1414	29.0367	105	95	130	121	80	75	80	66
80	M	13	F15d	96.5	90	33.0016	30.7787	104		130	117	84	84	74	59
81	F	9	F10d	74.7	71.1	26.1545	24.8941	85	79	107	101	76	68	67	75	4	8	4	8	0	80
82	F	8	F10d	72.1	68.4	26.1649	24.8222	94	85	146	150	76	86	69	77	6	7	6	7	5	15
83	F	18	F20d	52.9	48.1	19.4307	17.6676	71	65	135	104	100	78	63	58	9	10	6	10	0	0
84	F	10	F10d	74.2	69.4	23.1578	21.6597	76	71	106	90	60	54	63	65
85	M	5	F5d	81.2	78.7	23.9839	23.2455	90	84	129	121	79	72	56	58	8	8	8	8	0	80
86	M	4	F5d	87.6	84.8	27.037	26.1728	97		128	126	85	91	74	78	5	10	4	10	0	40
87	F	8	F10d	65	60.8	26.7094	24.9836	80		122	110	70	70	66	68	8	9	9	8	0	160
88	M	10	F10d	122	113.6	38.0762	35.4546	135	125	170	123	150	83	121	97	10	7	10	8	0	40
89	M	14	F15d	118	111.4	30.7164	28.9983	111	107	131	95	78	65	68	68	8	9	9	8	0	40
90	F	8	F10d	62.9	59.2	22.5537	21.227	83	76	150	151	88	78	75	69	5	6	4	6	0	15
91	F	5	F5d	78.1	75.3	31.2851	30.1634	86	81	186	170	109	106	78	94
92	F	5	F5d	71.4	68.3	25.6015	24.4899	90	86	131	114	59	70	76	81	6	7	7	8	0	15
93	M	5	F5d	90.5	86.8	29.2162	28.0217	107		183	171	97	93	60	60	8	8	8	8	5	80
94	M	8	F10d	99.3	95.6	32.4245	31.2163	120	108	146	110	79	66	61	69	5	5	1	5	0	15
95	F	6	F5d		78.6		29.5833	99	94		147		96		70	10	10	5	7		80
96	F	13	F15d	98.8	91.1	36.2902	33.4619	120	113	127	128	79	93	80	84	7	6	7	6	0	0
97	M	8	F10d	136.4	132.5	40.2883	39.1363	130		158	143	103	94	69	77	3	2	3	4	0	0
98	F	7	F5d	52.7	49.4	21.1104	19.7885	78	68	104	96	90	71	72	76	5	8	3	7	0	80
99	M	9	F10d	96.3	92.1	32.1762	30.7728	119		189	139	112	94	73	51	5	9	4	8	0	5
100	F	9	F10d	69	65.9	26.6193	25.4234	90		92	76	70	54	105	90	7	10	7	10	0	80
101	F	6	F5d		75.3		28.6923	96	93		116		71		61	5	7	5	7	15	80
102	F	9	F10d	74.4	69.8	27.3278	25.6382	88		126	113	90	75	87	96
103	F	9	F10d	75.8	72.7	26.5397	25.4543	87		116	119	78	69	52	67	8	9	7	8	0	80
104	F	13	F15d	83.7	78.3	31.5029	29.4704	97	92	131	145	80	86	67	76	10	10	10	10	0	80
105	M	13	F15d	85.3	78.9	26.6221	24.6247	92	84	146	121	85	70	57	58	7	7	7	7	0	80
106	F	5	F5d	104	101.9	35.5665	34.8483	120	118	130	135	83	82	76	74	3	8	4	5	0	80
107	F	6	F5d	54.2		20.1517		63	60	106		71		81
108	F	5	F5d	85	83	35.3798	34.5473	107	104	163	134	100	86	72	70	3	8	3	8	5	15
109	M	14	F15d	81.8	74.9	22.6593	20.7479	84	77	111	118	75	68	50	45	4	5	7	7	0	5
110	F	6	F5d		54		18.4672	76	73		126		85		72						40
111	M	7	F5d	91.3	88	30.8613	29.7458			137	128	88	81	70	73	6	6	5	6	0	5
112	F	7	F5d	81.5	80	31.4417	30.863			132	113	88	90	67	72	8	8	8	8	0	80
113	M	6	F5d	119.7	115	33.8671	32.5373	110	99	164	122	89	81	64	75	10	8	10	8	5	160
114	M	5	F5d	90.5	86.7	26.4427	25.3324	100	97.5	130	118	81	87	68	71	6	6	3	7	0	40
115	F	5	F5d	55.3	52.7	21.0715	20.0808	66	64	126	121	90	83	80	75	8	9	8	7	5	80
116	F	9	F10d	60.8	55.7	24.6663	22.5973	69	65	124	119	82	74	60	56	4	5	4	5	0	80
117	M	5	F5d	74.9	72.8	23.3763	22.7209	94		132	118	74	83	61	72	7	7	5	8	0	80
118	M	7	F5d	73	69.1	23.04	21.8091	89	85	134	111	92	74	57	60	8	8	8	8	15	80
119	F	5	F5d	56		20.8209		79	75	86	107	56	67	70	65	3	4	3	4	0	40
120	M	4	F5d	102.6	100.2	28.1242	27.4664	93	89	121	118	74	70	61	60	6	7	6	8	0	40
121	F	5	F5d	68.7	65.7	26.8359	25.6641	82	78	98	104	70	69	85	87	5	7	4	7	0	160
122	M	7	F5d	112.4		35.0801		99		145		100		66
123	F	5	F5d	85.1	81.9	32.4265	31.2071	100	96	172	159	93	95	73	70	7	7	3	5	0	40
124	M	7	F5d	77.7	74.7	25.9614	24.9591	96	92	98	117	78	78	89	76	9	10	9	9	0	80
125	M	7	F5d	72.2	68.3	25.2792	23.9137	96	92	133	107	93	90	83	99
126	M	14	F15d	125.1	114.5	42.2864	38.7034	132	122	139	113	94	84	65	63	7	9	5	9	5	160
127	F	4	F5d	64.4	62.4	23.3706	22.6448	81	77	130	130	79	75	53	74	4	4	5	4	0	80
128	F	7	F5d	89.1	86.1	33.1276	32.0122	107	101	126	126	87	82		62	5	7	5	7	0	15
129	F	5	F5d	79.9	76.5	26.6965	25.5605	96	87	150	111	90	62	71	75	6	5	6	4	0	80
130	F	14	F15d	104.9	100.5	37.6134	36.0357	123	107	135	135	89	86	65	66	5	5	4	5	5	40
131	M	5	F5d	92.4	88.4	28.8381	27.5897	92	85	105	104	78	79	78	70	8	8	8	7	0	80
132	F	5	F5d	64.8	62.8	24.0928	23.3492	80	74	99	118	71	78	69	61	5	7	5	6	0	5
133	M	14	F15d	73	68.6	26.8136	25.1974	102	100	146	147	89	83	59	63
134	F	10	F10d	64.6	61.1	23.4432	22.173	78		101	90	70	58	75	76	3	7	3	8	5	160
135	F	14	F15d	66.8	64.3	20.8483	20.068	69	65	158	111	85	70	69	59	4	8	7	9	80	15
136	M	8	F10d	116.8	111	39.4808	37.5203	132		145	138	87	90	59	67	6	9	6	9	0	80
137	F	8	F10d	90	86.7	36.5126	35.1738	111		150	136	98	97	81	77	4	8	2	7	0	80
138	M	6	F5d	125.6	118.9	34.0712	32.2537	125	110	159	136	94	94	62	73	6	7	6	7	0	160
139	M	5	F5d	94.6	89.6	30.1957	28.5997	110	108	150	122	98	77	56	56	2	8	3	8	0	40
140	F	6	F5d	64.6	59.9	25.2344	23.3984	76	72	111	109	73	74	66	65	4	4	4	7	5	5
141	F	13	F15d	126.1	118.7	43.6332	41.0727	124	118	119	120	82	86	75	76	4	7	4	6	5
142	F	11	F10d	135.6	125.5	47.4773	43.941	102	89	154	120	109	85	94	83	7	9	5	9	0	15
143	F	11	F10d	50.4	47.2	20.7101	19.3951	72	69	146	99	98	72	74	102	3	8	3	7	0	5
144	F	10	F10d	77.8	74.6	28.9262	27.7365	88		109	110	72	67	71	67	8	9	8	10	5	0
145	M	21	F20d	135.5	122.2	38.7486	34.9452	135	120	142	114	92	68	76	82	3	6	2	7	0	160
146	F	14	F15d	75.4	70.7	29.4531	27.6172	100		166	148	89	81	80	70	5	6	5	7	0	15
147	M	5	F5d	104.8	97.9	30.6209	28.6048	110		130	121	90	87	71	76	6	8	6	8	0	80
148	F	6	F5d	71.1	67.8	24.8941	23.7387	84		127	113	74	77	65	73	2	5	5	5	0	80
149	M	5	F5d	97.6	93.5	27.6143	26.4543	120		130	143	91	97	65	72	6	8	5	8	0	40
150	M	14	F15d	156.5	143.8	45.2364	41.5655	148	138	120	148	76	90	67	66	10	10	8	10	0	80
151	F	10	F10d	80.1	76.9	32.0862	30.8044	100	93	178	126	98	75	59	52	3	5	3	5	0	15
152	F	21	F20d	118.6	109.6	41.5252	38.374	112	100	165	127	102	78	77	72	5	6	2	6	0	80
153	M	8	F10d	95.4	89.7	28.1782	26.4946	100		130	131	83	83	45	51	7	7	7	8	5	40
154	M	7	F5d	100.9	96.4	32.9469	31.4776	114	108	132	122	82	85	62	72	7	9	6	8	0	80
155	F	6	F5d	59.7	57.2	22.4698	21.5288	78		122	105	64	70	64	75	8	9	8	9	5	80
156	M	6	F5d	89.7	85.7	29.6274	28.3062	102		141	143	102	98	57	64	6	6	6	6	0	80
157	F	5	F5d	60	57.8	22.0386	21.2305	75	68	110	100	67	54	56	94	1	9	1	5	0	80
158	F	14	F15d	68	63.1	26.2336	24.3432	90	83	115	107	78	86	66	56	4	6	4	5	0	40
159	F	5	F5d	69.9	67.2	28.3581	27.2628	77	71	102	97	58	60	72	80	10	10	10	10	0	15
160	F	5	F5d	64.4	61.5	24.2388	23.1473	77	76	131	110	70	83	64	62	3	8	1	8	0	80
161	F	4	F5d	75.3	72.9	26.6794	25.8291	87	83	113	130	77	89	65	67	8	4	8	4	0	5
162	F	9	F10d	67.2	62.5	24.3867	22.6811	82		120	104	70	74	64	71	10	8	3	6	0	5
163	F	18	F20d	71.8	65.6	26.6954	24.3902	98	95	112	103	77	66	64	68	8	9	7	7	5	15
164	M	14	F15d	83.1	75.5	25.0875	22.7931	91		160	127	90	82	72	54	4	8	6	9	0	40
165	F	14	F15d	87	80.3	30.1038	27.7855	95	90	138	105	86	76	69	83	10	9	3	6	0	40
166	F	14	F15d	82.1	77.7	28.077	26.5723	94	87	142	112	109	82	82	75	3	8	3	8	0	80
167	F	5	F5d	81.9	79.6	30.4506	29.5955	86	85	106	115	79	78	66	71	3	7	8	8	0	15
168	F	6	F5d	69.8	66	22.2797	21.0667	77	72	108	112	70	69	54	54	9	7	4	5	0	80
169	M	9	F10d	102.9	95.4	27.6249	25.6114	100	98	206	150	82	84	53	65	8	8	8	6	0	15
170	F	9	F10d	74.5	71.3	28.3874	27.1681	91	85		125		89		70	6	7	7	6	0	80
171	M	8	F10d	84.9	80.6	27.4083	26.0201	100	93	142	130	98	87	75	78	5	6	4	6	0	80
172	F	6	F5d	76.9	73.6	27.5736	26.3903	93	92	126	126	82	85	64	57	5	5	3	6	0	80
173	F	8	F10d	80.8	76.9	26.9972	25.6941	89		142	118	82	79	66	74	6	9	6	9	0	160
174	F	14	F15d	69.8	64.8	23.3219	21.6512	76	73.5	80	112	75	57	64	74	1	7	1	2	5	15
175	M	7	F5d	78.6	75.5	26.8801	25.8199	101	97	158	138	89	88	55	51	6	6	5	6	5	80
176	F	9	F10d	58.1	54.6	20.5853	19.3452			130	96	78	65	65	70	7	9	7	9	0	5
177	F	4	F5d	51.3	49.5	19.3082	18.6307	70		101	106	67	62	54	62	5	6	5	3	0	15
178	F	8	F10d	59.1	56.5	19.977	19.0982	70	70	126	110	83	73	80	82	9	8	9	7	0	40
179	F	8	F10d	61.4	59.5	22.2819	21.5924	78	77	104	110	71	66	70	77	6	7	4	7	0	80
180	F	14	F15d	70.6	65	27.2366	25.0762	95		140	134	78	86	71	73	8	8	8	8		80
181	M	14	F15d	72	67.8	24.3375	22.9178	110		130	114	91	70	60	70	8	7	8	7	0	5
182	M	4	F5d	89.3	86.6	27.258	26.4339	96	100	132	119	82	71	82	79	5	7	5	8	0	15
183	M	4	F5d	87.7	84.6	27.0679	26.1111	88	84	116	113	68	73	53	63	7	8	7	8	0	40
184	F	6	F5d	72.3	68.4	25.9242	24.5258	85		146	121	102	87	74	100	4	6	6	6		15
185	M	7	F5d	115.8	112	33.115	32.0284	111	110	134	122	102	90	73	75	5	7	4	6	0	5
186	F	5	F5d	64.1	61.7	24.1259	23.2226	86		140	122	78	68	70	94	7	5	8	5	0	15
187	F	5	F5d	70	66.5	22.5981	21.4682	74	69	121	105	88	73	73	94	4	7	4	7	0	15
188	M	19	F20d	120.4	110.9	38.8688	35.8019	127	119	144	136	69	75	77	72	10	10	8	8	40	80
189	F	7	F5d	82.9	77.2	28.6851	26.7128	90	82	114	113	79	76	69	68
190	M	6	F5d	74.3	70.4	24.5409	23.2527	80		130	113	74	77	61	69	5	10	7	10		40
191	F	6	F5d	52.6	50.7	17.7799	17.1376	72	72	116	102	81	74	71	81	10	10	10	10	0	40
192	F	6	F5d		78.5		28.1473	90			126		84		87
193	F	9	F10d	62.7	59	22.2151	20.9042	71		144	110	94	75	59	58	4	5	3	4	0	80
194	M	5	F5d	96.1	92.1	30.3308	29.0683	108		115	119	74	81	61	66	9	8	9	8	0	80
195	F	5	F5d	59.6	57.5	22.71	21.9098	66	63	103	101	75	69	77	73	6	5	6	4	0	40
196	M	5	F5d	98	94.1	28.327	27.1997	97	93	135	135	77	82	50	52	6	9	6	9	0	40
197	M	9	F10d	124.4	116.9	34.4598	32.3823	125		122	98	67	66	77	71	8	8	8	7	5	40
198	F	12	F10d	95.9	90	34.8019	32.6608	102	97	138	120	66	80	77	84	6	1	3	3	0	160
199	M	21	F20d	92.9	83.5	31.4021	28.2247	110		129	111	90	94	64	73	8	9	8	9	0	80
200	M	10	F10d	88.6	81.4	29.9486	27.5149	102	100	146	149	82	87	62	63
201	F	5	F5d	66.2	64.6	24.3159	23.7282	88	85	126	118	83	82	77	69	6	8	7	8	0	40
202	F	13	F15d	78.1	74	28.0039	26.5338	88		109	106	76	70	84	89	5	8	2	8	15	160
203	F	6	F5d		60.4		20.8997	68			105		71		77	8	8	8	8		80
204	M	6	F5d	100.8	97.6	30.0994	29.1439	114		157	133	96	89	51	49	8	7	8	7	5	0
205	F	8	F10d	71.6	68.5	27.2824	26.1012	84	79	105	118	65	88	61	71	7	9	6	9	0	80
206	F	8	F10d	66.2	64.3	25.8594	25.1172	81		126	122	84	82	72	71
207	F	8	F10d	81.6	76.6	29.6124	27.7979	96	89	122	149	80	100	61	96	10	7	8	5	0	15
208	M	7	F5d	149.7	143.4	38.5735	36.9502	137		122	158	70	90	69	78	4	7	4	6	0	5
209	F	13	F15d	74.1	69.5	27.2176	25.528	100	89	130	126	78	79	78	73
210	F	9	F10d	70.3	65.8	24.0416	22.5027	80		123	122	70	68	58	56	6	9	8	8	0	80
211	F	10	F10d	70	66.4	26.3465	24.9915	83	76	126	106	78	77	65	65
212	F	14	F15d	74.6	69.5	25.2163	23.4924	90	80	130	110	90	73	76	76	8	10	5	10	0	40
213	F	14	F15d	84.9	79.1	29.0346	27.0511	88	78	123	111	70	78	56	71	7	8	4	7	0	40
214	M	14	F15d	97.7	90.5	30.1543	27.9321	110		146	126	81	82	72	84	9	9	7	7	0	40
215	F	9	F10d		75.4		28.7304	83			103		77		79		8		5		80
216	M	8	F10d	103.8	98.3	30.0035	28.4137	110		131	112	104	84	61	60	9	8	8	8	0	40
217	F	9	F10d	67.8	65.1	26.1564	25.1148	86	79	121	114	85	78	70	66	5	9	4	9	0	15
218	M	7	F5d	79.8	76.2	26.0571	24.8816	90	88	121	117	82	76	68	65	3	9	3	9	0	80
219	F	21	F20d	99.1	91.4	35.5337	32.7728	97	98	172	128	112	86	78	80	6	7	7	7	0	15
220	F	7	F5d	96.8	92.6	35.9905	34.4289	100	92	110	105	74	70	54	53	5	8	5	7	0	80
221	F	15	F15d	95.3	90.7	31.842	30.3051	115	95	122	134	77	81	70	57	5	7	5	7	0	5
222	M	14	F15d	135.6	124.4	46.9204	43.045	135		130	126	83	75	86	74	5	8	5	8	0	40
223	M	5	F5d	77	74.3	24.858	23.9863	95	89	133	134	90	89	62	78	7	7	7	7	0	80
224	M	5	F5d	95.6	90.5	30.173	28.5633	100		166	155	86	80	58	64	1	2	2	2	0	40
225	M	10	F10d	100.2	94.3	28.0507	26.399	97	90	133	113	90	79	65	76	7	6	5	6	5	80
226	F	11	F10d	77.9	73.2	30.0529	28.2397	90	82	128	123	80	81	67	78	5	5	5	5		40
227	M	11	F10d	93.6	85.7	29.8765	27.3548	93	88	117	132	84	83	76	61	5	6	4	6	0	15
228	M	12	F10d	79.8	73.6	26.6631	24.5915	105		122	116	64	64	69	74	3	8	3	8	0	80
229	M	10	F10d	78.2	72.3	24.6812	22.8191			127	108	78	90	65	65	4	9	5	9	0	80
230	F	10	F10d	60.6	58.2	25.5524	24.5404	78		94	116	75	70	76	61	6	7	6	7		160
231	F	6	F5d	75.6	73	30.2836	29.2421	95	92	142	130	84	83	76	83	8	9	9	9		40
232	M	6	F5d	100	97	31.5617	30.6148	120		144	133	84	84	80	78	10	10	8	10	0	80
233	M	4	F5d					88
234	M	9	F10d		108		32.966	128	119		115		81		66		10		10		40
235	M	5	F5d	81.9	79.4	27.6839	26.8388	94	90	116	130	82	79	68	62	6	6	5	6	5	40
236	F	10	F10d	64.3	60.7	24.8061	23.4173	75	68	122	108	81	64	65	66	5	8	7	8	5	40
237	F	10	F10d		98.4		36.5854	98	90		123		79		55
238	M	6	F5d	110.1	107.2	34.7494	33.8341	117	116	135	147	84	96	89	92	3	5	3	4	0	15
239	M	8	F10d	92	86.6	30.0408	28.2776	101	93	166	114	99	73	81	58	6	8	6	8	0	80
240	M	11	F10d	81	75.4	27.7008	25.7857	87	82	127	118	90	79	60	59	6	7	5	7	0	80
241	M	5	F5d	70.6	67.8	23.3188	22.394	85	82	113	119	69	74	76	65	6	8	4	6	0	80
242	F	5	F5d	62	58.6	20.9573	19.808	72		122	121	77	75	52	60	7	8	5	8	0	5
243	M	5	F5d	96.7	92	25.6935	24.4447	108	103	142	118	90	75	56	77	6	6	6	6	0	15
244	F	5	F5d	64.5	60.8	22.5832	21.2878	70		107	114	79	78	97	81	8	8	8	6	0	80
245	M	5	F5d	83.6	79.3	27.9328	26.496	92	87	111	111	78	72	63	82	8	10	7	9	0	80
246	F	6	F5d	72	68.4	24.3375	23.1206	82	75	98	106	63	70	94	85	9	8	9	8	0	160
247	F	8	F10d	61.8	58.4	26.7486	25.277	77	73	146	144	102	92	82	88	8	7	7	7	0	80
248	M	5	F5d					91	87		153		91		50
249	M	9	F10d	84.2	80.7	29.1349	27.9239	105	98	152	126	72	62	49	42
250	M	9	F10d	103.9	98.6	30.6888	29.1233	99	94	114	118	86	82	66	72	5	7	5	7	5	80
251	M	5	F5d	98.5	93.3	27.2853	25.8449	98	96	127	114	82	82	52	72	9	9	9	9	0	15
252	F	5	F5d	57.2	53.9	20.2664	19.0972	74	71	110	106	67	62	98	72	7	9	3	9	0	5
253	F	9	F10d	89.5	84.6	28.5678	27.0037	81	78	80	134	81	86	87	105	8	9	7	9	0	40
254	F	9	F10d	76.5	71.8	31.0357	29.129	83	80	143	102	78	74	59	74	4	9	4	9	0	40
255	M	21	F20d	130.5	116.1	36.1496	32.1607	128	122	137	134	79	80	50	49	6	9	7	9	0	15
256	M	6	F5d	86.7	83.7	25.8891	24.9933	94		143	130	90	75	60	82	8	10	8	7	0	40
257	M	8	F10d	99.4	93.8	30.679	28.9506	109	107	114	127	78	79	66	82	6	7	5	7	0	80
258	F	8	F10d	110.4	104.7	43.6692	41.4145	119	113	105	119	92	81	96	92	1	6	1	6	0	80
259	F	12	F10d	87.5	82.3	32.9331	30.9759	98	90	152	128	101	72	62	60	5	7	5	7	0	80
260	F	16	F15d	75.2	68.9	27.2899	25.0036	82		106	109	72	66	76	57	5	6	4	6	0	80
261	F	5	F5d	145.5	138.2	46.4426	44.1125	115		135	117	82	75	76	87	2	4	1	4	0	160
262	F	14	F15d		69.8		25.9518	86	82		118		68		98	4	8	8	9	5
263	F	9	F10d	71.7	67	29.8439	27.8876	83	77	159	142	102	85	73	53	6		5		5	80
264	F	9	F10d	76	70.1	26.2976	24.2561	90		132	127	93	85	84	69	10	10	8	10	0	40
265	M	14	F15d	79.7	72.9	23.2871	21.3002	97		115	112	69	75	59	62	7	8	7	9	0	15
266	F	8	F10d	70.6	67.5	29.0105	27.7367	85	81	127	105	74	74	84	75	9	10	9	10	0	15
267	F	16	F15d	85.4	78.1	32.1427	29.3952	104	94	142	144	89	76	74	74	6	10	3	10	0	80
268	F	14	F15d	50.4		18.9695		64		170		98		62		5	9	5	8	0	0
269	F	9	F10d	69	65.4	28.3531	26.8738	87	83	107	94	70	65	59	62	3	6	2	5		15
270	F	8	F10d	77.9	73.3	27.6006	25.9708	90		123	114	89	76	68	66	4	5	2	5	0	40
271	M	8	F10d	98.2	91.3	28.6925	26.6764	110		126	117	82	80	58	68	8	8	7	8	0	40
272	M	8	F10d	84.5	80.5	25.5102	24.3026	95	89	130	110	94	80	62		8	7	6	6	40	160
273	F	6	F5d	76.6	73.8	27.466	26.462	81	78	106	113	79	84	74	84	8	7	3	8	0	80
274	M	5	F5d		100.2		32.7184	120	111		153		97		82		7		7		80
275	M	8	F10d	95.4	90.8	26.707	25.4192	103	99	148	123	97	90	74	79	9	9	9	9	0	40
276	F	8	F10d	107		31.2637		108	100	136		89		90		7		2		0
277	F	6	F5d	86.2	82.7	30.5414	29.3013	96	94	166	129	92	80	64	61	8		7			15
278	M	13	F15d	83.4	76.8	27.5466	25.3666	105	95	140	140	90	89	79	68	7	9	7	10	5	80
279	M	8	F10d	76.8	74.1	23.7037	22.8704	100	92	169	141	100	94	75	79	7	9	7	8	0	40
280	F	8	F10d	61.3	59	24.2475	23.3377	91	80	119	123	86	77	64	61	8	9	8	8	0	40
281	M	14	F15d	120.8	109.6	37.284	33.8272	123	114	154	142	95	95	68	69	5	5	4	5	0	5
282	F	14	F15d	92.7	83.9	34.4661	31.1942	102		158	142	86	83	66	66	5	4	5	4	0	40
283	M	14	F15d	84.2	77.1	26.2788	24.0629	95	86	155	118	88	77	69	69	6	9	7	10	0	40
284	F	8	F10d	63.5	60	24.8047	23.4375	87	80	121	109	89	74	72	75	5	8	4	8	0	15
285	M	8	F10d	90.8	85.7	28.658	27.0484	110		135	120	94	77	60	66	5	8	6	8	0	80
286	M	6	F5d	94.6	91	28.2481	27.1731	92	87	127	132	78	76	76	72	10	10	10	10	0	80
287	M	6	F5d	82.8	79.8	24.4565	23.5704	84	80	141	136	85	91	76	80	9	10	9	10	0	160
288	F	6	F5d	73.8	70.7	27.7767	26.61	88	82	90	110	66	70	62	69	5	6	5	6	40	80
289	F	5	F5d	53.5	50.5	22.5586	21.2936	65	63	134	133	82	89	72	83
290	M	14	F15d	117.3	107.8	34.6467	31.8407	120		150	133	102	94	71	71	7	8	7	8	0	80
291	F	14	F15d	76.5	71	27.1046	25.1559		88	150	126	75	80	67	57	9	10	9	9	0	80
292	M	8	F10d	103	97.4	29.7722	28.1535	101	95	135	110	80	68	64	89	8	10	8	10	5	80
293	M	6	F5d	95.4	87.5	27.2813	25.0222			124	129	85	74	57	54	9	10	8	9	0	160
294	M	6	F5d	99.5	93.2	33.2453	31.1404	107	100	162	142	107	94	64	60	6	8	6	9	5	80
295	F	5	F5d	59.2	56.4	22.0107	20.9697	69	64.5	142	128	91	82	71	76	2	8	4	9	0	40
296	M	5	F5d	78.1	75.6	25.796	24.9703	100	97	139	135	87	82	58	58	4	9	5	9	5	160
297	M	13	F15d	97.5	89.6	30.0926	27.6543	115		137	115	90	74	64	84	9	10	9	10	0	80
298	F	12	F10d	98.1	93.5	36.9227	35.1914	104	96	156	142	113	89	64	51	6	8	2	7	0	40
299	M	8	F10d	111.8	105.5	33.752	31.85	106		126	138	86	76	72	66	3	6	3	6	15	15
300	M	10	F10d	105.2	99.1	30.0838	28.3394	110	101	127	114	71	76	47	51	6	7	6	7		15
301	F	5	F5d					92	88	165	146	82	71	65	73
302	F	9	F10d	65.2	60.4	22.5606	20.8997	77	74	130	107	80	82	71	67	8	5	6	3	0	160
303	F	5	F5d		77.9		30.0529	95			106		70		88	4	8	5	8		5
304	M	5	F5d		96.7		30.5201	109	99	150	150	88	86	75	75	10		10		5	80
305	F	5	F5d	74.6	70.6	24.0832	22.7918	93	88	141	118	94	85	63	64	8	7	4	7	0	15
306	F	4	F5d	59	57.6	21.6713	21.157	71	69	102	86	66	61	62	66	6	8	5	8	5	80
307	M	8	F10d	76	73.1	24.5351	23.5989	96		110	112	70	72		71	6	7	5	8	0	80
308	F	9	F10d	63.8	60.8	20.8327	19.8531	74	70	110	118	64	69	60	57	8	8	8	8	0	0
309	M	8	F10d	98.4	93.9	28.4426	27.1419	103	96	148	122	74	66	77	95	5	8	5	8	0	40
310	M	8	F10d	83	77.5	29.0606	27.1349	100	95	163	150	108	90	73	68	8	8	7	7	0	40
311	M	8	F10d	78.1	72.9	27.0242	25.2249	92	85.5	126	110	96	67	56	61	8	8	9	8	0	80
312	M	14	F15d	145.4	134.5	43.8957	40.605	144		177	143	94	82	59	65	3	8	3	8	0	40
313	F	8	F10d	59.4	55.7	24.4083	22.8879	78	75	106	108	78	66	78	89	7	6	5	6	0	80
314	M	7	F5d	84.4	81.1	26.9399	25.8866	112		114	128	66	72	70	63	8	9	8	9	80	80
315	F	7	F5d	68.1	65.3	28.7148	27.5342	78		139	114	83	65	54	56	5	6	4	6	0	5
316	F	8	F10d	89.9	85.6	36.4721	34.7276	101	97	146	126	87	79	76	71	7	9	7	9		80
317	F	5	F5d	70.9	68.4	25.7294	24.8222	86		110	110	90	74	62	65	6	7	6	7	0	40
318	M	5	F5d	84.9	80.9	25.915	24.694	91	87	129	126	80	84	79	80	5	5	5	5	0	40
319	M	5	F5d	100.9	94.9	35.3279	33.2271	115	107	143	130	94	78	82	79	7	7	3	6	40	40
320	F	5	F5d	102.7	98.6	38.6541	37.1109	108	102	160	166	123	104	79	94	5	8	6	7	0	40
321	F	8	F10d	76.2	73.6	25.1685	24.3097	78		108	98	67	53	59	65	8		8		0	0
322	M	8	F10d		78.6		25.9612				116		72		66	7	8	8	9	80	15
323	M	5	F5d	76.1	73.1	22.7239	21.8281	95		114	116	74	74	57	65	9	9	10	7	0	80
324	M	7	F5d	101.3	98.7	31.6157	30.8043	101	94	127		94		76
325	F	7	F5d	98.2	92.1	33.9792	31.8685	115	107	142	122	91	86	61	66	8	6	7	4	0	160
326	F	7	F5d	68.6	66.4	24.3056	23.5261	80	76	119	111	88	80	87	87
327	F	7	F5d	57.3	53.5	19.827	18.5121	72	67	116	110	79	84	78	92	4	8	8	8	80	80
328	F	5	F5d	66.8	63.9	26.423	25.2759	87	84	124	125	83	78	63	60	3	10	8	10	5	5
329	F	12	F10d	63.6	60.8	22.534	21.542	72	80	123	87	89	57	83	67	5	8	6	8	0	40
330	M	5	F5d	87.7	83.9	27.0679	25.8951	108		164	138	103	86	78	80	9	9	9	9	0	80
331	F	10	F10d	61.7	57.7	23.5101	21.986	79	73	130	119	80	78	74	67	3	2	5	2	5	80
332	F	9	F10d	78.6	75.5	27.1972	26.1246	88	81	156	148	81	82	64	66	7	9	7	9	0	0
333	F	8	F10d	78.1	74.6	28.3423	27.0721			130	119	74	71	63	68	9	9	6	10	0	15
334	M	8	F10d	82.2	75.2	28.7805	26.3296	110		135	129	91	72	62	64	3	8	3	8	0	80
335	F	5	F5d	73.2	71.6	24.7431	24.2023	82	79	118	106	75	72	93	91	7	6	7	7	0	80
336	F	4	F5d	72.2	70.4	24.9827	24.3599	72	69	117	104	67	66	70	84	7	8	8	7	5	15
337	M	5	F5d	77.9	74.5	25.1485	24.0509	87		152	112	81	70	88	92	4	5	4	5	15	80
338	F	7	F5d	64	62.2	25.3155	24.6035	82		116	102	70	77	61	61	7	8	7	8	0	40
339	F	8	F10d	72.7	68.7	22.191	20.9701	80	75	162	130	101	85	66	77	8	8	7	7	0	5
340	M	7	F5d	106.8	100.1	32.963	30.8951	115	112	142	128	86	76	57	56	8	9	7	8	0	0
341	F	6	F5d	54	52.3	21.6311	20.9502	74	69	150	106	90	73	72	74	7	9	6	8	0	15
342	F	5	F5d	66.4	63.4	24.0964	23.0077	81	79	122	94	77	66	64	72	7	8	5	8	0	40
343	F	5	F5d	73.4	70.3	24.2436	23.2197	86	81	115	109	83	63	69	78	3	3	3	2	5	80
344	F	5	F5d	67	64.5	22.6474	21.8023	77	73	134	111	86	86	64	69	7	7	5	6	0	5
345	F	7	F5d	107.3	102.1	39.8944	37.961	105		190	149	111	97	76	85	8	9	6	7	5	80
346	F	8	F10d	87.2	84.1	29.8211	28.761	93	89	134	131	84	70	89	86	5	8	5	8	5	40
347	M	8	F10d	100	93.1	31.9193	29.7169	112	109	106	120	86	78	63	68	6	8	6	8	5	40
348	F	7	F5d	71.3	68.4	27.1681	26.0631	80	75	125	131	90	86	83	88	7	7	7	7	40	80
349	M	8	F10d	112	106.7	34.5679	32.9321	120		127	130	88	82	80	86	4	7	4	6		40
350	M	5	F5d	58.9	55.6	19.4544	18.3644	68	65	119	107	67	72	52	48	7	9	6	9	0	0
351	M	5	F5d	65.4	62.4	21.6013	20.6104	74		121	132	81	78	56	56	10	10	10	9		80
352	F	5	F5d	95	92.1	34.4753	33.4228	122		158	154	98	91	88	85
353	F	8	F10d	57.8	54.9	22.2985	21.1797	80	71.5	122	106	83	75	77	60	3	7	2	6	5	5
354	F	8	F10d	59.2	55	22.8386	21.2183	69	64.5	110	103	68	95	50	59	8	8	6	8	0	15
355	M	11	F10d	73	69.3	23.8367	22.6286	94	89	149	121	82	68	61	55	6	7	6	7	0	0
356	M	6	F5d	103.5	97.7	31.2462	29.4952	103	98	136	160	94	108		78	8	8	8	8	15	160
357	F	4	F5d	48.1	46.9	19.2677	18.7871	76	72	119	128	78	79	74	77	7	8	3	7	0	15
358	F	8	F10d	72.8	69.5	23.5021	22.4367	79	75	114	94	94	61	66	92	3	6	3	5	0	15
359	M	6	F5d	95.5	92.8	33.8365	32.8798	118		130	144	86	94	98	89	2	8	2	8	0	40
360	F	5	F5d	77.7	74.5	26.2642	25.1825	93	86	112	94	69	64	68	79	5	9	3	8	0	80
361	F	5	F5d	61.8	59.8	21.8963	21.1876	79	73	132	110	77	76	56	65	8	9	8	9	5	40
362	M	6	F5d	77.6	72.1	27.4943	25.5456	100		134	142	91	95	77	75	1	8	3	6	0	80
363	F	5	F5d	71.6	68.8	28.3217	27.2141	84	82	146	146	95	99	76	77	5	6	4	7	0	40
364	F	8	F10d	67.7	64.9	25.171	24.13	88	83	114	109	73	66	74	67	9	7	9	7	15	80
365	M	8	F10d	87.5	83	26.128	24.7843	103	99	142	116	90	79	67	68	3	7	5	7	0	80
366	F	5	F5d	61	58.2	24.4352	23.3136	76	72.5	118	108	66	66	58	65	8	10	7	8	0	80
367	M	8	F10d	111.7	104.6	29.679	27.7925	112	107	168	146	114	78	106	80	3	9	6	8	0	80
368	M	14	F15d	98.5	91	28.1678	26.023	110		159	137	94	80	65	52	3	7	3	7	0	5
369	F	10	F10d	72.6	69.5	23.9794	22.9555	84	76	149	132	94	81	70	59	5	8	4	6	5	40
370	F	16	F15d	65.2	59.9	26.4514	24.3012	87	73	133	121	88	84	76	70	3	9	3	9	0	80
371	F	8	F10d	60.2	56.7	23.2244	21.8742	80	73	108	105	64	59	50	75	7	7	6	7	5	40
372	M	5	F5d	75	72.2	26.8923	25.8883	91	87	193	151	136	93	91	91	9	9	6	9	5	15
373	F	4	F5d	66.4	65.7	27.6379	27.3465	80	79	126	125	86	98	81	116
374	M	5	F5d	81.4	77.5	25.6912	24.4603	100		200	195	110	90	80	80	8	8	8	8	0	5
375	F	4	F5d	84.6	81.9	34.3219	33.2265	88		117	110	75	81	63	89	0	2	4	4	0	5
376	F	4	F5d	73.8	71	24.9459	23.9995	72		125	111	84	65	83	91	6	7	6	4	0	15
377	F	5	F5d	61.2	59	24.8286	23.9361	93	90	146	124	87	88	85	84	8	8	8	8	0	15
378	F	8	F10d	71.2	66.2	25.2268	23.4552	76	73	148	118	90	96	51	87	5	10	8	10	0	160
379	M	7	F5d	83.2	78.1	25.9667	24.375	97	94	135	111	84	70	52	64	6	8	6	7	0	80
380	M	5	F5d	63.4	60.7	24.1579	23.1291	97	95	150	138	87	82	75	76	8	9	8	9	0	80
381	M	8	F10d	83.2	76.7	27.4805	25.3336	105	94	177	136	82	80	54	61	7	8	7	8		15
382	F	8	F10d	61.7	56.7	22.9402	21.0812	80	77	143	97	71	70	74	71	6	8	6	8	0	5
383	F	5	F5d	64.7	62.6	24.0556	23.2748	83	80	121	114	68	70	63	67	9	7	9	6	5	80
384	M	8	F10d	75.2	71.2	26.0208	24.6367	94	89	146	122	92	83	66	61	6	8	5	8	0	5
385	M	7	F5d	82.4	78.1	25.4321	24.1049	91	89	110	114	81	73	61	74	8	8	7	7	5	160
386	M	6	F5d	99.3	96.1	32.0571	31.024	120		84	143	90	81	53	53
387	M	6	F5d	132.5	127.7	40.0012	38.5521	129		162	140	114	90	70	60	6	9	5	9
388	M	5	F5d	103	100	29.7722	28.9051	103		113	126	67	73	53	79
389	F	11	F10d		89.4		32.0556	103	95	126	122	88	82	80	70	4	8	4	7	0	80
390	M	6	F5d	97.4	94	32.1707	31.0477	115		113	114	73	74	69	71	8	7	5	7	0	80
391	F	7	F5d	60.5	58.2	21.1827	20.3774	73	68	108	106	73	69	80	81	7	8	7	9	0	5
392	M	5	F5d	75.8	73.3	23.3951	22.6235	88	83	122	116	82	77	58	64	7	8	7	10	0	80
393	F	6	F5d	77.9	75.5	30.4297	29.4922	87		114	114	89	77	79	85	8	5	5	3	0	80
394	F	6	F5d	73.2	71	26.5641	25.7657	82		119	111	81	77	57	67	6	10	5	7	0	80
395	M	18	F20d	149.7	135.9	41.0351	37.2523	136	132	160	138	90	84	72	84	7	10	7	9	5	80
396	F	5	F5d	64.8	62.8	20.9194	20.2738	76	74	117	122	81	90	68	83	6	7	6	7	0	40
397	M	5	F5d	100.7	96.8	31.0802	29.8765	111	108	153	146	108	110	71	89	4	6	4	6	0	80
398	F	8	F10d	63.4	61	23.0077	22.1367	86	84	150	142	82	82	69	68
399	F	8	F10d	83.3	78.5	30.9711	29.1865	112	105	141	132	92	85	66	59	5	7	6	8	0	40
400	F	8	F10d	73.4	68.5	26.6367	24.8585	91	85	106	98	72	71	63	58	6	10	7	7	0	5
401	M	9	F10d	120	110.9	39.6354	36.6297	130	117	134	122	97	91	76	85	7	8	2	1		160
402	M	8	F10d	106.9	98.2	33.3635	30.6482	115	106	146	154	84	91	78	74
403	F	8	F10d	86.3	83	31.6988	30.4867	112	106	151	108	74	70	82	78	8	8	8	8	0	5
404	M	8	F10d	102.4	95.9	31.2567	29.2726	104		157	130	100	93	71	66
405	F	9	F10d	66.6	62.9	23.8804	22.5537	80	77	137	106	90	67	63	68	4	5	5	1	0	80
406	M	8	F10d	85.5	80	29.5848	27.6817	106	102	165	162	103	90	57	62	6	8	5	8	0	80
407	F	6	F5d	69.7	65.3	26.8894	25.1919	81	78	122	112	84	71	90	96
408	F	8	F10d	73.9	70.3	29.6026	28.1606	90	85	142	94	96	74	66	87
409	M	9	F10d	153	143.2	45.6866	42.7603	141	132	149	155	96	81	51	49					0	80
410	F	5	F5d	58.3	55.5	22.2146	21.1477	65	63	117	122	75	84	70	58	5	7	7	7	5	80
411	F	7	F5d	58.6	56.1	23.7738	22.7595	77		142	140	85	79	74	73	8	8	7	6	0	5
412	M	8	F10d	92.7	89.4	30.6183	29.5283	112	108	161	127	82	78	75	71	8	9	8	9	0	15
413	F	6	F5d	71.9	67.6	26.4096	24.8301	87	82	125	92	86	75	80	82	7	10	7	10	0	40
414	F	10	F10d	70.8	67.1	27.3138	25.8863	87	82	126	146	76	76	68	58
415	M	9	F10d	123.2	115.5	43.6508	40.9226	119		138	137	74	72	71	64	7	8	6	8	5	40
416	M	7	F5d	70	66.1	25.0995	23.7011	87	82	140	122	80	77	64	47	7	9	8	9	5	15
417	M	5	F5d	80.5	76.9	25.9879	24.8257	90	84	136	126	82	72	61	76	10	10	8	8	0	80
418	F	6	F5d	88.2	84.2	35.3309	33.7286	96	93	153	150	95	90	73	71	6	8	6	8	0	15
419	F	5	F5d	73.7	69.8	27.7391	26.2712	78	77	119	112	79	74	66	68	5	8	5	8	0	40
420	F	5	F5d	72.4	68.6	25.0519	23.737	78	72	121	110	67	59	64	69	8	10	6	8	5	40
421	M	16	F15d	82	74.9	26.1738	23.9076	95	91	130	107	87	70	78	77	5	9	7	8	0	15
422	F	5	F5d	75.1	72.1	26.2946	25.2442	87	84	141	123	88	74	74	67	6	7	6	7	0	40
423	F	5	F5d	66.9	64.2	21.5974	20.7257	69	68	104	102	67	69	55	70	9	9	9	9	5	40
424	F	7	F5d	83.7	82.5	28.2923	27.8867	89		140	140	100	102	90	91
425	F	5	F5d	57.4	54.4	23.8918	22.6431	80	73	131	98	66	64	76	83	5	7	7	8	0	40
426	M	5	F5d	81.4	77.2	26.5796	25.2082	97	92	140	150	82	90	73	58	8	8	7	8	0	80
427	F	6	F5d	74.8	70.5	27.4747	25.8953	90		116	118	74	77	59	67	9	4	9	9	0	40
428	M	13	F15d	115.9	108.1	37.4161	34.898	111	102	134	116	98	82	66	62	6	7	5	7	5	80
429	F	20	F20d	84.3	79.5	30.5922	28.8503	97	90	144	120	96	80	64	52	4		4		0
430	F	8	F10d	59.3	56.1	21.2629	20.1155	76	71	125	127	87	86	78	88	5	7	4	5	5	40
431	F	11	F10d	66.4	62.8	24.3893	23.067	80	78	139	143	80	88	56	51	10	10	10	10	0	5
432	F	8	F10d	66.9	64.6	23.1488	22.3529	84	81.5	135	129	88	92	74	59	5	5	2	7	0	80
433	F	8	F10d	70.3	66.2	26.1377	24.6133	84	84	87	114	69	61	78	79	5	6	6	6	0	15
434	F	8	F10d		52.3		21.769	79	75		126		71		68
435	M	10	F10d	80.7	75.6	25.4703	23.8606	100		112	106	77	78	66	80	4	4	3	3	5	40
436	F	9	F10d	56.2	52.4	22.5124	20.9902	73	73	117	106	74	74	77	79	5	7	6	7	0	15
437	F	9	F10d	72.9	70	27.438	26.3465	90		112	108	74	66	70	75	6	8	5	8	15	40
438	F	10	F10d	97	94	33.9624	32.912	106	106	122	100	78	70	78	78	5	9	5	8	0	15
439	M	12	F10d	79.2	74	28.0612	26.2188	93	92	142	126	89	86	63	63	9	9	9	9	0	40
440	M	13	F15d	101.4	91.8	28.6895	25.9733	109	93	128	122	95	88	78	81	6	9	6	9	0	40
441	M	4	F5d	119	114.3	37.1399	35.673	130		194	149	120	101	72	66	7	8	4	6	0	80
442	F	6	F5d	70.3	67.4	23.4889	22.52	89	83	189	171	94	91	66	69	8	8	4	8	5	40
443	F	6	F5d	69.3	66.3	25.4545	24.3526	73		131	124	90	87	69	76	4	3	4	3		15
444	M	6	F5d	79.3	76	28.4341	27.2509	97	92	116	115	71	72	68	77	3	4	4	4	0	15
445	F	9	F10d	66.3	64	26.2252	25.3155	94	76	78	114	72	76	60	73
446	M	11	F10d	124.1	112.7	37.0569	33.6528	120	110.5	142	110	86	83	61	84
447	F	6	F5d	59	55.2	19.2653	18.0245	75		114	108	81	73	60	60	4	10	3	10	0	0
448	F	9	F10d	67.5	64	24.7934	23.5078	80	74	112	95	68	58	77	78	10	10	9	8	0	80
449	F	6	F5d	91.2	87.4	36.9995	35.4578	93	88	117	101	86	76	79	79	8	8	7	8	0	40
450	F	6	F5d	49.3	47.8	17.4674	16.9359	70		111	141	78	76	70	72
451	M	8	F10d	86	81	27.143	25.565	99	94	118	107	76	79	85	90	7	9	7	9	0	80
452	M	9	F10d	81.6	76.8	27.2645	25.6607	91		139	128	86	74	74	68	8	9	7	9	15	160
453	M	9	F10d					109			133		99		76
454	F	6	F5d	58	54.3	18.5132	17.3322	65		120	125	82	78	92	80	6	9	3	9	0	15
455	M	7	F5d	114.8	109.9	32.8291	31.4278	119		142	115	89	73	74	75	7	7	7	7	5	40
456	M	6	F5d	101.9	96.1	33.657	31.7413	117		130	151	88	107	69	74	8	4	4	4	0	80
457	F	6	F5d	59.2	56.7	22.2816	21.3407	72		155	142	84	85	52	84	8	9	7	10	0	15
458	F	8	F10d		66.1		27.513	90			105		75		73	9		9		0	80
459	F	6	F5d	74.4	70.2	26.3605	24.8724	83	77	146	123	85	87	75	74
460	F	6	F5d	80.6	77.2	28.2203	27.0299	95	90	114	132	86	76	65	64	3	7	3	7	5	80
461	F	5	F5d	67.7	65.2	24.2748	23.3784	82	78	146	114	78	66	59	58	9	9	10	9	0	80
462	F	10	F10d	92.1	87	35.9766	33.9844	100	95	129	111	104	96	74	65	10	6	10	5	0
463	F	6	F5d	77	73.4	30.4577	29.0337	86	81.5	130	109	80	79	70	88	9	10	6	10		15
464	M	14	F15d	92	83.3	27.1739	24.6042	100	89.5	144	109	89	77	70	70	5	6	5	6	0	160
465	F	9	F10d	53.2	50.6	19.7799	18.8132	70	68	104	106	75	74	95	91	10	10	10	10	0	15
466	M	9	F10d	91.3	87.5	34.7889	33.341	121	118	135	141	82	89	82	84
467	M	7	F5d	74.8	70.9	27.1447	25.7294	101	94	117	122	68	74	74	82					0	160
468	F	7	F5d	85.9	82.2	30.4351	29.1241	104	97	118	110	76	69	53	65					0	80
469	F	9	F10d	73.6	68.3	27.7015	25.7067	94	88	160	138	82	83	64	74	8	10	5	9	0	40
470	M	9	F10d	91.2	83.2	25.2632	23.0471	94		125	118	77	75	67	69	5	6	5	5	0	40
471	M	6	F5d	90	85.7	29.0548	27.6666	101	96	164	144	96	83	60	62	8	9	8	9	0	80
472	F	5	F5d	56.7	54.1	21.6049	20.6142	83	76	100	105	62	71	66	64	9	8	6	8	0	40
473	F	9	F10d	54	50.6	19.8347	18.5859	65	62	110	106	71	66	60	61
474	M	6	F5d	159.6	150.2	50.9432	47.9428	143	136	161	130	99	90	95	84	5	8	4	6	0	15
475	M	6	F5d	138.5	129.6	42.7469	40	117	112	138	126	88	79	78	78	8	7	5	7	0	40
476	F	5	F5d	60.2	57.1	22.9386	21.7574	76	74	131	107	94	70	66	70	7	6	7	6	0	80
477	M	6	F5d	88.4	83.5	27.284	25.7716	100	96	120	120	81	81	72	80	5	5	5	5	0	160
478	F	5	F5d	90.5	88.4	30.5909	29.881	90		112	118	73	65	73	68	4	5	4	4		80
479	F	5	F5d	86.4	82.7	29.5476	28.2822			116	118	71	70	59	72	1	8	1	8	0	40
480	M	9	F10d		79.2		26.7712	108		128	121	80	78	63	62	8	9	6	9		40
481	M	6	F5d		89.6		26.7551	100			110		81		83	5	8	5	7		80
482	M	9	F10d	113.5	107.4	32.8073	31.0441	119	112	123	117	78	68	68	60	8	9	8	9	0	80
483	M	5	F5d	94.9	92.2	28.3377	27.5314	105	99	154	151	86	90	60	62	8	8	8	9	15	80
484	F	6	F5d	59.7	57.4	24.22	23.2869	72	69	100	98	63	59	68	62	3	8	4	8	0	5
485	M	6	F5d	82.8	79.6	27.6655	26.5963	99	96	118	105	71	68	77	68	2	8	2	8	0	80
486	M	6	F5d	94.6	90.6	29.8573	28.5949	100		128	123	86	77	70	73	5	7	4	6	0	80
487	F	8	F10d	53.1	50.5	22.102	21.0198	78	75	98	99	62	62	54	57
488	F	5	F5d	61	58.1	22.4059	21.3407	79		135	114	82	70	60	67	7	9	9	9	0	5
489	F	8	F10d	64.1	60.8	22.7112	21.542	78	72	102	105	67	62	77	74	5	9	5	9	0	5
490	F	5	F5d		54.1		20.1145	88		108	115	83	73	73	66	7	9	4	9	5	5
491	F	5	F5d	65.5	63.4	24.0588	23.2874	90		157	133	85	82	70	63	8	8	8	8	0	5
492	F	8	F10d	91.4	87.6	36.6127	35.0905	110	105	146	112	89	79	80	70	6	10	8	9	5	80
493	F	8	F10d	60.1	56.8	26.7111	25.2444	88		150	132	100	83	69	73	5	6	5	6	0	40
494	F	5	F5d	61	58.7			82		130	120	83	78	67	74	10	9	8	9	0	40
495	F	8	F10d	58	54.6	20.0692	18.8927	68	64	118	122	82	67	55	67	8	10	8	10	5	80
496	F	5	F5d	81.5	79.2	30.6748	29.8092	85	78	129	131	75	77	67	70	10	10	10	10	0	40
497	F	8	F10d	78	73.6	26.9896	25.4671	87	83	116	98	79	74	73	78	7	5	5	3	5	15
498	F	5	F5d	78.5	76.6	33.9768	33.1544	89	83	133	142	86	81	88	93
499	F	8	F10d		43.1		16.4228	66	62	113	89	92	66	86	78	5	5	5	7	0	40
500	F	8	F10d	51.9	49.7	19.534	18.706	70		153	143	98	96	59	59	6	7	6	7	0	0
501	M	5	F5d	88.2	85.1	27.5272	26.5597	101		121	111	74	70	58	77	8	8	8	8	0	40
502	M	5	F5d	69.6	65.8	22.7265	21.4857	96		114	122	99	69	68	74
503	M	5	F5d	77.1	74.2	24.8902	23.954	86	84	126	127	82	76	66	78	8	9	5	9	0	80
504	F	14	F15d	74.2	69.2	30.1026	28.0742	115	106	126	113	75	62	54	47	2	7	3	6	0	0
505	F	8	F10d	65.2	62.1	23.1009	22.0026	89	79	108	122	76	90	75	77	8	8	8	8	0	5
506	F	8	F10d	73.5	70.6	27.6638	26.5723	94		136	124	93	83	95	65	8	9	3	7	0	40
507	M	14	F15d	100.5	92.4	30.0099	27.5911	110		145	132	99	86	96	90	7	9	8	9	0	15
508	F	6	F5d	64.3	62.1	25.7571	24.8758	85	82	129	140	78	93	69	84	8	8	8	7	0	0
509	M	5	F5d	68.7	66.8	23.7716	23.1142	96		126	146	74	73	66	75
510	F	15	F15d	66.7	61.4	25.4153	23.3958	80		124	123	76	80	59	58	5	8	6	8		160
511	M	5	F5d	132.9	125.8	48.2291	45.6525	142		155	130	91	90	77	87
512	M	5	F5d	88.5	86.3	30.6228	29.8616	106		110	118	68	66	69	70	7	10	5	10	80	160
513	M	5	F5d	140.2	133.8	45.2608	43.1947	125	118	157	141	116	95	74	78
514	F	9	F10d	75	71.1	28.578	27.0919	85	78	159	146	78	90	62	68	8	9	8	9	0	80
515	F	9	F10d	41.5	39.7	17.4987	16.7398	61	61	74	102	78	63	81	73	5	9	5	9	0	0
516	F	5	F5d	71.1	69	29.5942	28.7201	82	79	108	117	91	80	80	83	7	7	5	6	40	80
517	F	6	F5d	58.6	56	24.0796	23.0112	88		194	158	86	85	72	72	7	3	6	3	0	15
518	M	8	F10d	86	79.4	30.4705	28.1321	107	99	122	120	77	75	83	92	7	5	6	5	40	80
519	M	5	F5d	94.3	91.2	30.4429	29.4421	118		166	169	95	99	71	67	7	5	5	8	5	80
520	F	5	F5d	62.3	60.2	23.7388	22.9386	75	72	138	116	67	64	68	66	7	7	7	8	5	15
521	F	9	F10d	103.7	99.4	37.1831	35.6413	112		162	160	92	89	80	73	5	5	3	4	0	0
522	F	8	F10d	69.3	65.3	28.4763	26.8327	86		118	94	83	70	78	86	3	3	4	3	5	80
523	M	8	F10d	101.4	95.4	30.6122	28.8009	109	107	207	151	114	102	60	52	7	9	5	9	0	15
524	F	5	F5d	87.8	85.2	31.8624	30.9189	95	92.5	130	114	86	77	88	81	3	9	2	9	0	40
525	F	6	F5d	62.5	59.4	21.3741	20.3139	69	66	150	107	81	67	60	51
526	M	9	F10d	78.7	72.1	23.5003	21.5295	80	76.5	114	124	67	76	65	80	2	5	2	5	0	40
527	M	14	F15d	99.3	90.7	26.3843	24.0993	100	92	139	113	82	63	60	59
528	M	5	F5d	73.4	70.6	23.4288	22.535	79	76	118	125	72	74	67	69
529	M	21	F20d	101.8	90.7	30.0685	26.7899	112	94	154	122	92	80	65	55	5	9	5	9	5	40
530	F	5	F5d	86	85.1	31.975	31.6404	94	91	214	152	118	104	102	99
531	M	8	F10d	84.2	79.5	28.4613	26.8726	91	86.5	139	134	98	88	54	60	8	9	8	9		40
532	M	6	F5d	76.2	75	24.05	23.6713	88	84	132	128	83	78	61	55	5	7	4	7	0	40
533	F	14	F15d	67.1	62.4	22.9472	21.3399	78		103	95	66	62	63	68	6	10	5	10	5	15
534	M	6	F5d	97	92.5	30.6148	29.1945	120		134	142	92	94	74	67	7	9	7	8	5	15
535	M	9	F10d	81.2	75.1	27.7692	25.6831	93	83.5	126	114	80	69	87	53		10		10		160
536	F	5	F5d	66.8	63.4	24.8364	23.5723	81		106	95	74	66	70	61
537	M	14	F15d	95	85.2	29.6495	26.5909	108		146	133	100	83	90	79	3	8	3	8	0	80
538	M	14	F15d	82.8	77.1	27.3484	25.4657	97	88	107	108	69	68	60	63
539	M	8	F10d	97	91	29.9383	28.0864	108	97	122	115	80	67	65	67	7	9	7	8	0	0
540	M	6	F5d	87.4	83.2	28.8678	27.4805	107		152	138	90	83	76	76	9	9	8	9	0	15
541	F	5	F5d	81	78.6	32.0399	31.0905	86	82	126	103	81	71	82	68	8	8	7	7	5	15
542	F	5	F5d	80.4	79.6	33.4651	33.1322	107	101	144	132	89	82	73	79	2	6	2	4	0	80
543	F	8	F10d	86.2	82.9	32.0494	30.8224	95	93	163	146	93	84	80	72	9	7	4	5	5	40
544	M	6	F5d		100.2		31.2724	116			121		77		68
545	F	6	F5d	63.6	61.4	23.3609	22.5528	68		111	134	75	81	73	68	4	9	3	9	0	40
546	M	9	F10d	96.4	89.6	26.9869	25.0833	84	79	126	125	70	79	56	65	8	9	8	9	0	5
547	F	8	F10d	74.2	69.6	22.4007	21.012	69	64	105	106	66	70	52	75
548	F	5	F5d		61.4		23.1096	71	69.5		123		72		88	10	9	8	9	0	40
549	M	5	F5d		83.4		26.3224	97	91	132	129	86	84	65	73	6	8	6	8	15	80
550	F	5	F5d	83	79.1	29.7608	28.3624	98	92	134	111	84	83	82	79	4	8	7	7	0	40
551	F	5	F5d	89	87.2	31.1614	30.5311	100		137	122	98	69	84	74	4	9	4	9	5	40
552	M	5	F5d	98.1	97.4	31.3128	31.0894	110	107	176	183	98	84	58	59	8	9	6	8	0	0
553	F	14	F15d	59.4	55.4	25.0464	23.3598	94	92	182	155	101	86	71	66	4	6	4	6	0	5
554	M	14	F15d	129.5	120.5	33.7099	31.3671	120	114	142	117	80	73	64	71	7	10	7	10	0	15
555	M	8	F10d	79.2	74.7	24.4444	23.0556	89		130	120	76	73	61	58	6	8	6	9	15	40
556	M	16	F15d					96	90		118		74		58	5	5	5	5
557	F	19	F20d	90.7	82	34.9909	31.6346	107		138	130	85	79	71	74
558	M	5	F5d	86	83.1	30.111	29.0956	110		126	118	78	77	52	55	7	7	6	7	5	80
559	F	5	F5d	61.3	58.8	21.2111	20.346	80		128	126	81	77	58	52	7	7	5	6	0	15
560	M	8	F10d		108.2		31.2753	130			162		97		93	9	9	8	9		40
561	M	5	F5d	75.2	72.4	24.8382	23.9133	90		138	127	87	102	55	57	8	9	6	9	0	80
562	M	7	F5d	90.8	85.6	30.3385	28.601	99	97	118	125	80	91	88	90
563	F	5	F5d	49.7	48.3	22.6899	22.0508	80		114	120	76	78	76	67	6	8	6	7	0	15
564	F	8	F10d	56	54.2	20.3223	19.669	73		158	138	78	80	66	72	8	10	7	10	0	5
565	F	8	F10d	63.9	59.1	22.1107	20.4498	84		132	107	77	61	71	59	5	5	3	5	0	5
566	M	6	F5d	86.8	84.8	26.7901	26.1728	110		174	161	83	78	71	74
567	F	9	F10d	79.4	75.6	30.6315	29.1655	90	87	134	122	87	78	61	64	0	10	2	10	0	40
568	F	5	F5d	69	66.6	25.3444	24.4628	85	83	122	125	77	82	69	90
569	F	5	F5d	90.5	86.3	28.887	27.5464	94		118	106	86	77	66	66
570	M	5	F5d	94.4	88.6	28.499	26.748	93	88	144	126	86	90	63	60
571	M	5	F5d	80.7	77.2	23.8362	22.8025	82	75	115	117	70	65	59	73	8	9	8	9	0	40
572	F	5	F5d	70.4	67.8	23.2527	22.394	73	65	108	119	76	74	75	72	8	9	7	8	0	40
573	M	8	F10d	76.9	72.2	25.6941	24.1238	88		130	126	86	81	64	75
574	F	5	F5d	62.8	61	23.067	22.4059	75	70	134	136	78	73	76	72	4	9	4	9	0	160
575	M	8	F10d	78.3	71.3	29.8354	27.1681	106	100	175	134	87	86	63	98	6	7	6	7		15
576	F	8	F10d	82.3	78.9	32.5541	31.2092	94	89	138	118	81	79	75	76	8	10	8	10	0	80
577	F	8	F10d	76.9	73.2	28.2461	26.8871	90	81	129	118	70	82	68	92
578	F	8	F10d	51.2	48.7	19.5092	18.5566	62	57.5	102	90	64	62	71	78
579	M	8	F10d	111	106	32.0846	30.6394	115		127	126	85	94	81	77	7	7	6	7	0	80
580	F	8	F10d	73.4	70.7	28.3168	27.2752	102	99	128	126	86	90	62	72	8	8	8	8	0	5
581	M	9	F10d	91.2	87.46	28.1481	26.9938	100		128	122	78	56	49	48	6	8	10	8	5	0
582	M	5	F5d	107.4	102.6	29.1341	27.832	100		142	147	94	91	63	61	4	10	5	10	0	40
583	M	6	F5d	71.3	68.6	23.55	22.6582	88		98	110	56	65	75	68
584	F	5	F5d	74.5	72.5	27.0359	26.3101	82	72	135	115	87	78	76	84	5	7	7	7	5	15
585	M	14	F15d	94.6	86.2	29.8573	27.2062	114	108	130	113	84	83	73	66	2	5	2	6	0	80
586	M	11	F10d	115	105.9	39.3283	36.2163	116	107	123	138	89	77	78	97
587	F	14	F15d	68.1	61.8	25.9488	23.5482	89	80	160	123	104	86	76	85	8	9	5	9	0	80
588	M	11	F10d	108.3	101.2	33.4259	31.2346	112	103	138	120	92	88	80	73	5	6	5	6	0	0
589	F	8	F10d	60.4	56.7	23.3016	21.8742	74		119	108	69	74	73	80
590	M	20	F20d	97.4	88.6	31.0894	28.2805	111	99	131	120	90	75	64	54	8	8	8	8		80
591	M	5	F5d	88.7	84.2	27.0749	25.7013	97	92	123	110	78	83	89	77	7	6	7	7	0	5
592	M	9	F10d	110.2	104.9			120		140	138	90	94	64	49	5	5	5	6	5	15
593	F	8	F10d	82.2	77	28.1112	26.3329	90	83	132	134	82	84	68	64	5	5	7	7	0	40
594	M	7	F5d	99.8	95.2	30.4631	29.0589	105	97	119	113	84	75	60	55
595	M	6	F5d	89.4	85.4	29.5283	28.2072	103	87	117	109	78	71	56	83
596	F	14	F15d	54.9	51.7	21.4453	20.1953	71	65	108	100	68	64	64	69	6	9	4	9	0	80
597	M	14	F15d	119.2	112.7	36.3847	34.4007	120		157	126	108	89	80	68	4	8	4	9	5	80
598	M	10	F10d	96	91.2	26.8749	25.5312	110	104	143	149	91	95	64	67	3	7	1	7	0	15
599	F	5	F5d	85	82.5	31.2213	30.303	88		165	116	103	79	77	94
600	M	9	F10d	89	84.2	26.8687	25.4196	103	99	159	117	90	69	73	75	5	9	5	7		15
601	M	8	F10d	120.5	114.8	35.982	34.2799	120	110	117	121	70	73	62	70	8	8	6	8	0	40
602	F	8	F10d	102.8	97.3	36.4229	34.4742	101	97	118	114	71	70	65	79
603	F	6	F5d	69.9	68.1	25.6749	25.0138	88		112	103	74	62	65	77	5	7	5	9	5	80
604	F	6	F5d	57.8	55.4	23.1533	22.192	74		116	103	70	70	82	104
605	F	5	F5d	102	98.2	35.2941	33.9792	100	95	104	110	66	67	64	62
606	F	14	F15d	79.4	74	28.1321	26.2188	88	81	122	127	83	74	64	64	10	10	10	10	0	15
607	F	20	F20d	80	71.45	31.6443	28.2623	85		118	99	82	67	72	81	6	7	6	6	0	80
608	M	5	F5d		61		20.148	88			122		84		60	9	9	9	9	0	80
609	M	8	F10d	98.9	94.6	29.5321	28.2481	100		130	124	76	70	72	76	3	7	3	7	5
610	M	5	F5d	91.4	86.3	30.8951	29.1712	110		170	136	101	89	65	79		7		7	0	80
611	F	9	F10d		67.6		22.3279	74			100		65		76
612	F	5	F5d	70.4	68	26.1749	25.2826	84		114	120	79	85	64	66	7	9	6	9	5	40
613	M	5	F5d	103.6	100.2	35.0189	33.8697	130		148	136	98	103	76	66	5	7	4	7	0	40
614	M	21	F20d		115.7		33.8057	140			122		83		72	6	10	4	10	0	40
615	F	21	F20d	70.6	64.5	27.9261	25.5132	77	71	132	108	94	72	86	88	9	10	8	10	0	15
616	M	8	F10d	83	75.8	30.4867	27.8421	105		130	116	78	72	76	52
617	F	8	F10d	79.6	76	28.8866	27.5802	84	83	149	123	86	82	77	79	7	9	5	8	0	40
618	F	8	F10d		64.9		23.552	79	75.5		100		65		62	0	6	3	7		80
619	M	20	F20d		91.6		29.9102	115	98		124		90		61	4	8	1	8	0	80
620	M	5	F5d	82.6	79	27.5987	26.3958	100		132	148	77	94	87	81	5	6	6	6	5	80
621	M	14	F15d					116	106	145	110	90	71	68	82
622	M	8	F10d	91.3	86.2	32.3484	30.5414	112	109	170	130	95	78	62	63
623	M	14	F15d	115.8	104.2	38.6916	34.8157	125	116.5	135	108	86	62	62	65	4	6	4	6	0	80
624	F	8	F10d	83.1	80.3	33.7133	32.5774	87	82	137	114	77	70	58	70	8	9	8	9	5	40
625	F	10	F10d	92.2	87.4	34.2802	32.4955	110		108	103	74	67	86	83
626	F	14	F15d	76.6	71.6	27.7979	25.9835	93	86	109	114	71	74	68	74
627	M	5	F5d	116.4	112.4	35.1407	33.9331	120		118	106	86	77	54	55	7		7		0
628	F	14	F15d	94.4	88.5	35.5301	33.3095	104	101.5	157	138	84	81	59	56	7	9	5	8	0	15
629	M	5	F5d	116.4	112.3	36.7378	35.4438	119		129	130	93	86	73	73	7	9	4	8	0	160
630	M	5	F5d	108.2	104.7	30.9417	29.9408	107	104	130	118	85	72	60	63	5	7	7	7	0	40
631	M	8	F10d	91.5	85.5	27.9296	26.0981	92	85	154	138	90	79	57	71	5	6	5	6	0	40
632	F	5	F5d	59.5	57.4	21.5924	20.8303	74	70	70	105	88	70	84	69
633	F	6	F5d	70	68.1	23.6614	23.0192	81	76	102	110	63	70	56	59	7	5	5	8	0	80
634	F	5	F5d	54.9	53.3	23.4525	22.769	77	73	135	140	73	78	80	77	5	10	5	10	0	5
635	F	21	F20d	71.2	64.6	28.5211	25.8773	96	88	151	127	94	89	81	83	6	8	6	8	5	0
636	M	6	F5d	93.8	89.7	32.0782	30.6761	109	107	112	129	62	82	68	84	7	7	8	7	0	15
637	F	21	F20d		130		47.7502	102		162	129	88	78	75	75	10	10	8	10	0	0
638	M	8	F10d	82.5	77.8	28.8855	27.2399	102		114	131	74	77	73	66	10	8	9	8	0	40
639	M	6	F5d	88.9	84.1	27.7457	26.2476	97	90	125	126	101	87	56	65	4	4	4	4	0	80
640	M	8	F10d	83.2	76.2	30.1931	27.6528	99	95	116	144	75	86	63	64	7	8	7	9	0	80
641	F	5	F5d	59.8	57.2	19.0877	18.2578	68	65	100	100	62	58	55	56	5	4	8	3	0	15
642	F	5	F5d	61.1	57.3	19.951	18.7102	67	62	131	114	90	76	67	58	4	4	3	4	15	40
643	M	5	F5d		114.4		38.2238	130	126	138	122	90	82	70	64	5	6	5	7		80
644	M	8	F10d	82.6	77.4	20.65	19.35	90		114	113	74	68	71	64	6	7	6	7	0	15
645	F	6	F5d	74.9	71.5	28.1907	26.9111	79		130	112	86	80	57	64
646	M	6	F5d		87		27.1527	110	107		140		80		83		8		8		40
647	M	5	F5d	118.3	114.5	39.0739	37.8187	120		185	142	129	100	99	104	10	10	7	10	0	160
648	F	8	F10d	92.2	87.9	33.0596	31.5178	96	83	117	109	83	68	79	68	5	7	6	7	0	80
649	M	14	F15d	96.6	89.9	29.1631	27.1404	100		128	114	72	65	60	58	10	10	10	10	0	80
650	F	14	F15d	56.6	51.5	21.044	19.1478	75	68	114	86	74	61	71	91	5	7	7	7	0	15
651	F	5	F5d	56.1	53.2	22.1906	21.0435	76		143	120	66	79	55	66	7	9	8	9	0	5
652	M	5	F5d	81	77.6	29.0437	27.8246	96	94	153	135	94	87	66	56
653	F	18	F20d	93.9	86.5	34.9123	32.1609	110		154	124	90	87	67	70	8	10	8	10	0	80
654	M	6	F5d	88.9	84.1	26.8385	25.3894	102	95	146	115	85	70	70	84	9	9	8	9	40	15
655	M	8	F10d	98.6	95.5	29.4425	28.5168	104	97	126	105	78	64	70	58	7	5	5	4	0	80
656	F	5	F5d	66.4	63.4	23.5261	22.4632	80		136	114	84	74	70	86	6	9	7	8	0	40
657	F	10	F10d	59.7	57.1	23.3203	22.3047	74	70	102	107	70	70	70	70	8	8	8	8	0	40
658	F	8	F10d	89.1	85.6	35.2439	33.8594	113	107	148	130	86	81	57	55	7	9	7	7	0	40
659	M	5	F5d	87.4	84.9	29.543	28.6979	105		134	106	94	78	69	74	7	8	8	9	0	15
660	F	5	F5d	81.6	78.7	27.2645	26.2956	89	82	139	119	95	91	72	66	6	9	6	9	0	80
661	F	8	F10d		61.2		25.4735	92		118	109	85	68	68	64	7	7	5	7	0	40
662	F	14	F15d	84.4	79.4	32.5605	30.6315	100	93	132	131	82	73	71	77
663	M	5	F5d	77.6	75.3	27.8246	26.9999	95	90	134	125	99	90	93	88	5	7	6	7	5	160
664	F	5	F5d	87	83.3	30.1038	28.8235	101	97	115	116	85	85	63	74	6	6	4	5		80
665	F	8	F10d	63.1	58.5	21.8339	20.2422	68	63	102	99	73	73	85	80	7	7	7	6	15	160
666	M	5	F5d	108	106.2	30.8845	30.3698	112	109	121	121	75	90	91	72	3	6	5	6	0	160
667	M	5	F5d	89.3	86.8	31.2664	30.3911	102	99	132	126	82	86	74	69	8	8	8	8	5	80
668	F	14	F15d	89.3	85	30.8997	29.4118	98	91	159	120	95	78	79	61	10	8	8	6	5	40
669	F	15	F15d	75.5	70	28.7685	26.6728	85	81	114	116	75	73	63	62	8	9	9	9	0	15
670	F	7	F5d	67.7	65.1	26.1178	25.1148	84	82	132	150	81	83	76	72	8	8	4	6	0	0
671	M	15	F15d	106.7	96.6	30.189	27.3314	107		147	134	91	85	55	52	8	8	7	7	0	15
672	F	6	F5d	66.1	62.9	22.0856	21.0164	71	67.5	135	122	85	77	70	68	5	8	2	8	0	40
673	M	8	F10d	100.1	97.2	30.2198	29.3443	114		132	122	91	81	78	65	5	7	3	4	0	160
674	F	14	F15d	72	66.3	26.7698	24.6505	90	83	136	116	98	78	61	73	7	8	7	8	0	40
675	M	6	F5d	62.8	60	22.5178	21.5139	79		132	130	90	87	72	76	7		6		5	40
676	M	15	F15d	109	100.4	34.792	32.047	120	109	158	139	98	86	81	69	8	8	7	8	0	80
677	F	6	F5d	69.3	66.1	24.8485	23.7011	87	79	126	137	86	90	73	52	10	10	8	9	0	15
678	F	5	F5d	58.1	55.4	20.1038	19.1696	68	64	98	98	66	76	52	57	3	8	5	8		0
679	M	5	F5d		77.3		25.5318	94	85		113		78		61	8	8	8	9		5
680	F	8	F10d	67.9	64.2	24.3465	23.0198	84	66	114	106	66	68	80	54
681	F	8	F10d	72.2	69.6	27.1745	26.1959	90		130	109	84	70	70	68
682	F	5	F5d	99	95.5	36.8084	35.5071	107	104	175	168	98	101	70	69	4	6	4	6	5	5
683	M	8	F10d	96.3	91.6	29.3947	27.9601	95	90	130	122	78	85	55	69
684	M	8	F10d	89.8	85.6	29.6605	28.2732	115		131	142	92	80	64	66
685	F	8	F10d	65.2	61.9	23.1009	21.9317	78	71	82	91	53	58	73	73	10	10	10	10	0	80
686	M	8	F10d	80.6	77	24.8765	23.7654	92	90	114	102	80	70	75	70
687	M	5	F5d	123.8	119.6	36.9674	35.7132	122	117	122	123	80	77	52	73
688	M	6	F5d	82.75	79.9	24.9819	24.1215	101	100	112	105		69		58	5	7	5	7	0	40
689	F	5	F5d	69	66	25.9701	24.841	94	87	107	99	70	67	60	59	9	8	8	8	0	80
690	F	15	F15d	79.6		30.3307		90		109		74		66		8	8	6	8	0	40
691	F	13	F15d	73.8	68	25.2385	23.255	72	71	118	121	70	78	51	75
692	F	7	F5d	68.25	65.4	24.1815	23.1718	80	73	113	96	70	73	74	74	5	9	4	6	5	80
693	M	7	F5d	102.4	96.1	31.6049	29.6605	110	101	180	139	108	98	73	93	7	8	4	7	0	40
694	F	7	F5d	54.1	51.6	22.8116	21.7575	80		132	129	73	76	66	71	5		5		0	5
695	F	9	F10d	87.8	84.2	36.0782	34.5989	107	106	121	115	96	90	76	84	3	6	2	6	0	80
696	M	9	F10d	112.6	106.2	38.0611	35.8978	130	115	118	119	78	80	77	75	7	7	6	8	5	40
697	F	5	F5d		53.7		17.9425	70	64		98		66		67
698	F	10	F10d	72.6	67.4	28.0082	26.0021	87	81.5	114	106	74	70	66	69	9	9	9	7		15
699	F	8	F10d		64.6		25.2344	79	76		104		68		65	10	10	10	10		160
700	F	8	F10d	107.7	102.5	37.2664	35.4671	108	106.5	151	121	98	82	64	75
701	F	4	F5d	95	91.6	31.378	30.255	102	98	144	123	100	86	62	59	6	6	8	7	0	40
702	F	5	F5d	63	60.6	21.7993	20.9689	73	72.5	99	122	72	86	76	83
703	M	8	F10d	93.3	88.2	29.7807	28.1528	105		110	118	70	83	77	94	3	5	3	7	0	80
704	M	6	F5d	71.6	68.7	24.2023	23.222	90	85	118	103	79	74	70	87	7		6		0	80
705	M	5	F5d	86	82.4	27.4506	26.3015	96	89	126	137	79	98	48	59
706	M	8	F10d	88.6	84	24.5429	23.2687	98	95	103	106	66	70	65	61
707	F	9	F10d	54	51	21.3599	20.1733	80		120	119	90	74	65	71	8	9	8	9	0	0
708	F	8	F10d	67.6	64.4	28.1374	26.8054	84	81	116	126	82	76	69	69	5	10	8	10	0	40
709	M	8	F10d	78	73.2	23.0388	21.621	89	87	142	123	78	79	66	80	7	8	7	9	0	80
710	F	5	F5d	99	95.3	37.7229	36.3131	113	107	179	120	114	70	78		8	10	6	9		15
711	F	9	F10d	56.1	53.2	20.8581	19.7799	79	74	102	106	59	54	65	66	3	5	2	4	0	40
712	F	5	F5d	111.1	108.4	44.5041	43.4225	130		164	135	103	82	72	65	6	7	3	5	0	15
713	M	5	F5d	87.4	84.6	29.2024	28.2669	96	93	132	149	92	91	58	64	5	7	5	7	0	40
714	F	8	F10d	62	58	21.9671	20.5499	78	72	140	98	80	62	53	52	7	5	7	5	0	5
715	F	4	F5d					72	69		119		95		110
716	F	14	F15d	76.6	70.6	28.4801	26.2493	89	82	129	117	76	77	84	77	6	10	7	10	5	5
717	F	14	F15d	61.5	57.2	25.2712	23.5043	85		127	104	74	90	65	75	8	9	2	9	0	40
718	M	13	F15d	96	90.5	30.9917	29.2162	109	103.5	128	129	83	78	66	65
719	F	8	F10d		68.1		24.1284	82	79		89		72		82	8	9	7	9	15	160
720	M	14	F15d	93	86	30.3673	28.0816	102		142	137	89	81	76	74	3	3	6	7	0	40
721	F	15	F15d	68.1	64.5	26.6016	25.1953	90	72	155	134	111	88	71	72	1		5		0
722	F	14	F15d	66.6	61.1	25.6935	23.5716	82	78	133	106	83	75	47	55	2	8	2	8	0	40
723	M	9	F10d	123.6	116.2	43.7925	41.1706	118		168	142	77	75	66	69	7	5	5	5	0	15
724	F	5	F5d	69.7	67.1	27.5701	26.5417	85	83	130	107	88	69	73	59	5	8	5	8	0	80
725	F	10	F10d	79.3	74.3	30.9766	29.0234	95	90	146	116	98	87	69	74	3	8	2	7	0	80
726	F	8	F10d	101	96.4	34.5405	32.9674	104		74	113	60	73	64	72	5	6	3	3	0	5
727	M	9	F10d	70.1	67.2	22.6304	21.6942	81	78	130	119	82	78	59	80	5	9	8	9	0	15
728	M	6	F5d	90.4	87.6	26.9939	26.1578	93	86	118	130	78	77	73	78	9	9	8	7	0	40
729	M	6	F5d	103.2	99.4	34.0864	32.8313	120	114	130	138	82	78	77	71	5	7	3	7	0	40
730	M	5	F5d		82.6		25.2129	96			141		86		77
731	F	6	F5d	89.4	84.8	31.3014	29.6908	104	97	130	122	92	83	77	77	3	7	3	7	0	80
732	F	5	F5d	60.5	58.5	18.6728	18.0556	65	64	134	110	88	80	83	73	9	10	8	9	40	40
733	F	5	F5d	84.2	81	30.1911	29.0437	88	86	137	127	87	67	72	72	8	9	7	8	5	40
734	M	8	F10d	104.7	97.1	33.0451	30.6464	115	110	150	139	98	93	75	87	2	7	2	7	5	15
735	F	5	F5d	94.9		32.0782		92	86.5	80	114	94	80	62	77	4	9	3	8	0	160
736	F	5	F5d	58.9	56.6	21.8992	21.044	72	70	104	103	66	58	66	61	4	8	2	7	0	15
737	F	5	F5d	57.2	55.6	22.067	21.4498	74		102	91	62	61	55	65	4	9	4	8	5	5
738	F	6	F5d	66	63.8	25.7812	24.9219	86		118	111	87	74	80	93	7	8	7	8	5	80
739	M	4	F5d	93.6	88.8	31.274	29.6702	103	100	138	142	94	94	95	88	7	4	7	4	5	80
740	M	9	F10d		90.8		29.649	106	98		120		78		77	6	8	6	8	0	15
741	M	8	F10d		94.8		28.0009	104	99		114		72		65	8	9	8	7	0	80
742	F	5	F5d	52.5	49.9	21.0303	19.9888	64	63	114	105	74	66	77	84
743	F	8	F10d	63	60.7	23.1405	22.2957	79	76	100	108	68	71	74	73
744	M	5	F5d	95.6	90.5	31.2163	29.551	104	101	174	130	110	86	72	68	7	8	7	8	0	40
745	F	8	F10d	80	75.5	25.2493	23.8291	92	88	163	124	108	89	94	69	7	8	7	8	0	40
746	F	5	F5d	51.7	49.9	19.6997	19.0139	72	66	97	93	60	54	72	74	5	10	5	7	0	15
747	F	14	F15d	73.8	67.4	23.5564	21.5136	81	76	116	113	70	66	61	75	5	10	5	9	0	40
748	F	14	F15d		57.9		20.7609	80	76	142	105	78	73	77	90	8	9	10	9	0	5
749	F	5	F5d	50.2	48.1	21.1671	20.2817	72		126	130	91	88	78	67	10	9	6	7	0	5
750	M	5	F5d	85.6	82	27.3229	26.1738	100	95	170	152	95	95	67	53	6	10	8	10	0	80
751	F	5	F5d	59.85	57	22.8052	21.7193	80	72	110	127	82	88	85	77	4	8	4	8	5	40
752	F	5	F5d	56.3	54.5	21.1901	20.5126	75		114	114	73	84	80	101	5	6	5	6	0	5
753	F	5	F5d	84.6	81.4	27.9429	26.886	88	82	133	126	94	89	67	67	6	9	6	7	0	40
754	M	10	F10d	90.1	85.9	26.6127	25.3722	105		119	107	74	78	67	81
755	M	6	F5d		82.4		26.6012	105	99		110		66		85	10	9	7	6		80
756	M	14	F15d		88.5		25.581	103	94		126		73		76	2	8	4	8		40
757	M	5	F5d	77.1	73.2	24.8902	23.6312	88	85	108	113	75	74	77	80
758	M	10	F10d	97.5	90.4	31.1213	28.8551	113	103	125	109	80	75	53	58	10	10	5	4	0	40
759	F	14	F15d	56.2	52.6	23.6971	22.1791	85	76	167	137	86	77	69	68	6	5	5	3	0	40
760	M	8	F10d	123.4	117.4	37.6667	35.8353	131		119	126	74	81	64	54
761	M	5	F5d	94.2	90	28.4386	27.1706	106	99	109	124	73	79	66	75	3	7	1	6	0	15
762	F	8	F10d	78	72.2	34.209	31.6653	94	83	98	104	70	74	81	94
763	F	8	F10d	78.5	74.1	28.4874	26.8907	95	85	108	105	74	67	65	63	4	7	7	7	0	5
764	M	9	F10d		92.2		26.6505	107	104		98		68		72	7	9	5	8	5	40
765	F	5	F5d	66.4	63.4	22.1858	21.1835	88	83	126	111	86	73	68	74	8	8	7	8	0	15
766	F	8	F10d	71.6	67	25.6732	24.0238	84	78	137	125	99	76	59	75	4	3	3	1	5	80
767	M	8	F10d	91.8	86.1	29.9755	28.1143	103		152	112	102	83	59	60	8	9	8	9	0	15
768	F	8	F10d	88.3	83.9	30.1973	28.6926	90		118	102	74	65	68	74
769	M	5	F5d	78	75.6	28.306	27.435	100	97.5	124	123	64	80	66	63
770	M	6	F5d	86.2	83.8	27.828	27.0532	101		108	112	70	61	51	62	4	7	5	7	0	40
771	F	5	F5d	68	64.6	26.2336	24.9219	81	79	124	113	76	75	68	79	4	7	3	6	5	80
772	M	5	F5d	99	95.2	31.2461	30.0467	114	109	168	150	93	86	88	97	7	8	7	8	5	40
773	F	8	F10d	85.4	80.4	32.1427	30.2608	99		146	114	82	79	63	71	5	7	5	7	0	15
774	M	5	F5d	96.1	92.4	30.6745	29.4934	117	116	126	146	74	82	58	62	5	7	5	7	0	5
775	M	9	F10d	110.5	105.3	29.3602	27.9785	112	107	160	184	80	86	49	44	8	9	6	8	0	15
776	M	8	F10d	85.45	80.7	28.8839	27.2783	103		119	105	82	69	74	80	10	10	10	10	0	80
777	F	8	F10d	54.9	52.5	21.4453	20.5078	70	64	124	130	78	75	74	78	10	9	8	9	0	80
778	M	8	F10d	89	84.4	27.7769	26.3413	106	97.5	115	104	80	76	75	77	8	7	7	7	0	80
779	F	6	F5d	54.8	52.7	18.7408	18.0226	67		93	92	58	59	68	77	6	7	6	7	0	5
780	F	9	F10d	82.2	80.1	29.474	28.721	101	91	143	143	93	92	56	57	8	10	7	10	0	5
781	F	14	F15d	59.8	56.7	25.215	23.9079	88	79	139	139	86	83	72	80	5	8	5	8	0	0
782	F	8	F10d	74.9	70.5	24.4571	23.0204	90	88	121	100	70	62	67	70
783	F	8	F10d	70.05	65.9	23.9561	22.5368	76	72	120	112	70	67	64	56	9	9	9	9	0	40
784	M	5	F5d	117.2	110.8	38.7105	36.5966	129	124	134	129	90	79	88	68	8	10	7	8	0	80
785	F	5	F5d	54.7	51.9	20.0918	19.0634	75		138	139	75	73	64	73
786	F	8	F10d	62.1	58	23.9574	22.3757	82	77	117	120	75	85	59	58	8	8	8	8	0	5
787	M	8	F10d	91.2	86.9	29.4421	28.054	100	96	130	113	80	83	72	57	4	10	4	8	5	15
788	F	5	F5d	59.2	56.4	18.2716	17.4074	73	65	108	110	73	75	77	69	4	10	5	8	0	15
789	F	5	F5d	76	74	30.8329	30.0215	95	92	130	126	70	82	85	74
790	M	14	F15d	91.3	84	29.8122	27.4286	103	97	126	82	88	82	72	87	8	9	8	9	0	40
791	F	5	F5d	69.1	65.9	28.7617	27.4298	94	91	120	145	76	82	68	66	7	6	6	6	0	80
792	F	14	F15d	67.1	62.3	24.3504	22.6085	80	74	146	130	89	86	65	57	9	10	7	8	0	5
793	F	5	F5d	69.6	67.7	25.5647	24.8669	90	85	115	109	80	69	73	82	5	5	3	5	5	80
794	F	5	F5d	61.9	60	24.7957	24.0346	73		103	120	67	77	57	65	7	7	7	7	0	5
795	F	5	F5d	69.1	65.7	21.5661	20.505	65	65	115	110	74	79	70	70	4		4		0	15
796	M	5	F5d	82.5	80.4	26.6335	25.9556			164	137	95	85	57	67	8	8	8	8	0	15
797	F	8	F10d	80.1	76.4	28.3801	27.0692	98	94	121	120	88	80	72	77	7	8	5	8	0	160
798	M	9	F10d	120.5	114.5	35.982	34.1903	111	106	134	130	93	84	56	90	3	4	3	4	0	80
799	F	14	F15d	106.2	99.5	36.7474	34.4291	105	99	143	145	91	90	61	90	3	6	4	7	5	80
800	M	5	F5d	78.5	75.9	23.9614	23.1678	97	91	115	117	72	77	58	63	5	8	4	9	0	160
801	M	8	F10d	109.5	102.7	34.9516	32.7811	101	99	116	105	74	64	59	65	4	5	2	5		80
802	F	8	F10d		63.6		25.1572	70	67		123		82		106	0	6	1	6	80	80
803	M	8	F10d	67.7	64.1	23.9867	22.7112	86	84	139	106	87	70	57	66	6	8	5	7	0	40
804	M	8	F10d	71.4	66.7	29.3393	27.408	99	94	152	135	102	85	79	76	5	9	5	9	0	5
805	F	8	F10d	66.3	64.1	24.9539	24.1259	97		150	143	107	93	78	88
806	F	5	F5d	66.2	64.4	25.5391	24.8447	78	74	109	103	66	69	77	72
807	F	5	F5d	60.4	58.2	23.3016	22.4528	73	70	131	129	94	82	79	94
808	M	5	F5d	141.7	138.2	42.3124	41.2673	150		156	169	104	92	76	74	5	7	5	7	0	15
809	F	8	F10d	74.3	70.9	26.9633	25.7294	84	81.5	135	117	46	82	53	53	4	7	6	8	5	80
810	F	5	F5d	85.6	83.6	31.064	30.3382	105	99	150	154	94	101	74	77	4	7	3	7	0	0
811	M	5	F5d	92.7	87.9	32.4568	30.7762	111	109	141	137	79	76	61	54	8	8	7	5	0	15
812	M	8	F10d	75.7	72.9	28.4919	27.438	100		183	150	94	80	66	60	7	6	3	4	0	40
813	F	8	F10d	66.6	63.2	25.0668	23.7871	100		183	121	94	71	66	64	4	8	2	8	0	80
814	M	6	F5d	83	79.2	29.0606	27.7301	107		142	150	101	96	72	80	6	6	6	6	5	80
815	F	6	F5d	73.2	70	26.8871	25.7117	86	81	130	124	86	77	81	71	4	8	4	8	5	160
816	F	5	F5d	57.5	55.5	24.5632	23.7088	70	66	127	113	76	71	69	83	10	10	10	10	0	40
817	F	5	F5d	77.8	74.8	25.1162	24.1477	85		115	112	82	74	73	76	3	7	2	7	0	40
818	F	5	F5d	71.5	69	29.3803	28.3531	96	92	156	130	108	80	95		5	8	5	8		5
819	M	5	F5d	80	76.6	25.2493	24.1762	100		140	135	89	80	80		8	8	8	8	0	40
820	F	4	F5d	82.1	79.3	29.4381	28.4341	94		106	93	74	68	69	75	6	6	6	6	0	40
821	F	14	F15d	67.6	60.7	28.1374	25.2653	86	79	114	102	77	65	74	81
822	F	15	F15d	80.2	76.1	32.5368	30.8735	87	81	136	111	89	78	61	62
823	M	4	F5d	84.8	81.7	29.3426	28.2699	100		107	114	74	72	57	67	6	8	7	8	0	80
824	F	15	F15d	91	86.3	37.3932	35.4619	94	88	130	126	90	82	86	90
825	F	5	F5d	78.9	76.4	28.6326	27.7254	81	81	113	102	77	62	75	69	8	9	2	8	0	15
826	F	7	F5d	53.2	50.2	20.5239	19.3665	69	66	125	120	74	97	54	73	8	7	8	9	5	40
827	F	13	F15d	119.8	111.8	37.8109	35.2859	108	104	141	121	95	79	61	72	5	8	4	8	0	15
828	M	5	F5d	101.1	97.2	35.8206	34.4388	114	108	110	111	74	73	72	80	5	8	5	9	0	80
829	F	5	F5d	76.5	73.4	28.793	27.6262	96	93	94	111	62	68	69	73
830	F	5	F5d	62.5	59.8	22.9568	21.9651	75		107	109	71	72	95	91
831	M	5	F5d	95.7	89.8	24.1661	22.6762	95	92	115	130	76	84	64	98	4	5	5	5	0	160
832	F	8	F10d		62.1		20.5113	74	71		104		64		83
833	F	11	F10d	97.6	93.6	34.1725	32.772	104	93	124	106	95	74	109	81	6	8	6	8		80
834	F	8	F10d	74.8	69.9	26.1896	24.4739	89		156	114	93	81	58	57	8	8	5	6	0	15
835	F	13	F15d	59.1	54.4	22.8	20.9868		65	96	97	62	67	67	69	6	6	6	3	5	80
836	F	15	F15d	50.1	45.9	19.5703	17.9297			96	93	66	51	88	65	8	9	9	8	0	15
837	F	5	F5d	51.3	48.3	19.0735	17.9581	60	59	100	101	65	65	68	87
838	F	13	F15d	71.8	66	22.6613	20.8307	82	77	135	130	91	82	62	59	3	8	3	6	0	5
839	F	14	F15d	58.2	56.8	22.7344	22.1875	78	72	90	98	61	72	70	75
840	F	10	F10d	72.8	69.5	27.4004	26.1583	84	82	121	115	78	70	67	72	5	8	3	8	5	15
841	M	5	F5d		108		36.0854	120	106		108		73		64	8	8	8	9	0	40
842	F	5	F5d	51.4	47.6	19.1106	17.6978	71		110	107	71	73	64	72
843	F	6	F5d		85.4		36.4817	104			143		102		53	4	7	4	7		15
844	F	5	F5d	65.1	62.4	22.0051	21.0925	78		123	114	77	73	65	71	4	9	4	9	0	80
845	F	5	F5d	72.8	70.2	26.7401	25.7851	83	79.5	141	131	86	91	84	92	7	9	7	9	0	40
846	F	8	F10d	72.1	66	27.4729	25.1486	86	80	106	102	72	70	61	74	7	7	5	8	0	80
847	M	10	F10d	98.6	91.7	30.0968	27.9906	94	88	121	106	75	72	57	66
848	F	8	F10d	60	58.2	22.3081	21.6389	78	75	110	98	72	70	69	78	5	8	7	8	0	80
849	F	9	F10d	73.7	70.4	28.0826	26.8252	84	81	116	121	75	78	58	66	3	3	3	5	0	40
850	F	8	F10d	68.6	64.5	25.8196	24.2764	87	81	125	119	78	74	74	66
851	F	8	F10d	66.2	64.2	24.0238	23.298	85	83	138	106	93	68	71	63	7	8	6	8	0	5
852	M	14	F15d		103.8		28.1576	112	102		123		89		67	9	10	9	10		80
853	F	8	F10d	60	57.6	22.3081	21.4158	80	72	113	106	74	71	58	67	9	8	7	9	0	80
854	M	14	F15d	118	107	33.7442	30.5985	125		153	135	92	86	67	76	8	9	7	9	0	160
855	F	5	F5d	49.9		18.7813		69	68	102	113	65	69	75	85	6	8	6	8	0	80
856	F	5	F5d	68.4	65.4	26.3879	25.2305	89	83	126	130	86	78	65	80	8	7	5	7	5	40
857	M	6	F5d	83.7	80.4	23.4316	22.5078	81	77.5	128	110	86	76	49	53	8	10	7	10	0	15
858	M	5	F5d	95.4	91.3	27.5754	26.3903	100		134	123	88	82	56	64	9	10	9	10	0	40
859	M	8	F10d	90.7	86.3	31.3841	29.8616	114	111	148	129	81	81	54	60	4	5	4	5	5	40
860	F	5	F5d	79	76.4	29.3724	28.4057	89	85	122	130	86	90	70	75	5	7	7	9	0	0
861	M	5	F5d	90.2	86.7	28.4686	27.364	100	92	125	101	81	70	57	59	6	8	5	8	15	80
862	F	5	F5d		73.3		27.9302	86	83		107		76		71	8	8	8	6		80
863	M	8	F10d		57.4		21.8717	79	73		106		73		64
864	M	7	F5d		73.2		23.1031	78			115		62		48	5	8	4	8	40	15
865	F	6	F5d		62.2		20.5443	70	66		115		74		60		9		9		5
866	F	5	F5d	81	76	25.565	23.9869	77	74	129	131	90	89	68	69	10	10	10	10	0	40
867	F	5	F5d	65	61.9	26.3702	25.1126	82	77	137	121	87	78	63	71	7	9	6	9	0	40
868	M	8	F10d	104.8	99	33.8326	31.9602	118	115	146	102	87	69	67	88	8	8	3	8	0	80
869	F	8	F10d	74.8	70	26.8206	25.0995	80	73	97	121	70	78	68	89	8	7	7	6	5	40
870	M	8	F10d	85	79.9	28.4005	26.6965	100		125	118	83	86	89	94
871	F	21	F20d	71.8	64.4	30.2749	27.1547	89	81	121	114	83	79	72	62	9	10	9	10	0	40
872	M	8	F10d	92	87.4	28.3951	26.9753	97	90	124	126	78	82	75	70	5	9	5	9
873	F	13	F15d	91	84.4	30.7599	28.5289	102		114	98	82	59	82	91	5	9	2	8	15	80
874	F	8	F10d	55.6	53.1	20.6722	19.7427	78	71	112	110	76	74	74	77	10	8	8	8	0	40
875	F	5	F5d	46.6	45.9	18.4328	18.1559	72		126	101	85	76	75	80	8	10	7	10	0	0
876	F	9	F10d	106.1	99	36.7128	34.2561	104	95	153	128	102	79	74	59	6	10	0	7	0	80
877	M	8	F10d	78.8	74.8	26.9485	25.5805	94	87	130	120	80	80	72	72	6	9	7	9	0	80
878	M	9	F10d	118.8	111.7	35.8652	33.7218	118	112	123	130	86	85	79	74
879	F	8	F10d	93.6	89.8	34.8007	33.3879	100		131	110	92	71	62	74	6	7	6	7	0	5
880	M	8	F10d	96.9	91.65	32.7542	30.9796	109	105	110	122	69	72	60	61	8	9	7	8	0	160
881	F	21	F20d	58	52.2	22.3757	20.1381	81		109	110	74	89	66	68	7	7	7	7	5	5
882	M	21	F20d	87.8	79.6	26.5065	24.0309	100	84	132	117	78	72	43	42	9	9	9	9	0	5
883	M	8	F10d	111	105.7	32.0846	30.5527	120		128	131	93	77	71	86	7	7	6	8	0
884	M	15	F15d	91.8	84.2	26.5349	24.3381	100		130	109	77	67	55	57	6	9	8	10	15	80
885	F	8	F10d	70.5	66.3	24.684	23.2135	79		114	106	75	76	69	77
886	F	6	F5d	95	90.6	31.378	29.9247	100	91	118	112	75	72	79	71	7	6	8	8	5	80
887	M	5	F5d	91.6	86.3	32.8445	30.9441	99	92	129	113	80	68	77	81	8	8	8	8	0	15
888	F	7	F5d	67.5	65.2	25.0967	24.2415	90		140	138	74	78	56	60
889	F	14	F15d	112.2	103.8	37.4887	34.6821	100		126	131	85	81	57	61	2	9	6	10	0	15
890	F	5	F5d	93.4	90.2	32.7019	31.5815	100	97	121	134	86	86	79	75	5	9	4	8	0	40
891	F	13	F15d	71.5	65.7	25.6373	23.5577	79	74	138	102	88	78	66	86	2	4	3	4	0	15
892	F	8	F10d		53		19.2336	64	62	108	96	78	70	71	69	4	8	7	8	0	5
893	F	19	F20d	89.2	82.3	32.3704	29.8665	102	93	131	128	91	86	59	52	8	9	7	9		5
894	F	8	F10d	84.1	79.8	28.4275	26.974	99	90	110	102	77	64	77	74	10	10		9	0	40
895	F	5	F5d	57.8	55.8	24.6914	23.837	83	79	135	140	101	92	82	65	10	9	10	8	5	5
896	M	5	F5d	77.8	74.8	26.9204	25.8824	100	91	130	126	78	73	55	49	7	8	7	8	5	5
897	F	8	F10d	68	64.2	23.5294	22.2145	80		133	114	89	82	64	82	5	8	5	6	0	80
898	M	8	F10d	116	108.1	35.0199	32.6349	118	110	146	113	98	78	80	65	8	9	7	9	0	160
899	F	14	F15d	56.9	52.8	20.4023	18.9322	79	76	154	91	89	65	80	82	4	7	6	7	0	40
900	M	14	F15d	69.6	63.3	24.6599	22.4277	89	85	157	108	99	77	82	83	4	7	5	9	0	15
901	F	20	F20d	92.5	85.4	37.0534	34.2093	104	99	121	120	85	90	68	61
902	M	13	F15d	86.5	79.8	27.3008	25.1862	103	99	113	170	87	98	84	76	10	10	9	10	0	40
903	F	9	F10d		70.7		24.1784	88	82		90		66		70	2	10	2	7
904	F	9	F10d	75	71.6	26.2596	25.0692	98	92	143	108	86	72	60	82	2		4
905	F	8	F10d	62.3	59	24.0346	22.7615	73	72	125	102	82	67	62	80
906	M	14	F15d	111.7	103.3	33.3542	30.8459	113	102.5	138	104	90	70	81	80	5	7	6	7	0	80
907	M	8	F10d	91.5	84.7	29.539	27.3438	110		154	117	89	75	61	76	4	6	4	6	0	80
908	F	8	F10d	58.7	56	20.3114	19.3772	73		109	103	79	65	92	76	2	7	2	7	0	5
909	M	5	F5d	90.2	87.7	29.7926	28.9668	110		160	134	90	85	70	82
910	F	6	F5d	77.5	74.4	27.4589	26.3605	91	81	104	108	68	68	68	62	9	10	7	10	0	160
911	M	14	F15d	86.9	79.9	24.072	22.133	89	83	106	97	84	64	69	75	1	8	4	8	0	5
912	F	6	F5d	64	60.1	23.2254	21.8101	75	72	110	104	69	74	88	96	4	4	4	4	5	40
913	M	6	F5d	101.3	95.6	31.972	30.173	103	98.5	118	116	87	80	61	56	6	8	5	8	0	80
914	M	14	F15d	75.3	68.1	24.8712	22.4931	84		135	112	80	70	52	62	8	8	8	8	0	40
915	F	14	F15d	66.4	61.1	23.2485	21.3928	80		109	90	62	62	53	63	7	8	9	8	0	15
916	F	14	F15d	62.3	57.5	22.8834	21.1203	68	67	105	104	66	69	60	65	4	8	6	8	0	15
917	M	7	F5d	73.7	69.8	25.2043	23.8706	96	86	156	156	86	98	51	54	6	8	6	8	0	80
918	M	12	F10d	108	102.4	34.0866	32.3192	111	101	115	106	81	92	95	101	7	8	7	8	5	80
919	M	21	F20d	122.7	109.2	37.0426	32.967	134		131	124	88	82	70	63
920	F	9	F10d	87.4	83.4	30.9666	29.5493	88	84	121	114	70	62	69	80	5	8	6	8	5	80
921	F	5	F5d	53.6	51.3	19.6878	18.843	74	74	99	114	81	73	68	84	7	8	7	8	5	40
922	M	5	F5d	98.7	93.4	31.5044	29.8126	107	103	170	150	93	85	60		7	10	6	10	0	40
923	F	5	F5d	81.3	78.1	27.8034	26.7091	84	81	115	115	80	74	71	67	8	8	5	8	0	15
924	M	14	F15d	94.9	87.6	32.8374	30.3114	120	107.5	146	149	80	71	63	59	7	8	7	7	5	40
925	F	5	F5d	52.7	51	21.9355	21.2279	74		120	94	80	64	60	67	8	10	8	10	0	15
926	M	9	F10d	129.9	123.4	37.1472	35.2884	131	125	169	146	105	98	81	74
927	F	5	F5d	64.7	62.8	27.2812	26.48	80		93	99	61	58	67	57	6	10	6	10	0	40
928	F	6	F5d	77.1	73.8	28.666	27.439	88		165	125	90	86	85	88	8	7	7	6	0	40
929	F	8	F10d	64.3	61.2	25.1172	23.9062	87	82	141	122	94	84	70	79	8	8	7	7	0	80
930	F	21	F20d	108.2		37.0028		93	83	119		72		83		9	6	8	8	0	160
931	F	21	F20d	105		35.4922		95	85	115		76		72		8	7	8	8	0	160
932	M	8	F10d	115	110	35.4938	33.9506	130		160	137	98	95	69	69	7	10	4	9	0	40
933	F	9	F10d	56.5	52.9	21.2654	19.9104	69	66	126	124	86	78	49	57	8	8	8	8	0	0
934	F	8	F10d	77.1	72	27.9794	26.1286	93	91	122	115	79	70	83	83	6	8	5	8	5	5
935	M	4	F5d	85.1	81.5	26.5597	25.4362	99	94	147	129	98	87	70	87	10	10	8	9	5	80
936	F	8	F10d	67.2	62.7	24.0955	22.482	71	69	132	116	81	73	62	66	9	6	9	6	5	15
937	F	9	F10d	66.3	63.9	22.9412	22.1107	79	76	120	110	70	65	62	53	6	7	6	9	0	15
938	F	11	F10d	88.9	85.8	31.8764	30.7648	96		121	128	70	74	66	54	3	7	3	7	0	15
939	M	5	F5d	91.4	88.6	35.261	34.1808	117	110	132	134	86	91	58	55	1	5	1	4	0	15
940	F	8	F10d	67.5	63.3	23.3564	21.9031	83	73	110	103	75	70	68	91	4	8	4	7	0	40
941	M	5	F5d	86	81.7	25.6801	24.3961	86	81	130	112	75	74	46	58
942	F	6	F5d		69.3		27.0703	88			101		67		64
943	M	6	F5d	78.9	76.5	23.56	22.8433	80	72	114	116	70	70	53	70	7	9	7	9	0	160
944	M	5	F5d	86.4	83.8	29.8962	28.9965	109	106	150	139	85	87	61	63	5	8	4	8	5	80
945	F	5	F5d	59.8	57.4	19.9806	19.1787	66		123	119	81	74	52	71
946	F	10	F10d	57.6	52.5	20.1674	18.3817	72	70	110	118	70	74	57	71	5	8	5	4		40
947	M	8	F10d	102.2	97.8	31.5432	30.1852	115		159	144	98	87	60	63	7	6	8	5	0	160
948	F	8	F10d	67.2	64.2	27.6134	26.3807	85	82	122	102	78	70	60	61	2	10	3	10	0	5
949	F	8	F10d	126.8	122.2	44.9263	43.2965	115	109	140	131	90	82	63	51	5	5	5	5	40	80
950	M	9	F10d	97.8	93.4	29.2036	27.8898	111	107	155	118	90	86	49	52	8	7	7	7	0	5
951	M	7	F5d	85.4	81.3	26.358	25.0926	95	90	137	120	86	82	78	77	3	3	3	3	0	40
952	F	10	F10d	54.6	51.5	17.6265	16.6258	80	76	124	109	75	71	79	75	4	4	5	4	0	5
953	F	5	F5d	64	62.1	25.6369	24.8758	82		105	114	68	76	84	80	4	10	4	10	5	40
954	M	8	F10d	73.7	68.6	23.5245	21.8966	80	74	114	102	73	66	52	52	6	6	6	6	0	40
955	F	7	F5d	78	73.9	26.9896	25.5709	93	90	112	115	83	115	92	98
956	F	8	F10d	69.4	65.8	27.1094	25.7031	83	76	118	118	78	82	63	76
957	F	8	F10d	61.1	58	22.9967	21.83	78	72	120	110	78	72	68	73	5	5	3	4	40	160
958	M	12	F10d	96.5	89	29.4558	27.1664	103	95	146	149	92	87	63	72	7	9	7	9	0	160
959	M	7	F5d	96	92.1	30.9917	29.7327	116	110	149	128	91	77	70	64	5	9	4	9	0	15
960	M	5	F5d	91.8	89	24.9023	24.1428	100	92	156	150	90	98	64	83	7	6	5	6	0	40
961	F	5	F5d	63.4	60.9	23.8624	22.9214	68	65	94	101	69	70	72	89	5	7	6	5	0	80
962	F	14	F15d	67.3	62.5	23.2872	21.6263	87	84	119	99	72	58	71	76	5	8	5	7	5	40
963	M	9	F10d	98.6	93.5	34.1176	32.3529	120		136	121	98	71	87	84	5	8	4	7	5	40
964	F	5	F5d	61.8	57.2	20.1796	18.6776	74		110	110	69	71	70	72	9	9	7	10	0	15
965	M	5	F5d	94.4	89.9	29.1358	27.7469	104	98	132	116	83	86	80	69	8	8	7	9	0	80
966	F	5	F5d	56.2	54.8	20.8953	20.3748	71	68	122	114	89	85	92	80	8	8	6	7	0	40
967	M	17	F15d		104.4		30.504	109		159	119	95	78	89	95
968	F	7	F5d	94.4	90.6	33.4467	32.1003	96	91	99	110	63	68	68	66
969	M	5	F5d	80.5	76.9	31.0559	29.6671	81		121	100	64	68	60	72	8	8	8	9	0	40
970	F	5	F5d	77.2	75.4	29.7828	29.0884	94	89	170	130	96	80	61	61	5	3	3	3	0	40
971	F	6	F5d	56.1	53.5	22.4724	21.4309	77	74	141	133	77	76	75	75	6	8	6	7	0	80
972	F	16	F15d	81.3	74.5	30.9785	28.3874	100		108	102	76	74	62	72	6	8	8	8	0	80
973	F	7	F5d	116.4	111	40.7549	38.8642	118	107	186	130	110	80	68		5	7	5	6	0	80
974	F	14	F15d	88	82.2	30.4498	28.4429	91	82	133	111	77	66	65	62	1	6	3	5	0	5
975	M	9	F10d	87.3	82.6	27.8656	26.3653	100	94	134	106	86	65	69	75
976	M	8	F10d	144.1	136.6	52.9293	50.1745	150	144	151	140	86	78	72	63	7	6	5	6	0	160
977	M	7	F5d		72.1		25.5456	102			120		90
978	F	15	F15d		59.5		21.0813	71	67		90		66		75	2	10	3	10	0	15
979	F	14	F15d	54.1	50.9	21.3995	20.1337	90	84	143	154	81	80	72	57
980	F	5	F5d	64.8	61.8	23.8017	22.6997	78	74	126	110	76	72	76	78	6	8	6	8	0	80
981	F	7	F5d	73	69.6	24.9649	23.8022	79	74	103	102	63	57	56	52	6	8	7	8	5	80
982	M	8	F10d	81	76.2	26.7539	25.1685	107		121	122	75	76	65	81
983	F	15	F15d	79.7	74.6	28.5776	26.7489	84	81	146	109	94	81	77	78	5	10	3	10	0	40
984	F	14	F15d	50.2	45.9	21.1671	19.354	76	69	123	101	70	64	49	65	5	5	5	5	0	160
985	F	5	F5d	54.8	52.6	20.3748	19.5568	75	70	134	99	83	74	63	82	5	8	3	9	5	40
986	F	9	F10d	61.5	57.9	19.6304	18.4813	66	64	99	91	70	66	56	69	7	9	7	9	5	5
987	F	5	F5d	81.1	78.7	27.735	26.9143	90	88	137	118	79	77	73	66	5	6	2	5	0	5
988	F	8	F10d	107.6	101.5	38.5815	36.3943	103	98	127	98	74	72	70	69	9	6	7	6	40	15
989	F	5	F5d	74.9	72.6	26.2246	25.4193	97	92	115	98	82	73	62	70	8	9	6	9	0	40
990	F	7	F5d	66.2	63	22.377	21.2953	82	77	106	106	62	70	65	74	8	5	8	9	0	0
991	F	8	F10d	55.9	53.1	20.7838	19.7427	70		108	98	73	66	71	74
992	M	5	F5d	94.8	89.4	29.2593	27.5926	92	90	111	121	70	73	46	63
993	M	13	F15d	75.3	70.5	28.3413	26.5347	101	95	135	126	74	69	89	59	7	5	6	6	5	40
994	M	5	F5d	66.8	63.9	25.4534	24.3484	91	88	112	122	83	78	59	60	5	7	3	3	0	15
995	M	5	F5d	71.6	69.7	22.5982	21.9985	87		111	119	73	73	55	60	6	6	6	6	0	5
996	F	6	F5d	71.4	69.1	26.8734	26.0078	83	78.5	114	123	88	83	59	62
997	F	6	F5d	74	69.4	25.9095	24.2989	80	72	115	125	82	76	83	96
998	F	5	F5d	76.6	73.8	28.1359	27.1074	80	79	124	122	83	87	82	89	8	6	4	5	0	15
999	F	5	F5d	85.3	84.3	32.5027	32.1216	90	87	120	107	77	63	77	78	7	8	7	7	0	40
1000	F	8	F10d	57.7	55.1	20.9392	19.9956	66	67	118	106	76	65	67	60	5	6	8	7	15	15
1001	M	6	F5d	107.6	102.4	33.9604	32.3192	120		139	134	90	78	58	69	7	7	6	5	0	40
1002	F	16	F15d	125.9	116.6	44.6074	41.3124	126	118	134	109	98	81	103	90	6	8	4	8	0	160
1003	F	6	F5d	72.8	69.4	26.4189	25.1851	77	70	138	126	88	87	64	93
1004	M	20	F20d	124.7	112.3	36.4354	32.8123	113		161	110	110	94	65	81	4	6	3	6	0	80
1005	M	8	F10d	97.7	93.1	32.2698	30.7504	96	91	137	122	94	82	63	78	7	8	6	7	0	40
1006	M	7	F5d	125.3	119.1	37.4153	35.5639	122	116	154	109	93	81	72	68	5	5	5	4	5	80
1007	F	14	F15d	76.9	74.8	30.0391	29.2187	79	73	91	86	62	62	68	86	5	3	4	4	80	15
1008	M	5	F5d	111	107.1	31.4056	30.3022	116	109	133	114	90	78	61	65	8	9	6	9	0	80
1009	F	6	F5d	72.1	69.3	25.5456	24.5536	84		134	114	77	75	71	75	9	8	9	7	5	0
1010	M	6	F5d	90.7	85.6	28.9508	27.3229	88	84	128	117	73	76	67	81	10	9	9	8	0	40
1011	M	8	F10d	94.6	90.8	33.9202	32.5576	110	99	150	146	100	86	77	74	10	10	9	9	5	40
1012	F	14	F15d	76.5	71.8	28.4429	26.6954	76	69	102	115	67	82	76	69	4	10	5	10	0	15
1013	F	9	F10d	60.8	58.4	22.0642	21.1932	73	73	109	117	85	66	65	60	10	9	10	9	15	80
1014	M	6	F5d	75.6	73.3	25.8541	25.0675	91		121	119	75	76	67	64	5	9	6	9	0	80
1015	F	6	F5d	72.8	70.8	24.6079	23.9319	78	73	110	106	70	80	57	58	8	9	8	9	0	40
1016	F	9	F10d	81.5	77.6	30.6748	29.207	95	92	132	123	76	80	65	86	8	8	7	8	0	80
1017	F	9	F10d	59.6	57.2	21.6287	20.7577	77	75	90	96	60	62	76	75	9	9	7	9	15	80
1018	F	5	F5d	60.2	58.4	21.0777	20.4475	72	72	106	101	73	69	58	61	5	7	5	6	0	15
1019	F	5	F5d	58.1	55.6	22.1384	21.1858	68	63	117	135	86	86	52	51	6	8	6	8	5	40
1020	M	8	F10d	93.2	87.6	27.2316	25.5953	103		129	133	88	78	80	56	5	9	6	9	0	80
1021	F	8	F10d	63.3	60.7	22.6971	21.7649	86	78	108	106	74	70	69	75	5	4	5	4	0	5
1022	F	9	F10d	65.8	62.4	25.7031	24.375	84	79	156	126	106	85	73	68	4	4	3	4	15	80
1023	F	7	F5d	64.4	61.9	28.6222	27.5111	86	82	120	120	80	80			7	8	8	7	0	5
1024	F	14	F15d	65	59.9	23.03	21.2231	79	73	106	94	66	65	68	63	6	6	6	6	5	5
1025	F	14	F15d	110.4	102.8	43.6692	40.6629	105	99	134	121	87	78	67	74	7	7	8	7	5	80
1026	F	9	F10d	71.7	67.3	26.3361	24.7199	85	83	110	105	79	70	83	81	7	8	8	8	0	80
1027	F	8	F10d	74.3	69.5	27.9649	26.1583	93	87	130	127	97	89	66	72	9	10	8	9	0	5
1028	F	8	F10d	93.6	88.6	34.3802	32.5436	113	108	131	127	81	80	62	63	5	7	3	7	5	80
1029	M	9	F10d	112.6	106.2	30.8654	29.111	110	104	124	127	82	79	84	84
1030	M	6	F5d	87	83.8	29.4078	28.3261	107		149	163	88	87	67	74	7	6	7	8	5	40
1031	M	7	F5d	94.4	88.2	31.1798	29.132	105		106	126	78	77	60	68	7		7		0
1032	F	8	F10d	84.4	81.4	36.0545	34.773	95	88	111	112	79	77	77	83	4	6	4	7	5	80
1033	F	6	F5d	48	46.2	18.9866	18.2746	70		111	92	78	70	71	75	3	5	4	5	0	5
1034	F	6	F5d	55.9	53.6	19.8058	18.9909	64	60	144	115	86	85	75	84	6	8	5	8	0	80
1035	M	5	F5d	87.7	83.6	26.1877	24.9634	93	89	132	143	81	76	53	51	6	8	8	8	0	15
1036	F	6	F5d	79.8	76.1	25.1862	24.0184	80	78	113	107	70	75	71	75	7	9	3	7	0	80
1037	F	5	F5d	61.9	60	25.1126	24.3418	75	72	113	128	89	87	72	66	6	7	6	7	5	80
1038	F	5	F5d	65.3	63.2	25.1919	24.3818	86	83	126	106	74	67	60	65	4	8	4	8	5	80
1039	F	14	F15d	67.1	62.2	27.9292	25.8897	90	86	125	140	80	80	84	76
1040	F	8	F10d	115.1	108.8	49.8182	47.0914	125	119	145	137	91	93	77	73
1041	M	14	F15d	93.1	84.9	30.0555	27.4083	96	86	155	136	98	86	89	81	8	10	8	10		0
1042	F	5	F5d	66	63.6	22.571	21.7503	77	74	133	107	83	80	60	76	7	8	4	8	0	40
1043	M	14	F15d	103.1	93.3	34.0534	30.8165	119	110	173	114	99	77	71	69	4	3	3	2	0	40
1044	M	8	F10d		109.6		41.7619	113	110		121		78		72						80
1045	F	8	F10d	72.8	69.4	29.9145	28.5174	90	88	146	110	86	80	71	74		9		8	0	15
1046	M	5	F5d	124.5	118.2	38.8565	36.8902	128	124	147	141	92	98	72	61
1047	F	8	F10d	69.6	66.6	26.1959	25.0668	80	77	113	108	76	66	78	77	8	8	8	7	0	15
1048	F	6	F5d	82.6	79.4	33.5105	32.2123	85	81	96	95	65	64	70	73
1049	M	6	F5d	109	105	35.5918	34.2857	120	106	125	126	92	83	77	82
1050	F	6	F5d	67.1	65	29.4285	28.5075	81	79	127	113	82	82	86	76
1051	M	6	F5d	69.8	67.2	23.5938	22.715	79	77.5	129	114	82	79	78	78
1052	M	5	F5d	96.2	91.4	29.3642	27.899	106	96	136	130	95	90	62	80
1053	F	6	F5d	57.6	53.4	23.0732	21.3908	69	66	113	98	76	68	67	69	3	7	3	7	0	80
1054	M	14	F15d	104.5	96.5	34.1224	31.5102	118	106	138	122	98	94	81	70	6	9	5	9		80
1055	F	13	F15d	55.4	51	21.1096	19.433	64	60	98	94	68	59	65	64
1056	F	5	F5d	74.5	72	28.7412	27.7767	81	79	117	124	71	74	91	97
1057	M	8	F10d	122	116.1	37.6543	35.8333	130		120	114	80	74	64	63
1058	F	10	F10d	68.9	63.8	25.6172	23.721	82	75	134	114	84	72	69	71
1059	M	5	F5d	71	69	24.281	23.597	92	86	108	98	68	62	69	66
1060	M	8	F10d	110.8		37.4527		111	101	121		74		77
1061	M	7	F5d	109.6	104.4	37.0471	35.2893	128	114	133	118	93	82	75	73
1062	M	14	F15d	169.7	157.1	50.6734	46.9109	152		168	149	93	89	58	58	6	7	3	7	0	80
1063	M	9	F10d	86.6	81.1	27.3324	25.5965	95	85	124	114	83	78	76	78	7	9	6	9	0	80
1064	F	6	F5d	71.3	68	24.6713	23.5294	83	79	118	110	82	82	71	73	6	7	6	7	0	15
1065	M	15	F15d	105.4	95.3	36.9035	33.3672	116	103	142	138	101	92	74	87
1066	M	14	F15d	62.2	59.4	19.6314	18.7476	75	72	115	98	74	67	86	80	4	5	0	4	15	5
1067	F	14	F15d	66.5	62	22.742	21.2031	78	70	112	115	87	74	59	66	1	8	3	8	5	80
1068	F	14	F15d	101.9	96.8	35.678	33.8924	102	92	164	118	90	81	80	82	8	6	8	9	0	80
1069	F	8	F10d	71.6	67.7	26.2994	24.8669	101	95	114	130	90	86	74	78	8	9	8	9	0	40
1070	F	13	F15d	64	59.5	23.7954	22.1222	81		151	118	82	75	62	54	3	7	3	7	0	40
1071	F	12	F10d	47.6	43.6	20.0708	18.3842	70	62	116	90	68	61	48	60	7	5	5	4	0	5
1072	F	5	F5d	63.5	60.7	24.196	23.1291	73	70	100	98	72	67	72	69	10	9	10	6	0	15
1073	F	14	F15d	96.8	89.7	34.2971	31.7815	98	91	140	106	98	74	86	79	4	9	3	9	0	80
1074	F	14	F15d	110.2	101.1	38.5841	35.3979	106	97	126	112	76	74	68	84	10	10	7	9	5	160
1075	F	9	F10d	72.2	68.6	28.559	27.135	86	79	116	129	80	80	72	64	4	7	4	7	0	40
1076	F	10	F10d	85.4	80.8	31.3682	29.6786	97	88	159	120	99	80	72	74	10	10	10	10	0	80
1077	F	14	F15d	82.8	76.4	28.6505	26.436	92	91	133	103	90	77	85	85	6	7	6	7	0	40
1078	F	8	F10d	69.5	66.2	28.9282	27.5546	100	95	158	128	87	75	58	69	9	8	8	8	5	80
1079	F	8	F10d	69.8	65.1	28.3176	26.4108	87	80.5	144	99	90	73	64	70	5	10	3	9	0	40
1080	F	8	F10d	53.1	51.3	21.0039	20.2919	66		118	110	67	63	76	75
1081	F	8	F10d	71.9	67.7	32.3859	30.4941	83		154	150	95	95	72	68
1082	F	8	F10d	62.8	59.2	25.1562	23.7141	66		110	102	65	59	67	72
1083	F	14	F15d	58.9	54.5	21.3747	19.7779	84	73	148	126	84	75	78	77
1084	F	13	F15d	80.2	75.5	32.5368	30.63	84	78	129	125	98	98	62	83	2	10	4	10	5	40
1085	F	5	F5d	52.8	50	19.6312	18.5901	84		129	103	83	70	91	78	4	3	4	3	0	15
1086	F	14	F15d	89.5	82.5	31.7106	29.2304	100	85	134	105	82	72	70	75	5	6	5	6	0	15
1087	F	5	F5d	61.2	58.5	21.9441	20.976	70	67	127	114	91	78	88	90	5	6	5	6	0	5
1088	F	5	F5d	66.3	64.1	23.7728	22.984	80	78	126	106	85	78	78	74	3	7	3	7	0	40
1089	M	8	F10d	94.8	89.6	28.9368	27.3496	111	105	124	126	77	75	67	69	5	5	5	5	0	40
1090	M	9	F10d	91.2	86.6	26.3614	25.0318	102	95	131	118	81	71	56	53
1091	M	8	F10d	88.3	83.7	27.2531	25.8333	100	99	136	123	85	84	76	79	10	10	8	5	0	40
1092	M	11	F10d	89	81.1	31.9122	29.0796	105	90	130	117	92	78	65	71
1093	M	7	F5d	78.3	74.3	27.415	26.0145	97	95	128	129	80	79	82	83	8	10	8	10	15	40
1094	F	8	F10d	76	70.1	25.1024	23.1537	79	74	120	114	74	75	79	69	8	9	8	9	5	80
1095	M	14	F15d	74.4	67.7	22.2163	20.2156	89		144	116	82	67	68	64	6	8	8	7	0	15
1096	F	8	F10d	66	67	25.7812	26.1719	84	82	118	123	82	87	81	66
1097	F	8	F10d	56.5	54.1	24.7796	23.727	72	71	138	134	81	72	67	62	8	9	8	9	0	15
1098	F	14	F15d	93.2	86.3	35.0785	32.4815	99	93	114		71		74		6	9	4	9	0	80
1099	M	9	F10d	113.4	106.9	34.6143	32.6303	111	102	111	112	68	65	67	70
1100	M	5	F5d	80.8	77.4	27.9585	26.782	98		135	137	86	79	65	72					5
1101	F	7	F5d	68	66.5	25.5937	25.0292	76	73	110	115	73	78	86	84	9	9	9	9	15	15
1102	F	8	F10d	57.6	54.4	21.157	19.9816	74	71	134	103	80	75	81	72	0	3	6	9	0	40
1103	M	8	F10d	85.9	81.6	25.0986	23.8422	86	84	130	124	94	79	75	87	6	9	6	9	0	15
1104	F	14	F15d	138.5	129.5	50.8724	47.5666	150	132	166	140	94	80	75	80	5	9	2	9	5	80
1105	F	8	F10d	73.9	69.8	25.2727	23.8706	80	77	128	112	82	87	61	66	5	7	6	9	0	40
1106	M	8	F10d	76	71.8	22.206	20.9788	82	79	114	122	76	70	80	67	6	8	5	7	0	15
1107	F	5	F5d	85.2	82	28.1411	27.0842	86	84	138	130	82	78	77	67	7	7	7	7	0	15
1108	M	18	F20d	86.1	78.8	26.5741	24.321	107	97	114	122	69	67	53	54	6	7	6	6	0	15
1109	M	5	F5d	96	92.3	31.7083	30.4862	114	107	137	129	83	82	60	62	6	6	5	7	0	40
1110	F	5	F5d	59.1	56.8	23.0859	22.1875	80	76	127	126	71	69	63	59	9	9	8	9	0	40
1111	M	8	F10d	99.5	92.9	27.8548	26.0071	106		158	134	103	92	66	67	3	7	3	7	0	15
1112	F	5	F5d	72.8	71.3	28.7963	28.203	92	86	160	158	102	98	71	62
1113	F	8	F10d	96.3	92.5	38.5755	37.0534	108	100	124	125	79	80	72	62
1114	F	8	F10d	64.9	60.2	22.7233	21.0777	74	72	113	110	73	80	50	55
1115	M	5	F5d	83.5	80.3	27.8994	26.8302	100	93	110	130	78	81	65	81
1116	F	6	F5d	57.8	55.8	21.4902	20.7466	72		114	114	73	73	66	64	4	10	6	9	15	80
1117	M	5	F5d	92.4	89.2	30.5192	29.4623	100	92	122	117	87	79	65	75	9	9	9	9	0	80
1118	M	5	F5d	100	95.6	33.4124	31.9423	110	105	132	113	94	82	61	71	7	8	7	8	0	80
1119	M	5	F5d	116	111.7	35.8025	34.4753	130	118	124	119	90	80	73	71	7	7	3	2	0	15
1120	M	8	F10d	80	76	24.6914	23.4568	95	92	119	120	72	71	65	65	7	7	7	7	0	40
1121	F	4	F5d	70.7	68.9	22.8241	22.243	127	119	166	127	99	93	72	66	6	8	6	8	0	15
1122	F	5	F5d	85.2	82.7	32.4646	31.512	84		123	111	82	80	64	67	6	6	6	5	0	15
1123	F	20	F20d	59.2	52.9	24.641	22.0187	75	66	102	104	66	63	70	69
1124	F	18	F20d	116.5	107.9	49.7672	46.0934	124	111	137	133	86	76	82	78	7	9	5	7	5	15
1125	M	7	F5d	102	96.9	28.2548	26.8421	107	95	132	119	86	83	62	89	6	7	3	4	5	80
1126	F	9	F10d	93.3		33.057		106	98	119		79		68
1127	M	5	F5d	94.4	89.2	30.8245	29.1265	97	93	165	134	70	82	54	81
1128	M	12	F10d	111.5	102.7	38.1314	35.1219	120	115	124	126	72	80	89	73	6	6	5	6	0	80
1129	F	8	F10d	87.9	84.2	31.8987	30.556	98	96	146	101	107	79	67	74	0	4	0	4		5
1130	F	8	F10d	76.9	73.6	29.3019	28.0445	97		146	157	99	84	66	54	8	8	7	7	0	40
1131	F	4	F5d	65.7	63.9	24.7281	24.0506	80	72	122	118	77	70	63	69	6	9	8	9	5	160
1132	M	5	F5d	96	91.4	27.1616	25.8601	101	95	133	130	88	78	57	54	8	8	8	7	0	5
1133	F	5	F5d	77.4	74.4	28.7775	27.6621	85	82	151	143	84	97	76	60	6	6	6	6	0	15
1134	F	9	F10d	59.9	56.7	20.014	18.9448	70	68	150	128	93	88	69	78	8	9	9	9	5	80
1135	F	7	F5d	72	68.7	23.7812	22.6912	68		110	102	66	66	76	70	8	10	8	7	0	80
1136	M	5	F5d	62.6	59.1	20.6764	19.5204	78	76	124	117	83	78	63	72	4	7	6	6	0	40
1137	M	12	F10d	88.6	84.6	31.3917	29.9745	113	107	117	130	68	70	69	79
1138	M	5	F5d	87.5	83.7	27.3088	26.1228	100	89	141	153	93	89	70	76
1139	F	13	F15d	76.8	72.8	27.8705	26.4189	98		137	138	83	90	77	72	8	10	8	10	0	40
1140	F	7	F5d	94.9	91.7	34.0278	32.8803	101	93	157	120	90	70	55	60	5	7	3	7	5	15
1141	F	6	F5d		50.2		20.8949	77	73		106		77		86	8	10	2	6		5
1142	F	5	F5d	60.5	58.6	19.3112	18.7047	67	64	110	119	73	79	71	68	7	10	7	10	0	160
1143	M	5	F5d	93.9	90	30.6612	29.3878	110	98	124	130	74	76	72	57
1144	F	5	F5d	70.9	68.4	26.0422	25.124	87	80	111	132	74	70	81	75	9	9	9	7	5	15
1145	F	9	F10d	82.5	78.9	26.9388	25.7633	102	94	120	107	78	65	59	71					0	15
1146	M	8	F10d					110	101	131	121	92	82	71	83	7	10	6	10
1147	F	8	F10d	77.2	73.4	26.7128	25.3979	87	82	137	142	78	69	58	67
1148	F	14	F15d	97.2	90.5	28.4003	26.4427	104	94	122	120	83	79	75	51	4	9	1	9	0	40
1149	F	5	F5d	96.6	92.2	31.5429	30.1061	99	95	134	114	89	75	64	65
1150	F	5	F5d	74.8	71.8	27.8108	26.6954	86	80	109	114	73	72	63	76	9	9	6	9	0	80
1151	M	14	F15d	124.2	115.7	37.4955	34.9294	129		133	101	96	78	74	92
1152	F	6	F5d	50.5	48.7	19.7266	19.0234	76	71	120	110	70	67	77	93
1153	F	6	F5d	59	55.6	24.5578	23.1426	78	75	162	150	72	80	73	87	8	8	7	7	0	40
1154	F	8	F10d	76.6	73.1	30.2994	28.915	101	97.5	173	144	95	86	69	84	8	4	8	3	5	0
1155	F	14	F15d	77.6	71.5	27.4943	25.333	84		141	127	83	74	60	70	4	10	5	10	0	80
1156	M	5	F5d	92.2	87.6	29.765	28.28	104	100	150	130	90	80	67	60
1157	F	5	F5d	54.7	52.2	20.8429	19.8903	83		112	100	83	70	65	64	9		8		0	15
1158	F	5	F5d	69.9	68.3	23.9048	23.3576	85	79	138	155	82	60	72	82	5	9	6	9	0	40
1159	F	5	F5d	85	82.8	34.9277	34.0237	112	106	120	114	90	94	84	85	5	9	4	7	0	80
1160	M	5	F5d	114.4	109.2	38.6696	36.9118	123	120	120	132	80	81	68	66	7	10	5	9	0	40
1161	F	5	F5d	68	65.5	24.093	23.2072	85	78	140	120	90	90	80	76
1162	M	8	F10d	74.6	71.2	23.2827	22.2215	92	86	146	119	92	76	62	63	9	10	9	9	0	15
1163	F	4	F5d	53.5	51.3	18.7318	17.9616	71		122	110	102	74	85	95	6	8	6	8	0	80
1164	M	4	F5d	87.7	84.9	25.6245	24.8064	98	92	136	130	80	78	61	83
1165	F	8	F10d	72	67.7	26.7698	25.171	98	90	170	153	73	74	53	63
1166	M	5	F5d	101.9	97.2	29.4543	28.0957	96	90	115	111	80	78	59	54	5	8	6	8	0	40
1167	M	5	F5d	199.6	193	54.145	52.3546	142	137	146	142	78	87	87	82	9	6	9	6	5	80
1168	F	9	F10d	68.6	64.2	28.1887	26.3807	83	79.5	133	125	84	70	77	76	6	9	6	9	0	15
1169	F	8	F10d	99.2	94.5	37.3367	35.5678	94	89	135	116	82	91	77	100	8	7	10	9	0	80
1170	F	5	F5d	92	88.8	30.0408	28.9959	100		137	143	97	98	74	73
1171	M	10	F10d	75.5	70.3	25.5206	23.7628	90	87	139	106	85	78	58	57	7	9	7	9	0	15
1172	F	8	F10d		83.6		25.5181	90			137		89		79	9	6	9	6	0	160
1173	F	8	F10d		60		20.2812	80	74		110		71		64	5	6	5	6	0	40
1174	M	8	F10d	103.8	97	32.396	30.2737	112		156	114	97	85	72	72	6	2	6	2	0	5
1175	M	8	F10d	133	127.3	38.4438	36.7962	125	119	162	131	102	94	66	61	4	6	4	6	0	80
1176	F	8	F10d	48.8	45.8	18.5947	17.4516	72	65	98	98	59	59	68	73	6	8	6	8	0	5
1177	F	8	F10d	61		22.4059		78	74	114	108	86	70	83	72
1178	F	7	F5d	75.2	72.5	24.5551	23.6735	81	79	125	103	82	74	56	52
1179	M	8	F10d	99	92.2	29.2415	27.233	108	96	124	118	98	88	68	83
1180	M	7	F5d		98.5		32.534	119	116		145		86		88
1181	F	5	F5d	66.7	64.5	23.6324	22.8529	87	84	129	131	74	78	71	62	5	6	5	6		40
1182	M	5	F5d	79.7	76.7	25.1547	24.2078	92	86	128	118	74	67	57	45	8	8	7	8		40
1183	F	5	F5d	68.1		27.2793		80	74	151	126	92	87	74	80	3	8	4	6	15	80
1184	M	6	F5d	105.8	103.6	34.9452	34.2185	120	109	143	143	91	86	84	77
1185	F	5	F5d	67.2	64.4	23.5286	22.5482	77	75	126	122	74	69	58	72	7	5	6	4	0	15
1186	M	5	F5d	81.7	77.7	22.8717	21.7519	85	83	120	120	81	77	62	58	5	9	6	8	0	80
1187	F	5	F5d	86.4	84.6	32.1237	31.4545	90	88	126	120	82	78	84	70	5	5	5	5	0	15
1188	F	5	F5d	84.7	81.1	33.5034	32.0794	83	80	108	104	96	66	76	81
1189	F	5	F5d	64.7	62.1	22.3875	21.4879	72	69	121	106	78	68	74	75	7	9	7	9	5	0
1190	F	5	F5d	68	64.3	24.677	23.3343	79	79	104	122	74	72	69	60	7	7	9	8	0	80
1191	M	7	F5d	73.3	69.1	22.6235	21.3272	87	81	137	124	77	70	58	53	10	10	10	10		5
1192	M	5	F5d	69.4	66.7	24.2989	23.3535	91	85	111	102	70	65	57	57	6	8	5	8	5	40
1193	F	5	F5d	57.2	54.8	20.0273	19.187	65	63.5	116	115	81	77	70	73	5	5	4	5	5	40
1194	F	5	F5d	65.4	63.2	24.6152	23.7871	82	73	144	126	89	86	61	67	4	3	3	3	5	15
1195	F	8	F10d	61.9	59	21.9317	20.9042	72	70	114	98	73	62	63	65	5	3	5	6	15	40
1196	F	7	F5d		47.4		16.9959	75			142		83		70
1197	M	8	F10d	95.7	90.2	30.2045	28.4686	104	99	122	110	87	75	71	82	5	5	5	5	0	80
1198	F	8	F10d		52.4		22.0948	73	71		119		69		78	5	6	5	6	0	5
1199	F	7	F5d		67.6		23.1182	87	79		121		81		61
1200	M	5	F5d	78.4		26.5008		100		155	147	90	98	74	70	7	7	7	7	0	15
1201	F	9	F10d	93.2	87.7	32.2491	30.346	108	103	189	151	98	96	67	71	7	5	5	5	0	5
1202	F	8	F10d	60	57.8	22.0386	21.2305	78	74	159	127	88	70	68	56	8	7	8	6	0	15
1203	M	10	F10d		91.6		27.6537	104	99		140		80		72	2	7	5	7		80
1204	M	8	F10d	92.4	86.4	27.5911	25.7995	108	102	146	128	87	86	63	74	3	7	3	7	0	160
1205	F	8	F10d	67.6	64.2	25.1338	23.8697	93	89	115	128	69	72	66	71	5	9	5	9	5	80
1206	M	8	F10d	104.3	97.7	30.8069	28.8575	111	100	119	113	80	81	66	68	8	8	8	8	0	80
1207	F	15	F15d		61.7		23.2226	85	83		114		77		77		2		2		15
1208	M	16	F15d	94.7	86	32.386	29.4108	108	104.5	171	154	93	97	63	54	9	10	7	10	0	80
1209	F	6	F5d	68.5	64.3	22.8875	21.4842	82	80	143	122	102	82	69	68	4	9	5	9	0	40
1210	F	5	F5d	56	52.4	20.8209	19.4825	78	69	108	112	79	74	59	72
1211	M	7	F5d	91.5	86.5	30.222	28.5705	101	97	147	95	92	70	81	100
1212	F	8	F10d	67	63.5	22.3863	21.2169	80		119	106	74	74	59	69	5	7	4	7	0	15
1213	F	14	F15d	68.5	62.4	26.7578	24.375	87	82	146	107	90	70	57	62	1	6	4	6	0	15
1214	F	5	F5d	53.4	51.6	23.7333	22.9333	76	73	94	95	65	61	65	84	2	8	2	7	0	15
1215	M	5	F5d	76.4	72.2	26.436	24.9827	91	86	178	140	93	80	57	64
1216	F	8	F10d	77.6	74.4	28.1608	26.9996	97	94	137	105	72	70	67	67
1217	F	8	F10d	76.7	71.5	28.5173	26.5839	82	78	106	112	71	70	65	81
1218	F	5	F5d	56	52.1	20.8209	19.3709	73	69	144	145	94	98	61	68	9	1	6	0	0	40
1219	F	5	F5d	80.1	75.8	24.9992	23.6572	79	74	104	104	69	67	69	83	5	5	2	5	0	40
1220	F	5	F5d	61.9	58.8	23.5863	22.4051	80	75	130	126	86	82	68	77	9	8	8	10	0	80
1221	F	5	F5d	54.4	52.5	21.5181	20.7666	69		126	112	78	66	65	70	5	7	5	5	0	0
1222	F	4	F5d	72.2	69.5	29.668	28.5585	94		150	137	82	74	69	80	6	5	4	4	0	5
1223	F	5	F5d	69.9	69.1	27.6492	27.3328	84	81	123	138	75	82	56	55	4	6	4	4	5	5
1224	F	9	F10d	62.7	58.5	23.312	21.7504	89		126	120	89	80	72	60	8	10	2	7	0	15
1225	M	9	F10d		95.5		31.1837	110		166	110	98	80	58	53	6	8	6	8		5
1226	F	8	F10d		81.7		30.0092	107	99	128	115	81	70	72	66
1227	F	9	F10d	65.6	61.1	20.0238	18.6502	66	64	106	99	64	73	65	90	5	8	8	7	0	15
1228	F	8	F10d	89.4	84.4	30.9343	29.2042	100	92	130	144	88	85	60	77
1229	F	5	F5d	61	58.8	24.4352	23.5539	76	72	153	136	102	89	74	84	9	9	6	9	0	40
1230	F	5	F5d	62.5	59.7	22.9568	21.9284	87	64	114	110	78	68	66	71	8	8	7	8	0	80
1231	F	5	F5d	86.1	82.9	29.1036	28.0219	87		134	126	79	82	68	68	6	8	4	7	0	80
1232	M	8	F10d	104.8	99.5	32.3457	30.7099	110	100	140	124	85	73	75	57	9	10	9	10	0	80
1233	F	5	F5d	56.7	53.9	22.1484	21.0547	71	67.5	113	107	73	56	63	64	5	6	5	6	5	15
1234	M	9	F10d	104.4	97.8	29.855	27.9676	112	107	125	100	86	74	50	50	7	2	7	7	0	40
1235	F	7	F5d		60.4		23.8915	78	73		101		77		74
1236	F	9	F10d	59.1	56.4	22.5194	21.4906	81	76	144	189	82	82	64	57
1237	M	8	F10d	87.8	82.4	33.4553	31.3977	102	95	129	134	88	81	92	54
1238	M	14	F15d	105.2	96.3	31.4133	28.7557	112	104	150	95	82	55	66	80
1239	F	8	F10d	60.9		24.7069		75		115		94		62
1240	M	5	F5d	80.2	77.7	29.4582	28.5399	100	98	136	127	78	78	62	78	7	6	6	7
1241	M	5	F5d	84.7	81.3	26.7327	25.6596	91	88	122	114	78	79	64	64
1242	M	8	F10d	91	86.2	28.4011	26.903	94	88	148	150	99	94	72	73	6	5	6	5	0	80
1243	M	5	F5d	91.2	88	27.838	26.8612	100	96	162	127	100	78	83	78	3	8	2	8	0	80
1244	F	5	F5d	58.3	56.3	20.6562	19.9476	80	76	116	114	87	80	75	87	7	7	8	8	0	40
1245	F	14	F15d	68.3		25.0872		84	81	108		54		69		2	6	2	6	0	40
1246	M	5	F5d	80.2	76	25.5993	24.2587	99	97	137	130	86	80	67	62	10	10	10	8	0	15
1247	F	5	F5d		68.2		26.6406	88	87		125		75		75
1248	F	5	F5d	65.6	63.6	27.3049	26.4724	84	80	134	138	87	82	66	65	6	5	5	5	0	15
1249	F	4	F5d	80.1	78.4	32.0862	31.4052	99	95	124	122	84	82	74	69	5	5	7	6	0	40
1250	F	5	F5d	70.4	66.4	25.8586	24.3893	82	81	123	124	69	67	61	88	2	6	3	7	0	80
1251	F	5	F5d	55.4	53.6	21.9137	21.2017	86		118	124	72	74	53	66	8	8	3	4	0	5
1252	F	5	F5d	64.5	62.9	22.5832	22.023	82	79	110	122	70	72	77	73	9	9	9	9	0	80
1253	F	4	F5d	64.1	61.7	22.984	22.1234	87	83	138	116	91	83	78	81	8	9	7	9	0	15
1254	M	4	F5d	65.9	63.2	19.8949	19.0798	86	80	106	122	78	72	59	60	7	6	6	6	0	15
1255	F	14	F15d	60.8	56.9	21.542	20.1601	76	70	149	133	85	68	74	66	7	8	5	8	0	15
1256	F	4	F5d	63.8	62	22.3382	21.7079	76	73	100	103	76	66	78	60	9	10	9	10	0	5
1257	F	5	F5d	68.4	66.4	25.124	24.3893	85	80	130	110	84	79	64	64	8	10	6	10	0	15
1258	M	5	F5d	137.5	131.3	41.0583	39.2069	140	137	150	113	90	70	61	72
1259	F	8	F10d	54.2	51.2	21.7113	20.5095	64	64	122	130	71	76	52	58	3	7	5	7	0	40
1260	F	8	F10d	76.4	72.3	32.637	30.8856	97	93	172	148	101	94	71	77	7	8	7	7	0	40
1261	M	8	F10d	70	66.7	21.6049	20.5864	82	80	116	114	75	71	69	70	6	8	7	8	0	15
1262	M	8	F10d	94.8	89.3	32.0443	30.1852	107		150	113	106	78	77	62	6	6	6	6	0	80
1263	F	8	F10d	87.3		29.5092		94	90	118	110	82	71	84	86	6	2	2	0	5	80
1264	M	8	F10d	94.7	88.4	30.2276	28.2167	111	107	90	135	64	91	59	51
1265	M	13	F15d	103	93.1	32.8769	29.7169	117	111	167	134	112	88	76	76	5	6	5	8	0	80
1266	M	14	F15d	112.4	104.8	36.702	34.2204	117	107	150	122	78	62	53	57	3	4	3	3	0	40
1267	M	14	F15d	104.1	94.5	28.5354	25.9039	103		162	125	99	86	73	72	8	9	7	8	0	40
1268	M	9	F10d	112.4	105.3	32.4893	30.437	110		124	124	83	81	66	66
1269	F	8	F10d	167.3	159.9	60.7127	58.0273	122	118	139	126	82	83	76	72	9	9	9	8	0	80
1270	F	14	F15d	53.8	49.3	22.1072	20.2581	73	69	118	98	78	70	79	82	6	7	4	6	5	5
1271	M	6	F5d	99.7	93.6	33.7006	31.6387	109	105	126	116	79	81	69	67
1272	M	5	F5d	85.8	82.7	29.0022	27.9543	94	89	150	129	83	74	69	61	7	9	7	9	5
1273	F	6	F5d	94.7	92.6	33.553	32.809	110		155	115	126	70	63	72
1274	M	5	F5d	89.8	86.6	28.3424	27.3324	108	102	141	138	84	66	72	63	8	10	10	10	0	80
1275	F	5	F5d	77	73.6	30.4577	29.1128	98	95	134	119	90	82	77	83	3	8	8	9	0	15
1276	F	8	F10d	74	70.8	28.5483	27.3138	89	89	117	104	82	76	69	55	4	2	3	3	5	15
1277	F	11	F10d	67.4	63.5	24.4593	23.044	84	78	138	116	87	72	55	86	3	5	2	6	0	80
1278	F	8	F10d	56.7	54	23.2988	22.1893	75	73	123	109	79	71	73	68	7	8	7	7	0	15
1279	F	14	F15d	68.9	64	24.1238	22.4082	74	70.5	118	112	85	80	64	67	6	8	4	6	0	5
1280	M	5	F5d	60.3		20.1477		78	74	182		115		100		4	7	5	7	5	160
1281	F	5	F5d	74.8	72.6	23.6081	22.9138	84	81	94	122	61	71	61	68
1282	M	8	F10d	82.8	77.8	26.7304	25.1162	106	101	164	130	98	80	62	64	6	7	6	7	5	40
1283	F	6	F5d	49.7	47.4	19.4141	18.5156	70		100	93	67	67	87	86	3	3	4	4	0	0
1284	F	9	F10d	47.2	44.6	20.9778	19.8222	68	66	92	89	64	61	81	76	5	8	5	8	0	40
1285	M	7	F5d	96.6	95.1	27.0429	26.623	104	98	130	126	77	74	69	64
1286	M	5	F5d	74.1	69.6	24.1959	22.7265	87		136	111	82	68	52	54	7	8	9	10	0	80
1287	F	5	F5d	50.7	49.8	20.0546	19.6986	73		111	101	73	67	58	53	4	7	4	7	0	5
1288	M	8	F10d	87.7	81.9	25.3498	23.6733	97	93	116	111	85	71	84	72	8	8	8	8	0	15
1289	F	8	F10d	112.4	105.9	42.3049	39.8585	105	101	133	142	94	94	57	62	3	5	4	5	0	80
1290	F	8	F10d	59.1	56.1	23.0859	21.9141	80	78	162	116	98	66	69	77	5	5	5	2	0	40
1291	F	8	F10d	64.7	61.8	24.0556	22.9774	76	74	124	117	70	69	65	73
1292	F	8	F10d	57.5	54.5	20.6174	19.5418	76	73	130	94	71	68	68	69	4	8	6	8	0	15
1293	F	10	F10d	54	48.6	23.0681	20.7612	77		130	114	70	93	64	80
1294	F	13	F15d	117.3	109.8	41.5604	38.9031	126	120	175	143	95	87	70	74	6	7	6	7	0
1295	F	14	F15d	89.2	84	33.9887	32.0073	115	110	157	123	96	78	76	78	10	10	8	6	0	40
1296	M	8	F10d	87.7	82.6	32.213	30.3398	101	97	139	110	80	80	46	68
1297	F	9	F10d	86.3	82.8	28.5044	27.3484	92	85	102	122	81	73	66	63	7	10	8	10	0	80
1298	M	8	F10d	109.8	104.7	34.6547	33.0451	119	106	156	117	100	74	75	71	2	8	3	8	0	80
1299	F	21	F20d	98.5	90.9	37.0733	34.2128	114	109	173	109	105	62	70	62	6	7	4	7	0	15
1300	F	5	F5d	65.2	63.1	22.8283	22.0931	72	69.5	121	140	75	79	72	82
1301	M	8	F10d	87	82	28.7356	27.0842	93	89	148	106	98	79	69	69
1302	M	8	F10d	91.4	86.2	28.2099	26.6049	107	101	154	138	116	106	72	79	10	9	7	9	0	15
1303	F	8	F10d	59	56	21.6713	20.5693	78	74	132	112	77	76	82	110	7	7	7	6	0	5
1304	F	8	F10d	64.1	60.6	24.4246	23.091	82	77	127	113	94	94	83	65	7	10	10	10	0	15
1305	M	8	F10d	78.4	74.3	23.4107	22.1864	87	86	140	124	67	64	48	45	8	9	9	10	5	5
1306	M	8	F10d	101.2	96.4	30.5519	29.1028	105	102	117	107	83	81	60	65	7	7	6	7	0	15
1307	F	9	F10d	65.8	61.9	26.358	24.7957	92	83	142	119	97	78	69	66	9	7	6	8	0	15
1308	F	5	F5d	63.8	61	23.1529	22.1367	80	79	139	137	96	94	61	81	5	7	5	8		40
1309	F	14	F15d	103.1		37.8696		104	100.5	149	120	98	80	69	76	5	6	5	6	5	80
1310	F	5	F5d	80.65	77.7	28.2378	27.2049	74		111	106	66	65	65	74
1311	F	5	F5d	52	49.7	19.1001	18.2553	68	67	122	109	70	70	71	67	7	8	7	8	0	5
1312	M	14	F15d	94	88.4	31.7739	29.881	105	98	140	140	70	60	80	80
1313	F	5	F5d	60.8	58.9	20.5516	19.9094	70	67.5	112	102	89	64	57	57	6	8	9	9	5	40
1314	M	8	F10d	86.3	81.9	26.9342	25.561	98	93	147	113	92	83	64	72	7	2	7	5	0	15
1315	F	8	F10d	109.9	105.3	41.364	39.6327	116	112	128	120	89	75	88	72	8	8	4	7	40	80
1316	M	5	F5d	73.8	70.4	24.9459	23.7966	89		134	137	86	88	56	56	8	8	8	8	0	15
1317	M	8	F10d	88.5	84.3	28.2486	26.908	100		118	125	72	82	66	71	7	5	7	5		5
1318	F	8	F10d	78.95	74.4	30.4579	28.7026	102		129	145	87	82	77	61
1319	F	5	F5d	84.7	81.2	30.0099	28.7698	104	101	139	129	86	96	87	85	7	8	6	6	0	5
1320	M	5	F5d		62.1		25.1937	90	86		114		82		54
1321	F	8	F10d	73.4	70.3	25.3979	24.3253	95	92	128	130	85	84	64	53
1322	M	8	F10d	95.2	90.6	31.444	29.9247	110	107	118	128	83	79	80	80
1323	F	8	F10d	107.4	102.4	35.8849	34.2143	110		132	129	89	79	66	59	7	10	8	10	0	80
1324	F	8	F10d	152.7	146.6	52.8374	50.7266	139		145	134	89	92	72	62	8	8	6	8	0	40
1325	F	8	F10d	69.6	65.8	23.5262	22.2418	83	80	74	106	68	79	85	88	7	8	7	6	0	40
1326	M	8	F10d	82.4	76.9	25.4321	23.7346	96		118	113	76	70	60	63	9	9	8	8	0	80
1327	F	10	F10d	66.4	63.4	26.5983	25.3966	90	86	105	97	75	65	79	91	8	9	8	9	0	5
1328	F	14	F15d	70.1	65	25.1354	23.3067	86	80	130	122	79	62	88	70	5	6	5	7	0	80
1329	F	7	F5d	83.2	78.9	28.7889	27.301	96		168	142	78	77	67	81	8	9	7	7	0	80
1330	M	8	F10d	89.3	84.4	29.1592	27.5592	101	92	121	118	73	71	65	65
1331	F	8	F10d	62.8	59.6	23.067	21.8916	76		114	108	79	78	70	68	8	9	5	9	0	40
1332	M	8	F10d	109	103.6	32.1952	30.6002	117	112	122	116	82	67	66	57	6	9	6	9	5	80
1333	M	9	F10d	89.5	83.7	29.2245	27.3306	98	88	116	114	73	71	56	59
1334	F	8	F10d	61.3	58.1	23.6488	22.4143	70	67	138	127	90	71	63	61	5	7	5	7	5	40
1335	M	14	F15d	104.9	95.9	31.3237	28.6363	105	98	134	127	78	76	67	71	5	8	6	8	0	160
1336	F	14	F15d	85.4	78	29.2056	26.6749	97	92.5	140	134	87	90	67	58	7	10	7	10	0	40
1337	F	15	F15d	99.2	91.3	35.9994	33.1325	114	109	155	133	92	88	74	66
1338	M	8	F10d		95.4		27.5754	110	105		141		89		63	4	5	3	6	0	40
1339	M	8	F10d		88.25		27.8532	105	99		118		90		76
1340	F	5	F5d	57.8	55.2	22.0241	21.0334	74	72	103	117	74	78	61	73	4	3	4	5	0	80
1341	F	5	F5d	71.1	68.5	23.4839	22.6252	89		90	112	66	79	75	81	7	8	5	8	0	80
1342	F	5	F5d	59	57.2	20.9042	20.2664		73	110	90	74	72	67	67	2	6	7	8	0	15
1343	F	5	F5d	73.5	71.3	28.3554	27.5067	102	95	83	139	67	67	61	67
1344	M	8	F10d	108	101.5	32.966	30.982	120	113	142	128	90	74	83	71	7	10	7	10	0	40
1345	F	8	F10d	70.2	66.6	25.1712	23.8804	80	74	137	117	91	72	62	60	7	9	7	9	0	80
1346	M	8	F10d	87.8	81	26.8002	24.7245	91	83	150	118	98	98	70	76	8	8	6	8	0	80
1347	F	5	F5d	66.4	64.4	24.0964	23.3706	70		103	122	74	73	79	81
1348	M	5	F5d	95.1	90.7	26.3435	25.1247	94	91.5	123	126	83	82	74	60	4	6	5	6	0	80
1349	M	5	F5d	89.4	86	30.9343	29.7578	97		130	127	79	84	77	66	2	2	2	3	0	15
1350	F	8	F10d	67.4	64.5	25.6821	24.577	89	78	153	136	98	86	69	65	7	8	4	7	0	15
1351	M	8	F10d	100.3	96.2	31.6564	30.3623	120	111	136	130	86	86	69	66
1352	M	14	F15d	93.2	85.9	30.4327	28.049	100	88	173	130	113	89	68	67	7	7	7	7	0	80
1353	M	8	F10d	85.3	82.4	28.8332	27.8529	98		134	131	100	90	56	62	6	7	6	7	0	80
1354	F	8	F10d	65.8	63.2	25.3848	24.3818	91	87	140	145	80	89	72	77
1355	F	13	F15d	85.7	79.6	31.8635	29.5955	108	99	120	106	80	74	72	80	5	7	5	7	0	160
1356	F	13	F15d	76.6	69.8	31.0763	28.3176	104	95	159	138	90	85	77	73	6	7	6	7	0	5
1357	F	8	F10d	90.3		30.1714		98	87.5	153		98		79
1358	F	13	F15d	78.7	72.9	30.3615	28.1239	104	96	160	130	82	80	70	64	7	6	7	6	0	15
1359	M	5	F5d	105.8	102.6	31.5925	30.6369	108	103.5	122	130	85	91	73	59	10	8	10	8	5	160
1360	M	5	F5d	112.5	108.9	34.7222	33.6111	105		110	117	73	78	45	49	7	7	7	7	0	40
1361	F	8	F10d	93	88.25	30.7174	29.1485	97	92	116	98	74	68	62	60
1362	F	12	F10d	82.6	75.5	28.5813	26.1246	100		133	95	83	70	90	100	5	9	5	9		40
1363	M	8	F10d	102.4	93.6	33.8222	30.9156	111	104	182	135	107	74	72	66
1364	M	5	F5d		79.8		26.0571	94	90		102		65		70		6		3		80
1365	M	7	F5d	72.3	67.9	22.0689	20.7259	80	75	137	126	83	70	52	49	5	8	4	8	0	80
1366	M	7	F5d	106.2	101	32.0613	30.4915	114	109	146	131	98	95	75	78	2	8	2	7	5	80
1367	M	14	F15d	123.4	110.9	38.9471	35.0019	121	112	176	129	110	98	87	94	5	7	5	7	0	80
1368	F	9	F10d	94.8	89.3	34.8209	32.8007	94		129	122	86	82	66	58	9	9	9	9	0	15
1369	M	9	F10d	101.9	96.6	37.4288	35.4821	130	114	116	136	77	83	57	59	8	10	8	10	0	40
1370	F	14	F15d	89	83.6	30.0838	28.2585	99	92	140	135	90	85	72	72	7	4	3	3	0
1371	F	8	F10d	54.3	126	20.1889	46.8471	69	67	114	73	74	78	84	81	8	6	8	7	5	15
1372	M	8	F10d	90.3	85.2	29.4857	27.8204	106	96	163	146	114	98	80	88	5	7	5	7	0	80
1373	M	16	F15d	114.1	101.8	38.5681	34.4105	118	107	174	126	100	89	87	82	8	9	8	5		80
1374	F	8	F10d	93.4	88.6	38.8762	36.8783	105	100	142	125	96	85	58	72
1375	F	8	F10d	50	48.4	17.7154	17.1485	66	61	99	110	62	76	76	93
1376	M	14	F15d	114.5	106.6	34.5671	32.1821	128	119	143	122	92	86	56	54	5	8	7	8	5	40
1377	M	15	F15d		104.8		37.1315	134	124		140		80		54		8		8	0	5
1378	F	21	F20d	74.8	68.7	30.7364	28.2298	104	101	117	101	78	59	77	88	5	4	5	4	5
1379	F	5	F5d	111.4	106.8	38.5467	36.955	96	92	116	110	71	74	72	75	5	6	5	5	0	15
1380	F	5	F5d	71.1		28.1239		89	86	130	114	84	74	95	88	5	8	5	6	0	80
1381	M	8	F10d	85.8	80.1	25.3426	23.659	99	92	118	118	79	74	59	58	7	8	7	7	0	40
1382	F	8	F10d	62	58.8	20.2449	19.2	72	66	114	106	76	69	79	89	7	8	7	8	0	80
1383	F	8	F10d	79.8	75.6	26.0571	24.6857	89	82	130	152	90	94	92	77	6	3	5	3	0	80
1384	F	21	F20d	106.2	97.7	36.3189	33.412	113	105	120	106	80	70	80	57	2	5	3	6	0	5
1385	M	7	F5d	93.8	87.7	29.275	27.3712	100	94	138	120	92	81	73	91	4	7	4	7	5	80
1386	M	8	F10d	110.8	103	33.0855	30.7564	116	110	152	104	91	74	50	49	8	8	8	8	0	5
1387	F	5	F5d					92	82		115		82		63
1388	M	7	F5d	120.6	115.7	35.2374	33.8057	130	121	122	134	93	89	71	67	3	6	3	6	0	40
1389	F	8	F10d	95.9	91.6	33.1834	31.6955	107	103	125	130	85	92	60	66	8	8	7	8	0	80
1390	F	12	F10d	89.2	83	32.3704	30.1205	100	94	119	113	82	69	77	68	9	9	7	10	5	80
1391	F	12	F10d	100.2	93.4			129	118	141	130	78	83	68	55	9	9	7	9	0	40
1392	F	5	F5d	61.3	58.8	19.5665	18.7686	77		117	120	78	79	65	71
1393	M	8	F10d	89.6	84.5	30.6419	28.8978	108	106	140	109	95	80	73	66	9	8	8	8	0	15
1394	F	20	F20d	101.5	90	38.6755	34.2936	101	89.5	84	110	66	78	68	69	3	5	3	5	5	80
1395	F	5	F5d	71.6	68.4	27.9687	26.7187	87	85	150	123	99	82	84	86	8	8	3	8	0	15
1396	M	6	F5d	92.5	88.9	28.5494	27.4383	104	96	130	126	88	83	66	67	8		8
1397	F	9	F10d	93.2	89.8	32.6319	31.4415	95	89	112	119	84	68	76	77	9	8	8	8	5	15
1398	F	5	F5d	70.3	67.4	27.4609	26.3281	85	84	116	114	82	76	75	52	4	8	4	8	0	0
1399	F	5	F5d	56.8	54.6	23.3399	22.4359	72	65	109	97	61	69	69	57
1400	M	5	F5d	94.4	89.8	27.5822	26.2381	93	87	180	120	100	80	63	88	3	3	3	3	0	15
1401	F	5	F5d	53.6	51.8	22.025	21.2853	68	67	145	120	80	80	74	76	4	6	4	6	0	80
1402	F	5	F5d	58.2	56.5	22.7344	22.0703	75	69	171	112	108	68	76	70	7	7	5	7	0	15
1403	M	5	F5d	80.9	78.9	24.694	24.0835	92	84	111	109	77	66	56	58	8	10	8	9	0	40
1404	M	7	F5d	98.1	93.3	36.9227	35.1161	121	116	128	125	74	67	80	78
1405	M	5	F5d	95.4	89	29.4444	27.4691	98		120	102	73	74	68	65
1406	M	7	F5d		89.1		27.8081	107	102		131		82		93
1407	F	5	F5d	74.9	71.9	25.3177	24.3037	79	75	126	98	78	70	57	65
1408	F	6	F5d					69	65	108	90	67	65	75	78
1409	F	5	F5d	74.6	71.5	27.0721	25.9472	94	90	130	118	80	74	72	63
1410	M	5	F5d	93.1	89.4	29.0565	27.9018	106	100	134	112	89	72	54	61
1411	F	7	F5d	79	74.1	28.6689	26.8907	81	76	118	130	79	78	65	60	4	7	4	8	0	80
1412	F	6	F5d	66.6	63.8	21.5005	20.5966	80	76	134	118	82	84	81	84	0	6	7	8		80
1413	F	5	F5d	64.2	62.8	26.3807	25.8054	83	78.5	170	120	80	80	64	72	6	8	7	8	0	15
1414	F	14	F15d	88.7	83.1	29.6368	27.7657	92	88	124	102	95	66	80	86
1415	F	8	F10d	56.9	53.3	23.0841	21.6236	80		108	120	65	82	75	78
1416	F	14	F15d	94.2	87.5	38.2166	35.4984	96		102	100	70	63	64	72
1417	F	14	F15d	93.4	87.8	34.7264	32.6443	93	87	119	110	90	78	73	76
1418	M	6	F5d	80	76.8	25.8264	24.7934	89	85	133	125	70	68	46	65
1419	F	8	F10d	79.3	75.2	30.593	29.0112	99	96	145	120	80	80	59	68
1420	M	5	F5d		80.3		22.2438	84			110		74		79	2	7	4	7		40
1421	F	5	F5d	57.4	54.5	21.0836	20.0184	74		126	117	82	78	73	87	6	8	6	8		40
1422	M	5	F5d	94.3	90.7	29.1049	27.9938	100		136	131	75	66	62	61	8	9	8	9	5	80
F, female; M, male, F5d, fasting 5±2 days; F10d, fasting 10±2 days; F15d, fasting 15±2 days; F20d, fasting 20±2 days; waist, abdominal circumference; SBP, systolic blood pressure; DBP, diastolic blood pressure; puls, heart frequency; EWB, emotional well-being; PWB, physical well-being
