# Supplementary material for: Safety, health improvement and well-being during a 4 to 21-day fasting period in an observational study including 1422 subjects
Source: PLoS One. 2019 Jan 2;14(1):e0209353. doi: 10.1371/journal.pone.0209353 (PMC6314618; doi:10.1371/journal.pone.0209353)
Supplement: S14 Table — Evolution of a pre-existing health complaint. (XLSX) [file pone.0209353.s014.xlsx]

## Sheet: Tabelle1
S14 Table. Raw data of S3 Fig. Evolution of a pre-existing health complaint.
patient number	sex	length of fast (days)	group	major health problem before fasting (0=no; 1=yes)	evaluation of the health problem after fasting (1=much worse; 7=much better)
1	F	6	F5d	0
2	F	11	F10d	0
3	F	6	F5d	0
4	F	6	F5d	1	5
5	F	5	F5d
6	F	6	F5d	1	7
7	F	9	F10d	1	5
8	M	6	F5d	0
9	M	8	F10d
10	M	6	F5d	0
11	F	9	F10d	0
12	F	9	F10d	1	5
13	F	8	F10d
14	F	9	F10d	0
15	F	8	F10d	1	6
16	M	8	F10d
17	F	8	F10d
18	F	6	F5d	1	6
19	F	5	F5d	0
20	M	5	F5d	1	7
21	F	5	F5d	1	5
22	M	5	F5d	0
23	M	5	F5d	0
24	F	9	F10d
25	F	5	F5d	1	6
26	M	5	F5d	0	6
27	M	15	F15d	0
28	F	4	F5d	1	3
29	F	8	F10d	0
30	M	17	F15d
31	M	12	F10d	0
32	F	10	F10d
33	M	9	F10d
34	F	10	F10d
35	F	6	F5d	1
36	F	5	F5d
37	M	7	F5d	0
38	F	6	F5d
39	F	8	F10d
40	F	14	F15d	1	6
41	F	14	F15d	0
42	M	8	F10d
43	F	8	F10d	1	5
44	F	15	F15d	1	3
45	M	7	F5d	0
46	F	19	F20d	1	5
47	M	8	F10d
48	F	10	F10d	0	7
49	M	8	F10d
50	M	9	F10d	0
51	M	5	F5d	0
52	F	14	F15d	0
53	F	14	F15d	0
54	F	5	F5d	0
55	M	5	F5d	0
56	M	9	F10d	0
57	M	5	F5d	0
58	M	5	F5d
59	F	9	F10d
60	M	14	F15d	1	7
61	M	7	F5d	0
62	M	8	F10d	0
63	F	9	F10d	0
64	F	14	F15d	0
65	F	14	F15d	0
66	M	14	F15d	0
67	M	9	F10d	0
68	F	14	F15d	1	6
69	M	14	F15d	1	7
70	F	8	F10d	1	7
71	M	5	F5d	1	6
72	F	14	F15d	0
73	F	14	F15d	1	4
74	M	8	F10d	0
75	M	5	F5d
76	M	8	F10d
77	F	5	F5d
78	F	5	F5d	0
79	M	6	F5d
80	M	13	F15d
81	F	9	F10d	1	7
82	F	8	F10d	0
83	F	18	F20d	1	7
84	F	10	F10d
85	M	5	F5d	0
86	M	4	F5d	0
87	F	8	F10d	0
88	M	10	F10d
89	M	14	F15d	1	7
90	F	8	F10d	1	5
91	F	5	F5d
92	F	5	F5d	1	7
93	M	5	F5d	0
94	M	8	F10d	1	7
95	F	6	F5d	1	7
96	F	13	F15d	1	6
97	M	8	F10d
98	F	7	F5d	0
99	M	9	F10d	1	6
100	F	9	F10d	1	7
101	F	6	F5d	1	7
102	F	9	F10d
103	F	9	F10d	1	6
104	F	13	F15d	0
105	M	13	F15d	1	5
106	F	5	F5d	1	7
107	F	6	F5d
108	F	5	F5d	1	7
109	M	14	F15d	1	7
110	F	6	F5d	0
111	M	7	F5d	0
112	F	7	F5d	1	5
113	M	6	F5d	0
114	M	5	F5d	1	5
115	F	5	F5d	1	4
116	F	9	F10d	1	6
117	M	5	F5d	0
118	M	7	F5d	0
119	F	5	F5d	0
120	M	4	F5d	0
121	F	5	F5d	0
122	M	7	F5d
123	F	5	F5d	1	5
124	M	7	F5d	0
125	M	7	F5d
126	M	14	F15d	1	7
127	F	4	F5d	1	5
128	F	7	F5d	1	6
129	F	5	F5d	0
130	F	14	F15d	1	5
131	M	5	F5d	0
132	F	5	F5d	0
133	M	14	F15d
134	F	10	F10d	0
135	F	14	F15d	1
136	M	8	F10d	1	5
137	F	8	F10d	1	5
138	M	6	F5d	0
139	M	5	F5d	1	4
140	F	6	F5d	1	5
141	F	13	F15d	1
142	F	11	F10d
143	F	11	F10d	1	6
144	F	10	F10d	0
145	M	21	F20d	1	5
146	F	14	F15d	0
147	M	5	F5d	0
148	F	6	F5d	0
149	M	5	F5d	0
150	M	14	F15d	0
151	F	10	F10d	1	5
152	F	21	F20d
153	M	8	F10d	0
154	M	7	F5d	0
155	F	6	F5d	1	6
156	M	6	F5d
157	F	5	F5d	1	1
158	F	14	F15d	1	7
159	F	5	F5d
160	F	5	F5d
161	F	4	F5d	1	6
162	F	9	F10d	1	7
163	F	18	F20d	0
164	M	14	F15d	0
165	F	14	F15d
166	F	14	F15d
167	F	5	F5d
168	F	6	F5d	1	5
169	M	9	F10d	0
170	F	9	F10d	1	6
171	M	8	F10d	0
172	F	6	F5d	1	6
173	F	8	F10d	0
174	F	14	F15d	1	3
175	M	7	F5d	1	6
176	F	9	F10d	1	5
177	F	4	F5d
178	F	8	F10d	0
179	F	8	F10d	0
180	F	14	F15d	1	5
181	M	14	F15d	0
182	M	4	F5d	0
183	M	4	F5d	0
184	F	6	F5d	0
185	M	7	F5d	1	5
186	F	5	F5d	1	4
187	F	5	F5d	1	7
188	M	19	F20d	1	7
189	F	7	F5d
190	M	6	F5d	0
191	F	6	F5d	0
192	F	6	F5d
193	F	9	F10d	1	6
194	M	5	F5d	0
195	F	5	F5d	0
196	M	5	F5d	0
197	M	9	F10d	0
198	F	12	F10d
199	M	21	F20d	1	6
200	M	10	F10d
201	F	5	F5d	0
202	F	13	F15d
203	F	6	F5d	1
204	M	6	F5d	1	4
205	F	8	F10d	0
206	F	8	F10d
207	F	8	F10d
208	M	7	F5d	0
209	F	13	F15d
210	F	9	F10d	0
211	F	10	F10d
212	F	14	F15d	0
213	F	14	F15d	0
214	M	14	F15d	1	5
215	F	9	F10d	0
216	M	8	F10d
217	F	9	F10d	0
218	M	7	F5d	1	7
219	F	21	F20d	1	1
220	F	7	F5d	0
221	F	15	F15d	1	5
222	M	14	F15d	1	6
223	M	5	F5d	0
224	M	5	F5d	1	5
225	M	10	F10d	1	7
226	F	11	F10d	0
227	M	11	F10d	0	7
228	M	12	F10d	0
229	M	10	F10d
230	F	10	F10d	1	3
231	F	6	F5d	0
232	M	6	F5d	1	7
233	M	4	F5d	0
234	M	9	F10d	0
235	M	5	F5d	0
236	F	10	F10d	0
237	F	10	F10d
238	M	6	F5d	0
239	M	8	F10d	1	5
240	M	11	F10d	0
241	M	5	F5d	0
242	F	5	F5d	0
243	M	5	F5d
244	F	5	F5d	0
245	M	5	F5d
246	F	6	F5d	0
247	F	8	F10d	0
248	M	5	F5d
249	M	9	F10d
250	M	9	F10d	0
251	M	5	F5d	1	5
252	F	5	F5d	0
253	F	9	F10d	0
254	F	9	F10d
255	M	21	F20d	1	7
256	M	6	F5d	0
257	M	8	F10d	1	6
258	F	8	F10d	1	7
259	F	12	F10d	0
260	F	16	F15d	1	7
261	F	5	F5d	0
262	F	14	F15d	0
263	F	9	F10d	0
264	F	9	F10d	0
265	M	14	F15d	0
266	F	8	F10d	0
267	F	16	F15d	0
268	F	14	F15d	1	4
269	F	9	F10d	0
270	F	8	F10d	1	4
271	M	8	F10d	0
272	M	8	F10d	0
273	F	6	F5d	0
274	M	5	F5d	0
275	M	8	F10d	0
276	F	8	F10d	1	4
277	F	6	F5d
278	M	13	F15d
279	M	8	F10d	0
280	F	8	F10d
281	M	14	F15d	1	7
282	F	14	F15d	1	6
283	M	14	F15d	0
284	F	8	F10d	0
285	M	8	F10d	0
286	M	6	F5d	0
287	M	6	F5d	0
288	F	6	F5d	1	6
289	F	5	F5d
290	M	14	F15d	0
291	F	14	F15d	1	6
292	M	8	F10d	0
293	M	6	F5d	0
294	M	6	F5d	1	7
295	F	5	F5d	1	4
296	M	5	F5d	1	4
297	M	13	F15d	0
298	F	12	F10d	1	7
299	M	8	F10d	0
300	M	10	F10d	0
301	F	5	F5d
302	F	9	F10d	1	5
303	F	5	F5d	1	5
304	M	5	F5d
305	F	5	F5d	1	5
306	F	4	F5d	0
307	M	8	F10d	1	6
308	F	9	F10d	1	7
309	M	8	F10d	0
310	M	8	F10d	1	5
311	M	8	F10d
312	M	14	F15d	1	7
313	F	8	F10d	0
314	M	7	F5d
315	F	7	F5d
316	F	8	F10d
317	F	5	F5d	0
318	M	5	F5d	0
319	M	5	F5d	1	7
320	F	5	F5d	0
321	F	8	F10d	1	5
322	M	8	F10d
323	M	5	F5d	0
324	M	7	F5d
325	F	7	F5d	1	5
326	F	7	F5d
327	F	7	F5d	0
328	F	5	F5d
329	F	12	F10d	1	1
330	M	5	F5d	1	6
331	F	10	F10d	0
332	F	9	F10d
333	F	8	F10d	1	5
334	M	8	F10d	0
335	F	5	F5d
336	F	4	F5d	0
337	M	5	F5d
338	F	7	F5d	1	7
339	F	8	F10d	1	4
340	M	7	F5d	0
341	F	6	F5d	0
342	F	5	F5d	0
343	F	5	F5d	1	7
344	F	5	F5d	0
345	F	7	F5d	0
346	F	8	F10d	0
347	M	8	F10d	0
348	F	7	F5d	1	7
349	M	8	F10d	1	7
350	M	5	F5d	1	5
351	M	5	F5d
352	F	5	F5d
353	F	8	F10d
354	F	8	F10d	0
355	M	11	F10d	0
356	M	6	F5d	0
357	F	4	F5d	0
358	F	8	F10d	1	6
359	M	6	F5d
360	F	5	F5d	0
361	F	5	F5d	0
362	M	6	F5d	0
363	F	5	F5d	1	6
364	F	8	F10d	0
365	M	8	F10d	0
366	F	5	F5d	1	6
367	M	8	F10d	1	6
368	M	14	F15d	1	4
369	F	10	F10d	0
370	F	16	F15d	0
371	F	8	F10d	0
372	M	5	F5d	1	7
373	F	4	F5d
374	M	5	F5d	0
375	F	4	F5d	1	5
376	F	4	F5d	0
377	F	5	F5d	0
378	F	8	F10d	0
379	M	7	F5d	1	6
380	M	5	F5d	1	4
381	M	8	F10d	0
382	F	8	F10d	0
383	F	5	F5d	1	5
384	M	8	F10d
385	M	7	F5d	1	5
386	M	6	F5d
387	M	6	F5d	0
388	M	5	F5d
389	F	11	F10d	1	5
390	M	6	F5d
391	F	7	F5d	1	7
392	M	5	F5d	0
393	F	6	F5d	0
394	F	6	F5d	0
395	M	18	F20d
396	F	5	F5d	0
397	M	5	F5d
398	F	8	F10d
399	F	8	F10d	1	5
400	F	8	F10d	0
401	M	9	F10d
402	M	8	F10d
403	F	8	F10d	0
404	M	8	F10d
405	F	9	F10d	1	7
406	M	8	F10d	0
407	F	6	F5d
408	F	8	F10d
409	M	9	F10d
410	F	5	F5d	1	5
411	F	7	F5d	0
412	M	8	F10d	1	5
413	F	6	F5d	1	6
414	F	10	F10d
415	M	9	F10d	1	6
416	M	7	F5d	0
417	M	5	F5d	0
418	F	6	F5d	1	6
419	F	5	F5d	0
420	F	5	F5d	1	6
421	M	16	F15d	0
422	F	5	F5d	0
423	F	5	F5d	0
424	F	7	F5d
425	F	5	F5d	0
426	M	5	F5d	0
427	F	6	F5d	0
428	M	13	F15d	1	7
429	F	20	F20d
430	F	8	F10d	1	3
431	F	11	F10d	0
432	F	8	F10d	0
433	F	8	F10d	0
434	F	8	F10d
435	M	10	F10d
436	F	9	F10d	0
437	F	9	F10d	0
438	F	10	F10d	0
439	M	12	F10d	0
440	M	13	F15d	1	7
441	M	4	F5d	1	6
442	F	6	F5d	1	6
443	F	6	F5d	0
444	M	6	F5d	1
445	F	9	F10d
446	M	11	F10d
447	F	6	F5d	0
448	F	9	F10d
449	F	6	F5d	0
450	F	6	F5d
451	M	8	F10d	0
452	M	9	F10d	0
453	M	9	F10d
454	F	6	F5d
455	M	7	F5d	0
456	M	6	F5d	1	6
457	F	6	F5d	0
458	F	8	F10d	0
459	F	6	F5d
460	F	6	F5d	0
461	F	5	F5d	1	5
462	F	10	F10d
463	F	6	F5d	1	7
464	M	14	F15d	1	7
465	F	9	F10d	1	5
466	M	9	F10d
467	M	7	F5d	0
468	F	7	F5d	1	6
469	F	9	F10d
470	M	9	F10d	1	7
471	M	6	F5d	0
472	F	5	F5d	0
473	F	9	F10d
474	M	6	F5d	0
475	M	6	F5d
476	F	5	F5d
477	M	6	F5d
478	F	5	F5d	0
479	F	5	F5d	0
480	M	9	F10d	0
481	M	6	F5d	0
482	M	9	F10d	0
483	M	5	F5d	0
484	F	6	F5d
485	M	6	F5d
486	M	6	F5d
487	F	8	F10d
488	F	5	F5d	0
489	F	8	F10d	1	5
490	F	5	F5d
491	F	5	F5d	1	2
492	F	8	F10d	1	6
493	F	8	F10d
494	F	5	F5d	1	2
495	F	8	F10d	0
496	F	5	F5d	1	6
497	F	8	F10d	0
498	F	5	F5d
499	F	8	F10d	0
500	F	8	F10d	0
501	M	5	F5d	0
502	M	5	F5d
503	M	5	F5d
504	F	14	F15d	1
505	F	8	F10d	0
506	F	8	F10d	1	6
507	M	14	F15d	1	5
508	F	6	F5d	1	6
509	M	5	F5d
510	F	15	F15d	0
511	M	5	F5d
512	M	5	F5d	0
513	M	5	F5d
514	F	9	F10d
515	F	9	F10d
516	F	5	F5d	0
517	F	6	F5d	1	3
518	M	8	F10d	0
519	M	5	F5d	1	7
520	F	5	F5d
521	F	9	F10d	1	5
522	F	8	F10d	1	5
523	M	8	F10d	1	6
524	F	5	F5d	0
525	F	6	F5d
526	M	9	F10d	0
527	M	14	F15d
528	M	5	F5d
529	M	21	F20d	1	7
530	F	5	F5d
531	M	8	F10d	0
532	M	6	F5d	1	7
533	F	14	F15d	1	7
534	M	6	F5d
535	M	9	F10d
536	F	5	F5d
537	M	14	F15d	0
538	M	14	F15d
539	M	8	F10d	1	7
540	M	6	F5d	1	6
541	F	5	F5d	0
542	F	5	F5d	1	7
543	F	8	F10d
544	M	6	F5d
545	F	6	F5d	0
546	M	9	F10d
547	F	8	F10d
548	F	5	F5d
549	M	5	F5d
550	F	5	F5d	0
551	F	5	F5d	1	7
552	M	5	F5d	1	6
553	F	14	F15d	1	4
554	M	14	F15d	1	7
555	M	8	F10d
556	M	16	F15d	0
557	F	19	F20d
558	M	5	F5d	0
559	F	5	F5d	0
560	M	8	F10d
561	M	5	F5d	0
562	M	7	F5d
563	F	5	F5d
564	F	8	F10d	1	7
565	F	8	F10d	1	5
566	M	6	F5d
567	F	9	F10d	1	7
568	F	5	F5d
569	F	5	F5d
570	M	5	F5d
571	M	5	F5d	0
572	F	5	F5d	0
573	M	8	F10d
574	F	5	F5d	1	7
575	M	8	F10d	0
576	F	8	F10d	0
577	F	8	F10d
578	F	8	F10d
579	M	8	F10d	0
580	F	8	F10d	0
581	M	9	F10d
582	M	5	F5d	0
583	M	6	F5d
584	F	5	F5d	0
585	M	14	F15d	1	6
586	M	11	F10d
587	F	14	F15d	1	6
588	M	11	F10d	1	6
589	F	8	F10d
590	M	20	F20d	0
591	M	5	F5d	0
592	M	9	F10d	1	6
593	F	8	F10d
594	M	7	F5d
595	M	6	F5d
596	F	14	F15d	1	6
597	M	14	F15d	1	7
598	M	10	F10d
599	F	5	F5d
600	M	9	F10d	0
601	M	8	F10d	0
602	F	8	F10d
603	F	6	F5d	0
604	F	6	F5d
605	F	5	F5d
606	F	14	F15d	1	6
607	F	20	F20d	0
608	M	5	F5d
609	M	8	F10d	1	6
610	M	5	F5d	0
611	F	9	F10d
612	F	5	F5d
613	M	5	F5d
614	M	21	F20d
615	F	21	F20d	0
616	M	8	F10d
617	F	8	F10d
618	F	8	F10d	1	6
619	M	20	F20d	1	7
620	M	5	F5d
621	M	14	F15d
622	M	8	F10d
623	M	14	F15d
624	F	8	F10d
625	F	10	F10d
626	F	14	F15d
627	M	5	F5d
628	F	14	F15d	1
629	M	5	F5d	0
630	M	5	F5d	0
631	M	8	F10d	1	6
632	F	5	F5d
633	F	6	F5d	0
634	F	5	F5d	1	2
635	F	21	F20d	1	5
636	M	6	F5d	0
637	F	21	F20d	0
638	M	8	F10d	0
639	M	6	F5d	0
640	M	8	F10d	1	7
641	F	5	F5d	0
642	F	5	F5d	0
643	M	5	F5d	1	3
644	M	8	F10d	1	6
645	F	6	F5d
646	M	6	F5d	0
647	M	5	F5d	1	5
648	F	8	F10d	1	7
649	M	14	F15d	0
650	F	14	F15d	1	3
651	F	5	F5d	0
652	M	5	F5d
653	F	18	F20d	1	7
654	M	6	F5d	1
655	M	8	F10d	0
656	F	5	F5d	0
657	F	10	F10d	1	7
658	F	8	F10d	1	6
659	M	5	F5d	1	4
660	F	5	F5d	1
661	F	8	F10d	1	7
662	F	14	F15d
663	M	5	F5d	0
664	F	5	F5d	1	2
665	F	8	F10d	0
666	M	5	F5d	0
667	M	5	F5d	1	5
668	F	14	F15d	1	7
669	F	15	F15d	1	6
670	F	7	F5d	1	6
671	M	15	F15d	0
672	F	6	F5d	1	6
673	M	8	F10d
674	F	14	F15d	0
675	M	6	F5d
676	M	15	F15d	0
677	F	6	F5d	1	7
678	F	5	F5d
679	M	5	F5d	0
680	F	8	F10d
681	F	8	F10d
682	F	5	F5d	1
683	M	8	F10d
684	M	8	F10d
685	F	8	F10d	0
686	M	8	F10d
687	M	5	F5d
688	M	6	F5d
689	F	5	F5d	0
690	F	15	F15d	1	6
691	F	13	F15d
692	F	7	F5d
693	M	7	F5d
694	F	7	F5d
695	F	9	F10d	1	6
696	M	9	F10d
697	F	5	F5d
698	F	10	F10d	1	7
699	F	8	F10d
700	F	8	F10d
701	F	4	F5d
702	F	5	F5d
703	M	8	F10d	0
704	M	6	F5d	0
705	M	5	F5d
706	M	8	F10d
707	F	9	F10d	0
708	F	8	F10d
709	M	8	F10d
710	F	5	F5d	0
711	F	9	F10d	0
712	F	5	F5d	1	4
713	M	5	F5d	0
714	F	8	F10d	1	7
715	F	4	F5d
716	F	14	F15d
717	F	14	F15d	0
718	M	13	F15d
719	F	8	F10d	1	7
720	M	14	F15d	1	5
721	F	15	F15d	1
722	F	14	F15d	1
723	M	9	F10d	0
724	F	5	F5d	1	5
725	F	10	F10d	1	4
726	F	8	F10d	1	3
727	M	9	F10d	0
728	M	6	F5d	0
729	M	6	F5d	1	7
730	M	5	F5d
731	F	6	F5d	1	6
732	F	5	F5d	1	5
733	F	5	F5d	1	5
734	M	8	F10d	0
735	F	5	F5d	1	5
736	F	5	F5d	1	5
737	F	5	F5d	0
738	F	6	F5d	0
739	M	4	F5d
740	M	9	F10d	0
741	M	8	F10d	0
742	F	5	F5d
743	F	8	F10d
744	M	5	F5d	0
745	F	8	F10d	0
746	F	5	F5d	1
747	F	14	F15d	0
748	F	14	F15d	0
749	F	5	F5d	0
750	M	5	F5d
751	F	5	F5d	0
752	F	5	F5d	0
753	F	5	F5d	0
754	M	10	F10d
755	M	6	F5d	0
756	M	14	F15d
757	M	5	F5d
758	M	10	F10d	0
759	F	14	F15d	1
760	M	8	F10d
761	M	5	F5d	0
762	F	8	F10d
763	F	8	F10d
764	M	9	F10d
765	F	5	F5d	0
766	F	8	F10d	0
767	M	8	F10d	0
768	F	8	F10d
769	M	5	F5d
770	M	6	F5d	0
771	F	5	F5d	0
772	M	5	F5d
773	F	8	F10d
774	M	5	F5d	1	7
775	M	9	F10d	1	4
776	M	8	F10d	0
777	F	8	F10d	0
778	M	8	F10d
779	F	6	F5d	0
780	F	9	F10d	0
781	F	14	F15d	1	7
782	F	8	F10d
783	F	8	F10d	0
784	M	5	F5d	0
785	F	5	F5d
786	F	8	F10d	1	5
787	M	8	F10d	0
788	F	5	F5d	1	6
789	F	5	F5d
790	M	14	F15d	0
791	F	5	F5d	1	4
792	F	14	F15d	0
793	F	5	F5d	1	5
794	F	5	F5d	0
795	F	5	F5d	0
796	M	5	F5d	0
797	F	8	F10d	1	5
798	M	9	F10d	0
799	F	14	F15d	0
800	M	5	F5d	0
801	M	8	F10d	0
802	F	8	F10d	0
803	M	8	F10d	1	7
804	M	8	F10d	1	6
805	F	8	F10d
806	F	5	F5d
807	F	5	F5d
808	M	5	F5d	1
809	F	8	F10d
810	F	5	F5d	1	6
811	M	5	F5d
812	M	8	F10d	1	6
813	F	8	F10d	1
814	M	6	F5d	0
815	F	6	F5d	0
816	F	5	F5d	0
817	F	5	F5d	0
818	F	5	F5d	0
819	M	5	F5d	0
820	F	4	F5d	0
821	F	14	F15d
822	F	15	F15d
823	M	4	F5d	0
824	F	15	F15d
825	F	5	F5d	0
826	F	7	F5d	0
827	F	13	F15d	1	6
828	M	5	F5d	0
829	F	5	F5d
830	F	5	F5d
831	M	5	F5d	1	6
832	F	8	F10d
833	F	11	F10d	0
834	F	8	F10d	0
835	F	13	F15d	1	4
836	F	15	F15d	1	6
837	F	5	F5d
838	F	13	F15d	1	7
839	F	14	F15d
840	F	10	F10d	0
841	M	5	F5d	0
842	F	5	F5d
843	F	6	F5d	1	5
844	F	5	F5d	1	6
845	F	5	F5d	0
846	F	8	F10d	0
847	M	10	F10d
848	F	8	F10d	0
849	F	9	F10d	0
850	F	8	F10d
851	F	8	F10d	1	7
852	M	14	F15d	0
853	F	8	F10d	1	5
854	M	14	F15d
855	F	5	F5d	0
856	F	5	F5d	1	4
857	M	6	F5d	0
858	M	5	F5d	0
859	M	8	F10d	0
860	F	5	F5d	1	6
861	M	5	F5d	0
862	F	5	F5d	0
863	M	8	F10d
864	M	7	F5d	0
865	F	6	F5d	0
866	F	5	F5d	0
867	F	5	F5d
868	M	8	F10d	0
869	F	8	F10d	1	5
870	M	8	F10d
871	F	21	F20d	1	6
872	M	8	F10d
873	F	13	F15d	0
874	F	8	F10d	1	4
875	F	5	F5d	0
876	F	9	F10d	1	6
877	M	8	F10d
878	M	9	F10d
879	F	8	F10d	1	6
880	M	8	F10d	0
881	F	21	F20d	0
882	M	21	F20d	1	7
883	M	8	F10d
884	M	15	F15d	0
885	F	8	F10d
886	F	6	F5d	0
887	M	5	F5d
888	F	7	F5d
889	F	14	F15d	1	5
890	F	5	F5d	1	7
891	F	13	F15d	1	6
892	F	8	F10d	0
893	F	19	F20d	1	5
894	F	8	F10d	0
895	F	5	F5d	0
896	M	5	F5d	0
897	F	8	F10d	0
898	M	8	F10d	0
899	F	14	F15d	0
900	M	14	F15d	0
901	F	20	F20d
902	M	13	F15d	0
903	F	9	F10d
904	F	9	F10d	0
905	F	8	F10d
906	M	14	F15d	0
907	M	8	F10d	0
908	F	8	F10d	0
909	M	5	F5d
910	F	6	F5d	0
911	M	14	F15d
912	F	6	F5d	0
913	M	6	F5d	0
914	M	14	F15d	0
915	F	14	F15d	0
916	F	14	F15d	1	3
917	M	7	F5d	1	7
918	M	12	F10d
919	M	21	F20d
920	F	9	F10d	1	6
921	F	5	F5d	1	4
922	M	5	F5d
923	F	5	F5d	1	6
924	M	14	F15d	1	6
925	F	5	F5d	0
926	M	9	F10d
927	F	5	F5d	0
928	F	6	F5d	0
929	F	8	F10d	1	6
930	F	21	F20d	0
931	F	21	F20d	0
932	M	8	F10d	0
933	F	9	F10d	0
934	F	8	F10d	0
935	M	4	F5d
936	F	8	F10d
937	F	9	F10d
938	F	11	F10d
939	M	5	F5d	0
940	F	8	F10d	0
941	M	5	F5d
942	F	6	F5d
943	M	6	F5d	1	7
944	M	5	F5d	1	7
945	F	5	F5d
946	F	10	F10d	1	3
947	M	8	F10d	0
948	F	8	F10d	0
949	F	8	F10d
950	M	9	F10d	0
951	M	7	F5d	1	7
952	F	10	F10d	1	4
953	F	5	F5d	0
954	M	8	F10d
955	F	7	F5d
956	F	8	F10d
957	F	8	F10d	0
958	M	12	F10d	0
959	M	7	F5d	1	7
960	M	5	F5d	1	6
961	F	5	F5d	1	5
962	F	14	F15d	1	5
963	M	9	F10d	1	5
964	F	5	F5d	0
965	M	5	F5d	1	5
966	F	5	F5d	0
967	M	17	F15d
968	F	7	F5d
969	M	5	F5d	0
970	F	5	F5d	1	5
971	F	6	F5d	0
972	F	16	F15d	0
973	F	7	F5d	0
974	F	14	F15d
975	M	9	F10d
976	M	8	F10d	0
977	M	7	F5d
978	F	15	F15d	1	6
979	F	14	F15d
980	F	5	F5d	0
981	F	7	F5d	0
982	M	8	F10d
983	F	15	F15d	1	5
984	F	14	F15d	0
985	F	5	F5d	0
986	F	9	F10d	1	7
987	F	5	F5d	1	5
988	F	8	F10d
989	F	5	F5d	1	6
990	F	7	F5d	0
991	F	8	F10d
992	M	5	F5d
993	M	13	F15d
994	M	5	F5d	1	5
995	M	5	F5d
996	F	6	F5d
997	F	6	F5d
998	F	5	F5d	1	5
999	F	5	F5d	1	5
1000	F	8	F10d	1	3
1001	M	6	F5d	1	3
1002	F	16	F15d	1	7
1003	F	6	F5d
1004	M	20	F20d	1	6
1005	M	8	F10d	1	7
1006	M	7	F5d
1007	F	14	F15d	1	2
1008	M	5	F5d	1	7
1009	F	6	F5d
1010	M	6	F5d	0
1011	M	8	F10d	0
1012	F	14	F15d	0
1013	F	9	F10d	0
1014	M	6	F5d	0
1015	F	6	F5d	0
1016	F	9	F10d	0
1017	F	9	F10d	1	7
1018	F	5	F5d	0
1019	F	5	F5d
1020	M	8	F10d	0
1021	F	8	F10d	0
1022	F	9	F10d	1	1
1023	F	7	F5d	0
1024	F	14	F15d	1	7
1025	F	14	F15d	1	6
1026	F	9	F10d	1	5
1027	F	8	F10d	0
1028	F	8	F10d	1	5
1029	M	9	F10d
1030	M	6	F5d	1	2
1031	M	7	F5d
1032	F	8	F10d	0
1033	F	6	F5d	0
1034	F	6	F5d	1	7
1035	M	5	F5d	0
1036	F	6	F5d	0
1037	F	5	F5d	1	5
1038	F	5	F5d	0
1039	F	14	F15d
1040	F	8	F10d
1041	M	14	F15d	0
1042	F	5	F5d	0
1043	M	14	F15d	1	7
1044	M	8	F10d
1045	F	8	F10d
1046	M	5	F5d
1047	F	8	F10d	1	1
1048	F	6	F5d
1049	M	6	F5d
1050	F	6	F5d
1051	M	6	F5d
1052	M	5	F5d
1053	F	6	F5d	0
1054	M	14	F15d	1	7
1055	F	13	F15d
1056	F	5	F5d
1057	M	8	F10d
1058	F	10	F10d
1059	M	5	F5d
1060	M	8	F10d
1061	M	7	F5d
1062	M	14	F15d	0
1063	M	9	F10d	0
1064	F	6	F5d	1	4
1065	M	15	F15d
1066	M	14	F15d	1	5
1067	F	14	F15d	1	6
1068	F	14	F15d	1	7
1069	F	8	F10d	1	5
1070	F	13	F15d	0
1071	F	12	F10d
1072	F	5	F5d	0
1073	F	14	F15d	1	7
1074	F	14	F15d	0
1075	F	9	F10d	1	6
1076	F	10	F10d
1077	F	14	F15d
1078	F	8	F10d	0
1079	F	8	F10d	1	6
1080	F	8	F10d
1081	F	8	F10d
1082	F	8	F10d
1083	F	14	F15d
1084	F	13	F15d	1	6
1085	F	5	F5d	1	6
1086	F	14	F15d	1	6
1087	F	5	F5d	0
1088	F	5	F5d	1	5
1089	M	8	F10d	0
1090	M	9	F10d
1091	M	8	F10d	1	4
1092	M	11	F10d
1093	M	7	F5d	0
1094	F	8	F10d	0
1095	M	14	F15d	1	7
1096	F	8	F10d
1097	F	8	F10d	0
1098	F	14	F15d	1	5
1099	M	9	F10d
1100	M	5	F5d
1101	F	7	F5d	0
1102	F	8	F10d	1
1103	M	8	F10d	0
1104	F	14	F15d
1105	F	8	F10d
1106	M	8	F10d	1	5
1107	F	5	F5d
1108	M	18	F20d
1109	M	5	F5d	1	7
1110	F	5	F5d	1	7
1111	M	8	F10d	1	6
1112	F	5	F5d
1113	F	8	F10d
1114	F	8	F10d
1115	M	5	F5d
1116	F	6	F5d	0
1117	M	5	F5d	0
1118	M	5	F5d	0
1119	M	5	F5d	0
1120	M	8	F10d	0
1121	F	4	F5d	1	6
1122	F	5	F5d	0
1123	F	20	F20d
1124	F	18	F20d	1	5
1125	M	7	F5d	1	7
1126	F	9	F10d
1127	M	5	F5d
1128	M	12	F10d	0
1129	F	8	F10d	0
1130	F	8	F10d	0
1131	F	4	F5d	0
1132	M	5	F5d	1	5
1133	F	5	F5d	1	5
1134	F	9	F10d	0
1135	F	7	F5d	0
1136	M	5	F5d	1	6
1137	M	12	F10d
1138	M	5	F5d
1139	F	13	F15d	1	7
1140	F	7	F5d	1	5
1141	F	6	F5d	1	5
1142	F	5	F5d	0
1143	M	5	F5d
1144	F	5	F5d	0
1145	F	9	F10d	0
1146	M	8	F10d	1	7
1147	F	8	F10d
1148	F	14	F15d	0
1149	F	5	F5d
1150	F	5	F5d
1151	M	14	F15d
1152	F	6	F5d
1153	F	6	F5d	0
1154	F	8	F10d	0
1155	F	14	F15d	0
1156	M	5	F5d
1157	F	5	F5d	0
1158	F	5	F5d	0
1159	F	5	F5d	0
1160	M	5	F5d	0
1161	F	5	F5d
1162	M	8	F10d	1	7
1163	F	4	F5d	0
1164	M	4	F5d
1165	F	8	F10d
1166	M	5	F5d	1	6
1167	M	5	F5d	0
1168	F	9	F10d	0
1169	F	8	F10d	0
1170	F	5	F5d
1171	M	10	F10d	0
1172	F	8	F10d	0
1173	F	8	F10d	1	7
1174	M	8	F10d	0
1175	M	8	F10d	0
1176	F	8	F10d
1177	F	8	F10d
1178	F	7	F5d
1179	M	8	F10d
1180	M	7	F5d
1181	F	5	F5d	1	6
1182	M	5	F5d	0
1183	F	5	F5d	0
1184	M	6	F5d
1185	F	5	F5d
1186	M	5	F5d	0
1187	F	5	F5d	1	3
1188	F	5	F5d
1189	F	5	F5d
1190	F	5	F5d	1	6
1191	M	7	F5d	0
1192	M	5	F5d	1	7
1193	F	5	F5d
1194	F	5	F5d
1195	F	8	F10d	1	4
1196	F	7	F5d
1197	M	8	F10d	0
1198	F	8	F10d	1	5
1199	F	7	F5d
1200	M	5	F5d	1	5
1201	F	9	F10d	1	7
1202	F	8	F10d	0
1203	M	10	F10d
1204	M	8	F10d
1205	F	8	F10d	0
1206	M	8	F10d	0
1207	F	15	F15d	0
1208	M	16	F15d
1209	F	6	F5d	1
1210	F	5	F5d
1211	M	7	F5d
1212	F	8	F10d	0
1213	F	14	F15d	0
1214	F	5	F5d	1	5
1215	M	5	F5d
1216	F	8	F10d
1217	F	8	F10d
1218	F	5	F5d	1	3
1219	F	5	F5d	0
1220	F	5	F5d	0
1221	F	5	F5d	1	4
1222	F	4	F5d	1	6
1223	F	5	F5d	1	6
1224	F	9	F10d	0
1225	M	9	F10d	0
1226	F	8	F10d
1227	F	9	F10d
1228	F	8	F10d
1229	F	5	F5d	0
1230	F	5	F5d	0
1231	F	5	F5d
1232	M	8	F10d	0
1233	F	5	F5d	0
1234	M	9	F10d	0
1235	F	7	F5d
1236	F	9	F10d
1237	M	8	F10d
1238	M	14	F15d
1239	F	8	F10d
1240	M	5	F5d	0
1241	M	5	F5d
1242	M	8	F10d
1243	M	5	F5d	0
1244	F	5	F5d	0
1245	F	14	F15d	0
1246	M	5	F5d	0
1247	F	5	F5d
1248	F	5	F5d	1	5
1249	F	4	F5d
1250	F	5	F5d	1	5
1251	F	5	F5d	0
1252	F	5	F5d	0
1253	F	4	F5d	1	5
1254	M	4	F5d	1	3
1255	F	14	F15d
1256	F	4	F5d	0
1257	F	5	F5d	0
1258	M	5	F5d
1259	F	8	F10d	0
1260	F	8	F10d	0
1261	M	8	F10d	0
1262	M	8	F10d	0
1263	F	8	F10d	1	4
1264	M	8	F10d
1265	M	13	F15d
1266	M	14	F15d	1	6
1267	M	14	F15d	1
1268	M	9	F10d
1269	F	8	F10d	1	7
1270	F	14	F15d	1	7
1271	M	6	F5d
1272	M	5	F5d	1	6
1273	F	6	F5d
1274	M	5	F5d	0
1275	F	5	F5d	0
1276	F	8	F10d	0
1277	F	11	F10d	1
1278	F	8	F10d	0
1279	F	14	F15d	1	5
1280	M	5	F5d	0
1281	F	5	F5d
1282	M	8	F10d	1	6
1283	F	6	F5d	0
1284	F	9	F10d	0
1285	M	7	F5d
1286	M	5	F5d	0
1287	F	5	F5d	0
1288	M	8	F10d	0
1289	F	8	F10d	1	7
1290	F	8	F10d
1291	F	8	F10d
1292	F	8	F10d
1293	F	10	F10d
1294	F	13	F15d	1	5
1295	F	14	F15d	0
1296	M	8	F10d
1297	F	9	F10d
1298	M	8	F10d	1	7
1299	F	21	F20d	1	7
1300	F	5	F5d
1301	M	8	F10d
1302	M	8	F10d	0
1303	F	8	F10d	0
1304	F	8	F10d	1	6
1305	M	8	F10d	0
1306	M	8	F10d	0
1307	F	9	F10d	1	5
1308	F	5	F5d	0
1309	F	14	F15d	1	4
1310	F	5	F5d
1311	F	5	F5d	1	6
1312	M	14	F15d
1313	F	5	F5d	0
1314	M	8	F10d	1	7
1315	F	8	F10d	1	6
1316	M	5	F5d	0
1317	M	8	F10d	0
1318	F	8	F10d
1319	F	5	F5d	1	5
1320	M	5	F5d
1321	F	8	F10d
1322	M	8	F10d
1323	F	8	F10d	0
1324	F	8	F10d	0
1325	F	8	F10d	1	7
1326	M	8	F10d	0
1327	F	10	F10d	1	7
1328	F	14	F15d	1	5
1329	F	7	F5d
1330	M	8	F10d
1331	F	8	F10d	1
1332	M	8	F10d	0
1333	M	9	F10d
1334	F	8	F10d	1	5
1335	M	14	F15d	1	6
1336	F	14	F15d	1	6
1337	F	15	F15d
1338	M	8	F10d
1339	M	8	F10d
1340	F	5	F5d	1	6
1341	F	5	F5d	1	7
1342	F	5	F5d	1	5
1343	F	5	F5d
1344	M	8	F10d	0
1345	F	8	F10d
1346	M	8	F10d	0
1347	F	5	F5d
1348	M	5	F5d
1349	M	5	F5d	1	5
1350	F	8	F10d	1	6
1351	M	8	F10d
1352	M	14	F15d	1	4
1353	M	8	F10d	0
1354	F	8	F10d
1355	F	13	F15d
1356	F	13	F15d	1	4
1357	F	8	F10d
1358	F	13	F15d	1	6
1359	M	5	F5d	0
1360	M	5	F5d	1	6
1361	F	8	F10d
1362	F	12	F10d
1363	M	8	F10d
1364	M	5	F5d
1365	M	7	F5d
1366	M	7	F5d	1	6
1367	M	14	F15d	0
1368	F	9	F10d	1
1369	M	9	F10d	1	5
1370	F	14	F15d	1	4
1371	F	8	F10d	0
1372	M	8	F10d	1	5
1373	M	16	F15d	0
1374	F	8	F10d
1375	F	8	F10d
1376	M	14	F15d	0
1377	M	15	F15d	0
1378	F	21	F20d	1	5
1379	F	5	F5d	1	6
1380	F	5	F5d
1381	M	8	F10d	1	5
1382	F	8	F10d	1	5
1383	F	8	F10d	1	7
1384	F	21	F20d	0
1385	M	7	F5d	0
1386	M	8	F10d	1	7
1387	F	5	F5d
1388	M	7	F5d	0
1389	F	8	F10d	1	6
1390	F	12	F10d	0
1391	F	12	F10d	1	6
1392	F	5	F5d
1393	M	8	F10d	1	6
1394	F	20	F20d	1	5
1395	F	5	F5d	1	3
1396	M	6	F5d
1397	F	9	F10d
1398	F	5	F5d	0
1399	F	5	F5d
1400	M	5	F5d	1	4
1401	F	5	F5d	1	4
1402	F	5	F5d
1403	M	5	F5d	0
1404	M	7	F5d
1405	M	5	F5d
1406	M	7	F5d
1407	F	5	F5d
1408	F	6	F5d
1409	F	5	F5d
1410	M	5	F5d
1411	F	7	F5d
1412	F	6	F5d	0
1413	F	5	F5d	0
1414	F	14	F15d
1415	F	8	F10d
1416	F	14	F15d
1417	F	14	F15d
1418	M	6	F5d
1419	F	8	F10d
1420	M	5	F5d	0
1421	F	5	F5d	0
1422	M	5	F5d	0
F, female; M, male, F5d, fasting 5±2 days; F10d, fasting 10±2 days; F15d, fasting 15±2 days; F20d, fasting 20±2 days
